# Supplementary material for: Longitudinal single cell atlas identifies complex temporal relationship between type I interferon response and COVID-19 severity
Source: Nat Commun. 2024 Jan 18;15:567. doi: 10.1038/s41467-023-44524-0 (PMC10796319; doi:10.1038/s41467-023-44524-0)
Supplement: Supplementary file 4 — Supplementary Data 1 [file 41467_2023_44524_MOESM4_ESM.xlsx]

## Sheet: Sheet1
Patient ID	Date from symptoms	Days from symptoms	Sample Category	Patient age	Patient sex	Patient ethnicity	Remark
CG1	5	5≤ Days ≤8	Mild1	<=30	Male	Chinese	Mild1 Non-Progressor (Days 5-8)
CG1	7	5≤ Days ≤8	Mild1	<=30	Male	Chinese
CG1	12	9≤ Days ≤14	Mild1	<=30	Male	Chinese
CG1	20	Days >14	Mild1	<=30	Male	Chinese
CG2	7	5≤ Days ≤8	Critical	50-60	Male	Chinese
CG2	10	9≤ Days ≤14	Critical	50-60	Male	Chinese
CG2	13	9≤ Days ≤14	Critical	50-60	Male	Chinese
CG2	19	Days >14	Mild2	50-60	Male	Chinese
CG3	6	5≤ Days ≤8	Mild1	40-50	Female	Others	Mild1 Non-Progressor (Days 5-8)
CG3	12	9≤ Days ≤14	Mild1	40-50	Female	Others
CG3	18	Days >14	Mild1	40-50	Female	Others
CG4	5	5≤ Days ≤8	Critical	30-40	Male	Malay
CG4	11	9≤ Days ≤14	Mild2	30-40	Male	Malay
CG5	8	5≤ Days ≤8	Mild1	30-40	Male	Malay	Removed after QC
CG5	14	9≤ Days ≤14	Mild1	30-40	Male	Malay
CG6	17	Days >14	Mild1	50-60	Male	Chinese
CG6	23	Days >14	Mild1	50-60	Male	Chinese
CG7	8	5≤ Days ≤8	Mild1	50-60	Male	Chinese	Mild1 Non-Progressor (Days 5-8)
CG7	15	Days >14	Mild1	50-60	Male	Chinese
CG8	13	9≤ Days ≤14	Mild1	60-70	Male	Chinese
CG8	16	Days >14	Mild1	60-70	Male	Chinese
CG8	20	Days >14	Mild1	60-70	Male	Chinese
CG9	9	9≤ Days ≤14	Mild2	60-70	Female	Malay
CG9	15	Days >14	Mild2	60-70	Female	Malay
CG10	10	9≤ Days ≤14	Mild2	60-70	Male	Malay
CG10	16	Days >14	Moderate	60-70	Male	Malay
CG10	23	Days >14	Mild2	60-70	Male	Malay
CG11	1	1≤ Days ≤4	Mild1	60-70	Male	Indian	Mild1 Non-Progressor (Days 1-4)
CG11	7	5≤ Days ≤8	Mild1	60-70	Male	Indian
CG11	15	Days >14	Mild1	60-70	Male	Indian
CG12	7	5≤ Days ≤8	Moderate	30-40	Male	Others
CG12	13	9≤ Days ≤14	Mild2	30-40	Male	Others
CG13	4	1≤ Days ≤4	Mild2	40-50	Male	Chinese
CG13	6	5≤ Days ≤8	Mild2	40-50	Male	Chinese	Mild2 Non-Progressor (Days 5-8)
CG13	9	9≤ Days ≤14	Mild2	40-50	Male	Chinese
CG13	16	Days >14	Mild2	40-50	Male	Chinese
CG14	8	5≤ Days ≤8	Moderate	50-60	Male	Chinese
CG14	10	9≤ Days ≤14	Moderate	50-60	Male	Chinese
CG14	14	9≤ Days ≤14	Mild2	50-60	Male	Chinese
CG14	21	Days >14	Mild2	50-60	Male	Chinese
CG15	10	9≤ Days ≤14	Mild2	50-60	Male	Chinese
CG15	12	9≤ Days ≤14	Mild2	50-60	Male	Chinese
CG15	16	Days >14	Mild2	50-60	Male	Chinese
CG16	14	9≤ Days ≤14	Mild1	30-40	Female	Chinese
CG16	16	Days >14	Mild1	30-40	Female	Chinese
CG16	20	Days >14	Mild1	30-40	Female	Chinese
CG17	9	9≤ Days ≤14	Moderate	40-50	Male	Indian
CG17	11	9≤ Days ≤14	Moderate	40-50	Male	Indian
CG17	15	Days >14	Mild2	40-50	Male	Indian
CG18	6	5≤ Days ≤8	Mild2	60-70	Male	Chinese	Removed after QC
CG18	7	5≤ Days ≤8	Mild2	60-70	Male	Chinese	Mild2 Progressor baseline (Days 5-8)
CG18	11	9≤ Days ≤14	Critical	60-70	Male	Chinese
CG18	18	Days >14	Moderate	60-70	Male	Chinese
CG19	8	5≤ Days ≤8	Moderate	60-70	Female	Chinese
CG19	9	9≤ Days ≤14	Moderate	60-70	Female	Chinese
CG19	13	9≤ Days ≤14	Critical	60-70	Female	Chinese
CG19	20	Days >14	Moderate	60-70	Female	Chinese
CG20	7	5≤ Days ≤8	Mild2	30-40	Female	Chinese	Mild2 Progressor baseline (Days 5-8)
CG20	10	9≤ Days ≤14	Moderate	30-40	Female	Chinese
CG20	12	9≤ Days ≤14	Moderate	30-40	Female	Chinese
CG20	18	Days >14	Mild2	30-40	Female	Chinese
CG21	9	9≤ Days ≤14	Moderate	60-70	Female	Chinese
CG21	11	9≤ Days ≤14	Moderate	60-70	Female	Chinese
CG21	16	Days >14	Moderate	60-70	Female	Chinese
CG22	7	5≤ Days ≤8	Mild2	60-70	Female	Chinese	Mild2 Non-Progressor (Days 5-8)
CG22	10	9≤ Days ≤14	Mild2	60-70	Female	Chinese
CG22	13	9≤ Days ≤14	Mild2	60-70	Female	Chinese
CG23	5	5≤ Days ≤8	Mild2	50-60	Male	Chinese	Mild2 Non-Progressor (Days 5-8)
CG23	7	5≤ Days ≤8	Mild2	50-60	Male	Chinese
CG23	12	9≤ Days ≤14	Mild2	50-60	Male	Chinese
CG23	20	Days >14	Mild2	50-60	Male	Chinese
CG24	4	1≤ Days ≤4	Moderate	40-50	Female	Chinese
CG24	7	5≤ Days ≤8	Critical	40-50	Female	Chinese
CG24	10	9≤ Days ≤14	Critical	40-50	Female	Chinese
CG24	16	Days >14	Mild2	40-50	Female	Chinese
CG25	2	1≤ Days ≤4	Mild2	50-60	Female	Chinese
CG25	5	5≤ Days ≤8	Mild2	50-60	Female	Chinese	Mild2 Non-Progressor (Days 5-8)
CG25	8	5≤ Days ≤8	Mild2	50-60	Female	Chinese
CG25	14	9≤ Days ≤14	Mild2	50-60	Female	Chinese
CG26	8	5≤ Days ≤8	Mild2	60-70	Female	Chinese	Removed after QC
CG26	11	9≤ Days ≤14	Mild2	60-70	Female	Chinese
CG26	14	9≤ Days ≤14	Mild2	60-70	Female	Chinese
CG27	10	9≤ Days ≤14	Mild2	50-60	Male	Chinese
CG27	13	9≤ Days ≤14	Mild2	50-60	Male	Chinese
CG28	5	5≤ Days ≤8	Mild2	50-60	Male	Others	Mild2 Non-Progressor (Days 5-8)
CG28	8	5≤ Days ≤8	Mild2	50-60	Male	Others
CG29	7	5≤ Days ≤8	Mild1	30-40	Male	Others	Mild1 Non-Progressor (Days 5-8)
CG29	9	9≤ Days ≤14	Mild1	30-40	Male	Others
CG30	6	5≤ Days ≤8	Mild1	40-50	Female	Others	Mild1 Non-Progressor (Days 5-8)
CG30	7	5≤ Days ≤8	Mild1	40-50	Female	Others
CG30	12	9≤ Days ≤14	MIld1	40-50	Female	Others
CG31	6	5≤ Days ≤8	Mild2	40-50	Male	Chinese	Mild2 Non-Progressor (Days 5-8)
CG31	9	9≤ Days ≤14	Mild2	40-50	Male	Chinese
CG31	11	9≤ Days ≤14	Mild2	40-50	Male	Chinese
CG32	6	5≤ Days ≤8	Severe	50-60	Female	Malay
CG32	9	9≤ Days ≤14	Critical	50-60	Female	Malay
CG32	11	9≤ Days ≤14	Severe	50-60	Female	Malay
CG33	4	1≤ Days ≤4	Mild2	40-50	Female	Chinese
CG33	6	5≤ Days ≤8	Mild2	40-50	Female	Chinese	Mild2 Non-Progressor (Days 5-8)
CG34	3	1≤ Days ≤4	Mild1	30-40	Female	Malay	Mild1 Non-Progressor (Days 1-4)
CG34	5	5≤ Days ≤8	MIld1	30-40	Female	Malay	Mild1 Non-Progressor (Days 5-8)
CG35	4	1≤ Days ≤4	Mild2	60-70	Female	Indian
CG35	8	5≤ Days ≤8	Mild2	60-70	Female	Indian	Mild2 Non-Progressor (Days 5-8)
CG35	11	9≤ Days ≤14	Mild2	60-70	Female	Indian
CG36	17	Days >14	Mild1	60-70	Female	Others
CG36	19	Days >14	Mild1	60-70	Female	Others
CG37	10	9≤ Days ≤14	Mild2	50-60	Female	Chinese
CG37	14	9≤ Days ≤14	Mild2	50-60	Female	Chinese
CG38	8	5≤ Days ≤8	Mild1	50-60	Male	Chinese	Mild1 Non-Progressor (Days 5-8)
CG38	10	9≤ Days ≤14	Mild1	50-60	Male	Chinese
CG38	12	9≤ Days ≤14	Mild1	50-60	Male	Chinese
CG38	18	Days >14	Mild1	50-60	Male	Chinese
CG38	25	Days >14	Mild1	50-60	Male	Chinese
CG38	26	Days >14	Mild1	50-60	Male	Chinese
CG39	3	1≤ Days ≤4	Moderate	70-80	Female	Chinese
CG39	5	5≤ Days ≤8	Moderate	70-80	Female	Chinese
CG39	7	5≤ Days ≤8	Moderate	70-80	Female	Chinese
CG39	9	9≤ Days ≤14	Mild2	70-80	Female	Chinese
CG40	3	1≤ Days ≤4	Moderate	40-50	Female	Chinese
CG40	5	5≤ Days ≤8	Mild2	40-50	Female	Chinese
CG41	3	1≤ Days ≤4	Moderate	40-50	Female	Chinese
CG41	5	5≤ Days ≤8	Moderate	40-50	Female	Chinese
CG41	9	9≤ Days ≤14	Critical	40-50	Female	Chinese
CG41	16	Days >14	Mild2	40-50	Female	Chinese
CG42	13	9≤ Days ≤14	Mild2	40-50	Female	Chinese
CG42	15	Days >14	Mild2	40-50	Female	Chinese
CG43	2	1≤ Days ≤4	Mild1	40-50	Male	Chinese	Mild1 Progressor baseline (Days 1-4)
CG43	4	1≤ Days ≤4	Mild1	40-50	Male	Chinese
CG43	7	5≤ Days ≤8	Mild2	40-50	Male	Chinese
CG43	15	Days >14	Mild2	40-50	Male	Chinese
CG44	15	Days >14	Mild2	50-60	Female	Chinese
CG44	17	Days >14	Mild2	50-60	Female	Chinese
CG44	20	Days >14	Mild2	50-60	Female	Chinese
CG45	6	5≤ Days ≤8	Mild2	30-40	Male	Chinese	Mild2 Non-Progressor (Days 5-8)
CG45	8	5≤ Days ≤8	Mild2	30-40	Male	Chinese
CG45	12	9≤ Days ≤14	Mild2	30-40	Male	Chinese
CG46	3	1≤ Days ≤4	Mild1	40-50	Male	Chinese	Mild1 Non-Progressor (Days 1-4)
CG46	5	5≤ Days ≤8	Mild1	40-50	Male	Chinese	Mild1 Non-Progressor (Days 5-8)
CG46	9	9≤ Days ≤14	Mild1	40-50	Male	Chinese
CG47	6	5≤ Days ≤8	Mild1	40-50	Male	Others	Mild1 Non-Progressor (Days 5-8)
CG47	8	5≤ Days ≤8	Mild1	40-50	Male	Others
CG47	19	Days >14	Mild1	40-50	Male	Others
CG48	5	5≤ Days ≤8	Mild1	50-60	Female	Chinese	Mild1 Progressor baseline (Days 5-8)
CG48	11	9≤ Days ≤14	Mild1	50-60	Female	Chinese
CG48	18	Days >14	Mild2	50-60	Female	Chinese
CG49	1	1≤ Days ≤4	Mild2	50-60	Male	Chinese
CG49	7	5≤ Days ≤8	Mild2	50-60	Male	Chinese	Mild2 Non-Progressor (Days 5-8)
CG49	10	9≤ Days ≤14	Mild2	50-60	Male	Chinese
C-T031-1	8	5≤ Days ≤8	Mild2	40-50	Male	Chinese	Mild2 Non-Progressor (Days 5-8)
C-T031-1	10	9≤ Days ≤14	Mild2	40-50	Male	Chinese
C-T031-1	15	Days >14	Mild2	40-50	Male	Chinese
CG51	9	9≤ Days ≤14	Mild1	50-60	Female	Chinese
CG51	11	9≤ Days ≤14	Mild1	50-60	Female	Chinese
CG51	15	Days >14	Mild2	50-60	Female	Chinese
CG51	19	Days >14	Mild2	50-60	Female	Chinese
CG52	4	1≤ Days ≤4	Mild1	40-50	Male	Chinese	Mild1 Non-Progressor (Days 1-4)
CG52	6	5≤ Days ≤8	Mild1	40-50	Male	Chinese	Mild1 Non-Progressor (Days 5-8)
CGXX	13	9≤ Days ≤14	Mild2	60-70	Male	Chinese
CGXX	19	Days >14	Mild2	60-70	Male	Chinese
CG54	NA	NA	Asymptomatic	70-80	Female	Chinese
CG55	5	5≤ Days ≤8	Mild1	40-50	Male	Chinese	Mild1 Non-Progressor (Days 5-8)
CG55	6	5≤ Days ≤8	Mild1	40-50	Male	Chinese
CG55	11	9≤ Days ≤14	Mild1	40-50	Male	Chinese
CG55	18	Days >14	Mild1	40-50	Male	Chinese
CG56	8	5≤ Days ≤8	Mild2	40-50	Female	Chinese	Mild2 Non-Progressor (Days 5-8)
CG56	14	9≤ Days ≤14	Mild2	40-50	Female	Chinese
CG56	21	Days >14	Mild2	40-50	Female	Chinese
CG57	7	5≤ Days ≤8	Mild2	50-60	Female	Chinese	Mild2 Non-Progressor (Days 5-8)
CG57	13	9≤ Days ≤14	Mild2	50-60	Female	Chinese
C-T069-1	8	5≤ Days ≤8	Mild1	40-50	Female	Chinese	Mild1 Progressor baseline (Days 5-8)
C-T069-1	11	9≤ Days ≤14	Mild2	40-50	Female	Chinese
CG59	1	1≤ Days ≤4	Mild1	60-70	Male	Chinese	Mild1 Non-Progressor (Days 1-4)
CG59	4	1≤ Days ≤4	Mild1	60-70	Male	Chinese
CG59	7	5≤ Days ≤8	Mild1	60-70	Male	Chinese	Mild1 Non-Progressor (Days 5-8)
CG59	13	9≤ Days ≤14	Mild1	60-70	Male	Chinese
CG60	2	1≤ Days ≤4	Mild1	60-70	Female	Chinese	Mild1 Progressor baseline (Days 1-4)
CG60	4	1≤ Days ≤4	Mild2	60-70	Female	Chinese
CG60	8	5≤ Days ≤8	Mild2	60-70	Female	Chinese
CG61	4	1≤ Days ≤4	Mild2	60-70	Male	Chinese
CG61	6	5≤ Days ≤8	Mild2	60-70	Male	Chinese	Removed after QC
CG61	11	9≤ Days ≤14	Critical	60-70	Male	Chinese
CG61	18	Days >14	Critical	60-70	Male	Chinese
CG61	32	Days >14	Critical	60-70	Male	Chinese
CG62	6	5≤ Days ≤8	Critical	60-70	Male	Others
CG62	8	5≤ Days ≤8	Critical	60-70	Male	Others
CG62	13	9≤ Days ≤14	Critical	60-70	Male	Others
CG62	20	Days >14	Critical	60-70	Male	Others
CG62	35	Days >14	Moderate	60-70	Male	Others
CG63	3	1≤ Days ≤4	Severe	50-60	Female	Chinese
CG63	5	5≤ Days ≤8	Mild1	50-60	Female	Chinese
CG63	16	Days >14	Mild2	50-60	Female	Chinese
CG64	4	1≤ Days ≤4	Mild1	50-60	Female	Chinese	Mild1 Non-Progressor (Days 1-4)
CG64	6	5≤ Days ≤8	Mild1	50-60	Female	Chinese	Mild1 Non-Progressor (Days 5-8)
CG64	10	9≤ Days ≤14	Mild1	50-60	Female	Chinese
CG65	5	5≤ Days ≤8	Mild2	60-70	Female	Chinese	Mild2 Non-Progressor (Days 5-8)
CG65	8	5≤ Days ≤8	Mild2	60-70	Female	Chinese
CG65	11	9≤ Days ≤14	Mild2	60-70	Female	Chinese
CG66	2	1≤ Days ≤4	Mild1	60-70	Male	Others	Removed after QC
CG66	3	1≤ Days ≤4	Mild2	60-70	Male	Others
CG66	9	9≤ Days ≤14	Mild2	60-70	Male	Others
CG67	4	1≤ Days ≤4	Mild1	50-60	Male	Others	Mild1 Non-Progressor (Days 1-4)
CG67	6	5≤ Days ≤8	Mild1	50-60	Male	Others	Mild1 Non-Progressor (Days 5-8)
CG67	10	9≤ Days ≤14	Mild1	50-60	Male	Others
CG68	4	1≤ Days ≤4	Mild1	40-50	Male	Others	Mild1 Non-Progressor (Days 1-4)
CG68	6	5≤ Days ≤8	Mild1	40-50	Male	Others	Mild1 Non-Progressor (Days 5-8)
CG68	10	9≤ Days ≤14	Mild1	40-50	Male	Others
CG68	18	Days >14	Mild1	40-50	Male	Others
CG69	9	9≤ Days ≤14	Moderate	60-70	Male	Chinese
CG69	12	9≤ Days ≤14	Moderate	60-70	Male	Chinese
CG69	17	Days >14	Moderate	60-70	Male	Chinese
CG70	3	1≤ Days ≤4	Mild2	40-50	Female	Chinese
CG70	5	5≤ Days ≤8	Mild2	40-50	Female	Chinese	Mild2 Non-Progressor (Days 5-8)
CG71	4	1≤ Days ≤4	Mild1	30-40	Female	Others	Mild1 Non-Progressor (Days 1-4)
CG71	6	5≤ Days ≤8	Mild1	30-40	Female	Others	Mild1 Non-Progressor (Days 5-8)
CG72	8	5≤ Days ≤8	Mild1	40-50	Male	Indian	Mild1 Non-Progressor (Days 5-8)
CG72	11	9≤ Days ≤14	Mild1	40-50	Male	Indian
CG73	4	1≤ Days ≤4	Mild1	30-40	Male	Chinese	Mild1 Non-Progressor (Days 1-4)
CG73	7	5≤ Days ≤8	Mild1	30-40	Male	Chinese	Mild1 Non-Progressor (Days 5-8)
C-T147-1	3	1≤ Days ≤4	Mild1	50-60	Male	Others	Mild1 Non-Progressor (Days 1-4)
C-T147-1	6	5≤ Days ≤8	Mild1	50-60	Male	Others	Mild1 Non-Progressor (Days 5-8)
C-T147-1	10	9≤ Days ≤14	Mild1	50-60	Male	Others
CG75	4	1≤ Days ≤4	Mild1	50-60	Male	Chinese	Mild1 Progressor baseline (Days 1-4)
CG75	7	5≤ Days ≤8	Mild2	50-60	Male	Chinese
CG75	11	9≤ Days ≤14	Mild2	50-60	Male	Chinese
CG76	6	5≤ Days ≤8	Mild2	50-60	Male	Malay	Mild2 Progressor baseline (Days 5-8)
CG76	8	5≤ Days ≤8	Moderate	50-60	Male	Malay
CG76	12	9≤ Days ≤14	Mild2	50-60	Male	Malay
CG77	7	5≤ Days ≤8	Severe	60-70	Male	Others
CG77	13	9≤ Days ≤14	Critical	60-70	Male	Others
CG78	8	5≤ Days ≤8	Mild2	50-60	Male	Chinese	Mild2 Non-Progressor (Days 5-8)
CG78	14	9≤ Days ≤14	Mild2	50-60	Male	Chinese
CG79	3	1≤ Days ≤4	Mild1	60-70	Male	Others	Mild1 Progressor baseline (Days 1-4)
CG79	9	9≤ Days ≤14	Mild2	60-70	Male	Others
CG79	16	Days >14	Mild2	60-70	Male	Others
CG80	6	5≤ Days ≤8	Mild2	60-70	Female	Chinese	Mild2 Non-Progressor (Days 5-8)
CG80	12	9≤ Days ≤14	Mild2	60-70	Female	Chinese
CG81	6	5≤ Days ≤8	Mild1	60-70	Female	Malay	Mild1 Progressor baseline (Days 5-8)
CG81	13	9≤ Days ≤14	Moderate	60-70	Female	Malay
CG82	4	1≤ Days ≤4	Mild1	60-70	Female	Chinese	Mild1 Non-Progressor (Days 1-4)
CG82	10	9≤ Days ≤14	Mild1	60-70	Female	Chinese
CG83	9	9≤ Days ≤14	Moderate	50-60	Male	Malay
CG83	16	Days >14	Moderate	50-60	Male	Malay
CG84	7	5≤ Days ≤8	Mild2	50-60	Male	Chinese	Mild2 Progressor baseline (Days 5-8)
CG84	14	9≤ Days ≤14	Moderate	50-60	Male	Chinese
CG85	3	1≤ Days ≤4	Mild1	40-50	Male	Others	Mild1 Non-Progressor (Days 1-4)
CG85	10	9≤ Days ≤14	Mild1	40-50	Male	Others
CG86	7	5≤ Days ≤8	Moderate	60-70	Female	Chinese
CG86	13	9≤ Days ≤14	Severe	60-70	Female	Chinese
CG87	9	9≤ Days ≤14	Severe	60-70	Male	Chinese
CG87	16	Days >14	Critical	60-70	Male	Chinese
CG88	11	9≤ Days ≤14	Severe	60-70	Male	Indian
CG88	18	Days >14	Severe	60-70	Male	Indian
CG89	4	1≤ Days ≤4	Severe	40-50	Male	Chinese
CG89	11	9≤ Days ≤14	Mild2	40-50	Male	Chinese
CG90	9	9≤ Days ≤14	Moderate	30-40	Male	Chinese
CG90	16	Days >14	Moderate	30-40	Male	Chinese
CG91	3	1≤ Days ≤4	Mild1	50-60	Male	Chinese	Removed after QC
CG91	9	9≤ Days ≤14	Mild2	50-60	Male	Chinese
CG91	16	Days >14	Mild2	50-60	Male	Chinese
CG92	6	5≤ Days ≤8	Severe	40-50	Male	Chinese
CG92	12	9≤ Days ≤14	Mild2	40-50	Male	Chinese
CG92	19	Days >14	Mild2	40-50	Male	Chinese
CG93	18	Days >14	Moderate	50-60	Male	Chinese
CG93	20	Days >14	Mild2	50-60	Male	Chinese
CG93	25	Days >14	Mild2	50-60	Male	Chinese
CG94	18	Days >14	critical	70-80	Male	Chinese
CG94	31	Days >14	Moderate	70-80	Male	Chinese
CG94	38	Days >14	Moderate	70-80	Male	Chinese
CG94	46	Days >14	Moderate	70-80	Male	Chinese
CG95	19	Days >14	critical	70-80	Female	Chinese
CG95	23	Days >14	critical	70-80	Female	Chinese
CG95	30	Days >14	critical	70-80	Female	Chinese
CG95	37	Days >14	critical	70-80	Female	Chinese
CG96	21	Days >14	critical	30-40	Male	Others
CG96	27	Days >14	critical	30-40	Male	Others
CG96	34	Days >14	critical	30-40	Male	Others
CG96	41	Days >14	critical	30-40	Male	Others
CG96	48	Days >14	critical	30-40	Male	Others
CG97	10	9≤ Days ≤14	Severe	70-80	Male	Chinese
CG97	17	Days >14	Moderate	70-80	Male	Chinese
CG97	24	Days >14	Mild2	70-80	Male	Chinese
CG98	14	9≤ Days ≤14	Severe	70-80	Male	Chinese
CG98	20	Days >14	Moderate	70-80	Male	Chinese
CG98	28	Days >14	Mild2	70-80	Male	Chinese
CG99	7	5≤ Days ≤8	critical	>80	Female	Chinese
CG99	14	9≤ Days ≤14	critical	>80	Female	Chinese
CG99	21	Days >14	critical	>80	Female	Chinese
CG100	6	5≤ Days ≤8	Severe	60-70	Male	Malay
CG100	13	9≤ Days ≤14	critical	60-70	Male	Malay
CG100	20	Days >14	Severe	60-70	Male	Malay
CG101	15	Days >14	critical	50-60	Male	Malay
CG101	19	Days >14	critical	50-60	Male	Malay
CG101	32	Days >14	Mild2	50-60	Male	Malay
CG102	4	1≤ Days ≤4	critical	60-70	Male	Chinese
CG102	11	9≤ Days ≤14	critical	60-70	Male	Chinese
CG102	18	Days >14	critical	60-70	Male	Chinese
CG103	13	9≤ Days ≤14	Severe	50-60	Female	Malay
CG103	19	Days >14	Mild2	50-60	Female	Malay
CG103	26	Days >14	Mild2	50-60	Female	Malay
CG104	8	5≤ Days ≤8	Mild2	30-40	Male	Indian	Mild2 Non-Progressor (Days 5-8)
CG104	12	9≤ Days ≤14	Mild2	30-40	Male	Indian
CG104	15	Days >14	Mild2	30-40	Male	Indian
CG105	10	9≤ Days ≤14	Severe	40-50	Male	Others
CG105	13	9≤ Days ≤14	Severe	40-50	Male	Others
CG106	6	5≤ Days ≤8	Mild1	40-50	Male	Others	Mild1 Non-Progressor (Days 5-8)
CG107	17	Days >14	Mild1	40-50	Male	Indian
CG107	21	Days >14	Mild1	40-50	Male	Indian
C-N074-1	6	5≤ Days ≤8	Mild2	40-50	Male	Others	Mild2 Non-Progressor (Days 5-8)
C-N074-1	9	9≤ Days ≤14	Mild2	40-50	Male	Others
CG109	NA	NA	Asymptomatic	40-50	Male	Others
CG109	NA	NA	Asymptomatic	40-50	Male	Others
CG110	NA	NA	Asymptomatic	40-50	Male	Indian
CG110	NA	NA	Asymptomatic	40-50	Male	Indian
CG111	NA	NA	Asymptomatic	40-50	Female	Indian
CG111	NA	NA	Asymptomatic	40-50	Female	Indian
CG112	NA	NA	Asymptomatic	60-70	Female	Indian
CG112	NA	NA	Asymptomatic	60-70	Female	Indian
