# Supplementary material for: Longitudinal single cell atlas identifies complex temporal relationship between type I interferon response and COVID-19 severity
Source: Nat Commun. 2024 Jan 18;15:567. doi: 10.1038/s41467-023-44524-0 (PMC10796319; doi:10.1038/s41467-023-44524-0)
Supplement: Supplementary file 5 — Supplementary Data 2 [file 41467_2023_44524_MOESM5_ESM.xlsx]

## Sheet: Sheet1
BATCH	Sample ID	Disease Severity	Age	Sex	Ethnicity	In the final analysis after QC?
1	C-T147-1	Mild1	50-60	Male	Others	Y
1	CG38	Mild1	50-60	Male	Chinese	Y
1	CG82	Mild1	60-70	Female	Chinese	Y
1	C-N074-1	Mild2	40-50	Male	Others	Y
1	CG20	Mild2	30-40	Female	Chinese	Y
1	CG4	Mild2	30-40	Male	Malay	N
1	C-T031-1	Mild2	40-50	Male	Chinese	Y
1	CG13	Mild2	40-50	Male	Chinese	Y
1	C-T069-1	Mild1	40-50	Female	Chinese	Y
1	CG66	Mild1	60-70	Male	Others	N
1	CG80	Mild2	60-70	Female	Chinese	Y
1	CG24	Moderate	40-50	Female	Chinese	N
1	CG18	Moderate	60-70	Male	Chinese	N
1	CG103	Severe	50-60	Female	Malay	N
1	CG32	Critical	50-60	Female	Malay	Y
2	CG1	Mild1	<=30	Male	Chinese	Y
2	C-T147-1	Mild1	50-60	Male	Others	Y
2	CG30	Mild1	40-50	Female	Others	Y
2	CG45	Mild2	30-40	Male	Chinese	Y
2	CG70	Mild2	40-50	Female	Chinese	Y
2	CG41	Mild2	40-50	Female	Chinese	Y
2	CG44	Mild2	50-60	Female	Chinese	Y
2	CG28	Mild2	50-60	Male	Others	Y
2	CG11	Mild1	60-70	Male	Indian	N
2	CG8	Mild1	60-70	Male	Chinese	Y
2	CG101	Mild2	50-60	Male	Malay	Y
2	CG83	Moderate	50-60	Male	Malay	Y
2	CG94	Moderate	70-80	Male	Chinese	Y
2	CG105	Severe	40-50	Male	Others	Y
2	CG24	Critical	40-50	Female	Chinese	Y
2	CG96	Critical	30-40	Male	Others	Y
3	CG47	Mild1	40-50	Male	Others	Y
3	CG85	Mild1	40-50	Male	Others	Y
3	CG9	Mild2	60-70	Female	Malay	Y
3	CG12	Mild2	30-40	Male	Others	Y
3	CG35	Mild2	60-70	Female	Indian	Y
3	CG31	Mild2	40-50	Male	Chinese	Y
3	CG25	Mild2	50-60	Female	Chinese	Y
3	CG65	Mild2	60-70	Female	Chinese	Y
3	CG48	Mild1	50-60	Female	Chinese	Y
3	CG61	Mild2	60-70	Male	Chinese	Y
3	CG98	Mild2	70-80	Male	Chinese	Y
3	CG90	Moderate	30-40	Male	Chinese	Y
3	CG69	Moderate	60-70	Male	Chinese	Y
3	CG92	Severe	40-50	Male	Chinese	Y
3	CG77	Critical	60-70	Male	Others	Y
3	CG99	Critical	>80	Female	Chinese	Y
4	CG71	Mild1	30-40	Female	Others	Y
4	CG55	Mild1	40-50	Male	Chinese	Y
4	CG64	Mild1	50-60	Female	Chinese	Y
4	CG33	Mild2	40-50	Female	Chinese	Y
4	CG17	Mild2	40-50	Male	Indian	N
4	CG76	Mild2	50-60	Male	Malay	Y
4	CG57	Mild2	50-60	Female	Chinese	Y
4	CG35	Mild2	60-70	Female	Indian	Y
4	CG18	Mild2	60-70	Male	Chinese	N
4	CG39	Mild2	70-80	Female	Chinese	Y
4	CG97	Mild2	70-80	Male	Chinese	Y
4	CG17	Moderate	40-50	Male	Indian	N
4	CG69	Moderate	60-70	Male	Chinese	Y
4	CG32	Severe	50-60	Female	Malay	Y
4	CG18	Critical	60-70	Male	Chinese	N
4	CG102	Critical	60-70	Male	Chinese	Y
5	CG1	Mild1	<=30	Male	Chinese	Y
5	CG68	Mild1	40-50	Male	Others	Y
5	CG82	Mild1	60-70	Female	Chinese	Y
5	CG107	Mild1	40-50	Male	Indian	Y
5	CG56	Mild2	40-50	Female	Chinese	Y
5	CG76	Mild2	50-60	Male	Malay	Y
5	CG51	Mild1	50-60	Female	Chinese	Y
5	CG75	Mild1	50-60	Male	Chinese	Y
5	CG65	Mild2	60-70	Female	Chinese	Y
5	CG10	Mild2	60-70	Male	Malay	Y
5	CG8	Mild1	60-70	Male	Chinese	Y
5	CG12	Moderate	30-40	Male	Others	Y
5	CG19	Moderate	60-70	Female	Chinese	Y
5	CG105	Severe	40-50	Male	Others	Y
5	CG100	Critical	60-70	Male	Malay	Y
5	CG99	Critical	>80	Female	Chinese	Y
6	CG1	Mild1	<=30	Male	Chinese	Y
6	CG5	Mild1	30-40	Male	Malay	Y
6	CG36	Mild1	60-70	Female	Others	Y
6	CG46	Mild1	40-50	Male	Chinese	Y
6	CG20	Mild2	30-40	Female	Chinese	Y
6	CG70	Mild2	40-50	Female	Chinese	Y
6	CG43	Mild1	40-50	Male	Chinese	Y
6	CG15	Mild2	50-60	Male	Chinese	Y
6	CG109	Asymptomatic	40-50	Male	Others	Y
6	CG10	Mild2	60-70	Male	Malay	Y
6	CG60	Mild2	60-70	Female	Chinese	Y
6	CG14	Moderate	50-60	Male	Chinese	Y
6	CG19	Moderate	60-70	Female	Chinese	Y
6	CG94	Moderate	70-80	Male	Chinese	Y
6	CG2	Critical	50-60	Male	Chinese	Y
6	CG101	Critical	50-60	Male	Malay	Y
7	CG73	Mild1	30-40	Male	Chinese	Y
7	CG29	Mild1	30-40	Male	Others	Y
7	CG3	Mild1	40-50	Female	Others	Y
7	C-T031-1	Mild2	40-50	Male	Chinese	Y
7	CG42	Mild2	40-50	Female	Chinese	Y
7	CG15	Mild2	50-60	Male	Chinese	Y
7	CG13	Mild2	40-50	Male	Chinese	Y
7	CG49	Mild2	50-60	Male	Chinese	Y
7	CG81	Mild1	60-70	Female	Malay	Y
7	CG26	Mild2	60-70	Female	Chinese	N
7	CG89	Mild2	40-50	Male	Chinese	Y
7	CG19	Moderate	60-70	Female	Chinese	Y
7	CG98	Moderate	70-80	Male	Chinese	Y
7	CG63	Severe	50-60	Female	Chinese	N
7	CG2	Critical	50-60	Male	Chinese	Y
7	CG94	Critical	70-80	Male	Chinese	Y
8	CG71	Mild1	30-40	Female	Others	Y
8	CG55	Mild1	40-50	Male	Chinese	Y
8	CG72	Mild1	40-50	Male	Indian	Y
8	CG64	Mild1	50-60	Female	Chinese	Y
8	CG45	Mild2	30-40	Male	Chinese	Y
8	CG56	Mild2	40-50	Female	Chinese	Y
8	CG25	Mild2	50-60	Female	Chinese	Y
8	CG57	Mild2	50-60	Female	Chinese	Y
8	CG66	Mild2	60-70	Male	Others	Y
8	CG112	Asymptomatic	60-70	Female	Indian	Y
8	CG14	Mild2	50-60	Male	Chinese	Y
8	CG40	Moderate	40-50	Female	Chinese	Y
8	CG20	Moderate	30-40	Female	Chinese	Y
8	CG32	Severe	50-60	Female	Malay	Y
8	CG87	Critical	60-70	Male	Chinese	Y
8	CG99	Critical	>80	Female	Chinese	Y
9	CG34	Mild1	30-40	Female	Malay	Y
9	CG72	Mild1	40-50	Male	Indian	Y
9	CG52	Mild1	40-50	Male	Chinese	Y
9	CG59	Mild1	60-70	Male	Chinese	Y
9	CG33	Mild2	40-50	Female	Chinese	Y
9	C-T069-1	Mild2	40-50	Female	Chinese	Y
9	CG28	Mild2	50-60	Male	Others	Y
9	CG31	Mild2	40-50	Male	Chinese	Y
9	CG104	Mild2	30-40	Male	Indian	Y
9	CG11	Mild1	60-70	Male	Indian	Y
9	CG79	Mild1	60-70	Male	Others	Y
9	CG86	Moderate	60-70	Female	Chinese	Y
9	CG14	Moderate	50-60	Male	Chinese	Y
9	CG98	Severe	70-80	Male	Chinese	Y
9	CG2	Critical	50-60	Male	Chinese	Y
9	CG102	Critical	60-70	Male	Chinese	Y
10	CG16	Mild1	30-40	Female	Chinese	N
10	CG55	Mild1	40-50	Male	Chinese	Y
10	CG38	Mild1	50-60	Male	Chinese	Y
10	CG24	Mild2	40-50	Female	Chinese	Y
10	CG15	Mild2	50-60	Male	Chinese	Y
10	CG2	Mild2	50-60	Male	Chinese	Y
10	CG51	Mild2	50-60	Female	Chinese	Y
10	CG66	Mild2	60-70	Male	Others	Y
10	CG11	Mild1	60-70	Male	Indian	N
10	CG54	Asymptomatic	70-80	Female	Chinese	N
10	CG91	Mild1	50-60	Male	Chinese	N
10	CG40	Mild2	40-50	Female	Chinese	Y
10	CG69	Moderate	60-70	Male	Chinese	Y
10	CG100	Severe	60-70	Male	Malay	Y
10	CG19	Critical	60-70	Female	Chinese	N
10	CG96	Critical	30-40	Male	Others	Y
11	CG34	Mild1	30-40	Female	Malay	Y
11	CG46	Mild1	40-50	Male	Chinese	Y
11	CG36	Mild1	60-70	Female	Others	Y
11	CG104	Mild2	30-40	Male	Indian	Y
11	CG13	Mild2	40-50	Male	Chinese	Y
11	CG25	Mild2	50-60	Female	Chinese	Y
11	CG23	Mild2	50-60	Male	Chinese	Y
11	CG49	Mild2	50-60	Male	Chinese	Y
11	CG14	Mild2	50-60	Male	Chinese	Y
11	CG22	Mild2	60-70	Female	Chinese	Y
11	CG93	Mild2	50-60	Male	Chinese	Y
11	CG39	Moderate	70-80	Female	Chinese	Y
11	CG94	Moderate	70-80	Male	Chinese	Y
11	CG88	Severe	60-70	Male	Indian	Y
11	CG41	Critical	40-50	Female	Chinese	Y
11	CG96	Critical	30-40	Male	Others	Y
12	CG30	Mild1	40-50	Female	Others	Y
12	CG68	Mild1	40-50	Male	Others	Y
12	CG38	Mild1	50-60	Male	Chinese	Y
12	CG59	Mild1	60-70	Male	Chinese	Y
12	CG45	Mild2	30-40	Male	Chinese	Y
12	CG44	Mild2	50-60	Female	Chinese	Y
12	CG23	Mild2	50-60	Male	Chinese	Y
12	CG48	Mild1	50-60	Female	Chinese	Y
12	CG75	Mild2	50-60	Male	Chinese	Y
12	CG61	Mild2	60-70	Male	Chinese	N
12	CG92	Mild2	40-50	Male	Chinese	Y
12	CG81	Moderate	60-70	Female	Malay	Y
12	CG41	Moderate	40-50	Female	Chinese	Y
12	CG88	Severe	60-70	Male	Indian	Y
12	CG61	Critical	60-70	Male	Chinese	N
12	CG102	Critical	60-70	Male	Chinese	Y
13	CG55	Mild1	40-50	Male	Chinese	Y
13	CG38	Mild1	50-60	Male	Chinese	Y
13	CG59	Mild1	60-70	Male	Chinese	Y
13	CG16	Mild1	30-40	Female	Chinese	Y
13	CG43	Mild1	40-50	Male	Chinese	Y
13	CG42	Mild2	40-50	Female	Chinese	Y
13	CG23	Mild2	50-60	Male	Chinese	Y
13	CG48	Mild2	50-60	Female	Chinese	Y
13	CG51	Mild2	50-60	Female	Chinese	Y
13	CG79	Mild2	60-70	Male	Others	Y
13	CG92	Mild2	40-50	Male	Chinese	Y
13	CG76	Moderate	50-60	Male	Malay	Y
13	CG39	Moderate	70-80	Female	Chinese	Y
13	CG86	Severe	60-70	Female	Chinese	Y
13	CG62	Critical	60-70	Male	Others	Y
13	CG101	Critical	50-60	Male	Malay	Y
14	CG73	Mild1	30-40	Male	Chinese	Y
14	CG30	Mild1	40-50	Female	Others	Y
14	CG67	Mild1	50-60	Male	Others	Y
14	CG47	Mild1	40-50	Male	Others	Y
14	CG25	Mild2	50-60	Female	Chinese	Y
14	C-T031-1	Mild2	40-50	Male	Chinese	Y
14	CG112	Asymptomatic	60-70	Female	Indian	Y
14	CG44	Mild2	50-60	Female	Chinese	Y
14	CG7	Mild1	50-60	Male	Chinese	Y
14	CG79	Mild2	60-70	Male	Others	Y
14	CG37	Mild2	50-60	Female	Chinese	Y
14	CG93	Moderate	50-60	Male	Chinese	Y
14	CG21	Moderate	60-70	Female	Chinese	Y
14	CG89	Severe	40-50	Male	Chinese	Y
14	CG62	Critical	60-70	Male	Others	Y
15	CG85	Mild1	40-50	Male	Others	Y
15	CG68	Mild1	40-50	Male	Others	Y
15	CG59	Mild1	60-70	Male	Chinese	Y
15	CG67	Mild1	50-60	Male	Others	Y
15	CG23	Mild2	50-60	Male	Chinese	Y
15	CG106	Mild1	40-50	Male	Others	Y
15	CG63	Mild1	50-60	Female	Chinese	N
15	CG26	Mild2	60-70	Female	Chinese	N
15	CG51	Mild1	50-60	Female	Chinese	Y
15	CGXX	Mild2	60-70	Male	Chinese	N
15	CG60	Mild1	60-70	Female	Chinese	Y
15	CG91	Mild2	50-60	Male	Chinese	Y
15	CG90	Moderate	30-40	Male	Chinese	Y
15	CG39	Moderate	70-80	Female	Chinese	Y
15	CG61	Critical	60-70	Male	Chinese	Y
15	CG96	Critical	30-40	Male	Others	Y
16	CG46	Mild1	40-50	Male	Chinese	Y
16	CG68	Mild1	40-50	Male	Others	Y
16	CG1	Mild1	<=30	Male	Chinese	Y
16	CG109	Asymptomatic	40-50	Male	Others	N
16	CG37	Mild2	50-60	Female	Chinese	Y
16	CG63	Mild2	50-60	Female	Chinese	N
16	CG27	Mild2	50-60	Male	Chinese	Y
16	CG65	Mild2	60-70	Female	Chinese	Y
16	CG22	Mild2	60-70	Female	Chinese	Y
16	CG43	Mild2	40-50	Male	Chinese	Y
16	C-N074-1	Mild2	40-50	Male	Others	Y
16	CG17	Moderate	40-50	Male	Indian	Y
16	CG21	Moderate	60-70	Female	Chinese	Y
16	CG77	Severe	60-70	Male	Others	Y
16	CG61	Critical	60-70	Male	Chinese	Y
16	CG95	Critical	70-80	Female	Chinese	Y
17	C-T147-1	Mild1	50-60	Male	Others	Y
17	CG9	Mild2	60-70	Female	Malay	Y
17	CG5	Mild1	30-40	Male	Malay	N
17	CG110	Asymptomatic	40-50	Male	Indian	Y
17	CG31	Mild2	40-50	Male	Chinese	Y
17	CG7	Mild1	50-60	Male	Chinese	Y
17	CG6	Mild1	50-60	Male	Chinese	Y
17	CG78	Mild2	50-60	Male	Chinese	Y
17	CG18	Mild2	60-70	Male	Chinese	Y
17	CG60	Mild2	60-70	Female	Chinese	Y
17	CG103	Mild2	50-60	Female	Malay	Y
17	CG3	Mild1	40-50	Female	Others	Y
17	CG41	Moderate	40-50	Female	Chinese	Y
17	CG83	Moderate	50-60	Male	Malay	Y
17	CG62	Critical	60-70	Male	Others	Y
17	CG95	Critical	70-80	Female	Chinese	Y
18	CG3	Mild1	40-50	Female	Others	Y
18	CG52	Mild1	40-50	Male	Chinese	Y
18	CG38	Mild1	50-60	Male	Chinese	N
18	CG75	Mild2	50-60	Male	Chinese	Y
18	CG78	Mild2	50-60	Male	Chinese	Y
18	CG13	Mild2	40-50	Male	Chinese	Y
18	CG111	Asymptomatic	40-50	Female	Indian	N
18	CG26	Mild2	60-70	Female	Chinese	N
18	CG91	Mild2	50-60	Male	Chinese	Y
18	CG35	Mild2	60-70	Female	Indian	Y
18	CG21	Moderate	60-70	Female	Chinese	Y
18	CG62	Moderate	60-70	Male	Others	Y
18	CG97	Severe	70-80	Male	Chinese	Y
18	CG24	Critical	40-50	Female	Chinese	Y
18	CG96	Critical	30-40	Male	Others	Y
19	CG29	Mild1	30-40	Male	Others	Y
19	CG16	Mild1	30-40	Female	Chinese	Y
19	CG64	Mild1	50-60	Female	Chinese	Y
19	CG107	Mild1	40-50	Male	Indian	Y
19	CGXX	Mild2	60-70	Male	Chinese	N
19	CG111	Asymptomatic	40-50	Female	Indian	Y
19	CG43	Mild2	40-50	Male	Chinese	Y
19	CG6	Mild1	50-60	Male	Chinese	Y
19	CG80	Mild2	60-70	Female	Chinese	Y
19	CG27	Mild2	50-60	Male	Chinese	Y
19	CG103	Mild2	50-60	Female	Malay	N
19	CG84	Moderate	50-60	Male	Chinese	Y
19	CG10	Moderate	60-70	Male	Malay	Y
19	CG87	Severe	60-70	Male	Chinese	Y
19	CG62	Critical	60-70	Male	Others	Y
19	CG95	Critical	70-80	Female	Chinese	Y
20	CG47	Mild1	40-50	Male	Others	Y
20	CG38	Mild1	50-60	Male	Chinese	Y
20	CG67	Mild1	50-60	Male	Others	Y
20	CG84	Mild2	50-60	Male	Chinese	Y
20	CG110	Asymptomatic	40-50	Male	Indian	N
20	CG49	Mild2	50-60	Male	Chinese	Y
20	CG22	Mild2	60-70	Female	Chinese	Y
20	CG104	Mild2	30-40	Male	Indian	Y
20	CG8	Mild1	60-70	Male	Chinese	Y
20	CG93	Mild2	50-60	Male	Chinese	Y
20	CG56	Mild2	40-50	Female	Chinese	Y
20	CG97	Moderate	70-80	Male	Chinese	Y
20	CG20	Moderate	30-40	Female	Chinese	Y
20	CG100	Severe	60-70	Male	Malay	Y
20	CG4	Critical	30-40	Male	Malay	Y
20	CG95	Critical	70-80	Female	Chinese	Y
