# Supplementary material for: Longitudinal single cell atlas identifies complex temporal relationship between type I interferon response and COVID-19 severity
Source: Nat Commun. 2024 Jan 18;15:567. doi: 10.1038/s41467-023-44524-0 (PMC10796319; doi:10.1038/s41467-023-44524-0)
Supplement: Supplementary file 6 — Supplementary Data 3 [file 41467_2023_44524_MOESM6_ESM.xlsx]

## Sheet: overview
Sheet	Contents
Mild1_Prog_vs_NonP_days1-4	DEGs between mild1 progressors and non-progressors in days 1-4 across each cell type (p-value: Wilcoxon rank-sum test, two-sided, adjusted using the Benjamini-Hochberg method)
Mild1_Prog_vs_NonP_days5-8	DEGs between mild1 progressors and non-progressors in days 5-8 across each cell type (p-value: Wilcoxon rank-sum test, two-sided, adjusted using the Benjamini-Hochberg method)
Mild2_Pro_vs_NonP_days5-8	DEGs between mild2 progressors and non-progressors in days 5-8 across each cell type (p-value: Wilcoxon rank-sum test, two-sided, adjusted using the Benjamini-Hochberg method)
Type_I_IFN_in_Pro_vs_NonP	Common Type I IFN genes upregulated in progressors compared to non-progressors across all cell types and severities
Mild1_Prog_next_stage_days1-4	DEGs between mild1 progressors (days 1-4) next stage and baseline across all cell type (p-value: Wilcoxon rank-sum test, two-sided, adjusted using the Benjamini-Hochberg method)
Mild1_Prog_next_stage_days5-8	DEGs between mild1 progressors (days 5-8) next stage and baseline across all cell type (p-value: Wilcoxon rank-sum test, two-sided, adjusted using the Benjamini-Hochberg method)
Mild2_Prog_next_stage_days5-8	DEGs between mild2 progressors (days 5-8) next stage and baseline across all cell type (p-value: Wilcoxon rank-sum test, two-sided, adjusted using the Benjamini-Hochberg method)
NonP_temporal_change_NK_T	Marker genes of cell states enriched/depleted across time in non-progressors for each severity in NK, T cells (p-value: Wilcoxon rank-sum test, two-sided, adjusted using the Benjamini-Hochberg method)
NonP_temporal_change_B	Marker genes of cell states enriched/depleted across time in non-progressors for each severity in B cells (p-value: Wilcoxon rank-sum test, two-sided, adjusted using the Benjamini-Hochberg method)
NonP_temporal_change_Myeloid	Marker genes of cell states enriched/depleted across time in non-progressors for each severity in myeloid cells (p-value: Wilcoxon rank-sum test, two-sided, adjusted using the Benjamini-Hochberg method)
pvalue_for_33_plasma_proteins	Raw and BH-adjusted p-value for 33 plasma proteins between progressors and non-progressors (p-value: Student’s t-test, greater)

## Sheet: Mild1_Prog_vs_NonP_days1-4
upregulated_genes_in_Mild1_Progressor_vs_Non-Progressor_day1-4_NK_T	upregulated_Type_I_IFN_genes_in_Mild1_Progressor_vs_Non-Progressor_day1-4_NK_T	downregulated_genes_in_Mild1_Progressor_vs_Non-Progressor_day1-4_NK_T	upregulated_genes_in_Mild1_Progressor_vs_Non-Progressor_day1-4_B	upregulated_Type_I_IFN_genes_in_Mild1_Progressor_vs_Non-Progressor_day1-4_B	downregulated_genes_in_Mild1_Progressor_vs_Non-Progressor_day1-4_B	upregulated_genes_in_Mild1_Progressor_vs_Non-Progressor_day1-4_Myeloid	upregulated_Type_I_IFN_genes_in_Mild1_Progressor_vs_Non-Progressor_day1-4_Myeloid	downregulated_genes_in_Mild1_Progressor_vs_Non-Progressor_day1-4_Myeloid
GIMAP4	IFI35	ZFP36L2	IFIT3	OAS3	HLA-DRB1	HLA-DRB5	IFI35	LSP1
MX1	ISG15	COL18A1	HLA-DRB5	IFITM1	HLA-DPB1	IFITM3	IFITM1	NR4A1
IFIT1	OASL	HIST1H1E	XAF1	OASL	TPI1	IFITM1	ISG20	G0S2
ISG15	OAS2	DDT	IFITM1	ISG15	IGLV3-25	PLAC8	BST2	IER3
OAS2	STAT1	SH3YL1	IFI6	XAF1	SNRPD2	TNFSF10	IFIT3	KLF10
XAF1	ISG20	MXI1	MX2	IFI35	NME2	PSMB9	IFITM3	NFKBIA
PIM2	MX1	FTH1	ISG15	MX2	ATP5MC1	IFI6	ISG15	DUSP2
IFI44L	IFIT3	S100A4	MX1	EGR1	HIP1R	IFIT3	STAT1	CDKN1A
OAS1	IFITM1	TNFAIP3	STAT1	RSAD2	VEGFB	IFI27	IFI6	PABPC1
IFI6	IFI6	S100A10	SAMD9L	IRF7	CD55	ISG15	XAF1	PLAUR
IFI16	IRF7	DUSP2	HLA-DQA2	BST2	MTRNR2L8	IFIT2	MX2	CSTA
GIMAP5	SP100	SEC61B	IFI44L	STAT1	PTPRCAP	GBP1	IRF7	GADD45B
IRF7	STAT2	TENT5C	ISG20	IFIT3		GIMAP7	IRF1	THBS1
IFIT3	HLA-A	CSRNP1	HERC5	MX1		SERPING1	RSAD2	VEGFA
STAT1	MX2	ZNF331	SLFN5	STAT2		VAMP5	MX1	AMPD2
MYC	OAS1	TOB1	OAS2	OAS2		FCGR1A	IFI27	HIF1A
UBE2L6	OAS3	FAU	UBE2L6	IFIT2		LAP3	IFIT1	MIDN
IFI44	IFIT2	ZFP36	IRF7	ISG20		PSME2	IFIT2	HOOK3
GIMAP7	IFIT1	DUSP1	LY6E	HLA-A		ISG20		BHLHE40
FOSB	BST2	CXCR4	TRIM22	SP100		ANKRD22		AHNAK
CCR7	XAF1	EIF1	OAS1	OAS1		CALHM6		ARL4C
EPSTI1	RSAD2	JUNB	EIF2AK2	IFI6		IFIT1		CD83
IFIT2		NFKBIA	OAS3	IFIT1		IFI35		MALAT1
AL499604.1		IER2	PARP9	HLA-F		CLU		HBEGF
GBP5		PABPC1	PPM1K			MT2A		DDIT4
PSMB9		FOS	IFIT1			MX1		CCL4
AL662844.4		BTG1	TNFSF10			BST2		APOBEC3A
LINS1		NR4A2	IFIT2			DUSP6		CXCL8
GBP1		MXRA7	RSAD2			ETV7		LGALS3
PPBP		CD69	ENDOD1			RSAD2		CCL3
PARP10		GADD45B	KAT2A			DYNLT1		CRIP1
CMPK2		TCF25	EPSTI1			GRN		HLA-DRB1
MX2		PPP1R15A	DRAP1			NEXN		GSTP1
SLFN5		KIR2DL3	SP110			KLF4		ADIPOR1
CISH		BTG2	KIF20B			LGALS3BP		RBM3
SOCS3		DDIT4	HLA-A			IRF7		MS4A6A
KLF6		YPEL3	TRNT1			OTOF		TESC
FOS		JUN	HNRNPC			STAT1		PPT1
CITED2		SERTAD1	JUN			SECTM1		CCL3L1
DUSP1		TSC22D3	EIF4A2			XAF1		SEC11A
RSAD2		JUND	IFIH1			SP110		ADA2
IFITM1		MAP3K8	FOSB			IFIH1		LGALS2
OAS3		AC020916.1	C11orf68			GBP4		MRPL23
TRIM22		SLA2	RNF213			GBP5		MARCKSL1
HERC5		TSPYL2	KIAA0040			GIMAP4		SNRPC
LY6E		DNAJB1	DDX5			SELL		TNFAIP3
PARP9		HLA-DRB1	STAT2			TSC22D3		CD44
STAT2		LINC01578	UBA7			IFI44L		TMEM176B
EIF2AK2		ENC1	IFI44			PLAAT4		EHD4
SAMD9L		DIP2A	SP100			TAP1		TREM1
TAP1		EML4	PLAC8			GIMAP5		PPP1CB
TRIM38		CEMIP2	UBQLN1			IRF1		BTG2
OASL		FGFBP2	CCND3			WARS		LIPA
ISG20		COTL1	ECE1			PSMA4		CD99
SP100		SYTL3	RHOB			HIST1H1D		RNASE6
PPM1K		PIK3R1	TCIRG1			KLF2		RBP7
SAMD9		METRNL	CMPK2			MARCKS
IFI35		ATG2A	PGK1			HIST1H4C
USP18		CCNH	HLA-F			CITED2
HERC6		GABARAPL1	TMSB4X			RNASE2
BST2		TRDV2	PPP1R15A			JUN
DDX60		SLC7A5	DTX3L			CXCL10
LGALS3BP		CREM	SHFL			NAPSA
GBP4			UTRN			FCGR3A
RBCK1			CSNK1G1			ZFP36L1
LAP3			HSH2D			ZNF217
SMCHD1			TBCK			MX2
DDX60L			RIPOR2			CUX1
PIM1			DDX58			C2
MT2A			OASL			HRH2
PLSCR1			IFI35			NUP50
JAK3			MRPL42			SMIM25
LINC00861			SRSF2			CDC42EP2
SELL			TAP1			TENT5A
TNFSF10			PARP10			P3H1
CX3CR1			BST2			RHOB
HLA-A			FGD2			CDK2AP2
PRF1			ZEB2			AP1M1
HLA-DRB5			USP18			CDKN1C
PARP14			TANK			CX3CR1
CD38			SRSF7			HLA-DQA2
TECR			NOSIP			N4BP1
CCL4L2			RABGAP1L			HERC5
PALM2-AKAP2			PLSCR1			WSB1
CHMP5			SPPL2A			TOP1
CALR			CCPG1			HIST1H1C
KIR3DL2			JAK2			PPBP
PTGER4			AP3M1			PSTPIP2
ABI3			YBX3
EOMES			CYCS
PTPN6			PLEKHA2
CD8A			CCNL1
TRAV41			CCNK
TRBV2			ARHGAP27
HLA-DQA2			RELA
DTX3L			TYMP
LINC02446			SIGLEC6
TXNIP			UTY
KLRF1			LYL1
CORO1A			KLF2
KIR2DL3			AK2
DENND2D			AC245014.3
S100A11			CD24
IFIT5			CHD2
S1PR1			IFI16
TYROBP			HIST1H1C
CTSC			YME1L1
S1PR4			RIPOR1
FCGR3A			MTRNR2L12
RHOB			FCHSD2
TRGV4			IGLC2
			MCL1
			EGR1
			IGHA1
			IGLC1
			ZFP36
			PSMB9
			DDX60
			SHISA5
			ZBP1
			DDX60L
			PHF11
			HERC6
			STAG3
			TAP2
			TRANK1
			CACNA1A
			SAMD9
			PPBP
			ZNFX1
			SAT1
			CLU
			HIST1H2AC
			IER5
			PCDH9

## Sheet: Mild1_Prog_vs_NonP_days5-8
upregulated_genes_in_Mild1_Progressor_vs_Non-Progressor_day5-8_NK_T	upregulated_Type_I_IFN_genes_in_Mild1_Progressor_vs_Non-Progressor_day5-8_NK_T	downregulated_genes_in_Mild1_Progressor_vs_Non-Progressor_day5-8_NK_T	upregulated_genes_in_Mild1_Progressor_vs_Non-Progressor_day5-8_B	upregulated_Type_I_IFN_genes_in_Mild1_Progressor_vs_Non-Progressor_day5-8_B	downregulated_genes_in_Mild1_Progressor_vs_Non-Progressor_day5-8_B	upregulated_genes_in_Mild1_Progressor_vs_Non-Progressor_day5-8_Myeloid	upregulated_Type_I_IFN_genes_in_Mild1_Progressor_vs_Non-Progressor_day5-8_Myeloid	downregulated_genes_in_Mild1_Progressor_vs_Non-Progressor_day5-8_Myeloid
IFI44L	RSAD2	DDX3Y	IFITM1	STAT1	HLA-DQA2	IFITM1	OASL	EEF1A1
IFITM1	IFI27	MTRNR2L12	IFIT3	OAS1	DDX3Y	IFITM3	XAF1	TPT1
PTPRCAP	IFI35	USP9Y	XAF1	IFITM1	UTY	ISG15	IFI35	PNRC1
IFIT3	STAT1	UTY	IFIT1	IFITM3	SPOCK2	IFI6	OAS3	EEF2
NBPF26	IFITM3	PRKY	IRF7	IFIT3	TXNIP	ISG20	ISG15	PABPC1
XIST	IRF9	S100A4	ISG15	BST2	CYFIP2	IFITM2	OAS1	EIF1
IRF7	MX2	COL18A1	MX1	ISG15	PELI1	PLAC8	BST2	FOS
ISG15	IFI6	ANXA1	IFITM2	IRF9	PRKCB	S100A8	PSMB8	TMSB4X
XAF1	OASL	PPBP	SAMD9L	ADAR	THEMIS2	S100A11	IFITM2	TNFAIP2
MX2	ISG15	ZRANB2	ISG20	IFIT2	ARHGAP24	MX1	IFI27	RACK1
OAS1	MX1	S100A8	OAS1	MX2	MBNL1	TNFSF10	IFIT1	NACA
RSAD2	PSMB8	FOSB	PLSCR1	IRF3	VCL	PSMB9	RSAD2	CD52
IFI6	OAS2	FOS	STAT1	OASL	TRAPPC10	RSAD2	IFIT3	JUNB
SP100	IFIT2	TPT1	MYL12A	PSMB8	OGT	LY6E	IFI6	COTL1
IFIT1	IFITM1	RBM3	CMPK2	IFIT1	CFAP97	IFIT1	IFITM1	HLA-DQA2
LY6E	ISG20	PDE4D	IFI6	XAF1	SYF2	MT2A	MX2	CSF3R
MX1	IFIT1	MTRNR2L8	PARP9	IFITM2	MEF2C	RNASE2	IFITM3	SLC25A6
STAT1	IFIT3	AL138963.4	MX2	IRF2	FLNA	IFIT3	IRF7	TKT
DDX60	STAT2	USP36	TRIM22	IFI35	ELOA	S100A6	IFIT2	TXNIP
USP18	XAF1	TNFAIP3	EPSTI1	STAT2	SNX9	IRF7	MX1	OXA1L
DDX58	OAS3	GNLY	UBE2L6	OAS2	EIF1AY	CLU	ISG20	RSRP1
IFI44	BST2	CD3E	HERC5	ISG20	AHNAK	TYMP		EEF1G
TNFSF10	ADAR	ZFP36L2	LAP3	OAS3	MYLIP	IFI16		OGFRL1
EPSTI1	IRF7	DUSP2	OAS2	MX1	IQSEC1	MX2		AC007952.4
MT2A	SP100	CD52	BST2	IRF7	SESN3	OAS1		MALAT1
EIF2AK2	IFITM2	YPEL3	HLA-DQB1	IFI6	TRAF5	SELL		NEAT1
CMPK2	OAS1	LIME1	IFI44L	RSAD2	COL19A1	IFI35		ZFP36L2
HELZ2		MAP3K8	IFI44	SP100	KLF3	S100A10		RBM3
UBALD2		ZFP36	POLR2J3		CHPT1	OASL		SULF2
ISG20		SORL1	IFIT2		ARL4C	HP		FCGRT
ANKRD36B		S100A9	SLFN5		PPBP	IFI27		HNRNPU
IFIT2		CXCR4	RSAD2			APOBEC3A		EGR1
JPT1		DYNC1H1	HLA-DQA1			LGALS3BP		Z93241.1
GNAS		TENT5C	PSMB9			LAP3		CTSH
UBE2L6		LAIR2	TYMP			PSME2		DDX5
JUND		CD3D	NAPSA			SERF2		SNHG6
FAM13A		ENC1	TNFSF10			SPATS2L		EVI2B
TRIM22		CD3G	LY6E			FCGR1B		FOSB
DDX60L		AREG	CLIC1			TNFSF13B		SQSTM1
PIM2		HIST1H1E	ZBP1			IFIT2		KLF4
TAP1		PIK3R1	AIM2			SERPING1		ZDHHC7
LINC01138		DDIT4	DDX11			CHMP5		PID1
POLR2J3		HLA-DRA	PHF14			BST2		KRT10
TRANK1		JUNB	TRIM69			UBE2L6		CIRBP
H1FX		ATG2A	NDUFA6			MYL12A		SLC25A5
LDHA		TCF7	USP18			VAMP5		PHACTR1
PARP9		TRGV9	LSM6			CTSD		KLF13
CHMP5		KLRB1	DDX60			FCGR1A		MYO1F
OAS2		TOMM7	HIST1H2AC			XIST		ARIH1
IRF9		SNHG6	TBCA			MNDA		TGFBI
SHFL		C12orf57	IFI35			GBP1		ANP32B
ZCCHC2		MRPL55	PTPRCAP			CLIC1		ATP1A1
PCED1B		TRBC1	UMAD1			SP110		NOP53
OAS3		DIP2A	CACNA1A			RNASE1		BEST1
SOCS3		TRDV2	OAS3			MS4A4A		GNG2
TAGAP		CREM	XIST			S100A12		CHMP1B
GBP1		KLRC2	CHMP5			PLSCR1		SIK3
NOP10		CD7	ADAR			CES1		ARL4C
PCSK1N		CHIC2	GRAP			IFI44L		AC253572.2
LAP3		SLC25A5	CIAO3			IFI30		PLAAT3
DDX21		RCN2	MT2A			LGALS1		IQGAP1
PARP10		RAB5IF	CARD16			HLA-DRB1		ARGLU1
CEMIP2		ZNF22	DHX58			HERC5		AC245014.3
PLSCR1		FOSL2	DDX58			H1F0		ALDH2
ARID5B		PPP1R16B	TAP1			SLFN5		PTPRE
GIMAP7		TXNIP	PIH1D1			SSB		NR4A2
MYL12A		RASA3	RAC2			FPR1		SOD2
HERC5		TGFBR2	SHISA5			XAF1		EPC1
H3F3B		SNHG32	EIF1AX			GIMAP4		MAP3K2
PSMB9		HIST1H1D	EMC8			EPSTI1		NUFIP2
OASL		SNRK	MRPS26			UCP2		JUN
TYMP		AHNAK	BCAP31			COX5B		AL021155.5
IFI16		CARS	PRR13			BLVRA		PRRC2C
BST2			APOL6			IL1RN		PPP1R15A
SHISA5			AARS			EMP3		USP16
IL7R			SP100			OTOF		MKNK2
SPATS2L			SCO2			OAS3		BTG2
TMEM140			ZCCHC2			CD53		ZNF106
RAC2			TMEM251			H2AFJ		IFNGR1
PARP12			PET100			CD14		CYTH1
ODF3B			HLA-DOB			DDX58		FMNL1
PHF11			SP110			PSMB8		ZFP36
RHOB			MIR29B2CHG			DDX60L		TUFM
SAMD9L			C4orf3			PPDPF		ANKRD44
SELL			EIF2AK2			CTSA		PPIF
GIMAP4			STAT2			GIMAP7		THBS1
ICAM2			RNASE6			IFIH1		SORL1
IFI35			ATP6V0E1			PLBD1		VEGFA
IER2			BIN1			SAMD9L		ARHGAP26
KLF6			ABHD14A			ETV7		NCKAP1L
BATF			TMEM59			GRN		HLA-DPB1
MRPS18C			CD53			GMPR		CXCL8
GIMAP5			S100A11			NEXN		EIF3E
TRIM69			IRF2			NT5C3A		SRSF5
SAMD9			ANP32A			NFE2		MAP7D1
ARPC4			TUBA4A			HIST1H3H		RSL24D1
RBCK1			IFI16			PDIA6		SNHG7
CASP1			PTPN6			CNIH4		CMTM3
CD164			RPA3			FBXO6		SPEN
PSMB8			IRF9			MGST3		EIF3F
NUTM2A-AS1			RNF213			RAB10		AC090559.1
ANXA6			TRANK1			SIGLEC7		OSER1
ITM2A			MOCS2			GBP5		ATP5PB
TUBA1C			CCT5			ATP6V0E1		KMT2C
FUS			LMO4			NKG7		ZBTB7A
CD81			RBM42			LMNB1		CD83
S100A11			LBH			NCLN		MCL1
TUBB2A			CD79B			CBR1		KDM6B
HM13			PSMC3			SAMD9		C15orf39
CDC42EP3			RPUSD3			SLC31A2		SLC9A3R1
GADD45B			TNFRSF13B			VPS29		GAS5
AC116407.2			ARPC5			PARP9		FUS
GPBP1L1			FUOM			PDIA3		SAT1
IFIH1			IRF3			RTCB		BRD2
CALR			PTPN18			UBE2L3		MAP3K3
ZBTB38			RNASEH2B			SAMD4A		ID2
PSMA6			TLR10			NDUFB3		HERPUD1
SEPTIN6			PARK7			TCN2		ARHGAP45
KLF2			NDUFAF3			CCR1		CD4
TRBV19			FCGR2B			LGALS2		LRP1
SNHG7			ATG16L2			POMP		CELF2
MIDN			STARD3			MARCKS		DPYD
TUBA1B			SELL			MOB1A		DDX46
GIMAP1			MPHOSPH10			DRAP1		RGS2
MYOM2			TOMM6			MRPL27		SNHG5
PRF1			IGHV5-78			SIGLEC1		ZFAS1
DYNLRB1			PSMB10			ETFB		EIF5
IFITM2			ANKRD36B			DYNLT1		FOSL2
TMBIM6			UNC93B1			ORMDL2		MBP
IL32			ARSA			H2AFV		AL138963.4
SP110			SCAMP2			MRPL20		MIR22HG
IFITM3			GNPAT			SEM1		TTC7A
SLFN5			SNX6			ADA2		RHOB
ACTB			CASP1			MAGOH		ZFC3H1
ADGRE5			RTCB			MAP3K7CL		LUC7L3
CX3CR1			IGKC			HELZ2		UBXN11
TUBB4B			SLC38A10			PPIB		IER3
STOM			JUND			CD300A		TMEM107
LAG3			CCR7			TRIM22		RASSF5
IFIT5			ANTXR2			COX17		TMEM170B
SYNGR1			DCK			CD82
ZBP1			RPIA			SIPA1
ACTG1			CD24			DNAJC15
WARS			LTBP3
PIM1			TDRD7
PALM2-AKAP2			GHITM
CISH			TMEM170A
ZFP36L1			COPZ1
VIM			OASL
CD38			SAMD9
XCL2			STAG3
TRMT112			HLA-DRB1
KIR3DL2			HMGN2
SIGLEC7			PNPT1
SH2D1B			SCIMP
KLRC1			TLR7
CCL3			FCMR
TRBV7-4			PPM1K
TRBV21-1			COX5A
TRBV7-6			PSMB8-AS1
TRAV5			SHFL
TRBV7-9			GCSAM
HLA-DQA1			LINC02397
TRGV4			AK9
TRBV7-2			TRMT112
SLC25A25			HERC6
TRAFD1			BORCS8
PSME2			IQCN
JAK3			ODF3B
PIK3CD			RBIS
KDM6A			RABAC1
POLR2A			FCRL3
OGFR			SEM1
IFRD1			TAP2
STAT2			EVL
HLA-DRB1			COA3
HNRNPF			UBA7
CCND3			IGHM
SOCS1			CHI3L2
DTX3L			ATP5F1C
PARP14			RAN
EIF1AX			AP001636.3
CBX4			ICAM2
TSPOAP1-AS1			HNRNPF
LGALS9			CXorf38
GBP5			NMI
SOD1			CD200
CSK			PSMB8
SNHG15			IFITM3
ZC3H12A			CD40
ALOX5AP			NSFL1C
BISPR			GCNT1
SYT11			NAPA
TSC22D3			UBALD2
CD2			TSTD1
ZC3HAV1			TRBC2
GBP4			LAMTOR4
SLC2A3			CCDC32
YARS			PARP10
SNRPN			NUB1
PARP15			UBXN4
ANAPC15
IFI27
NFKBIZ
PRSS23
HMGN2
BANF1
RAN
ATP6V0E1
TMEM35B
JUN
ADAR
BRK1
GPBP1
DRAP1
TRBV28
PPM1K
SEM1
TMEM230
SNHG8
NFKBIA
PSME1
THYN1
LDLRAP1
EIF2S1
RPA2
HAX1
CD74
NTMT1
LGALS3BP
CCDC85B
TRBC2
SELPLG
SMIM26
PPP1R18
SLC3A2
NT5E
PTPN6
USP22
PASK
NDUFB6

## Sheet: Mild2_Pro_vs_NonP_days5-8
upregulated_genes_in_Mild2_Progressor_vs_Non-Progressor_day5-8_NK_T	upregulated_Type_I_IFN_genes_in_Mild2_Progressor_vs_Non-Progressor_day5-8_NK_T	downregulated_genes_in_Mild2_Progressor_vs_Non-Progressor_day5-8_NK_T	upregulated_genes_in_Mild2_Progressor_vs_Non-Progressor_day5-8_B	upregulated_Type_I_IFN_genes_in_Mild2_Progressor_vs_Non-Progressor_day5-8_B	downregulated_genes_in_Mild2_Progressor_vs_Non-Progressor_day5-8_B	upregulated_genes_in_Mild2_Progressor_vs_Non-Progressor_day5-8_Myeloid	upregulated_Type_I_IFN_genes_in_Mild2_Progressor_vs_Non-Progressor_day5-8_Myeloid	downregulated_genes_in_Mild2_Progressor_vs_Non-Progressor_day5-8_Myeloid
CD69	ISG15	SMDT1	IRF7	IFI6	HLA-DQA2	PLAC8	OAS2	SLC25A6
IRF7	IFI35	ZFP36L2	IFIT3	STAT1	EZR	FOLR3	ISG15	NACA
XAF1	SP100	XIST	IFITM1	IRF3	XIST	IFITM1	ISG20	PABPC1
ERAP2	IFITM2	AL138963.4	MX1	MX1	HLA-DRB5	IFI27	IFI35	HLA-DQA2
ISG15	MX2	GIMAP7	XAF1	IRF7	ATP2B1	IFI6	BST2	AC253572.2
KLF6	MYD88	FIS1	PLSCR1	PSMB8	CD52	RNASE2	IFI6	NEAT1
UBALD2	IFI27	FAM13A	ISG15	BST2	WDFY2	IFITM3	IFI27	AC245014.3
IFITM1	STAT1	C19orf53	UBE2L6	IRF1	JAK1	S100A11	RSAD2	FCGRT
JUND	OAS3	SNRPF	ISG20	IFITM3	SF3B1	CLU	IFIT3	MALAT1
IFI44L	OASL	SESN3	CMPK2	ISG20	KRAS	ISG15	OAS1	CD52
USP9Y	OAS1	NSA2	OAS1	IRF9	TXNIP	IFITM2	IFITM3	TNFAIP2
JUN	STAT2	KIAA2026	EPSTI1	IFI35	CDC42	S100A8	IFITM2	LGALS2
KLF2	MX1	LEPROTL1	MX2	STAT2	CDKN1B	MNDA	IFIT1	SNHG7
SP110	IFI6	LEF1	LAP3	IFIT3	NOP53	MX1	IFIT2	CXXC5
PPP1R15A	RSAD2	ANTKMT	IFI44L	XAF1	RBM3	MX2	IRF7	SNHG5
PRKY	IFIT3	SYTL3	HERC5	IFIT2	SNX9	SELL	OASL	CXCR4
SERTAD1	BST2	DYNLT1	BISPR	OAS2	GSK3B	IRF7	IFITM1
CMPK2	IFIT2	CD8B	IFITM2	OAS1	USP24	NKG7	MX1
UBB	ISG20	METRNL	PSMB9	RSAD2	ASXL1	IFIT3	MX2
IFI6	IRF7	LITAF	BST2	OAS3	TTN	PLBD1
EIF2AK2	OAS2	EIF4G1	SERTAD1	IFITM1		RNASE1
PARP10	IFIT1	FOXP1	TRIM22	IFIT1		CD14
UTY	HLA-C	SF3B1	LY6E	HLA-C		RSAD2
HERC5	XAF1	EIF3E	UTY	IFITM2		LILRA5
LY6E	IFITM3	KLRB1	PPP1R15A	ADAR		HIST1H1C
IFI35	IFITM1	MTRNR2L12	MYL12A	ISG15		BST2
RAC2		AKR1C3	OAS3	MX2		H3F3B
CFL2		IGF2R	IFI6			IFIT1
DUSP1		TSPO	TAP2			ISG20
OASL		CREM	NMI			MCEMP1
MX2		LYZ	COX5A			MS4A4A
NFKBIA		AREG	IFIT1			OAS1
FOS		MAP3K8	NFKBIA			SAMD9L
POLR2J3		CD52	NAPSA			LILRB1
MX1		TRBV28	RAC2			IFI35
IFIT3		RBM3	EIF2AK2			FCGR1A
BTG2		TRGV10	RNASET2			ACSL1
SOCS3		SYNGR1	PSMD2			S100A9
TUBB2A		COTL1	OAS2			HLX
ECHDC2		TXNIP	U62317.4			OASL
PTGER4		PMS2	DDX3Y			TNFSF10
NAPA		GYPC	ZCCHC2			UBE2L6
RGCC		CDKN1B	HERC6			S100A12
PARP12		SF3B5	GORASP1			FFAR2
OAS1		PRKCQ-AS1	LINC-PINT			CALR
HLA-C		HMGB2	DCAF15			CTSD
PARP9		KLRC4	PPP1R11			PIM1
ISG20			SAMD9			SSB
BST2			SIAH2			PPIB
AC133644.2			IER2			OAS2
TRIM22			PPP2R2A			NFE2
OAS3			MARCKSL1			ATF3
UBE2L6			SAMD9L			LAP3
ITM2A			SELL			IFIT2
MT2A			LSM7			PDIA3
SP100			PARP10			APOBEC3A
CALR			ID3			SERTAD1
DTX3L			USP18			CITED2
USP18			HIST1H1C			PHLDA2
DDX60			STAT2			SOCS3
RSAD2			GBP4			H1FX
OAS2			UBALD2			G0S2
STAT1			IFI44			NBPF26
EPSTI1			TIA1			HIST1H1E
SHFL			TRIM69
DDX3Y			KHSRP
DRAP1			IFI35
BTN3A2			DHX58
PIM1			IRF3
SHISA5			AK2
PLSCR1			STAT1
CGGBP1			SOCS1
ZFP36			ALOX5
IFITM2			PSME2
ST6GAL1			APOL6
H3F3B			PSMB10
ALOX5AP			PSMB8
STOM			SHFL
AUP1			HIST1H1E
BISPR			HSH2D
STAT2			PIK3AP1
ICAM2			H3F3B
MYD88			ZFAND2B
PFKP			CCDC85B
GIMAP4			PHF11
NFKBIZ			IST1
UBE2S			AHCYL1
RGS1			FCRLA
TUBA1C			CD69
IFITM3			PNPT1
MARCKSL1			DDX60L
FRMD4B			IFIT2
TRAV1-2			BSCL2
LGALS3			PSME1
TRBV20-1			STIP1
CYTH3			LGALS9
TNFAIP3			GID8
KIF5C			CMTR1
BLK			KLF6
LST1			PCMT1
ARSA			RSAD2
AC020916.1			ECH1
RPN1			CHST12
PSD4			MCRS1
ANXA1			MT2A
DUSP16			NEXN
CDKN1A			NR4A1
AQP3			DRAP1
CD164			ZFP36
TRAPPC9			TENT5A
BHLHE40			CHTOP
FGFR1OP			UNC93B1
PTK2B			ZBP1
NCR3			IRF9
DNAJA1			RAD23A
NRIP1			SP110
PRPF31			IFI16
ESYT1			CSRNP1
PARP8			PHF3
IER5			CARD16
YWHAH			TNFAIP8
DUSP5			NLRC5
ADRB2			MCL1
DPP4			PARP9
MXRA7			PIN1
ATAD2B			RNF213
TMEM65			HLA-C
MYO1G			JUNB
CD226			CHMP1B
MICAL1			CD83
C12orf43			TSC22D3
SH3BP1			PMAIP1
PSME3			AC020916.1
CFLAR			JUN
LINC02084			JUND
CCL3L1			ARL4A
TTC39C			AC044849.1
TAGLN2			MYADM
RORC			PPP1R15B
EXOC2			FAM177B
ERN1			FOSB
AMZ2			ADAR
PDE4D			IRF1
ID2			FOS
AC008105.3			DTX3L
RALY			FCRL5
TRMT112			DUSP1
NAA38			EIF1AY
DDX60L			NR4A2
CDK10			CXorf40A
TENT5C			TNFAIP3
ABLIM1			IQCN
NORAD			NFKB1
CAVIN2			IFITM3
DDIT3
DIAPH1
TMIGD2
TOB2
PIEZO1
HIST1H3H
TRAC
EVL
PTPN6
CHMP5
TIGIT
KLRC3
LAG3
HLA-DPA1
S100A11
RBCK1
HLA-DPB1
SOCS1
IFIT1
HLA-DRB5
HLA-DRB1
IFI27
RHOB
ATF3
TKTL1
IFIT2
SLC3A2
PTPRCAP
TRBV24-1
VIM
CCND3
CCL4
ZCCHC2
KIR2DL3
CD300A
XCL2
TNF
TRBV9
TYROBP
CD320
ZNF683
LINC02446
NBPF26
SERINC3
FMNL3
DEF6
TNK2
POLR2A
COX5A
TPST2
FDPS
PPP1R15B
SAMD9L
TMEM109
PDIA6
SLC2A3
TRBV27
SNRPN
CD53
EIF4A2
UCP2
VPS26B
GP1BB
DUSP2
RNF213
SAMD9
PNPT1
TBC1D1
CORO7
NUMB
SLC9A3R1

## Sheet: Type_I_IFN_in_Pro_vs_NonP
Common_Type_I_IFN_genes_upregulated_in_Progressors_compared_to_Non-Progressors_across_all_cell_types_and_severities
IFI35
ISG15
ISG20
MX1
IFIT3
IFITM1
IFI6
IRF7
MX2
IFIT2
IFIT1
BST2
RSAD2

## Sheet: Mild1_Prog_next_stage_days1-4
upregulated_genes_in_Mild1_Progressor_next_stage_vs_baseline_day1-4_NK_T	downregulated_genes_in_Mild1_Progressor_next_stage_vs_baseline_day1-4_NK_T	downregulated_Type_I_IFN_genes_in_Mild1_Progressor_next_stage_vs_baseline_day1-4_NK_T	upregulated_genes_in_Mild1_Progressor_next_stage_vs_baseline_day1-4_B	downregulated_genes_in_Mild1_Progressor_next_stage_vs_baseline_day1-4_B	downregulated_Type_I_IFN_genes_in_Mild1_Progressor_next_stage_vs_baseline_day1-4_B	upregulated_genes_in_Mild1_Progressor_next_stage_vs_baseline_day1-4_Myeloid	downregulated_genes_in_Mild1_Progressor_next_stage_vs_baseline_day1-4_Myeloid	downregulated_Type_I_IFN_genes_in_Mild1_Progressor_next_stage_vs_baseline_day1-4_Myeloid
UBA52	MX1	OAS3	EEF1A1	IFITM1	IRF1	PABPC1	IFITM1	IFI6
CXCR4	XAF1	ISG15	CXCR4	IFIT3	OAS3	VIM	SERPING1	IFITM2
NFKBIA	IFITM1	HLA-E	NPM1	ISG15	BST2	GAPDH	ISG15	RSAD2
CD69	IFI44L	GBP2	EEF1G	IRF7	OAS1	S100A9	TNFSF10	IFITM1
IL6ST	IFI6	IFI35	SSH2	MX1	IFIT2	S100A12	CD74	OASL
LINC01578	IFIT3	HLA-F	RBM3	XAF1	ADAR	NAMPT	IFIT2	IFIT1
TSC22D3	IRF7	ADAR	GRASP	IFI6	STAT2	VCAN	ISG20	HLA-B
SBDS	STAT1	OASL	SUPV3L1	MX2	HLA-F	TSPO	IFIT3	IFIT3
GAS5	LY6E	IFITM2	IGLV3-25	ISG20	RSAD2	G0S2	PSME2	OAS2
SNHG6	ISG15	OAS1	LINC00926	LY6E	IFITM1	SLC2A3	LY6E	SP100
CCNL1	OAS1	IRF3	GPR183	HERC5	IFI6	PLAUR	B2M	HLA-C
CAMLG	IFIT1	XAF1	SNHG8	STAT1	MX1	ACTG1	IFIT1	IRF9
ZFAS1	RSAD2	IRF9	JUNB	EIF2AK2	OAS2	AHNAK	PSMB9	IFITM3
TNFAIP3	SP100	IFIT2	HMGB1	SAMD9L	ISG20	TPT1	MX1	MX1
SNHG15	CMPK2	STAT2	SPEN	IFIT1	SP100	RBM3	IFITM3	HLA-F
SNHG3	EIF2AK2	IRF7	CBLL1	UBE2L6	IRF9	NR4A1	IRF7	OAS1
SNHG5	EPSTI1	PSMB8	CDK12	IFI44L	STAT1	SOCS3	HLA-A	ISG15
KLF9	MX2	STAT1	PELI1	OAS1	MYD88	EEF1A1	CST3	XAF1
SFPQ	HLA-E	BST2	TLE1	EPSTI1	IFIT3	EMB	GBP1	HLA-A
AL135905.2	OAS2	IFI6	CLK1	TRIM22	PSMB8	CD99	RSAD2	STAT1
TXNIP	UBE2L6	IFIT3	FBL	OAS2	ISG15	SERPINB1	HLA-DRB5	BST2
SMAP2	BST2	ISG20	CD83	IFIT2	OASL	DUSP2	LAP3	HLA-E
PELI1	PARP10	IFITM1	TXNIP	CMPK2	MX2	KLF10	GBP5	IRF1
AREG	IFIT2	IFIT1	PIM3	DRAP1	IRF7	HBEGF	UBE2L6	GBP2
SESN3	IFI44	MX1	SNX22	OAS3	IFIT1	EIF1	HLA-DRB1	IFIT2
LBR	PSMB9	MX2	LYST	PARP9	XAF1	EEF2	APOBEC3A	STAT2
EEF1A1	GIMAP7	SP100	HERPUD1	PLSCR1	IFITM2	MCEMP1	MT2A	OAS3
TPT1	SP110	MYD88	NFKB1	SLFN5	IFITM3	CXCL8	HERC5	IRF7
EIF1	LIMD2	IFITM3	CD69	RNF213	IFI35	METTL9	GIMAP4	MX2
EEF2	AP001610.2	OAS2	SLC25A3	RSAD2		EEF1G	MARCKS	IFI35
PNRC1	GIMAP4	RSAD2	CSRNP1	BST2		BHLHE40	ITM2B	ISG20
EEF1B2	GIMAP5		PRDM2	IFITM2		IER3	IFI35	IRF2
RBM3	PLSCR1		MON2	SAMD9		F13A1	OASL
EEF1G	OASL		TBC1D22A	PSMB9		IRS2	VAMP5
YPEL5	TRIM22		ANKHD1	IFI35		EIF4G2	IFI30
JUND	HELZ2		GNA12	GBP1		FOSL2	OAS1
CSRNP1	OAS3		TBC1D9	TNFSF10		EIF3K	SAMD4A
PER1	USP18		BACH2	OASL		CD44	FCN1
NR4A2	SHISA5		CBFA2T3	LAP3		TESC	EPSTI1
NR4A3	ZBP1		BZW1	TAP1		LGALS1	PLAAT4
ZFP36	TNFSF10		FOXP1	PPM1K		ANPEP	NEXN
IRS2	SAMD9L		ARHGAP24	IFI44		HNRNPA1	XAF1
TENT5C	RNF213		DERL3	USP18		PADI4	PLAC8
RGS1	IFI35		ARID5B	NMI		MYH9	IFITM2
TOB1	GBP1		LRCH4	IFI30		HP	TYROBP
EIF4A1	CCR7		NFKBIA	DTX3L		LTA4H	HLA-DPA1
OSER1	DDX60		TSC22D3	HSH2D		SLC25A6	CARD16
EIF3L	MT2A		BTG1	C11orf68		AGFG1	TMSB10
C12orf57	DDX60L		FOS	LGALS9		DDIT4	WARS
ZBTB1	IL16		DUSP1	SP110		MEGF9	SP110
ZFAND5	IFITM3		SNX9	TYMP		SNHG29	GBP4
ZNF331	PARP9		EIF1	PHF11		RTN3	HLA-DRA
CLK1	HERC6		JUND	USP28		CLU	IFI44L
ID2	IRF9		NR4A2	DDX60		RFLNB	IFI6
PIM3	TAP1		ZFP36L2	PML		ID2	LGALS3BP
UBE2S	TAP2		SESN1	CHMP5		VEGFA	BST2
G3BP2	STAT2		RHOH	MT2A		VNN2	STAT1
AL138963.4	HSH2D		CCNL1	HERC6		CYP1B1	NCF1
DUSP1	DDX58		ZBTB16	SHFL		MIDN	HLA-E
JUNB	SELL		CD55	IFI16		ALOX5AP	CALHM6
BTG1	ADAR		CHMP1B	PSMB8		CEBPB	FGL2
PPP1R15A	GIMAP1		ATF7IP	TCIRG1		ATF4	IFIH1
FOS	SHFL		FOSB	STAT2		S100A8	AIF1
JUN	LGALS3BP		TENT5C	HLA-DRB1		RGCC	ICAM2
MYOM2	SAMD9		PIK3IP1	ZBP1		NKG7	TNFSF13B
DUSP2	HERC5		USP12	SNX6		SRSF5	TYMP
GADD45B	GIMAP2		SBDS	PLAC8		HMGB2	PSAP
AC020916.1	DHX58		TNFAIP3	CLIC1		PPIF	CXCL10
DDIT4	DENND2D		IQCN	APOL6		NR4A2	CD68
BTG2	IRF3		KLF9	SP100		JUNB	MX2
SRSF2	OGFR		PPP1R15A	IRF9		CTNNB1	PSME1
RSRP1	APOL6		CCDC6	PSME2		LRP1	ANKRD22
PMAIP1	IFI16		IDS	HELZ2		CDA	TRIM22
NFKBIZ	PPM1K		TP53INP1	PARP10		LSP1	PLEKHO1
KLF6	IFITM2		SNHG16	ODF3B		ZFAND5	HLA-DPB1
S100B	FCMR		PMAIP1	SON		OSM	GIMAP7
AC044849.1	TRANK1		YPEL5	PNPT1		GRASP	DYNLT1
GABARAPL1	CHMP5		MYC	DCK		AREG	SERPINA1
SERTAD1	NAPA		ZFP36	KIAA0040		TNFAIP3	CBR1
B4GALT1	PSMB8		PHACTR1	PARP14		AMPD2	SAMD9
FOSB	PARP12		AREG	BAG1		ID1	HLA-C
IER2	DRAP1		HLA-DQA2	DDX60L		HOOK3	IFI16
IER5	HNRNPF			SPIB		SNHG15	H3F3B
CMC1	BTN3A3			POLR2L		MAP3K8	PSMB10
RAB5IF	LGALS9			RTCB		IL1B	FCGR3A
CD8B	GBP2			HIST1H4C		GABARAPL1	FCER1G
HIST1H1E	TRIM56			MNDA		PLIN2	RNASET2
HIST1H1D	NDUFAB1			C5orf56		SGK1	PLSCR1
FTL	ICAM2			U62317.4		MIR22HG	OAS2
HOPX	TYMP			LINC02397		EIF4B	RNF213
AHNAK	KRCC1			PTPRCAP		THBS1	TXNIP
CD63	TRIM44			CRNKL1		EREG	SPATS2L
TRBV5-6	ISG20			JAK2		PLBD1	SECTM1
KLRC4	ZNFX1			NAPA		TRIB1	HLA-B
LINC02446	CD164			CASP1		CDKN1A	GBP2
KLRC2	IFIT5			S100A11		CXCL2	NAGK
ZNF683	C1orf162			TRIM69		GADD45B	ZBP1
TRAV17	TAPBP			CBWD2		PIM3	ATOX1
	RBM6			ZCCHC2		BTG2	SIGLEC1
	SLFN5			COX7C		CRIP1	ETV7
	RASSF5			NAPSA		EGR1	PML
	PSME2			TRIM56		SH3BGRL3	HSH2D
	MAT2B			WDFY1		COX4I1	ABI3
	THOC3			COX5A		LIPA	SAMD9L
	LINC01550			RNASEH2B		CEBPD	HLA-F
	LAP3			CHST12		NME2	NT5C3A
	UCP2			DPF2		IFI27	DDX58
	IFIH1			NT5C3A		ENO1	LILRB1
	SNRNP70			RBCK1		NFKBIA	PARP9
	ECE1			SCIMP		CCL3L1	CD37
	SASH3			SEM1		RNF130	OAS3
	PSMB10			ARPC5		BTF3	CD40
	KRI1			CPNE5		ATP6AP1	CASP1
	DTX3L			MCL1		TAGLN2	GRN
	PPP1R18			TRMT10C		LYAR	GPBAR1
	CD74			TMEM179B		LGALS3	STAT2
	NMI			S100A6		CRTAP	TAP2
	HMGB2			ITGB2-AS1		CD63	PARP14
	NUB1			ABCF1		BZW1	NMI
	POLE4			NDUFB2		SEC11A	ATF5
	MYD88			CLEC2D		TGFBI	SLC31A2
	GIMAP6			SHISA5		CD302	PSMA4
	GBP5			AP001610.2		KIF5B	MRPS18C
	SELPLG			TRANK1		ATP6V0B	USP18
	BTN3A2			IFITM3		CD163	PARP12
	H1FX			ADAR		EIF3F	RTCB
	NDUFA3			TMEM123		TREM1	HLA-DQA1
	LINC00861			TAP2		VAMP8	LGALS2
	MALAT1			FCMR		ATP5PB	SCIMP
	S100A11			FBXO6		APEX1	C5orf56
	SPATS2L			CCR7		DUSP1	LY96
	GBP4			AZI2		LITAF	TCN2
	PARP14			TLR7		SAMHD1	SMCHD1
	TRIM38			GBP4		FAM207A	PRR13
	PHF11			IFIH1		EEF1B2	GSDMD
	PML			MAT2B		GPX4	RABGAP1L
	RBCK1			MYL12A		CRYL1	ODF3B
	C5orf56			SP140		MRPS34	FOLR3
	IL2RG			TRAFD1		CCL3	SCO2
	PSME1			DDX58		SRM	HES4
	DDX17			CD38		DNAJC10	H1F0
	TESPA1			DHX58		BLVRB	SP100
	SMCHD1			STX7		ITGB2	GMPR
	NLRC5			SEPHS2		ALKBH7	IRF9
	JADE2			ZRANB2		SKP1	LRRC25
	BRD7			HMGN1		PID1	CTSL
	BISPR			CACNA1A		CSNK2B	GCH1
	PNPT1			MYD88		GLIPR2	IGSF6
	TWF2			HNRNPF		ISOC2	PILRA
	HP1BP3			EMP3		ATP5MC3	APOL6
	ODF3B			PSMB10		NEAT1	CIR1
	RAB8A			UNC93B1		ZNF428	IRF2
	ERAP2			ZNFX1		HLA-DQB1	HLA-DMB
	HLA-F			BTN3A2		LAMTOR1	NCOA7
	TRIM21			TMCO1		COX8A	GIMAP5
	AC004687.1			LUC7L3		RBP7	BLVRA
	CHST12			HLA-F		MTDH	TAP1
	SP140			CNDP2		CCL4L2	KLF2
	PTPRCAP			PARP12		CNN2	FCGR1A
	TRIM14			CARD16		MRPS10	JAK2
	CAPN2			C7orf50		NDUFB8	LGALS9
	CARD16			PLEK		ATP5F1C	RAB8A
	CISH			IFIT5		LAMTOR4	OGFR
	ALOX5AP			MIEN1		PAXX	ST8SIA4
	PALM2-AKAP2			HIST1H2AC		CCNL1	NAPSA
	AC245014.3			DAXX		NDUFAB1	IRF1
	CX3CR1			BISPR		COX5A	CD300A
	PRF1			HEXD		ACP5	ATP13A1
	CD38			SPOP		MRPL28	LCP2
	PLEK			IGKC		CD83	IL1RN
	CTSC			CLEC17A		IFI27L2	SNX2
	RTP4			IRF1		HLA-DMB	MYOF
	N4BP1			WARS		SRSF9	UBB
	CD300A			WDR83OS		SRP72	NDUFA12
	TBX21			SELL		TRABD	SNRPG
	TMEM140			JUP		RHOC	HIST1H4C
	MOV10			NEAT1		NAIP	ZNFX1
	ACTR3					FUCA2	SMIM25
	TMEM123					FABP5	ITGA4
	TAGAP					TMEM167A	SSB
	S1PR1					TOMM6	HELZ2
	PLEKHF1					EIF3L	RRAS
	FBXO6					FUOM	JUN
	PTPN6					ITGAM	CMPK2
	TRAFD1					IDI1	CD300E
	PIM1					ATP5F1D	CD86
	ARHGEF3					COMT	COX17
	LAIR2						HLA-DQB1
	EOMES						PSMA6
	HES4						FBXO6
	CCL4L2						MS4A7
	LAG3						RERE
	CCL4						ZFP36L2
	MTRNR2L8						MTRNR2L8
	HIST1H4C						CDC42EP2
	TRIM69						LILRB4
	ZCCHC2						FFAR2
	SH2D2A						HLA-DQA2
	IL7R						LST1
	TRGV9						LINC02432
							TRIM5
							PTPN6
							STXBP2
							JUP
							AIM2
							CDKN1C
							SAT1
							CX3CR1
							AIP
							AC008105.3
							ZBTB7A
							GAPT
							DUSP6
							LRP10
							CHMP5
							CCDC90B
							TENT5A
							IL2RG
							GLRX
							SLC24A4
							MS4A4A
							RBCK1
							STK38
							SIDT2
							UTRN
							RBM6
							LRRFIP1
							C3AR1
							WHAMM
							ZNF592
							DDB2
							LARP7
							ZRANB2
							TRIM38
							CYTIP
							AP1M1
							FAM110A
							SELL
							N4BP1
							HIST1H1C
							USP15
							KRAS
							DUSP5
							FGR
							ARF3
							RARA
							MTRNR2L12
							WSB1
							SYTL1
							TRIM21
							NRIP1
							PAK1
							ASGR1
							BRD7
							KIAA2013
							LFNG
							HMGN1
							PECAM1
							TCF7L2
							CLEC7A
							SLAMF7
							ARAP1
							SMG1
							SMIM26
							HRH2
							CLEC12A
							LTB
							HIST1H2AC
							BCL3
							RASAL3

## Sheet: Mild1_Prog_next_stage_days5-8
upregulated_genes_in_Mild1_Progressor_next_stage_vs_baseline_day5-8_NK_T	downregulated_genes_in_Mild1_Progressor_next_stage_vs_baseline_day5-8_NK_T	downregulated_Type_I_IFN_genes_in_Mild1_Progressor_next_stage_vs_baseline_day5-8_NK_T	upregulated_genes_in_Mild1_Progressor_next_stage_vs_baseline_day5-8_B	downregulated_genes_in_Mild1_Progressor_next_stage_vs_baseline_day5-8_B	downregulated_Type_I_IFN_genes_in_Mild1_Progressor_next_stage_vs_baseline_day5-8_B	upregulated_genes_in_Mild1_Progressor_next_stage_vs_baseline_day5-8_Myeloid	downregulated_genes_in_Mild1_Progressor_next_stage_vs_baseline_day5-8_Myeloid	downregulated_Type_I_IFN_genes_in_Mild1_Progressor_next_stage_vs_baseline_day5-8_Myeloid
EEF1A1	IFI44L	OAS1	TPT1	IFITM1	OASL	TPT1	IFITM1	XAF1
TPT1	LY6E	SP100	EEF1A1	IFIT3	OAS2	EEF1A1	IFITM3	HLA-E
MTRNR2L12	IFITM1	IFIT3	TXNIP	XAF1	MYD88	AHNAK	ISG15	HLA-B
UBA52	IFI6	IFI35	EEF1B2	IFI44L	BST2	LTA4H	LY6E	HLA-A
AL138963.4	IFIT3	OASL	EEF1G	MX1	OAS3	H3F3A	IFI6	HLA-C
CD7	ISG15	XAF1	EPB41	IRF7	IFI6	EEF2	IFITM2	IFIT2
MTRNR2L8	IRF7	MX1	UQCRB	ISG15	ADAR	PABPC1	MX1	IFITM2
EIF3L	XAF1	PSMB8	EVI2B	STAT1	IRF3	EIF1	IFIT3	IFI6
PIM1	MX1	OAS2	GPX4	LY6E	IRF9	TMSB4X	APOBEC3A	IFIT1
ZNF276	JUND	STAT1	EIF3L	MX2	IFITM3	LRP1	ISG20	MX2
ZRANB2	MX2	STAT2	GAS5	CMPK2	HLA-E	SLC25A6	IRF7	IFIT3
S100A4	OAS1	ISG15	PARP1	IFI6	SP100	LUC7L3	B2M	OASL
EEF1B2	CMPK2	RSAD2	ATP2B1	IFIT1	MX1	TXNIP	PLAC8	IFI27
EEF1G	USP18	IRF9	RAD50	TRIM22	RSAD2	EEF1G	IFI44L	RSAD2
EEF2	SMCHD1	ADAR	AC004687.1	ISG20	IRF7	PNRC1	OASL	IRF7
EIF4B	IFIT1	IFI6	EIF4B	UBE2L6	IFIT2	TLN1	MX2	OAS2
NOP53	IFI44	IFIT2	HP1BP3	IFITM2	IFITM1	KRT10	RSAD2	OAS1
RBM3	SP100	BST2	KLF12	PARP9	IFIT3	MYO1F	OAS1	OAS3
PAK2	EIF2AK2	MX2	ATP5PO	EIF2AK2	ISG20	TKT	IFI27	BST2
EIF3E	NBPF26	IFITM2	PLEKHF2	OAS1	STAT1	EIF4B	PLSCR1	ISG20
ARHGEF6	GNAS	IRF7	SNX22	B2M	XAF1	VCAN	SERPING1	IFI35
SLC4A7	PTPRCAP	IFIT1	TRABD	OAS3	IFITM2	RSRP1	IFIT1	IFITM1
ARID1B	ADAR	HLA-E	S100A9	PLSCR1	IFIT1	EIF2S3	LAP3	IRF2
AHNAK	STAT1	ISG20	AL138963.4	EPSTI1	STAT2	EGR1	TYMP	MX1
CD52	H3F3B	IFITM1	SSPN	USP18	OAS1	MTRNR2L12	UBE2L6	IFITM3
FGFBP2	IRF9	OAS3	SPEN	OAS2	ISG15	EVI2B	IFIT2	ISG15
SORL1	TRIM22		EEF2	HLA-E	IRF1	VIM	SP110
HUWE1	HERC6		HLA-DQA2	SLFN5	IFI35	PFDN5	PSME2
S100A9	HELZ2		PFDN5	CHMP5	MX2	NEAT1	PSMB9
KLRC2	HSH2D		PPIA	RSAD2		RACK1	IFI30
PTPRC	RSAD2		EIF2S3	IFI44		HNRNPU	BST2
ATP5F1E	SHFL		CYB561A3	SAMD9L		NUMB	IFI35
EIF3F	PARP9		ATP5F1B	ADAR		MYH9	SIGLEC1
HLA-DQA2	DDX60		GSK3B	IFIT2		ALDH2	S100A6
TOMM7	PARP12		CCDC50	ZBP1		CSF3R	LGALS3BP
LIME1	EPSTI1		USP24	LAP3		DPYD	TNFSF10
TMEM30A	TXNIP		WNK1	IFI35		GNG2	SRGN
C12orf57	LAP3		NSA2	RNF213		NUP214	SCO2
COX7C	DDX60L		COL19A1	HSH2D		ZNF106	OTOF
HLA-DRB5	MT2A		C1QBP	BST2		SSH2	SELL
KRT10	IFIT2		CCNG2	HERC5		KCTD12	MYL12A
UBE2D2	DRAP1		PRPF8	DDX60		CRIP1	AIF1
WASF2	CLK1		TRAF5	IRF9		FOS	CD74
YBX1	DTX3L		CAMK2D	UBALD2		ACTG1	XAF1
SPCS3	KLF2		ERGIC3	AP001610.2		NAP1L1	OAS3
LINC00861	PLSCR1		NUDT3	OASL		RTN3	HERC5
TM9SF2	RNF213		LINC01215	LGALS9		YPEL3	EPSTI1
UQCRB	ISG20		ADAM28	ZCCHC2		DDX17	RNASE2
CD8B	SAMD9L		CANX	DRAP1		LPGAT1	MARCKS
TMOD3	OAS2			PHF11		EIF3F	FCN1
FCRL3	UBE2L6			MCL1		SORL1	SSB
PTRHD1	ZCCHC2			MYL12A		SEC14L1	MAFB
HIST1H1D	FKBP5			DDX60L		AC004687.1	CYBA
SRM	CCNL1			STAT2		ZDHHC7	CST3
CD27	TRIM56			PPM1K		XIST	SPATS2L
TXNL4A	SERTAD1			TYMP		F13A1	S100A11
NSA2	OAS3			PARP10		PIP4K2A	HLA-C
ATM	TSC22D3			JUN		MAP3K3	H3F3B
ETHE1	LGALS9			MT2A		AL138963.4	TNFSF13B
UXT	ZNF331			HELZ2		RAB3D	H1F0
RRBP1	SAMD9			PSME1		EPS15	HLA-DRB1
COTL1	NFKBIA			SHFL		OGFRL1	FPR1
RHOC	H1FX			DHX58		CLTC	TIMP1
TTC17	DDIT3			GRAP		TGFBR2	IFI16
NFKBIZ	MIDN			CD83		EEF1B2	HLA-DRB5
FBL	TAF1D			PSMB9		OTULIN	CLIC1
TUBGCP2	HERC5			SP110		MLXIP	MT2A
TIA1	ATF4			RBM4		MAN2A2	ZBP1
GHITM	SNHG7			BISPR		CLMN	SAMD9L
DNAJC21	IFIT5			PPP1R15A		SAMHD1	NEXN
TC2N	PSMB8			CD69		SDCCAG8	CES1
ICAM3	RHOB			PSME2		LCP1	HLA-A
FNBP1	LINC01138			SNX6		WNK1	EMP3
CISH	CD55			RBM42		PNISR	BLVRA
	IFRD1			TRANK1		PYGL	CTSD
	TAP2			ODF3B		DDX3X	SERPINA1
	NUB1			KLF6		FRAT1	FCER1G
	HIST1H1E			APOBEC3G		EIF5	GBP1
	EIF4E3			ZFP36		ARGLU1	TRIM22
	USP3			CREB3		ABHD5	USP18
	TAPBP			JUNB		MAP4K4	IFIH1
	PARP10			UBAC2		PLXND1	S100A8
	NOP56			SHISA5		TMEM176B	LGALS9
	ITPKB			KLF2		AGO4	PPDPF
	JUN			PARP14		NLRP12	CHMP5
	CLTA			ZNF331		AGTPBP1	OAS2
	IRF2BP2			SP100		HINT1	ATP6V0E1
	PCSK1N			CSRNP1		MIS18BP1	SAMD4A
	PPP1R15A			CD81		FOSL2	DRAP1
	SNHG15			NAPSA		FXR1	BCL2A1
	TAP1			PET100		DOCK2	HLA-E
	IFI16			IDH3A		TAF15	CD68
	OASL			GADD45B		RASSF2	IFI44
	HLA-E			SCO2		IQGAP1	HELZ2
	UBC			ATP13A1		S100A9	CMPK2
	IER2			PTPRCAP		TTC17	ETV7
	MYL12A			IFI16		SLC49A4	CLU
	BST2			SNX20		CMPK1	NAPA
	TYMP			GSE1		KLF13	CAPG
	PSMB9			COPE		TTC3	RNF213
	ODF3B			DTX3L		KDM2A	GMPR
	GADD45B			JUND		SNHG7	EIF2AK2
	IFI35			C5orf56		SMARCA2	ATF3
	RBCK1			PAX5		FOXO3	PSME1
	TUBB2A			APOL6		SNHG6	NAMPT
	PHF11			RTCB		PBRM1	GIMAP4
	SHISA5			FOS		DUSP22	FCGR1A
	ZC3H12A			MYD88		CASC4	IL1RN
	GBP1			TNFSF10		ARIH1	ATP5MF
	SP110			NGLY1		HIPK3	CARD16
	TUBA1A			TDRD7		ITGAM	MNDA
	CHMP5			INTS10		MSN	GBP5
	SLC2A3			SAMD9		CHMP1B	CDKN1A
	DDX58			HERPUD1		PABPN1	G0S2
	CDKN1A			JAK2		KCNAB2	NMI
	DDIT4			DDX11		USP9X	RTCB
	LENG1			TAP1		USP22	COX5B
	ZBP1			DNAJA1		TTC7A	DDX58
	TMEM140			SCML4		LRRK2	HSH2D
	SPATS2L			GABPA		HADHB	TCN2
	FUS			KDM6B		EIF4EBP2	RABGAP1L
	STAT2			TUBA1A		CAP1	GRN
	DNAJB1			NR4A2		SLC38A2	SYNGR2
	GADD45G			CCR7		ARHGAP9	CNIH4
	C5orf56			RAB5C		NORAD	NXT1
	PPM1K			FCGR2B		BIRC6	CBR1
	EIF4A2			PARP12		NUFIP2	PRR13
	TUBB4B			TRIM56		SLTM	PSMA6
	IER5			PMEPA1		OXA1L	PARP9
	NLRC5			UNC93B1		ZMAT2	LGALS1
	ICAM2			MYC		POLR2J3	UBE2S
	KLF6			CDKN1A		VCP	TAP1
	IFIH1			HLA-DOB		MEGF9	RNASET2
	MARCKSL1			PUF60		RAB27A	CD82
	EMP3			IFIH1		EIF3L	PPIB
	N4BP1			UBE2S		HNRNPA1	CD53
	DNAJA1			DUSP1		ABR	SIGLEC7
	ODC1			LAGE3		YBX3	LILRA5
	PER1			COX7B		SOX4	FXYD6
	OGFR			IRF1		DLEU2	HLA-B
	JUNB			TMEM123		SEC63	DDX60
	RBM7			SRSF10		PRKX	PARP14
	CD81			LRRFIP1		TGOLN2	PIM3
	NAPA			HTRA2		ATG16L2	FCGR1B
	ZFP36			IGHM		ZMIZ1	VAMP5
	GRK2			PLEKHG1		JAML	PLAAT4
	TUBA1B			ILF2		RIPOR2	UBE2L3
	BUD31			OSER1		STK38	CD48
	PNPT1			SCAMP2		DHX15	HCST
	ZFP36L2			UBR5		DCP2	ODF3B
	BRD2			RBM23		LFNG	ATOX1
	TUBA4A			MAPKAPK2		PECAM1	PLBD1
	NXT1			SLC3A2		IRS2	PSMA4
	CDC42EP3			IRF3		UBE2I	CD14
	ALOX5AP			AURKAIP1		SPNS1	SNHG15
	NR4A1			HIVEP1		PPP1R10	SAMD9
	EIF5			SLC7A5		POLR2A	IL2RG
	ERAP2			IFITM3		SQSTM1	NINJ1
	TNF			TSC22D3		NLRP1	HPSE
	ZNFX1			CBR1		BICD2	MGST3
	VEGFB			TENT5C		SPG21	PILRA
	TNFSF10			COX5A		CLEC4E	PSMB3
	HAX1			PNPT1		EIF4A2	TMEM147
	CBX4			HERC6		IGBP1	VPS29
	DUSP5			EVL		RNF44	TMEM123
	BAG1			TLR7		SMAP2	NDUFA7
	HM13			HMGN2		CD44	PARP12
	CAPN2			TAP2		PPP4R3A	JUP
	PIM3			NAPA		MS4A7	NDUFA12
	SF3B4			CACNA1A		EIF3H	H1FX
	CST3			FBXO6		CIITA	PDIA3
	TRADD			HLA-DRB1		TMX4	JPT1
	TUBA1C			GNAS		CMTM6	PHF11
	SAT1			SAT1		PRPF4B	H2AFJ
	PRKD2			CCSER1		AL133415.1	MRPL27
	TSPYL2			RAC2		FBXO9	STAC3
	PARP14			TMEM140		TNRC6B	SDHD
	DYNLRB1			SELL		RC3H1	SLFN5
	TMEM123			IQCN		KMT2A	CALHM6
	CD38			FGD3		EIF3M	ATF5
	SLC3A2			NMI		TWF2	CD300A
	CCL3			MRPS18C		KLF4	NCF4
	MAPK1IP1L			PSMB10		EIF2A	IRF2
	METRNL			PML		SLC8A1	NAPSA
	BISPR			IDS		IER5L	LILRA2
	PMAIP1			FCER2		NUTM2A-AS1	ADA2
	KDM2A			TUBB4B		SNAP23	DGUOK
	MYOM2			GP1BB		HNRNPUL2	HP
	PML			ZC3HAV1		PHF21A	NDUFAF3
	AC020916.1			IER2		MAP3K2	ALYREF
	UBE2S			AC044849.1		RBBP4	INSIG1
	NR4A2			SUB1		EIF3A	RRBP1
	IFNG			NUB1		GDI2	CD63
	HERPUD1			IGLV3-25		SH3KBP1	PDIA6
	FOS			DDIT3		LINC00937	AK2
	KIR3DL2			TMEM59		GAS5	CUL1
	TNFAIP3			DDIT4		TNFAIP2	PPP1R7
	AKR1C3			NT5C3A		SNHG29	HLA-DPA1
	DUSP1			DDX58		BTG2	DCXR
	TRBV7-4			ATP5F1C		AKAP13	UNC93B1
	LAG3			WARS		ATP5F1A	TNFSF13
	CCND3			SECISBP2L		ZNF467	MRPS18C
	IFITM2			CALCOCO2		TASOR	CALR
	H2AFX			RPP21		ZFAS1	PSMB10
	TNFSF9			NIPA2		TOMM7	LY86
	SRSF7			CD40		NSA2	HRH2
	SOCS1			HNRNPF		PHF20L1	DDX60L
	ZC3HAV1			POLR2J		ARID4A	CCR1
	TBRG4			USP15		ANKRD11	GLUL
	EHD4			C4orf3		CD163	PML
	SMAD7			ID3		RGS2	GPBAR1
	DDX39A			MRPL54		OSBPL8	GIMAP7
	MCL1			COX17		HERPUD1	DYNLT1
	BHLHE40			CXCR5		CELF2	WARS
	SRSF2			UBA7		USP3	DTX3L
	IFFO2			ARL4A		BRD2	IGFLR1
	POLR2A			MYADM		ZFC3H1	DNAJC15
	ZMIZ2					RSL24D1	REEP5
	CSRNP1					ARHGAP45	NLRP3
	JMJD6					TUBB1	CCDC85B
	CD69						CFD
	SYT11						COMTD1
	FAM104A						LEPROTL1
	TIPARP						TNFAIP3
	PTGES2						TIMM17B
	FBXO6						CCND3
	HERPUD2						CHMP4B
	CD300A						ATRAID
	DDA1						GM2A
	TMEM170A						SLC3A2
	MLLT6
	PRF1
	NFKBIZ
	TRGV4
	ILKAP
	WSB1
	TRIM26
	PRKAR2B
	CHST12
	PF4
	VCP
	RGCC
	EIF5A
	TRBV21-1
	ATF3
	DCXR
	PATL2
	PPBP
	MRPL9
	TRAFD1
	C4orf3
	RASA3
	CD6
	F13A1
	BTG1
	RAN
	SRSF10
	ATP5MC2
	EIF1
	NDFIP1
	PSME1
	WAC-AS1
	USP15
	NTMT1
	MRPS6
	ENSA
	SAP18
	SNRPN
	SMIM26
	DDX21
	EAPP
	NOP10
	SNX6
	TAF10
	CCDC85B
	MAPK14
	ZFC3H1
	CS
	SRFBP1
	GPBP1
	ATP6V0E1
	LSM14A
	EIF2S1
	NDUFA10
	PIK3IP1
	TRBV28
	BANF1
	MKRN1

## Sheet: Mild2_Prog_next_stage_days5-8
upregulated_genes_in_Mild2_Progressor_next_stage_vs_baseline_day5-8_NK_T	downregulated_genes_in_Mild2_Progressor_next_stage_vs_baseline_day5-8_NK_T	downregulated_Type_I_IFN_genes_in_Mild2_Progressor_next_stage_vs_baseline_day5-8_NK_T	upregulated_genes_in_Mild2_Progressor_next_stage_vs_baseline_day5-8_B	downregulated_genes_in_Mild2_Progressor_next_stage_vs_baseline_day5-8_B	downregulated_Type_I_IFN_genes_in_Mild2_Progressor_next_stage_vs_baseline_day5-8_B	upregulated_genes_in_Mild2_Progressor_next_stage_vs_baseline_day5-8_Myeloid	downregulated_genes_in_Mild2_Progressor_next_stage_vs_baseline_day5-8_Myeloid	downregulated_Type_I_IFN_genes_in_Mild2_Progressor_next_stage_vs_baseline_day5-8_Myeloid
NOP53	IFITM1	OAS2	HLA-DPB1	IFITM1	OAS1	TMSB4X	IFITM1	IFIT3
LIME1	IFI44L	IFITM2	NOP53	XAF1	BST2	TPT1	IFITM3	STAT1
XIST	XAF1	MX1	XIST	ISG15	XAF1	AC007952.4	IFITM2	RSAD2
RBM38	ISG15	IRF3	EEF1G	IRF7	MX1	EEF1A1	TNFSF10	IFITM1
PPBP	IFIT3	IFI6	HLA-DQA2	MX1	IRF7	PABPC1	ISG20	IRF7
GAS5	LY6E	HLA-C	FAM53B	B2M	IFITM3	SLC25A6	IFI27	IFITM3
PPP1R12A	MX1	BST2	MAN2B1	IFI6	OAS3	RACK1	MX1	OAS3
TUBA1B	CMPK2	IRF9	HHEX	EIF2AK2	MYD88	EEF2	ISG15	HLA-C
SMDT1	IFI6	SP100	TTN	LY6E	ADAR	PFDN5	LY6E	IFI27
AIP	IRF7	IFI27	EEF1A1	IFIT3	HLA-C	LAMTOR4	MT2A	OASL
FMNL1	MALAT1	ISG20	HLA-DRA	IFI44L	IRF9	AC245014.3	EPSTI1	IFIT1
AL499604.1	EIF2AK2	XAF1	TPT1	MX2	IFITM2	NEAT1	HERC5	MX2
EEF1A1	HERC5	OAS1	TXNIP	TRIM22	ISG20	NACA	IFI6	XAF1
PFDN5	STAT1	ADAR	UBA52	ISG20	IFIT3	CRIP1	IFIT3	OAS1
TPT1	MT2A	IFI35	EEF1B2	HLA-C	OASL	AHNAK	PLAC8	IFIT2
EEF2	TRIM22	STAT1	CD52	STAT1	IFIT2	AC020916.1	IFI30	IFI35
EEF1G	MX2	IFIT2	VEGFB	PLSCR1	IFIT1	COTL1	XAF1	SP100
EIF4B	SP110	IFIT1	FADS3	IFITM2	ISG15	ATP5F1D	B2M	OAS2
JUND	CD69	ISG15	PFDN5	OAS3	MX2	NRGN	MX2	BST2
EIF3L	HSH2D	OASL	ITGB2	EPSTI1	IFI6	SF1	UBE2L6	MX1
SNHG3	OAS3	IRF2	EIF3F	CMPK2	RSAD2	BTF3	PSMB9	ISG15
PIK3R5	MYL12A	IFITM3	UXT	UBE2L6	OAS2	SNRPF	PSME2	IFI6
IRS2	SP100	RSAD2	NAA50	HERC5	STAT1	AL133415.1	LAP3	ISG20
CRIP2	RNF213	PSMB8	EIF3K	SAMD9L	IFITM1	CSF3R	IFIT1	IFITM2
GADD45G	PLSCR1	OAS3	GRK6	SAMD9	IFI35	UQCRH	GBP1
EIF3F	IFIT2	IFNAR1	CD81	H3F3B	SP100	TMEM107	H3F3B
PABPC4	EPSTI1	IFIT3	PNOC	BST2	STAT2	ANKRD13D	PLSCR1
NR4A2	IFI35	MX2	TNIP1	RNF213	IRF1	PPBP	IRF7
FOSB	UBALD2	STAT2	HPS1	ADAR		MYO1F	IFIT2
CD7	USP9Y	IFITM1	NT5C	KLF6		SULT1A1	APOBEC3A
NR4A3	OASL	HLA-F	CRIP1	DDX60		S100A9	S100A11
ID3	HELZ2	IRF7	LYST	PSMB9		EIF3F	SERPING1
FAM102A	PPDPF		WDR48	SMCHD1		NR4A1	ANKRD22
PASK	RELB		AP1S2	DRAP1		FCGRT	MNDA
SESN3	OAS1		ATP2B1	IFIT1		APRT	OAS1
SMAD7	DDX58		PPBP	IFI16		INPPL1	SELL
KLRB1	NFKBIZ		DOCK2	OAS1		RBM3	HLA-C
RACK1	KLF6		SLC25A39	PARP9		SPARC	OASL
CTSD	DDX60		TCF3	HMGN2		PER1	SSB
IGF2R	DDX60L		TP53INP1	IRF1		ZFAS1	MARCKS
MATK	STAT2		TKT	DDX60L		SNHG7	RSAD2
AC007952.4	H3F3B		ARMH3	SHFL		CD52	PLEK
CBX4	IFIH1		ASXL1	OAS2		SNHG29	GIMAP4
AHNAK	PSMB9		GLIPR1	SP110		FOSB	BST2
CD63	DHX58		B4GALT1	IFIT2		AC253572.2	FCGR1A
MIDN	PARP9		CEBPZOS	PNPT1		AL138963.4	TNFSF13B
LTBP3	SHFL			RTCB		ID2	LGALS3BP
IGFBP7	PET100			HSH2D		Z93241.1	NEXN
IER2	PNPT1			RSAD2		IER3	GBP5
AMD1	IFI44			PPM1K		WDR74	BLOC1S1
C12orf57	PARP10			IFITM3		SNHG5	OAS3
DUSP2	DTX3L			IFI35		EIF3L	FCGR1B
JUNB	IFIT5			OASL		AC239799.2	WARS
MAP3K8	RAC2			PHF11			MYL12A
P2RY8	ISG20			SHISA5			SPATS2L
MXD4	SAMD9			ZCCHC2			PARP9
TSPYL2	LINC-PINT			TNFSF10			IFIH1
ZFP36	TUBB2A			AC044849.1			VAMP5
BTG2	BTG2			MYD88			NT5C3A
UBA52	ERAP2			DTX3L			SERPINA1
CD52	PPM1K			PML			CCR1
CD6	CCDC85B			STAT2			BCL2A1
ITGB2	PARP12			PPP1R15A			IFI35
CRIP1	RRP15			MYL12A			SAMD9L
SF3B5	IFI16			CLEC2D			NMI
MAN2B1	GBP5			USP9Y			ATOX1
FGFBP2	SYNE2			SRSF10			IFI16
SORL1	UTY			FAM118A			LILRB1
BRD2	ODF2L			TMEM123			AIF1
CD248	KRR1			NMI			SECTM1
SYF2	SAMD9L			PSME1			SAMD4A
GPATCH8	UBB			HERC6			DDX60L
VPS51	ZBP1			CCSER1			CMPK2
	PARP14			GSN			IFI44L
	CFL2			IRF9			OAS2
	SAT1			IFI44			TMEM123
	IFITM2			COX5A			TRAFD1
	CGGBP1			JUN			SP100
	BRD7			PSME2			SAMD9
	LENG8			GADD45B			S100A8
	DYNLT3			TRAFD1			RNASE2
	OAS2			UTY			CALHM6
	SDF4			HELZ2			CD14
	PDK1			NFKBIA			SP110
	DRAP1			TRAPPC5			STAT1
	C4orf48			LAP3			DDX58
	CTBS			TRANK1			ITM2B
	UBE2L6			BRD2			BLVRA
	BST2			ODF3B			TXN
	NAPA			SNRPG			RETN
	NFKBIA			FBXO6			PHF11
	HLA-C			CSRNP1			NBPF26
	SPATS2L			CHMP5			CARD16
	RSAD2			FOS			GBP4
	S100A11			H1FX			LAIR1
	USP18			PSMA6			NDUFA12
	IL7R			MT2A			DNAJA1
	GIMAP4			MCL1			TRIM22
	PSME2			VAMP5			PLAAT4
	PHF11			NAPSA			PPDPF
	YEATS2			CMTR1			PLBD1
	NMI			IER2			PIK3AP1
	TMEM123			DDX3Y			AREG
	LAP3			HERPUD1			CD53
	CALR			HIST1H1C			FYTTD1
	PDIA3			FUS			LILRA5
	LGALS9			NAPA			CLU
	IFIT1			NSRP1			ACSL1
	HMGN2			AC008875.3			EIF2AK2
	PIM1			PPP1R15B			SMCHD1
	RAB8A			SERTAD1			CASP1
	IFNAR1			DNAJB1			PARP14
	ADAR			DDIT3			PSMA6
	TAP2			CCDC85B			GLUL
	CLEC2D			DCXR			CTSL
	IRF9			HIST1H1E			LY96
	RNMT			BISPR			H1F0
	GBP1			UBALD2			HIST1H1E
	TAP1			RAB8A			JPT1
	DNAJC3			CLIC1			FFAR2
	TNFSF10			UQCR10			PSMA4
	SHISA5			RBM27			PDIA3
	SMCHD1			SAT1			UBE2D1
	TDRD7			APOL6			SNX6
	TRIM38			PPP2R2A			LMNB1
	TBC1D1			SP100			PPA1
	HELB			GBP4			CFD
	ALOX5AP			TAP2			CBR1
	NSF			RNASET2			OTOF
	UBLCP1			HNRNPDL			TAP1
	TANK			GNG5			LEPROTL1
	ATP6V0E1			TIAL1			PSMA5
	MRPL23			GSTP1			ZCCHC2
	ETV6			DCAF15			DUSP6
	COX5B			KPNA1			RNASE1
	ODF3B			TIA1			NAPSA
	PARP8			PJA2			SERTAD1
	HERC6			KRTCAP2			CES1
	CNOT4			PSMD2			FCGR3A
	DDX21			KIAA0040			H1FX
	CASP1			MTRNR2L8			S100A12
	TNFRSF14			POLR3GL
	N4BP1			U62317.4
	ACP1			WDFY1
	PSMB8			HMGN1
	KIAA0040			ID3
	APOL6			USP18
	GBP4			ZNF331
	STOM			ZFP36L1
	CHMP5			NR3C1
	SNRPN			RAC2
	NUB1			DDX58
	RAP1GDS1			NDUFB2
	H2AFZ
	MIA3
	BISPR
	LGALS3BP
	TRANK1
	C4orf3
	SERPINB1
	NT5C3A
	AUP1
	METTL5
	TYMP
	ICAM2
	TM9SF2
	BNIP2
	CST3
	OTUD6B-AS1
	IFITM3
	CRYBG1
	CTSW
	IRF3
	HLA-F
	IRF2
	CX3CR1
	LAG3
	ZNF107
	HLA-DPA1
	SETX
	XRN1
	AGTRAP
	TRAM1
	BTN3A2
	IL32
	KIR3DL2
	PDIA6
	HLA-DPB1
	PALM2-AKAP2
	USP15
	IFI27
	GPBP1
	HLA-DRB1
	WARS
	TKTL1
	PTPRCAP
	CTSS
	CD3G
	KIR3DL1
	CD3D
	SPPL3
	LINC02446
	CD38
	UTRN
	TRDC
	PLEK
	H1FX
	TRIM25
	ZC3HAV1
	XCL2
	ATF7IP
	FBXO6
	NBPF26
	SERINC3
	DUSP2
	SNX19
	ITM2B
	NUMB
	SLC2A3
	CCDC90B
	AC079781.5
	FYTTD1
	TRA2B
	CALCOCO2
	BBX
	PUF60
	BCLAF1
	CD247
	EDRF1
	KLF2
	MAT2B
	RRP12
	BNIP3
	GP1BB
	RNF113A
	MRPL45
	SOD1

## Sheet: NonP_temporal_change_NK_T
Marker_genes_in_cell_states_enriched_across_time_Mild1_Non-Progressors	Marker_genes_in_cell_states_depleted_across_time_Mild1_Non-Progressors	Type_I_IFN_marker_genes_in_cell_states_depleted_across_time_Mild1_Non-Progressors	Marker_genes_in_cell_states_enriched_across_time_Mild2_Non-Progressors	Marker_genes_in_cell_states_depleted_across_time_Mild2_Non-Progressors	Type_I_IFN_marker_genes_in_cell_states_depleted_across_time_Mild2_Non-Progressors	Marker_genes_in_cell_states_enriched_across_time_Moderate_Non-Progressors	Marker_genes_in_cell_states_depleted_across_time_Moderate_Non-Progressors	Type_I_IFN_marker_genes_in_cell_states_depleted_across_time_Moderate_Non-Progressors	Marker_genes_in_cell_states_enriched_across_time_Severe_Non-Progressors	Marker_genes_in_cell_states_depleted_across_time_Severe_Non-Progressors	Type_I_IFN_marker_genes_in_cell_states_depleted_across_time_Severe_Non-Progressors	Marker_genes_in_cell_states_enriched_across_time_Critical_Non-Progressors	Marker_genes_in_cell_states_depleted_across_time_Critical_Non-Progressors	Type_I_IFN_marker_genes_in_cell_states_depleted_across_time_Critical_Non-Progressors
TSC22D3	ACTB	PSMB8	TNFAIP3	IFI44L	IFI27	FOS	IFITM1	OAS2	TNFAIP3	IFITM1	ADAR	FOS	IFI44L	ISG20
ZFP36L2	IFI44L	IRF9	TSC22D3	XAF1	XAF1	DUSP1	IFI44L	OASL	DUSP1	UBALD2	IFITM2	DUSP1	IFI6	XAF1
TNFAIP3	IFITM1	STAT1	ZFP36L2	IRF7	IRF9	TNFAIP3	ACTB	STAT1	FOS	SOCS3	IFIT2	FAM13A	XAF1	IFIT3
PER1	XAF1	IFI6	PER1	MX1	ISG20	NRGN	XAF1	IRF9	TSC22D3	LY6E	ISG15	EEF1B2	MX1	OAS3
DUSP1	LY6E	IFI27	RBM38	IFITM1	HLA-C	PPBP	LY6E	IFIT3	JUNB	IFI44L	MX2	HLA-DRB5	ISG15	STAT1
FOS	IRF7	IFITM3	NR4A2	LY6E	IRF7	TUBB1	IRF7	IRF7	KLF2	BCL3	IFIT1	DUSP4	LY6E	IFI6
JUNB	MX1	XAF1	KLF2	SP100	IFI35	SPARC	MYL12A	SAMHD1	NR4A2	PIM1	XAF1	LGALS3	IFIT3	STAT2
MTRNR2L8	PFN1	IFIT3	JUNB	TRIM22	OAS1	MYL9	MX1	MX2	FOSB	SBNO2	IFI6	HLA-DRA	IFITM1	IFI27
NR4A2	EMP3	RSAD2	YPEL5	STAT1	SAMHD1	CLU	OAS1	IFIT1	PPP1R15A	MX1	OAS2	TNFAIP3	OAS1	OAS1
KLF2	IFITM2	SP100	FOS	EIF2AK2	IFITM1	CAVIN2	RAC2	STAT2	YPEL5	UGCG	OAS1	NR4A2	EIF2AK2	IFITM1
YPEL5	MYL12A	BST2	DUSP1	GIMAP4	OAS2	PRKAR2B	GIMAP4	IFI27	RGCC	GPRIN3	OAS3	EIF1	MX2	OASL
RBM38	GIMAP4	IFITM1	FOSB	NEAT1	OAS3	EEF1A1	EMP3	OAS3	EEF1G	ARID5B	ISG20	TSC22D3	CMPK2	BST2
JUND	CYBA	IFITM2	PPP1R15A	IFI6	BST2	EEF1B2	IFITM2	ISG20	EEF1B2	IFI6	STAT2	JUNB	IRF7	RSAD2
TUBA1A	RAC2	OASL	TUBA1A	ISG15	STAT1	EEF1G	CYBA	IFI35	EEF1A1	IRF7	IFIT3	ZFP36	OAS3	MX1
FOSB	EIF2AK2	HLA-E	JUN	IFIT3	IFIT3	EIF3L	STAT1	IFIT2	EEF2	LDHA	RSAD2	BTG2	RSAD2	IFITM2
PPP1R15A	IL32	IFIT2	ZFP36	CMPK2	IFIT2	AL138963.4	SP100	IFITM3	TPT1	DDIT4	IFITM3	NFKBIA	TRIM22	ADAR
PTGER4	STAT1	MX1	BTG2	MX2	IFI6	GADD45B	IL32	XAF1	EIF3L	XAF1	IFI27	PPP1R15A	STAT1	MX2
CXCR4	SP100	ISG20	GADD45B	EPSTI1	OASL		CLIC1	MX1	AL138963.4	EIF2AK2	BST2	ENC1	EPSTI1	SP100
RGCC	ISG15	ISG15	EGR1	OAS1	PSMB8		GIMAP7	HLA-C	ENC1	ARID5A	OASL	FOSB	IFIT1	IFIT1
AL138963.4	IFI6	IFI35	CD8B	MT2A	ISG15		EIF2AK2	BST2	RBM38	NFKBIZ	IRF7	CXCR4	PARP9	IRF9
EEF2	MX2	IFIT1	CD8A	PARP9	IFITM2		TNFSF10	RSAD2	CXCR4	PRDM1	IRF9	AHNAK	SP100	OAS2
EEF1A1	IRF9	IRF7	KLRC2	PLSCR1	RSAD2		ARPC1B	OAS1	ZFP36	TRIM22	SP100	KLF2	IFI44	IFITM3
EEF1B2	ARPC1B	MX2	PTMS	OAS3	IFIT1		MX2	PSMB8	BHLHE40	CD69	IFITM1	KLRC2	ISG20	IFIT2
EEF1G	PSME2	STAT2	IL32	IFI44	ADAR		MYC	ADAR	PER1	MYC	IFI35	CD52	OASL	IFI35
EIF3L	PARP10	ADAR	CD3E	OAS2	IFITM3		PSME2	ISG15	PDE4D	CRYBG1	STAT1	PTMS	OAS2	ISG15
TPT1	S100A11	SAMHD1	LAG3	SAMD9L	MX2		IFITM3	IFI6	PIK3R1	ISG15	MX1	CD3E	SAMD9L	IRF7
FTH1	SHISA5	OAS1	CD52	HERC5	STAT2		IFI6	IFITM1	GNLY	IFIT3		SERTAD1	BST2
ZNF331	MT2A	OAS3	GZMH	PARP10	MX1		ISG15	SP100	TENT5C	MX2		TOB1	TYMP
CSRNP1	BST2	HLA-C	CCL5	RSAD2	SP100		S100A11	IFITM2	SLC7A5	CMPK2		TENT5C	HERC5
PIK3R1	C1orf162	OAS2	HLA-DRB1	DDX60	HLA-E		PIM1		FOSL2	OAS1		SRSF7	PLSCR1
LEPROTL1	IFIT3		HLA-DRB5	UBE2L6			DENND2D		METRNL	PLSCR1		CSRNP1	SHFL
AREG	CMPK2		AHNAK	BST2			IFIT3		CSRNP1	SP100		ZBTB1	DDX60
PABPC1	OAS1		LIME1	SAMD9			TRIM22		TOB1	EPSTI1		SLC7A5	IFI35
GAS5	TRIM22		VIM	IFI16			CMPK2		MTRNR2L8	ISG20		KLF6	RNF213
JUN	EPSTI1		KLRC4	IFIT1			EPSTI1		DUSP2	RSAD2		CRIP1	HERC6
EIF1	PARP9		CRIP1	DDX60L			PARP9		MAP3K8	PARP9		JUN	HELZ2
PNRC1	IFI44		TRG-AS1	SP110			OAS2		KLRC2	OAS3		BHLHE40	USP18
LINC01578	OAS2		LGALS3	SHFL			IFI44			STAT1		IFNG	DDX60L
TOB1	PLSCR1		HLA-DRA	ISG20			MT2A			USP18		CD69	SAMD9
SLC2A3	OAS3		TRBC1	HSH2D			SAMD9L			HERC5		IER2	MT2A
SBDS	SAMD9L		CD3D	HELZ2			PARP10			IFI44		AC020916.1	ADAR
RBM3	HERC5			HERC6			PLSCR1			SELL		MYADM	UBE2L6
RNF125	DDX60			RNF213			OAS3			HERC6		UBE2S	S100A11
ARL4A	UBE2L6			ADAR			DDX60			MT2A		DUSP2	PSMB9
ZFP36	RSAD2			IRF9			UBE2L6			SAMD9L		IFRD1	PARP10
FAM177A1	SAMD9			DRAP1			BST2			SP110		ITGB1	ZBP1
KLF3	IFI16			IFI35			RSAD2			HSH2D		GADD45B	IFI16
ITPKB	SP110			USP18			HERC5			DDX60L		TUBA1A	HSH2D
SRGN	DDX60L			LGALS9			IFI16			SAMD9			PARP12
METRNL	SHFL			SELL			SAMD9			OASL			PHF11
CREM	IFIT1			MYL12A			SP110			BST2			IL7R
LITAF	ISG20			PARP12			IFIT1			HELZ2			GIMAP4
FOSL2	ADAR			PSMB9			SHFL			DDX60			IFITM2
ARID5A	HSH2D			GBP1			DDX60L			SHFL			SP110
GABARAPL1	HELZ2			DTX3L			ADAR			PARP10			IRF9
DUSP2	HERC6			PSME2			HERC6			IFIT1			DTX3L
SELENOK	RNF213			IFIT2			RNF213			ADAR			LGALS9
SARAF	PSMB9			SHISA5			HELZ2			OAS2			STAT2
TENT5C	IFI35			PHF11			HSH2D			UBE2L6			SMCHD1
NR4A3	DRAP1			TNFSF10			SELL			IFI35			TAP1
SRSF7	GBP1			BISPR			IRF9			PHF11			IFIT2
PDE4D	USP18			PARP14			ISG20			PARP12			TNFSF10
EZR	LGALS9			LAP3			IFI35			IFI16			GBP1
TSPYL2	SELL			ZBP1			DTX3L			RNF213			SHISA5
USP36	PARP12			PNPT1			SHISA5			DDX58			ALOX5AP
DNAJB1	DTX3L			IFITM3			PSMB9			DRAP1			PARP14
CNOT6L	PHF11			DDX58			GBP1			PIM2			PPM1K
PIM3	LGALS3BP			LGALS3BP			LGALS9			IRF9			GBP5
CEMIP2	TNFSF10			STAT2			DRAP1			LGALS9			GZMK
GSPT1	BISPR			IFITM2			PARP12			TYMP			ICAM2
ODC1	LAP3			PSME1			PHF11			LEF1			SLFN5
MIDN	PSME1			PPM1K			LGALS3BP			SHISA5			GIMAP7
PPP1R16B	IFITM3			SLFN5			SLFN5			GIMAP4			CISH
TUBA4A	PARP14			TAP1			CISH			H1FX			GZMA
SYTL3	DDX58			CHMP5			BISPR			PPM1K			CCL5
RUNX3	STAT2			GIMAP7			STAT2			GBP1			IFI27
SLC7A5	PNPT1			SMCHD1			DDX58			PLAC8			MTRNR2L12
ATG2A	ZBP1			PIM1			PARP14			IER2			DDX17
MTFP1	CHMP5			TRANK1			PPM1K			IFI27			PDE7A
REL	PPM1K			APOL6			PNPT1			PRF1			LINC00861
PDE4B	SLFN5			TAP2			LAP3			GZMB			KLRG1
CHD1	MYC			PSMB8			TAP1			CX3CR1			PRF1
SYAP1	GIMAP7			MYC			CHMP5			LGALS1			CEBPD
JMY	PIM1			GIMAP1			GIMAP1			S100A11			TRAV1-2
GRASP	TAP1			RBCK1			TRANK1			SPON2			CCL4
MAFF	TAP2			NUB1			GIMAP5			TRGV9			TYROBP
P2RY8	TRANK1			OASL			APOL6			TRBV7-2			LAG3
YBX3	GIMAP1			TYMP			TAP2			NFKBIA			CX3CR1
ZC3H12A	PSMB8			HLA-E			ITGA6			BCL2			IFITM3
BCL3	APOL6			MALAT1			TYMP			SNHG15			TMEM123
PIK3IP1	PSMB10			SPATS2L			OASL			KLF6			CD38
CD55	RBCK1			IFIH1			USP18			IFITM2			MYOM2
IDI1	NUB1			IFIT5			IFIT2			PLEK			PTGDS
IDS	OASL			ODF3B			SPATS2L			PSMB9
MAP3K8	TYMP			NMI			ZBP1			MYL12A
LMNA	HLA-E			GIMAP5			SMCHD1			EMP3
DDIT4	IFIT2			TMEM123			ICAM2			IFITM3
TUBB4B	SPATS2L			PALM2-AKAP2			ODF3B			GIMAP7
LDHA	ODF3B			ICAM2			IFIT5			DTX3L
ENC1	IFIH1			PIM2			NMI			CTSC
SPOCK2	SMCHD1			SAMHD1			UBALD2			TRGV4
ZBTB1	ICAM2			ZCCHC2			PIM2			IFIT2
SLA2	IFIT5			TRAFD1			IFIH1			KLRF1
IFNGR1	NMI			NAPA			PSMB8			CASP1
AUTS2	GIMAP5			N4BP1			TRADD			LAG3
EML4	TMEM123			UBALD2			SAMHD1			TYROBP
BTG2	UBALD2			ZNFX1			BTN3A2			TRGV2
BTG1	NAPA			GBP4			CASP1			S100A6
NFKBIA	CISH			S100A11			ALOX5AP			TMEM123
CD69	ALOX5AP			CASP1			PSMB10			GZMH
RAB5IF	TRAFD1			TRADD			NAPA			CD3D
IRS2	PIM2			SNX6			SELPLG			PALM2-AKAP2
SERTAD1	TRADD			PSMB10			N4BP1			CD3G
IER2	N4BP1			CD164			ZNFX1			TAP1
RBM39	ZCCHC2			BTN3A2			CD164			LAP3
RGS2	ZNFX1			CARD16			RBCK1			TAP2
SERTAD3	CASP1			GSDMD			TRAT1			IL32
YES1	SAMHD1			ALOX5AP			GBP4			HLA-DPA1
AC012615.1	BTN3A2			CISH			NUB1			STAT2
DNAJB6	GBP4			SAT1			TRAC			HLA-DPB1
VPS37B	SNX6			IFI27			SOCS3			CD38
CEBPB	CD164			B2M			IFI27			ZBP1
TENT4B	CARD16			HLA-C			HLA-C			PTGDS
TLE1	SAT1			RAC2			PSME1
BHLHE40	GBP5			IL32			IL2RG
ITPRIP	SOCS3			CCDC85B			ATP6V0E1
CDK17	IFI27			GBP5			CCDC85B
AC020916.1	JUN			ATP6V0E1			CX3CR1
	DUSP1			SELPLG			PRF1
	FOS			CX3CR1			GZMB
	NFKBIA			PRF1			TMEM123
	CD69			CHST12			CTSC
	IER2			PLEK			PLEK
	PMAIP1			PLAC8			PALM2-AKAP2
	TNF			LAG3			CHST12
	CCL4			CD2			PLAC8
	B2M			CTSC			CD2
	HLA-C			FBXO6			CLEC2D
	IL2RG			CLEC2D			FGFBP2
	ATP6V0E1			CD38			LAG3
	CCDC85B			GZMB			LGALS1
	DENND2D			MYOM2			SPON2
	TRAV1-2			SPON2			MYOM2
	PRF1			TRGV4			TRGV4
	IL7R			TRGV2			TRGV2
	NCR3			IL7R			CD38
	SLC4A10			CD48			CARD16
	CEBPD			PML			FBXO6
	S100A4			DENND2D			PML
	KLRB1
	KLRG1
	S100A6
	LTB
	RORC
	CLIC1
	GZMA
	PRR5
	CXXC5
	PLEK
	CORO1A
	CTSC
	AQP3
	LAG3
	COLQ
	GLRX
	ZBTB16
	TMIGD2
	SLAMF1
	FBXO6
	CHST12
	OSTF1
	IKZF2
	YWHAH
	DPP4
	LTK
	GPR171
	APOBEC3G
	CISD3
	RUNX2
	PHACTR2
	SYTL2
	CCDC107
	CD53
	CD40LG
	TNFAIP8
	TNFSF14
	LCP1
	SELPLG
	JAML
	GYG1
	IL18RAP
	TNFRSF25
	PLAC8
	ANXA2
	MYBL1
	CKLF
	PPP1R18
	LCP2
	PTGER2
	LST1
	GPR65
	ACTR3
	ODF2L
	PTPN6
	ADAM10
	CDC42EP3
	HNRNPF
	G3BP1
	CCND2
	PTPRCAP
	TRBV6-1
	TRBV20-1
	TRGV2
	TYROBP
	CX3CR1
	PALM2-AKAP2
	CD2
	CLEC2D
	GZMB
	MYOM2
	TRGV4
	CD38
	DHX58
	CD48
	PML

## Sheet: NonP_temporal_change_B
Marker_genes_in_cell_states_enriched_across_time_Mild1_Non-Progressors	Marker_genes_in_cell_states_depleted_across_time_Mild1_Non-Progressors	Type_I_IFN_marker_genes_in_cell_states_depleted_across_time_Mild1_Non-Progressors	Marker_genes_in_cell_states_enriched_across_time_Mild2_Non-Progressors	Marker_genes_in_cell_states_depleted_across_time_Mild2_Non-Progressors	Type_I_IFN_marker_genes_in_cell_states_depleted_across_time_Mild2_Non-Progressors	Marker_genes_in_cell_states_enriched_across_time_Moderate_Non-Progressors	Marker_genes_in_cell_states_depleted_across_time_Moderate_Non-Progressors	Type_I_IFN_marker_genes_in_cell_states_depleted_across_time_Moderate_Non-Progressors	Marker_genes_in_cell_states_enriched_across_time_Severe_Non-Progressors	Marker_genes_in_cell_states_depleted_across_time_Severe_Non-Progressors	Type_I_IFN_marker_genes_in_cell_states_depleted_across_time_Severe_Non-Progressors	Marker_genes_in_cell_states_enriched_across_time_Critical_Non-Progressors	Marker_genes_in_cell_states_depleted_across_time_Critical_Non-Progressors	Type_I_IFN_marker_genes_in_cell_states_depleted_across_time_Critical_Non-Progressors
SNX9	IFITM1	IRF7	NR4A2	IFITM1	IFIT1	CD69	IFITM1	IFIT2	CD83	IFITM1	STAT1	AL138963.4	IFITM1	STAT1
GRASP	IFI44L	IFITM3	FOS	IFI44L	ADAR	CXCR4	IFI44L	HLA-A	FOS	IFI44L	IFITM3	LINC01781	IFI44L	IFITM3
EZR	XAF1	IRF9	DUSP1	MX1	BST2	ZFP36L2	XAF1	IFITM1	EIF1	XAF1	MX2	CRIP1	XAF1	IRF7
PELI1	MX1	HLA-C	JUNB	XAF1	OAS2		MX1	BST2	GRASP	MX1	XAF1		MX1	IFITM2
CD83	IRF7	OAS2	GRASP	ISG15	HLA-E		IRF7	OAS1	JUNB	IRF7	IFIT1		IRF7	IFIT2
ZFP36L2	ISG15	HLA-A	FOSB	IRF7	STAT2		ISG15	SP100	NR4A2	ISG15	BST2		ISG15	XAF1
RBM38	IFIT3	STAT2	AREG	IFIT3	RSAD2		IFIT3	OAS3	DUSP1	IFIT3	OAS3		EIF2AK2	MX1
TSC22D3	IFI6	HLA-F	ZFP36	IFI6	XAF1		IFI6	IRF7	TSC22D3	EIF2AK2	HLA-C		LY6E	BST2
BTG1	LY6E	MX1	NFKBIA	MX2	IFITM2		LY6E	OASL	JUND	IFI6	IFIT3		IFIT3	IFI35
LAPTM5	EIF2AK2	IFIT3	ZNF331	EIF2AK2	IFI6		EIF2AK2	ISG20	NFKBIA	LY6E	ISG15		STAT1	OAS2
EIF1	MX2	BST2	SLC2A3	LY6E	MX1		OAS1	RSAD2	SNX9	MX2	ISG20		EPSTI1	ADAR
NR4A2	STAT1	IFITM1	SNX9	STAT1	HLA-F		EPSTI1	MYD88	AREG	OAS1	STAT2		IFI6	HLA-A
DUSP1	EPSTI1	OAS1	IER2	PLSCR1	HLA-C		MX2	IFIT3	ZFP36	PLSCR1	OAS2		MX2	IFIT3
JUND	OAS1	IFIT1	PPP1R15A	SAMD9L	IFITM1		STAT1	HLA-E	SLC2A3	STAT1	IFITM2		PLSCR1	OAS1
SMAP2	PLSCR1	XAF1	CD83	EPSTI1	STAT1		SAMD9L	STAT1	PELI1	EPSTI1	IRF9		OAS1	RSAD2
PER1	SAMD9L	ISG20	RBM38	OAS1	ISG15		PLSCR1	ISG15	PPP1R15A	CMPK2	MX1		SAMD9L	OAS3
AREG	CMPK2	RSAD2	CSRNP1	CMPK2	IFITM3		CMPK2	IFIT1	CD69	SAMD9L	IFITM1		TRIM22	IRF9
CXCR4	UBE2L6	IFIT2	HERPUD1	TRIM22	IFI35		UBE2L6	OAS2	FOSB	TRIM22	ADAR		CMPK2	ISG15
BACH1	TRIM22	ADAR	KLF2	ISG20	IFIT2		TRIM22	ADAR	EZR	ISG20	IRF7		ISG20	MX2
ZBTB16	ISG20	ISG15	CDKN1A	UBE2L6	ISG20		ISG20	IFITM2	KLF2	UBE2L6	IFI6		UBE2L6	SP100
RBM3	HERC5	STAT1	RGS2	HERC5	IRF9		HERC5	IFI35	RBM38	HERC5	IFIT2		IFITM2	ISG20
PDE4B	BST2	IFI35	CD69	OAS3	OASL		BST2	XAF1	TUBA1A	BST2	RSAD2		BST2	IFIT1
HIF1A	OAS3	OAS3	YPEL5	BST2	IFIT3		OAS2	IRF9	IER2	IFITM2	OAS1		OAS2	IFITM1
NFKBID	IFITM2	HLA-E	EZR	PARP9	OAS3		OAS3	IFI6	ARL4A	OAS3	IFI35		HERC5	IFI6
SLC2A3	OAS2	IFITM2	DUSP2	OAS2	MX2		IFITM2	STAT2	TENT5C	PARP9			OAS3	STAT2
JUNB	PARP9	MX2	ZFP36L2	SAMD9	HLA-A		PARP9	MX2	MAP3K8	OAS2			PARP9
LYN	SAMD9	IFI6	MAP3K8	IFITM2	OAS1		SAMD9	IFITM3	YPEL5	IFI44			IFI44
NFKBIA	RNF213		MTRNR2L8	IFIT1	IRF7		COX5A	MX1	CSRNP1	IFIT1			ADAR
RGS2	COX5A			RNF213			RNF213		ZFP36L2	B2M			IFIT1
HERPUD1	IFIT1			IFI44			IFIT1		KLF4	HLA-C			HSH2D
ZNF331	ADAR			ADAR			IFI44		ZNF331	ADAR			PSMB9
PIK3IP1	DRAP1			COX5A			ADAR		KLF3	DRAP1			SHISA5
EIF1B	IFI44			DRAP1			DRAP1		CDKN1A	SP110			DRAP1
ARID5A	PSMB9			HSH2D			PSMB9		NFKB1	RSAD2			SP110
KLF2	SP110			DDX60			SP110		DUSP2	HSH2D			IRF9
KLF3	DDX60L			DDX60L			DDX60		TNFAIP3	RNF213			HERC6
FOS	SHISA5			SP110			DDX60L		MTRNR2L8	SHISA5			DDX60
PRDM4	DDX60			IFI35			SHISA5			PSMB9			RNF213
YBX3	HSH2D			STAT2			HSH2D			SLFN5			SAMD9
ZFP36	IFI35			PSMB9			IFI35			SAMD9			SLFN5
BCL2L11	STAT2			ZBP1			PSME2			DDX60			IFI35
GNA12	IFITM3			IFIT2			SLFN5			HERC6			ODF3B
TXNIP	SLFN5			SLFN5			ZBP1			ODF3B			LAP3
CEMIP2	IFIT2			RSAD2			IFIT2			IFI35			PSME2
YPEL5	IFI16			LAP3			RSAD2			DDX60L			TCL1A
CD55	PPM1K			HERC6			LAP3			IRF9			DDX60L
TP53INP1	ZBP1			USP18			HERC6			LAP3			PHF11
MAP3K8	PSME2			B2M			RAC2			PSME2			COX5A
MXI1	RSAD2			HLA-E			B2M			COX5A			ZBP1
TLE1	LAP3			SHISA5			HLA-A			ZBP1			IFITM3
TENT5C	IRF9			ODF3B			BISPR			IFITM3			SHFL
CHPT1	HERC6			PPM1K			IFITM3			PHF11			UNC93B1
CSRNP1	USP18			HLA-C			PPM1K			BISPR			PPM1K
ARRDC2	BISPR			IRF9			STAT2			SHFL			IGLC1
PIM3	RAC2			IFITM3			MYL12A			PPM1K			IGKV1-5
MTRNR2L8	B2M			PHF11			PHF11			IFI16			IFIT2
EEF1A1	HLA-A			IFI16			IRF9			IFIT2			USP18
TPT1	HLA-C			BISPR			TCL1A			STAT2			RSAD2
EEF1B2	HLA-E			HLA-A			IFI16			NMI			U62317.4
PMAIP1	PHF11			DTX3L			ODF3B			CLEC2D			MYL12A
CD69	ODF3B			FBXO6			NMI			HMGN2			IFI16
AL138963.4	NMI			SHFL			DTX3L			CHMP5			MT2A
	MYL12A			NMI			SHFL			HELZ2			HLA-A
	DTX3L			HELZ2			HELZ2			PARP12			NMI
	FBXO6			PARP12			TYMP			PARP10			CHMP5
	SHFL			TNFSF10			LGALS9			LGALS9			SP100
	TYMP			PSME2			TNFSF10			TCL1A			TMEM123
	TNFSF10			TYMP			CHMP5			TAP1			TNFSF10
	HELZ2			LGALS9			PSME1			UNC93B1			BISPR
	CHMP5			CLEC2D			UNC93B1			TYMP			TYMP
	LGALS9			CCSER1			PARP10			NAPA			DTX3L
	CLEC2D			PARP10			PARP12			H1FX			IFIH1
	PARP10			PARP14			CLEC2D			JUN			PARP10
	PARP12			TMEM123			TRANK1			IGLC1			STAT2
	CCSER1			MYL12A			CCSER1			IGLV1-40			HELZ2
	PSME1			TAP1			PARP14			MT2A			PARP12
	TCL1A			IFIH1			TAP1			FCRL5			SELL
	UNC93B1			TRANK1			GNG5			TRANK1			TRIM69
	TAP1			PNPT1			MT2A			MNDA			AIM2
	TRANK1			RAC2			IFIH1			LBH			TRANK1
	PARP14			CHMP5			PLAC8			S100A11			APOL6
	MT2A			RTCB			KIAA0040			IFI30			DDX58
	IFIH1			UNC93B1			RTCB			FGR			PML
	EAF2			MT2A			NAPA			CD72			PSME1
	PLAC8			ZCCHC2			CLIC1			MPP6			TAP1
	GNG5			PML			EAF2			FCRL3			RTCB
	HMGN2			DDX58			PNPT1			IGKV4-1			PARP14
	RTCB			NAPA			TAP2						LGALS9
	DDX58			PSME1			NAPSA						RBCK1
	PNPT1			GBP4			SUB1						PALM2-AKAP2
	NAPA			PLAC8			PSMB10						TAP2
	NAPSA			USP15			JUP						TRAFD1
	ZCCHC2			TAP2			CD38						MNDA
	PML			TRAFD1			SPIB						CD53
	TAP2			GNG5			PML						BTN3A2
	TMEM123			HLA-F			RBCK1						FCHSD2
	KIAA0040			KIAA0040			CD72						HMGN2
	PSMB10			RBCK1			MCL1						USP15
	HLA-F			NAPSA			FCRLA						CPNE5
	SUB1			MCL1			VPREB3						KIAA0040
	MCL1			NT5C3A			ITM2C						TRADD
	RBCK1			EAF2			PPP1R14A						EAF2
	SPIB			OASL			IGKC						HLA-DOB
	IGKC			FCRL5			IGLC1						IGKC
	IGKV1-5			MNDA			USP18
	U62317.4			GPR137B			OASL
	MNDA			ENC1			U62317.4
	MS4A1			SAT1			AP001610.2
	HLA-DRB1			SLC11A1			HLA-E
	APOL6			APOL6			MNDA
	FCRL5			MPP6			APOL6
	CACNA1A			HLA-DRB1			CACNA1A
	CHST12			FGR			TRIM69
	MACROD2			LILRB2			DDX58
	LBH			CACNA1A			CHST12
	TENT5A			MACROD2			SP100
	HLA-DQA1			TENT5A			TMEM123
	CD72			S100A11			HMGN2
	FGR			FCRL3			MYD88
	MPP6			ITGAX			ZCCHC2
	S100A11			ZEB2			USP15
	CD48			TNFRSF1B			LBH
	FCRL3			HLA-DQA1			WDFY1
	FCRLA			RHOB			NUB1
	NUB1			ADGRE5			BTN3A2
	ZEB2			EMP3			AIM2
	CD19			CHST12			FCHSD2
	FCGR2B			METRNL			FCRL5
	WDFY1			CD72			IGHM
	PLEKHO1			IFI30			IGKV1-5
	SAT1			CD19
	IFI30			SLC25A29
	FAM3C			PSAP
	TNFRSF1B			DAPP1
	IGHM			TUBB6
	RHOB			FCRLA
	JUN			ZNFX1
	H1FX			FCGR2B
	IGKV4-1			LBH
				C7orf50
				PLEKHO1
				WARS
				NEAT1
				UBALD2
				CIB1
				MEF2A
				SRGN
				H1FX
				ITGB2
				LGALS1
				DUSP2

[truncated: 2 more sheets: NonP_temporal_change_Myeloid, pvalue_for_33_plasma_proteins]
