# Supplementary material for: Longitudinal single cell atlas identifies complex temporal relationship between type I interferon response and COVID-19 severity
Source: Nat Commun. 2024 Jan 18;15:567. doi: 10.1038/s41467-023-44524-0 (PMC10796319; doi:10.1038/s41467-023-44524-0)
Supplement: Supplementary file 7 — Supplementary Data 4 [file 41467_2023_44524_MOESM7_ESM.xlsx]

## Sheet: overview
Sheet	Contents
Mild1_Prog_vs_NonP_days1-4	GO of DEGs between mild1 progressors and non-progressors in days 1-4 across each cell type (p-value: Fisher's exact test, adjusted using the Benjamini-Hochberg method)
Mild1_Prog_vs_NonP_days5-8	GO of DEGs between mild1 progressors and non-progressors in days 5-8 across each cell type (p-value: Fisher's exact test, adjusted using the Benjamini-Hochberg method)
Mild2_Pro_vs_NonP_days5-8	GO of DEGs between mild2 progressors and non-progressors in days 5-8 across each cell type (p-value: Fisher's exact test, adjusted using the Benjamini-Hochberg method)
Mild1_Prog_next_stage_days1-4	GO of DEGs between mild1 progressors (days 1-4) next stage and baseline across all cell type (p-value: Fisher's exact test, adjusted using the Benjamini-Hochberg method)
Mild1_Prog_next_stage_days5-8	GO of DEGs between mild1 progressors (days 5-8) next stage and baseline across all cell type (p-value: Fisher's exact test, adjusted using the Benjamini-Hochberg method)
Mild2_Prog_next_stage_days5-8	GO of DEGs between mild2 progressors (days 5-8) next stage and baseline across all cell type (p-value: Fisher's exact test, adjusted using the Benjamini-Hochberg method)
NonP_temporal_change_NK_T	GO of marker genes in cell states enriched/depleted across time in non-progressors for each severity in NK, T cells (p-value: Fisher's exact test, adjusted using the Benjamini-Hochberg method)
NonP_temporal_change_B	GO of marker genes in cell states enriched/depleted across time in non-progressors for each severity in B cells (p-value: Fisher's exact test, adjusted using the Benjamini-Hochberg method)
NonP_temporal_change_Myeloid	GO of marker genes in cell states enriched/depleted across time in non-progressors for each severity in myeloid cells (p-value: Fisher's exact test, adjusted using the Benjamini-Hochberg method)

## Sheet: Mild1_Prog_vs_NonP_days1-4
GO of upregulated genes in Mild1 Progressor vs Non-Progressor (day 1-4) in NK, T cells
Term	Overlap	P.value	Adjusted.P.value	Genes
cellular response to type I interferon (GO:0071357)	22/50	3.19487396471768e-32	1.52874719211741e-29	IFI35;ISG15;OASL;OAS2;STAT1;ISG20;MX1;IFIT3;IFITM1;IFI6;IRF7;SP100;STAT2;HLA-A;MX2;OAS1;OAS3;IFIT2;IFIT1;BST2;XAF1;RSAD2
type I interferon signaling pathway (GO:0060337)	22/50	3.19487396471768e-32	1.52874719211741e-29	IFI35;ISG15;OASL;OAS2;STAT1;ISG20;MX1;IFIT3;IFITM1;IFI6;IRF7;SP100;STAT2;HLA-A;MX2;OAS1;OAS3;IFIT2;IFIT1;BST2;XAF1;RSAD2
cytokine-mediated signaling pathway (GO:0019221)	38/402	4.84036785238403e-28	1.54407734491051e-25	MT2A;IFI35;MYC;ISG15;OASL;OAS2;STAT1;GBP1;HLA-DRB5;ISG20;S1PR1;MX1;IFIT3;PIM1;TRIM38;IFITM1;IFI6;FOS;IRF7;TRIM22;PTPN6;JAK3;SP100;STAT2;HLA-A;MX2;BST2;HLA-DQA2;CISH;SOCS3;PPBP;OAS1;OAS3;IFIT2;IFIT1;PSMB9;XAF1;RSAD2
negative regulation of viral genome replication (GO:0045071)	16/41	1.42513399003796e-22	3.40963307116582e-20	IFITM1;PLSCR1;IFIT1;IFIT5;IFI16;ISG15;OAS2;PARP10;OAS1;EIF2AK2;OASL;OAS3;ISG20;BST2;MX1;RSAD2
negative regulation of viral life cycle (GO:1903901)	16/48	2.95222817190239e-21	5.65056472102117e-19	IFITM1;PLSCR1;IFIT1;IFIT5;IFI16;ISG15;OAS2;PARP10;OAS1;EIF2AK2;OASL;OAS3;ISG20;BST2;MX1;RSAD2
regulation of viral genome replication (GO:0045069)	16/53	1.86936919928652e-20	2.98164387286199e-18	IFITM1;PLSCR1;IFIT1;IFIT5;IFI16;ISG15;OAS2;PARP10;OAS1;EIF2AK2;OASL;OAS3;ISG20;BST2;MX1;RSAD2
interferon-gamma-mediated signaling pathway (GO:0060333)	14/56	1.00362894900511e-16	1.37210414885413e-14	TRIM38;MT2A;HLA-DQA2;OAS2;IRF7;STAT1;TRIM22;GBP1;OAS1;HLA-DRB5;OASL;SP100;HLA-A;OAS3
cellular response to interferon-gamma (GO:0071346)	14/75	8.34493850545854e-15	9.98263268715477e-13	TRIM38;MT2A;HLA-DQA2;OAS2;IRF7;STAT1;TRIM22;GBP1;OAS1;HLA-DRB5;OASL;SP100;HLA-A;OAS3
response to cytokine (GO:0034097)	13/99	8.88250470071917e-12	9.44506333176472e-10	IFITM1;PLSCR1;ISG15;PTPN6;STAT1;CCR7;EIF2AK2;JAK3;SP100;MX2;BST2;MX1;XAF1
regulation of innate immune response (GO:0045088)	8/49	1.81296473799448e-08	1.73500725426072e-06	PLSCR1;USP18;IFI16;PTPN6;STAT1;PARP9;GBP5;STAT2
regulation of immune response (GO:0050776)	11/143	1.15334946291025e-07	9.46840839524179e-06	CD8A;IFITM1;KIR3DL2;PLSCR1;SELL;FCGR3A;IRF7;KIR2DL3;TYROBP;HLA-A;KLRF1
regulation of nuclease activity (GO:0032069)	4/6	1.18726124078267e-07	9.46840839524179e-06	OAS1;OAS2;OAS3;OASL
response to type I interferon (GO:0034340)	4/7	2.74977789413085e-07	2.02425957283325e-05	IFIT1;ISG15;SP100;MX1
response to interferon-beta (GO:0035456)	5/16	2.98464800764382e-07	2.04022010236796e-05	IFITM1;PLSCR1;STAT1;BST2;XAF1
cellular response to cytokine stimulus (GO:0071345)	13/240	4.73127547280561e-07	3.01855375164998e-05	MT2A;CISH;FOS;SOCS3;MYC;S1PR1;PTPN6;STAT1;CCR7;JAK3;STAT2;IFIT1;PIM1
response to interferon-alpha (GO:0035455)	4/16	1.33754082318946e-05	0.000800016604870197	IFITM1;BST2;EIF2AK2;MX2
regulation of I-kappaB kinase/NF-kappaB signaling (GO:0043122)	9/161	2.35736946112799e-05	0.00132706033782322	TRIM38;RBCK1;IFIT5;TRIM22;STAT1;PIM2;CCR7;BST2;TNFSF10
cellular defense response (GO:0006968)	5/37	2.5367098203682e-05	0.00134868405449576	KIR3DL2;CX3CR1;TYROBP;PRF1;LGALS3BP
regulation of interferon-gamma-mediated signaling pathway (GO:0060334)	4/19	2.78592248524068e-05	0.00140322516756596	PARP14;PARP9;STAT1;SOCS3
positive regulation of I-kappaB kinase/NF-kappaB signaling (GO:0043123)	8/129	3.24822252273487e-05	0.00155427447712864	TRIM38;RBCK1;IFIT5;TRIM22;PIM2;CCR7;BST2;TNFSF10
regulation of cytokine-mediated signaling pathway (GO:0001959)	6/69	5.00066325309994e-05	0.00227887368248411	RBCK1;SOCS3;USP18;PTPN6;STAT1;STAT2
regulation of type I interferon-mediated signaling pathway (GO:0060338)	4/23	6.17899510826072e-05	0.00268786287209341	STAT2;USP18;PTPN6;STAT1
positive regulation of nucleic acid-templated transcription (GO:1903508)	12/330	7.46232417627057e-05	0.00310497575508302	CITED2;CD38;FOS;MYC;EOMES;IRF7;STAT1;PIM2;KLF6;PARP9;SP100;DTX3L
positive regulation of intracellular signal transduction (GO:1902533)	11/285	8.91859602767919e-05	0.00355629016603708	TRIM38;RBCK1;DDX60;IFIT5;PTPN6;TRIM22;PIM2;CCR7;EIF2AK2;BST2;TNFSF10
regulation of defense response to virus by host (GO:0050691)	4/26	0.000102032137373314	0.00390579021865047	DTX3L;IFIT1;PARP9;STAT1
regulation of RNA metabolic process (GO:0051252)	4/29	0.000158544627946507	0.00583566188249258	OAS1;OAS3;OAS2;OASL
negative regulation of cellular process (GO:0048523)	11/314	0.000209175411039802	0.00741410623574409	IFITM1;MYC;S100A11;PTPN6;PIM2;EIF2AK2;SP100;RHOB;BST2;IFIT3;TXNIP
regulation of cytokine production (GO:0001817)	5/61	0.000288366981223176	0.00956524455324623	IFI16;ISG15;IRF7;CCR7;EIF2AK2
regulation of response to interferon-gamma (GO:0060330)	3/14	0.000289855895552916	0.00956524455324623	PARP9;STAT1;SOCS3
GO of downregulated genes in Mild1 Progressor vs Non-Progressor (day 1-4) in NK, T cells
Term	Overlap	P.value	Adjusted.P.value	Genes
positive regulation of nuclear-transcribed mRNA catabolic process, deadenylation-dependent decay (GO:1900153)	5/13	5.07415307037915e-09	3.17641982205735e-06	BTG2;PABPC1;ZFP36;TOB1;ZFP36L2
positive regulation of nuclear-transcribed mRNA poly(A) tail shortening (GO:0060213)	4/11	2.56234994537924e-07	4.01007766451851e-05	BTG2;TOB1;PABPC1;ZFP36
regulation of nuclear-transcribed mRNA catabolic process, deadenylation-dependent decay (GO:1900151)	4/11	2.56234994537924e-07	4.01007766451851e-05	ZFP36L2;TOB1;PABPC1;ZFP36
regulation of nuclear-transcribed mRNA poly(A) tail shortening (GO:0060211)	4/11	2.56234994537924e-07	4.01007766451851e-05	BTG2;TOB1;PABPC1;ZFP36
positive regulation of mRNA catabolic process (GO:0061014)	4/20	3.62617010333533e-06	0.000453996496937583	ZFP36L2;TOB1;PABPC1;ZFP36
regulation of cell proliferation (GO:0042127)	11/404	9.87254758125655e-06	0.00103003579764443	SLA2;JUN;FTH1;BTG2;JUND;BTG1;SERTAD1;TOB1;MXI1;COL18A1;JUNB
response to purine-containing compound (GO:0014074)	3/10	1.79823920469884e-05	0.00160813963163067	JUND;JUN;JUNB
regulation of transcription from RNA polymerase II promoter (GO:0006357)	16/926	2.52607924964817e-05	0.0017570284558664	CSRNP1;PIK3R1;FOS;SLA2;IER2;JUN;CREM;TCF25;ZFP36;NFKBIA;JUND;TOB1;MXI1;NR4A2;JUNB;CCNH
response to organophosphorus (GO:0046683)	3/11	2.462970094151e-05	0.0017570284558664	JUND;JUN;JUNB
negative regulation of mitotic cell cycle (GO:0045930)	4/33	2.9043441158648e-05	0.00181811941653137	ZFP36L2;BTG1;BTG2;DUSP1
negative regulation of transcription from RNA polymerase II promoter (GO:0000122)	10/390	4.37836920085912e-05	0.00249169010885255	SLA2;JUN;CREM;TCF25;ZFP36;JUND;DNAJB1;MXI1;NR4A2;JUNB
cellular response to granulocyte macrophage colony-stimulating factor stimulus (GO:0097011)	2/4	0.000173948421169363	0.00604953953622341	ZFP36L2;ZFP36
negative regulation of cell cycle (GO:0045786)	4/50	0.000152518379406858	0.00604953953622341	BTG1;BTG2;TSPYL2;DUSP1
negative regulation of cell proliferation (GO:0008285)	7/209	0.000133440888520973	0.00604953953622341	TNFAIP3;BTG2;FTH1;BTG1;TOB1;MXI1;COL18A1
negative regulation of homeostatic process (GO:0032845)	3/20	0.000164314423762621	0.00604953953622341	TSC22D3;TNFAIP3;ZFP36
response to cAMP (GO:0051591)	3/19	0.000140211185714813	0.00604953953622341	JUND;JUN;JUNB
response to granulocyte macrophage colony-stimulating factor (GO:0097012)	2/4	0.000173948421169363	0.00604953953622341	ZFP36L2;ZFP36
response to lipopolysaccharide (GO:0032496)	5/96	0.000170359051750244	0.00604953953622341	TNFAIP3;JUN;ZFP36;JUND;JUNB
regulation of cell cycle (GO:0051726)	6/165	0.000266902735751884	0.00835405562903396	MAP3K8;JUN;TSPYL2;JUND;GADD45B;JUNB
response to molecule of bacterial origin (GO:0002237)	4/57	0.000254252234215337	0.00835405562903396	JUND;JUN;TNFAIP3;JUNB
GO of upregulated genes in Mild1 Progressor vs Non-Progressor (day 1-4) in B cells
Term	Overlap	P.value	Adjusted.P.value	Genes
cellular response to type I interferon (GO:0071357)	24/50	2.30191955937299e-33	1.38690653452223e-30	OAS3;IFITM1;OASL;ISG15;XAF1;IFI35;MX2;EGR1;RSAD2;IRF7;BST2;STAT1;IFIT3;MX1;STAT2;OAS2;IFIT2;ISG20;HLA-A;SP100;OAS1;IFI6;IFIT1;HLA-F
type I interferon signaling pathway (GO:0060337)	24/50	2.30191955937299e-33	1.38690653452223e-30	OAS3;IFITM1;OASL;ISG15;XAF1;IFI35;MX2;EGR1;RSAD2;IRF7;BST2;STAT1;IFIT3;MX1;STAT2;OAS2;IFIT2;ISG20;HLA-A;SP100;OAS1;IFI6;IFIT1;HLA-F
negative regulation of viral genome replication (GO:0045071)	16/40	6.9374729925651e-21	2.78655165201365e-18	CCNK;OASL;MX1;OAS1;IFI16;OAS3;PARP10;RSAD2;OAS2;IFIT1;PLSCR1;IFITM1;BST2;ISG20;EIF2AK2;ISG15
cytokine-mediated signaling pathway (GO:0019221)	34/371	1.54965904175253e-20	4.66834786327951e-18	MCL1;HLA-DQA2;TANK;OAS3;JAK2;IFITM1;XAF1;ISG15;OASL;PSMB9;TMSB4X;IFI35;MX2;EGR1;RSAD2;TRIM22;IRF7;BST2;STAT1;HLA-DRB5;IFIT3;MX1;STAT2;OAS2;IFIT2;ISG20;HLA-A;SP100;OAS1;RELA;IFI6;IFIT1;HLA-F;PPBP
negative regulation of viral life cycle (GO:1903901)	15/47	6.85012598290673e-18	1.65088036188052e-15	OASL;MX1;OAS1;IFI16;OAS3;PARP10;RSAD2;OAS2;IFIT1;PLSCR1;IFITM1;BST2;ISG20;EIF2AK2;ISG15
regulation of viral genome replication (GO:0045069)	15/51	2.78659716744981e-17	5.5964159779617e-15	OASL;MX1;OAS1;IFI16;OAS3;PARP10;RSAD2;OAS2;IFIT1;PLSCR1;IFITM1;BST2;ISG20;EIF2AK2;ISG15
interferon-gamma-mediated signaling pathway (GO:0060333)	13/57	1.54664460323966e-13	2.66243820986255e-11	HLA-DQA2;SP100;OAS1;OAS3;TRIM22;JAK2;IRF7;OAS2;HLA-F;STAT1;OASL;HLA-A;HLA-DRB5
cellular response to interferon-gamma (GO:0071346)	13/72	3.82257067214007e-12	5.75774707491098e-10	HLA-DQA2;SP100;OAS1;OAS3;TRIM22;JAK2;IRF7;OAS2;HLA-F;STAT1;OASL;HLA-A;HLA-DRB5
response to cytokine (GO:0034097)	14/98	1.53033137935801e-11	2.04894368014044e-09	MX1;MCL1;JUN;SP100;MX2;RELA;XAF1;JAK2;PLSCR1;IFITM1;BST2;ISG15;STAT1;EIF2AK2
regulation of type I interferon production (GO:0032479)	10/79	4.60137991246792e-08	5.54466279452384e-06	ZBP1;IFI16;RELA;IRF7;IFIH1;DDX58;UBE2L6;HERC5;ISG15;UBA7
regulation of nuclease activity (GO:0032069)	4/6	3.43202196810502e-07	3.75962406506049e-05	OAS1;OAS2;OASL;OAS3
response to type I interferon (GO:0034340)	4/7	7.93038788408655e-07	7.96343116693691e-05	SP100;IFIT1;ISG15;MX1
response to interferon-beta (GO:0035456)	5/16	1.10657004688241e-06	0.000102570531268716	BST2;PLSCR1;IFITM1;STAT1;XAF1
regulation of cytokine production (GO:0001817)	7/54	4.42079967104233e-06	0.000380504543114714	ZBP1;IFI16;IRF7;IFIH1;DDX58;EIF2AK2;ISG15
positive regulation of type I interferon production (GO:0032481)	7/57	6.39724550968701e-06	0.000513912055944856	ZBP1;IFI16;RELA;IRF7;IFIH1;DDX58;STAT1
negative regulation of type I interferon production (GO:0032480)	6/40	9.22399500602536e-06	0.000694682123891285	IFIH1;DDX58;UBE2L6;HERC5;ISG15;UBA7
regulation of interferon-alpha production (GO:0032647)	4/12	1.06829421597645e-05	0.000757232076618602	IRF7;STAT1;IFIH1;DDX58
regulation of defense response to virus by host (GO:0050691)	5/25	1.22956539265932e-05	0.000823125721196935	DTX3L;IFIT1;DDX58;STAT1;PARP9
regulation of cytokine-mediated signaling pathway (GO:0001959)	7/66	1.71641441314376e-05	0.00108856808833591	TANK;SPPL2A;STAT2;JAK2;USP18;CD24;STAT1
response to interferon-alpha (GO:0035455)	4/14	2.11871979385563e-05	0.00127652867579802	MX2;EIF2AK2;BST2;IFITM1
regulation of innate immune response (GO:0045088)	6/47	2.40187808768958e-05	0.00137822052174569	IFI16;STAT2;PLSCR1;USP18;STAT1;PARP9
regulation of response to cytokine stimulus (GO:0060759)	4/15	2.86121934809423e-05	0.00156716787020616	CD24;IFIH1;DDX58;PARP9
positive regulation of interferon-alpha production (GO:0032727)	4/16	3.77807346262803e-05	0.0019793819662899	IRF7;STAT1;IFIH1;DDX58
positive regulation of defense response to virus by host (GO:0002230)	4/17	4.89280529155212e-05	0.00245659599013346	STAT1;DTX3L;DDX58;PARP9
intrinsic apoptotic signaling pathway (GO:0097193)	7/78	5.14173636537063e-05	0.00247831692810865	MCL1;CYCS;PPP1R15A;TANK;IFI16;CD24;DDX5
negative regulation of binding (GO:0051100)	6/57	7.32831777517194e-05	0.00339639343041623	JUN;SP100;IFI16;JAK2;IFIT1;IFIT2
cellular response to tumor necrosis factor (GO:0071356)	8/117	0.000105035505548468	0.00468769571058906	ZFP36;TMSB4X;TANK;RELA;JAK2;YBX3;STAT1;PSMB9
cellular response to cytokine stimulus (GO:0071345)	11/224	0.000111897940632566	0.00481560780222293	MCL1;ZFP36;TANK;RELA;EGR1;STAT2;JAK2;IFIT1;YBX3;STAT1;RIPOR2
cellular response to exogenous dsRNA (GO:0071360)	3/9	0.000151737690272368	0.00630496264752425	IFIT1;IFIH1;DDX58
negative regulation of DNA binding (GO:0043392)	4/23	0.000171748198671146	0.00646739310621034	SP100;JAK2;IFI16;JUN
regulation of defense response (GO:0031347)	5/42	0.000166030339699041	0.00646739310621034	TMSB4X;RELA;JAK2;USP18;HERC5
regulation of type I interferon-mediated signaling pathway (GO:0060338)	4/23	0.000171748198671146	0.00646739310621034	STAT2;STAT1;USP18;ZBP1
activation of cysteine-type endopeptidase activity involved in apoptotic signaling pathway (GO:0097296)	3/10	0.000214787604645244	0.00784300192719756	TNFSF10;JAK2;TANK
response to tumor necrosis factor (GO:0034612)	5/45	0.000231412897980602	0.00820154535490074	ZFP36;RELA;TANK;JAK2;YBX3
positive regulation of cytokine production (GO:0001819)	8/135	0.000282758947100987	0.00973498660733399	DDX60;ZBP1;TANK;IFI16;RELA;IRF7;DDX58;EIF2AK2
3'-UTR-mediated mRNA stabilization (GO:0070935)	3/11	0.000292636110281727	0.00979518091359671	HNRNPC;YBX3;ZFP36
GO of downregulated genes in Mild1 Progressor vs Non-Progressor (day 1-4) in B cells
No significant GO enriched (adjusted p-value < 0.01)
GO of upregulated genes in Mild1 Progressor vs Non-Progressor (day 1-4) in Myeloid cells
Term	Overlap	P.value	Adjusted.P.value	Genes
cellular response to type I interferon (GO:0071357)	18/50	4.3305959093112e-26	1.79719730236415e-23	IFI35;IFITM1;ISG20;BST2;IFIT3;IFITM3;ISG15;STAT1;IFI6;XAF1;MX2;IRF7;IRF1;RSAD2;MX1;IFI27;IFIT1;IFIT2
type I interferon signaling pathway (GO:0060337)	18/50	4.3305959093112e-26	1.79719730236415e-23	IFI35;IFITM1;ISG20;BST2;IFIT3;IFITM3;ISG15;STAT1;IFI6;XAF1;MX2;IRF7;IRF1;RSAD2;MX1;IFI27;IFIT1;IFIT2
cytokine-mediated signaling pathway (GO:0019221)	28/402	2.32561037481248e-19	6.43418870364787e-17	FCGR1A;ISG20;GBP1;IFIT2;PPBP;PSMA4;CXCL10;IFIT3;IFITM3;XAF1;IRF7;RSAD2;MX1;PSME2;PSMB9;IFIT1;IFITM1;ISG15;HLA-DRB5;MT2A;IRF1;IFI35;BST2;STAT1;HLA-DQA2;IFI6;MX2;IFI27
negative regulation of viral genome replication (GO:0045071)	8/40	7.67618977510437e-10	1.59280937833416e-07	IFITM1;ISG20;BST2;IFITM3;ISG15;RSAD2;MX1;IFIT1
response to interferon-beta (GO:0035456)	6/16	1.67358321496214e-09	2.77814813683715e-07	BST2;IFITM1;STAT1;IFITM3;XAF1;IRF1
negative regulation of viral life cycle (GO:1903901)	8/47	2.99909666768264e-09	4.14875039029432e-07	IFITM1;ISG20;BST2;IFITM3;ISG15;RSAD2;MX1;IFIT1
regulation of viral genome replication (GO:0045069)	8/52	6.94768194003046e-09	8.23796572889326e-07	IFITM1;ISG20;BST2;IFITM3;ISG15;RSAD2;MX1;IFIT1
interferon-gamma-mediated signaling pathway (GO:0060333)	8/59	1.95616738477287e-08	2.02952366170185e-06	FCGR1A;STAT1;HLA-DQA2;GBP1;HLA-DRB5;MT2A;IRF7;IRF1
response to cytokine (GO:0034097)	9/101	1.02844666852703e-07	9.48456372086038e-06	IFITM1;BST2;STAT1;IFITM3;ISG15;XAF1;JUN;MX2;MX1
cellular response to interferon-gamma (GO:0071346)	8/77	1.65127673781691e-07	1.37055969238803e-05	FCGR1A;STAT1;HLA-DQA2;GBP1;HLA-DRB5;MT2A;IRF7;IRF1
response to interferon-alpha (GO:0035455)	4/14	3.62556997821189e-06	0.000273565734719624	IFITM3;IFITM1;BST2;MX2
negative regulation of mitotic cell cycle phase transition (GO:1901991)	6/69	1.78358256132277e-05	0.00105740966135564	PSMA4;PSMB9;ZFP36L1;CDK2AP2;PSME2;KLF4
regulation by virus of viral protein levels in host cell (GO:0046719)	3/7	1.70078302914097e-05	0.00105740966135564	IFIT1;DYNLT1;STAT1
response to type I interferon (GO:0034340)	3/7	1.70078302914097e-05	0.00105740966135564	ISG15;IFIT1;MX1
regulation of interferon-alpha production (GO:0032647)	3/13	0.000134215428761124	0.00742658705811553	IRF7;STAT1;IFIH1
response to interferon-gamma (GO:0034341)	4/36	0.000186486275745229	0.00967397555428378	IFITM3;BST2;IFITM1;STAT1
GO of downregulated genes in Mild1 Progressor vs Non-Progressor (day 1-4) in Myeloid cells
Term	Overlap	P.value	Adjusted.P.value	Genes
eosinophil chemotaxis (GO:0048245)	4/6	9.02991197803228e-09	4.2530885416532e-06	LGALS3;CCL3L1;CCL4;CCL3
eosinophil migration (GO:0072677)	4/6	9.02991197803228e-09	4.2530885416532e-06	LGALS3;CCL3L1;CCL4;CCL3
granulocyte chemotaxis (GO:0071621)	5/25	1.41274129315615e-07	2.66160459630619e-05	CXCL8;CCL3;LGALS3;CCL4;CCL3L1
neutrophil chemotaxis (GO:0030593)	5/23	9.01701174582383e-08	2.66160459630619e-05	CXCL8;CCL3;LGALS3;CCL4;CCL3L1
neutrophil migration (GO:1990266)	5/25	1.41274129315615e-07	2.66160459630619e-05	CXCL8;CCL3;LGALS3;CCL4;CCL3L1
monocyte chemotaxis (GO:0002548)	4/11	1.94923403397897e-07	3.06029743334698e-05	LGALS3;CCL3L1;CCL4;CCL3
response to interleukin-1 (GO:0070555)	5/31	4.41410650177075e-07	5.9401261780972e-05	CXCL8;HIF1A;CCL3;CCL4;CCL3L1
negative regulation of cell proliferation (GO:0008285)	9/194	5.15177367801971e-07	6.0662135058682e-05	CXCL8;BHLHE40;CDKN1A;TNFAIP3;KLF10;BTG2;CCL3L1;GSTP1;TESC
positive regulation of leukocyte chemotaxis (GO:0002690)	5/36	9.60588074981358e-07	0.000100541551848049	CXCL8;THBS1;CCL3;VEGFA;CCL4
chemokine-mediated signaling pathway (GO:0070098)	4/18	1.76010344859676e-06	0.000165801744857815	CCL3L1;CXCL8;CCL4;CCL3
negative regulation of cellular process (GO:0048523)	10/299	2.26348886421971e-06	0.000193836955463179	APOBEC3A;NR4A1;CXCL8;PPT1;BHLHE40;CDKN1A;KLF10;BTG2;CCL3L1;TESC
positive regulation of response to external stimulus (GO:0032103)	5/46	3.35998034478034e-06	0.000263758457065257	THBS1;CCL3;NFKBIA;CCL4;CCL3L1
cytokine-mediated signaling pathway (GO:0019221)	11/402	4.65406477319509e-06	0.000337240693565367	CXCL8;HIF1A;CDKN1A;CD44;CCL3;ADIPOR1;NFKBIA;VEGFA;CCL4;CCL3L1;HLA-DRB1
positive regulation of cellular metabolic process (GO:0031325)	5/56	9.00737442510855e-06	0.000606067622032304	HIF1A;THBS1;CDKN1A;VEGFA;NFKBIA
cellular response to interleukin-1 (GO:0071347)	6/106	1.54030725730908e-05	0.000967312957590105	CXCL8;HIF1A;CCL3;NFKBIA;CCL4;CCL3L1
sprouting angiogenesis (GO:0002040)	3/11	2.01384419420357e-05	0.00118565076933735	NR4A1;VEGFA;THBS1
regulation of cell proliferation (GO:0042127)	10/391	2.40137369494512e-05	0.00133064354155194	CXCL8;THBS1;BHLHE40;CDKN1A;KLF10;VEGFA;HBEGF;BTG2;CCL3L1;TESC
negative regulation of intracellular signal transduction (GO:1902532)	6/118	2.83890034208033e-05	0.00148569117902204	PLAUR;THBS1;DDIT4;TNFAIP3;ADIPOR1;GSTP1
regulation of endothelial cell proliferation (GO:0001936)	4/36	3.16478178923327e-05	0.00156906549760934	NR4A1;VEGFA;HIF1A;THBS1
lymphocyte chemotaxis (GO:0048247)	3/13	3.46546700616397e-05	0.00163223495990323	CCL3L1;CCL4;CCL3
cellular response to interferon-gamma (GO:0071346)	5/77	4.29527954098436e-05	0.0018724313181412	CCL3;CD44;CCL4;CCL3L1;HLA-DRB1
positive regulation of calcium ion transport (GO:0051928)	3/14	4.39465140912762e-05	0.0018724313181412	LGALS3;CCL4;CCL3
regulation of angiogenesis (GO:0045765)	5/78	4.57175374917704e-05	0.0018724313181412	CXCL8;HIF1A;THBS1;TNFAIP3;VEGFA
positive regulation of inflammatory response (GO:0050729)	4/40	4.83630047729338e-05	0.00189824793733765	NFKBIA;CCL3L1;CCL4;CCL3
regulation of inflammatory response (GO:0050727)	5/81	5.48450881345201e-05	0.00206656292090872	CCL3;TNFAIP3;NFKBIA;CCL4;CCL3L1
positive regulation of defense response (GO:0031349)	4/43	6.45704383358509e-05	0.00233943665047583	NFKBIA;CCL3L1;CCL4;CCL3
cellular response to UV-B (GO:0071493)	2/3	7.63838164467492e-05	0.00239845183642792	CRIP1;CDKN1A
induction of positive chemotaxis (GO:0050930)	2/3	7.63838164467492e-05	0.00239845183642792	VEGFA;CXCL8
positive regulation of calcium ion import (GO:0090280)	2/3	7.63838164467492e-05	0.00239845183642792	LGALS3;CCL3
positive regulation of positive chemotaxis (GO:0050927)	2/3	7.63838164467492e-05	0.00239845183642792	VEGFA;CXCL8
negative regulation of cysteine-type endopeptidase activity involved in apoptotic process (GO:0043154)	4/48	9.9900083760089e-05	0.00261405219172233	CD44;PLAUR;VEGFA;THBS1
positive regulation of angiogenesis (GO:0045766)	4/48	9.9900083760089e-05	0.00261405219172233	VEGFA;CXCL8;HIF1A;THBS1
positive regulation of leukocyte migration (GO:0002687)	3/18	9.71013305119263e-05	0.00261405219172233	LGALS3;VEGFA;CXCL8
positive regulation of vasculature development (GO:1904018)	4/47	9.19221427500944e-05	0.00261405219172233	VEGFA;CXCL8;HIF1A;THBS1
regulation of extrinsic apoptotic signaling pathway (GO:2001236)	4/47	9.19221427500944e-05	0.00261405219172233	LGALS3;GSTP1;THBS1;G0S2
response to tumor necrosis factor (GO:0034612)	4/47	9.19221427500944e-05	0.00261405219172233	CCL3L1;CXCL8;CCL4;CCL3
negative regulation of extrinsic apoptotic signaling pathway (GO:2001237)	4/51	0.000126854612805014	0.00322964987195469	LGALS3;GSTP1;THBS1;TNFAIP3
negative regulation of apoptotic signaling pathway (GO:2001234)	4/52	0.000136907147654641	0.00339385613396505	LGALS3;PLAUR;GSTP1;THBS1
cell migration involved in sprouting angiogenesis (GO:0002042)	2/4	0.000152266881611122	0.00358588506194193	NR4A1;VEGFA
regulation of natural killer cell chemotaxis (GO:2000501)	2/4	0.000152266881611122	0.00358588506194193	CCL4;CCL3
regulation of ERK1 and ERK2 cascade (GO:0070372)	5/103	0.000172107514571228	0.00395427509088041	CCL3;CD44;CCL4;CCL3L1;GSTP1
positive regulation of chemotaxis (GO:0050921)	3/23	0.000206966334464799	0.00464195921585336	VEGFA;CXCL8;THBS1
cell chemotaxis (GO:0060326)	3/24	0.000235679444194888	0.00470508440175642	NR4A1;VEGFA;HBEGF
endothelial cell chemotaxis (GO:0035767)	2/5	0.000252946571969052	0.00470508440175642	NR4A1;VEGFA
macrophage chemotaxis (GO:0048246)	2/5	0.000252946571969052	0.00470508440175642	LGALS3;CCL3
macrophage migration (GO:1905517)	2/5	0.000252946571969052	0.00470508440175642	LGALS3;CCL3
negative regulation of programmed cell death (GO:0043069)	7/246	0.000236490456159133	0.00470508440175642	PLAUR;THBS1;PPT1;CD44;NFKBIA;VEGFA;GSTP1
positive regulation of MAPK cascade (GO:0043410)	5/112	0.000254733868884902	0.00470508440175642	CCL3;CD44;VEGFA;CCL4;CCL3L1
positive regulation of reactive oxygen species metabolic process (GO:2000379)	3/24	0.000235679444194888	0.00470508440175642	GSTP1;THBS1;CDKN1A
regulation of blood vessel endothelial cell proliferation involved in sprouting angiogenesis (GO:1903587)	2/5	0.000252946571969052	0.00470508440175642	VEGFA;THBS1
response to UV-B (GO:0010224)	2/5	0.000252946571969052	0.00470508440175642	CRIP1;CDKN1A
cellular response to cytokine stimulus (GO:0071345)	7/250	0.000260995370080794	0.00472803151184822	CXCL8;HIF1A;CCL3;CDKN1A;VEGFA;CCL4;CCL3L1
cellular response to lipopolysaccharide (GO:0071222)	4/62	0.000271642156336008	0.0048280549295947	CXCL8;GSTP1;TNFAIP3;CCL3
positive regulation of cell migration (GO:0030335)	5/118	0.000324613124888508	0.00566269562305508	HIF1A;THBS1;CCL3;VEGFA;HBEGF
blood vessel endothelial cell migration (GO:0043534)	2/6	0.000378177026834897	0.00593737932130788	NR4A1;VEGFA
cellular response to tumor necrosis factor (GO:0071356)	5/121	0.000364575460400637	0.00593737932130788	CXCL8;CCL3;NFKBIA;CCL4;CCL3L1
peptide cross-linking (GO:0018149)	2/6	0.000378177026834897	0.00593737932130788	CSTA;THBS1
protein kinase B signaling (GO:0043491)	3/28	0.0003759915259902	0.00593737932130788	NR4A1;CCL3;CDKN1A
regulation of cyclic nucleotide metabolic process (GO:0030799)	2/6	0.000378177026834897	0.00593737932130788	VEGFA;THBS1
regulation of extrinsic apoptotic signaling pathway via death domain receptors (GO:1902041)	3/28	0.0003759915259902	0.00593737932130788	LGALS3;THBS1;TNFAIP3
positive regulation of blood vessel endothelial cell migration (GO:0043536)	3/30	0.000462618873092735	0.00714404882710421	VEGFA;HIF1A;THBS1
cellular response to growth factor stimulus (GO:0071363)	4/72	0.000482404790011036	0.00732944051919993	CD44;VEGFA;CXCL8;NR4A1
regulation of blood vessel endothelial cell migration (GO:0043535)	3/31	0.000510339285408869	0.00763078741039928	VEGFA;HIF1A;THBS1
negative regulation of signal transduction (GO:0009968)	5/131	0.000525118720384182	0.00764272358110648	CXCL8;THBS1;DDIT4;TNFAIP3;HBEGF
positive chemotaxis (GO:0050918)	2/7	0.000527714170987133	0.00764272358110648	LGALS3;VEGFA
positive regulation of ERK1 and ERK2 cascade (GO:0070374)	4/74	0.000535477448357779	0.00764272358110648	CD44;CCL3L1;CCL4;CCL3
negative regulation of I-kappaB kinase/NF-kappaB signaling (GO:0043124)	3/33	0.000614990616479368	0.00864658448841141	NFKBIA;GSTP1;TNFAIP3
inflammatory response (GO:0006954)	5/137	0.000644070150553746	0.00888859381798309	CXCL8;THBS1;CCL3;CCL4;CCL3L1
negative regulation of apoptotic process (GO:0043066)	7/291	0.000651075343355449	0.00888859381798309	PLAUR;THBS1;PPT1;CD44;NFKBIA;VEGFA;GSTP1
positive regulation of endothelial cell proliferation (GO:0001938)	3/34	0.000672076242666966	0.00904422600846118	NR4A1;VEGFA;HIF1A
positive regulation of vascular endothelial growth factor receptor signaling pathway (GO:0030949)	2/8	0.000701315703382406	0.00917554711925314	VEGFA;HIF1A
regulation of mononuclear cell migration (GO:0071675)	2/8	0.000701315703382406	0.00917554711925314	LGALS3;THBS1

## Sheet: Mild1_Prog_vs_NonP_days5-8
GO of upregulated genes in Mild1 Progressor vs Non-Progressor (day 5-8) in NK, T cells
Term	Overlap	P.value	Adjusted.P.value	Genes
cellular response to type I interferon (GO:0071357)	27/50	6.55938263449835e-33	5.13927629412946e-30	RSAD2;IFI27;IFI35;STAT1;IFITM3;IRF9;MX2;IFI6;OASL;ISG15;MX1;PSMB8;OAS2;IFIT2;IFITM1;ISG20;IFIT1;IFIT3;STAT2;XAF1;OAS3;BST2;ADAR;IRF7;SP100;IFITM2;OAS1
type I interferon signaling pathway (GO:0060337)	27/50	6.55938263449835e-33	5.13927629412946e-30	RSAD2;IFI27;IFI35;STAT1;IFITM3;IRF9;MX2;IFI6;OASL;ISG15;MX1;PSMB8;OAS2;IFIT2;IFITM1;ISG20;IFIT1;IFIT3;STAT2;XAF1;OAS3;BST2;ADAR;IRF7;SP100;IFITM2;OAS1
cytokine-mediated signaling pathway (GO:0019221)	53/402	4.10680617078136e-28	2.14512175653813e-25	RSAD2;IFI27;CISH;PSME2;IFI35;STAT1;IFITM3;IRF9;MX2;IFI6;PSMB9;GBP1;OASL;SOCS1;ISG15;HLA-DQA1;MX1;PIM1;IL7R;BATF;SOD1;PSMB8;OAS2;PTPN6;NFKBIA;HNRNPF;PIK3CD;IFIT2;ISG20;IFITM1;IFIT1;IFIT3;STAT2;XCL2;XAF1;JAK3;OAS3;CASP1;BST2;CCL3;TRIM22;IL32;MT2A;VIM;PSMA6;PSME1;ADAR;SOCS3;IRF7;SP100;IFITM2;OAS1;HLA-DRB1
negative regulation of viral genome replication (GO:0045071)	21/41	3.83202925708368e-25	1.50119746146253e-22	RSAD2;BANF1;IFITM3;IFIT5;ZC3HAV1;OASL;ISG15;MX1;PARP10;OAS2;PLSCR1;IFITM1;ISG20;IFIT1;ZC3H12A;OAS3;BST2;EIF2AK2;IFI16;IFITM2;OAS1
regulation of viral genome replication (GO:0045069)	21/53	3.63169179663104e-22	1.13817220906417e-19	RSAD2;BANF1;IFITM3;IFIT5;ZC3HAV1;OASL;ISG15;MX1;PARP10;OAS2;PLSCR1;IFITM1;ISG20;IFIT1;OAS3;BST2;EIF2AK2;IFI16;ADAR;IFITM2;OAS1
negative regulation of viral life cycle (GO:1903901)	20/48	1.07366743585543e-21	2.80406145330911e-19	RSAD2;BANF1;IFITM3;IFIT5;ZC3HAV1;OASL;ISG15;MX1;PARP10;OAS2;PLSCR1;IFITM1;ISG20;IFIT1;OAS3;BST2;EIF2AK2;IFI16;IFITM2;OAS1
response to cytokine (GO:0034097)	21/99	7.90299039901005e-16	1.76914085074982e-13	JUN;TRAFD1;STAT1;IFITM3;MX2;JUND;ISG15;MX1;PTPN6;PLSCR1;IFITM1;JAK3;XAF1;CASP1;BST2;HAX1;EIF2AK2;ADAR;SP100;LGALS9;IFITM2
cellular response to interferon-gamma (GO:0071346)	17/75	1.51425359720352e-13	2.9660442335224e-11	OAS1;HLA-DQA1;MT2A;STAT1;XCL2;OAS2;OAS3;CASP1;IRF9;LGALS9;IRF7;SP100;CCL3;GBP1;TRIM22;OASL;HLA-DRB1
interferon-gamma-mediated signaling pathway (GO:0060333)	13/56	8.6185924652529e-11	1.50059271033903e-08	OAS1;HLA-DQA1;MT2A;STAT1;OAS2;OAS3;IRF9;IRF7;SP100;GBP1;TRIM22;OASL;HLA-DRB1
response to interferon-gamma (GO:0034341)	10/36	2.02193413070396e-09	3.16837078281311e-07	IFITM1;STAT1;XCL2;IFITM3;CASP1;BST2;LGALS9;SP100;CCL3;IFITM2
cellular response to cytokine stimulus (GO:0071345)	22/240	5.41837273155424e-09	7.71871824576863e-07	CISH;ZFP36L1;STAT1;SOCS1;PIM1;BATF;PTPN6;PIK3CD;IFIT1;STAT2;XCL2;JAK3;ZC3H12A;CASP1;CCL3;HAX1;IL32;MT2A;VIM;SOCS3;SELPLG;LGALS9
response to interferon-alpha (GO:0035455)	7/16	1.52338738460374e-08	1.83626771667235e-06	IFITM1;IFITM3;ADAR;MX2;BST2;IFITM2;EIF2AK2
response to interferon-beta (GO:0035456)	7/16	1.52338738460374e-08	1.83626771667235e-06	IFITM1;STAT1;XAF1;IFITM3;BST2;IFITM2;PLSCR1
regulation of innate immune response (GO:0045088)	10/49	5.15363160714566e-08	5.76838623456946e-06	TRAFD1;STAT1;IFI16;PARP9;STAT2;GBP5;PTPN6;USP18;SH2D1B;PLSCR1
regulation of tumor necrosis factor secretion (GO:1904467)	5/8	2.00478811318009e-07	2.0943353155688e-05	SYT11;DDX58;ZC3H12A;LGALS9;IFIH1
regulation of nuclease activity (GO:0032069)	4/6	2.6685837831994e-06	0.000261354424267091	OAS1;OASL;OAS2;OAS3
regulation of cytokine production (GO:0001817)	9/61	4.30029176450884e-06	0.00039638571735208	DDX58;ZBP1;SOD1;CSK;IFI16;IRF7;IFIH1;EIF2AK2;ISG15
response to type I interferon (GO:0034340)	4/7	6.12472302488219e-06	0.000533191165555022	MX1;IFIT1;ISG15;SP100
regulation of defense response to virus by host (GO:0050691)	6/26	1.24749057568201e-05	0.00102885143794406	IFIT1;STAT1;DDX58;PARP9;ZC3H12A;DTX3L
positive regulation of gene expression (GO:0010628)	26/506	1.95492512449668e-05	0.00153168383504315	JUN;STAT1;DDX58;DTX3L;PIM2;TRMT112;CD38;WARS;KLF2;DDX21;PLSCR1;POLR2A;PIK3CD;USP22;ACTB;ZC3H12A;RAN;CCL3;PASK;VIM;KLF6;PARP9;CD74;IRF7;SP100;LGALS9
negative regulation of binding (GO:0051100)	8/58	2.46594136117922e-05	0.00176130381959908	JUN;TMBIM6;IFIT1;IFI16;ACTB;SP100;NFKBIA;IFIT2
positive regulation of defense response to virus by host (GO:0002230)	5/18	2.58519386412118e-05	0.00176130381959908	STAT1;DDX58;PARP9;ZC3H12A;DTX3L
regulation of viral entry into host cell (GO:0046596)	5/18	2.58519386412118e-05	0.00176130381959908	IFITM1;IFITM3;CD74;LGALS9;IFITM2
regulation of I-kappaB kinase/NF-kappaB signaling (GO:0043122)	13/161	3.13604573892304e-05	0.00204757653037184	STAT1;ZC3H12A;CD74;CASP1;IFIT5;BST2;SHISA5;PIM2;RBCK1;TNFSF10;LGALS9;TRIM22;NFKBIA
regulation of interferon-gamma-mediated signaling pathway (GO:0060334)	5/19	3.44913421133121e-05	0.0021619173236624	STAT1;PARP9;SOCS3;SOCS1;PARP14
antigen receptor-mediated signaling pathway (GO:0050851)	13/176	7.91405271973376e-05	0.00476973869685493	CD38;HLA-DQA1;PSME2;PIK3CD;CSK;PSMA6;PSMB8;PSME1;PSMB9;RBCK1;TRBC2;NFKBIA;HLA-DRB1
cellular response to tumor necrosis factor (GO:0071356)	11/130	8.38851807020091e-05	0.00486844733926105	PSME2;ZFP36L1;STAT1;PSMA6;XCL2;PSMB8;ZC3H12A;PSME1;PSMB9;CCL3;NFKBIA
positive regulation of innate immune response (GO:0045089)	5/23	9.32344698885232e-05	0.00486994714384386	ZBP1;GBP5;DDX60;SH2D1B;PLSCR1
regulation of cytokine-mediated signaling pathway (GO:0001959)	8/69	8.83362509317573e-05	0.00486994714384386	STAT1;STAT2;CD74;RBCK1;SOCS3;PTPN6;USP18;SOCS1
regulation of type I interferon-mediated signaling pathway (GO:0060338)	5/23	9.32344698885232e-05	0.00486994714384386	STAT1;ZBP1;STAT2;PTPN6;USP18
positive regulation of intracellular signal transduction (GO:1902533)	17/285	9.74316786483099e-05	0.00492501420780328	CCL3;PIK3CD;IL7R;CD74;CASP1;IFIT5;BST2;DDX60;TRIM22;SHISA5;TNFSF10;LGALS9;PTPN6;PIM2;RBCK1;HAX1;EIF2AK2
positive regulation of cytokine-mediated signaling pathway (GO:0001961)	5/24	0.00011578237268145	0.00549790842399492	ZBP1;PARP9;CD74;CASP1;PARP14
regulation of interferon-alpha production (GO:0032647)	4/13	0.000113342715811575	0.00549790842399492	STAT1;DDX58;IFIH1;IRF7
T cell receptor signaling pathway (GO:0050852)	11/139	0.000153013698006949	0.00661073887895843	HLA-DQA1;PSME2;PIK3CD;CSK;PSMA6;PSMB8;PSME1;PSMB9;RBCK1;NFKBIA;HLA-DRB1
positive regulation of interferon-alpha production (GO:0032727)	4/14	0.000156092749535075	0.00661073887895843	STAT1;DDX58;IFIH1;IRF7
regulation of response to interferon-gamma (GO:0060330)	4/14	0.000156092749535075	0.00661073887895843	STAT1;PARP9;SOCS3;SOCS1
response to exogenous dsRNA (GO:0043330)	4/14	0.000156092749535075	0.00661073887895843	DDX58;IFIH1;IFIT1;SLC3A2
positive regulation of tumor necrosis factor secretion (GO:1904469)	3/6	0.000170552725687756	0.00685272105519777	LGALS9;DDX58;IFIH1
regulation of interferon-gamma secretion (GO:1902713)	3/6	0.000170552725687756	0.00685272105519777	LGALS9;ZC3H12A;CD2
regulation of immune response (GO:0050776)	11/143	0.000196633984863646	0.00770313635703332	KLRC1;IFITM1;CSK;SELL;IRF7;ICAM2;SH2D1B;PLSCR1;SIGLEC7;CD81;KIR3DL2
regulation of type I interferon production (GO:0032479)	8/79	0.000230518137858853	0.00881029078109325	HERC5;UBE2L6;DDX58;ZBP1;IFI16;IRF7;IFIH1;ISG15
GO of downregulated genes in Mild1 Progressor vs Non-Progressor (day 5-8) in NK, T cells
Term	Overlap	P.value	Adjusted.P.value	Genes
T cell receptor signaling pathway (GO:0050852)	7/139	2.61653985893032e-05	0.00928682386792755	CD3E;HLA-DRA;TRBC1;CD3D;PDE4D;PIK3R1;CD3G
cellular response to corticosteroid stimulus (GO:0071384)	3/10	2.80363863117588e-05	0.00928682386792755	ANXA1;ZFP36;ZFP36L2
cellular response to glucocorticoid stimulus (GO:0071385)	3/11	3.83753052393701e-05	0.00928682386792755	ANXA1;ZFP36;ZFP36L2
GO of upregulated genes in Mild1 Progressor vs Non-Progressor (day 5-8) in B cells
Term	Overlap	P.value	Adjusted.P.value	Genes
cellular response to type I interferon (GO:0071357)	28/50	3.217215145748e-36	2.18609769153577e-33	STAT1;OAS1;IFITM1;IFITM3;IFIT3;BST2;ISG15;IRF9;ADAR;IFIT2;MX2;IRF3;OASL;PSMB8;IFIT1;XAF1;IFITM2;IRF2;IFI35;STAT2;OAS2;ISG20;OAS3;MX1;IRF7;IFI6;RSAD2;SP100
type I interferon signaling pathway (GO:0060337)	28/50	3.217215145748e-36	2.18609769153577e-33	STAT1;OAS1;IFITM1;IFITM3;IFIT3;BST2;ISG15;IRF9;ADAR;IFIT2;MX2;IRF3;OASL;PSMB8;IFIT1;XAF1;IFITM2;IRF2;IFI35;STAT2;OAS2;ISG20;OAS3;MX1;IRF7;IFI6;RSAD2;SP100
cytokine-mediated signaling pathway (GO:0019221)	42/371	9.31229761675659e-22	4.21847082039073e-19	STAT1;OAS1;IFITM1;IFITM3;MT2A;IFIT3;HLA-DQA1;BST2;TRIM22;ISG15;HLA-DQB1;IRF9;PSMC3;ADAR;IFIT2;CD40;IRF3;MX2;PTPN6;OASL;PSMB8;IFIT1;AIM2;TNFRSF13B;XAF1;HLA-DRB1;IFITM2;IRF2;CASP1;IFI35;STAT2;OAS2;PSMB9;ISG20;OAS3;HNRNPF;MX1;IRF7;IFI6;PSMB10;RSAD2;SP100
negative regulation of viral genome replication (GO:0045071)	17/40	1.18326737072983e-19	4.02015089205459e-17	PLSCR1;OAS1;IFITM1;IFITM3;IFITM2;OAS2;IFI16;ISG20;OASL;EIF2AK2;OAS3;BST2;PARP10;MX1;ISG15;RSAD2;IFIT1
regulation of viral genome replication (GO:0045069)	18/51	5.40101763357162e-19	1.46799659280477e-16	PLSCR1;OAS1;IFITM1;IFITM3;IFITM2;OAS2;IFI16;IFIT1;ISG20;OASL;EIF2AK2;OAS3;BST2;PARP10;MX1;ISG15;RSAD2;ADAR
negative regulation of viral life cycle (GO:1903901)	17/47	3.26223065884563e-18	7.38895244228534e-16	PLSCR1;OAS1;IFITM1;IFITM3;IFITM2;OAS2;IFI16;ISG20;OASL;EIF2AK2;OAS3;BST2;PARP10;MX1;ISG15;RSAD2;IFIT1
response to cytokine (GO:0034097)	19/98	1.35207118987872e-14	2.62494963863597e-12	STAT1;PLSCR1;IFITM1;IFITM3;BST2;ISG15;ADAR;MX2;PTPN6;NUB1;XAF1;IFITM2;PTPN18;EIF2AK2;JUND;CASP1;MX1;CCR7;SP100
interferon-gamma-mediated signaling pathway (GO:0060333)	15/57	7.2888929929626e-14	1.23820069717952e-11	STAT1;OAS1;MT2A;HLA-DRB1;IRF3;OAS2;IRF7;IRF2;IRF9;OASL;HLA-DQA1;OAS3;TRIM22;HLA-DQB1;SP100
cellular response to interferon-gamma (GO:0071346)	16/72	1.86837106774339e-13	2.82124031229252e-11	STAT1;OAS1;MT2A;HLA-DRB1;IRF3;OAS2;IRF7;IRF2;IRF9;OASL;HLA-DQA1;OAS3;TRIM22;HLA-DQB1;CASP1;SP100
response to interferon-beta (GO:0035456)	8/16	1.41585103584639e-10	1.92414155771525e-08	STAT1;PLSCR1;XAF1;IFITM1;IFITM3;IFITM2;BST2;PNPT1
response to interferon-alpha (GO:0035455)	7/14	2.13760526520033e-09	2.64091414127931e-07	IFITM1;IFITM3;IFITM2;MX2;EIF2AK2;BST2;ADAR
response to interferon-gamma (GO:0034341)	8/32	8.95947526503653e-08	1.01466057376539e-05	STAT1;NUB1;IFITM1;IFITM3;IFITM2;BST2;CASP1;SP100
regulation of innate immune response (GO:0045088)	9/47	1.65152011875498e-07	1.72647372414463e-05	STAT1;PLSCR1;DHX58;USP18;IFI16;PTPN6;FCGR2B;PARP9;STAT2
regulation of nuclease activity (GO:0032069)	4/6	1.69485768447949e-06	0.000164522256657688	OAS2;OASL;OAS1;OAS3
regulation of type I interferon production (GO:0032479)	10/79	1.87533346542497e-06	0.000169905211967502	UBE2L6;DHX58;IRF3;IFI16;ZBP1;UBA7;HERC5;ISG15;IRF7;DDX58
response to type I interferon (GO:0034340)	4/7	3.89701620869801e-06	0.000331002814226288	SP100;IFIT1;MX1;ISG15
regulation of cytokine production (GO:0001817)	8/54	6.24012103255845e-06	0.000498842616661584	IRF3;IFI16;ZBP1;EIF2AK2;ISG15;IRF7;DDX58;CCR7
negative regulation of type I interferon production (GO:0032480)	7/40	7.70173401704769e-06	0.00056099499721939	UBE2L6;DHX58;IRF3;UBA7;HERC5;ISG15;DDX58
positive regulation of interferon-alpha production (GO:0032727)	5/16	7.843197164951e-06	0.00056099499721939	STAT1;IRF3;TLR7;IRF7;DDX58
positive regulation of intracellular signal transduction (GO:1902533)	16/257	2.38183552937957e-05	0.00161845724221342	DHX58;LAMTOR4;SHISA5;CD40;TNFSF10;BCAP31;PTPN6;EIF2AK2;DDX60;BST2;TRIM22;PARK7;CASP1;FCRL3;CCR7;CARD16
positive regulation of cytokine production (GO:0001819)	11/135	4.21037415329078e-05	0.00272471355920103	DHX58;IRF3;IFI16;ZBP1;TLR7;EIF2AK2;DDX60;PARK7;IRF7;DDX58;CCR7
regulation of interferon-alpha production (GO:0032647)	4/12	5.12192408275378e-05	0.00316395219475563	STAT1;IRF7;DDX58;IRF3
regulation of type I interferon-mediated signaling pathway (GO:0060338)	5/23	5.43360833757278e-05	0.00321055379598322	STAT1;USP18;ZBP1;PTPN6;STAT2
negative regulation of binding (GO:0051100)	7/57	8.35987035136603e-05	0.00436963992596401	IFI16;CARD16;PARK7;DDX11;IFIT2;IFIT1;SP100
positive regulation of type I interferon production (GO:0032481)	7/57	8.35987035136603e-05	0.00436963992596401	STAT1;DHX58;IRF3;IFI16;ZBP1;IRF7;DDX58
regulation of defense response to virus by host (GO:0050691)	5/25	8.32356140208678e-05	0.00436963992596401	STAT1;DDX58;PARP9;IFIT1;AIM2
negative regulation of cytokine production (GO:0001818)	8/77	8.75572899417017e-05	0.00440705026039899	UBE2L6;DHX58;IRF3;UBA7;HERC5;ISG15;FCGR2B;DDX58
regulation of immune response (GO:0050776)	10/124	0.00010285622788369	0.00499220048906911	PLSCR1;DHX58;IFITM1;SELL;CD40;ICAM2;CD200;IGKC;IRF7;FCGR2B
regulation of defense response (GO:0031347)	6/42	0.000115559423413322	0.0054153536696105	DHX58;USP18;HERC5;PARK7;CASP1;FCGR2B
regulation of RNA metabolic process (GO:0051252)	5/29	0.000175129342218051	0.00793335920247772	OAS1;OAS2;OASL;OAS3;HNRNPF
regulation of interleukin-1 beta production (GO:0032651)	3/7	0.000210190889165441	0.00921449736696242	IFI16;CCR7;AIM2
positive regulation of defense response to virus by host (GO:0002230)	4/17	0.000228906432851225	0.00942678309832771	STAT1;DDX58;PARP9;AIM2
regulation of interleukin-1 beta secretion (GO:0050706)	4/17	0.000228906432851225	0.00942678309832771	CASP1;CCR7;CARD16;AIM2
GO of downregulated genes in Mild1 Progressor vs Non-Progressor (day 5-8) in B cells
No significant GO enriched (adjusted p-value < 0.01)
GO of upregulated genes in Mild1 Progressor vs Non-Progressor (day 5-8) in Myeloid cells
Term	Overlap	P.value	Adjusted.P.value	Genes
cellular response to type I interferon (GO:0071357)	21/50	9.61671591264219e-27	4.67853229150042e-24	OASL;XAF1;IFI35;OAS3;ISG15;OAS1;BST2;PSMB8;IFITM2;IFI27;IFIT1;RSAD2;IFIT3;IFI6;IFITM1;MX2;IFITM3;IRF7;IFIT2;MX1;ISG20
type I interferon signaling pathway (GO:0060337)	21/50	9.61671591264219e-27	4.67853229150042e-24	OASL;XAF1;IFI35;OAS3;ISG15;OAS1;BST2;PSMB8;IFITM2;IFI27;IFIT1;RSAD2;IFIT3;IFI6;IFITM1;MX2;IFITM3;IRF7;IFIT2;MX1;ISG20
cytokine-mediated signaling pathway (GO:0019221)	35/391	2.55377081260379e-19	8.28273000221162e-17	TNFSF13B;FCGR1B;OASL;IFI35;OAS3;XAF1;FPR1;CCR1;ISG15;IFI30;OAS1;BST2;PSMB8;TRIM22;IFITM2;LMNB1;FCGR1A;IFI27;IFIT1;RSAD2;IFIT3;IFI6;IFITM1;MX2;IFITM3;IL1RN;IRF7;IFIT2;GBP1;MX1;PSMB9;MT2A;PSME2;ISG20;HLA-DRB1
negative regulation of viral genome replication (GO:0045071)	15/38	7.26025180459562e-19	1.76605625146788e-16	MX1;IFIT1;RSAD2;ISG15;PLSCR1;ISG20;OAS1;BST2;IFI16;IFITM1;IFITM3;APOBEC3A;OASL;OAS3;IFITM2
negative regulation of viral life cycle (GO:1903901)	15/46	2.18674156140493e-17	4.25539907849399e-15	MX1;IFIT1;RSAD2;ISG15;PLSCR1;ISG20;OAS1;BST2;IFI16;IFITM1;IFITM3;APOBEC3A;OASL;OAS3;IFITM2
regulation of viral genome replication (GO:0045069)	15/52	1.78502677620693e-16	2.89471842208224e-14	MX1;IFIT1;RSAD2;ISG15;PLSCR1;ISG20;OAS1;BST2;IFI16;IFITM1;IFITM3;APOBEC3A;OASL;OAS3;IFITM2
interferon-gamma-mediated signaling pathway (GO:0060333)	11/58	3.14857894917053e-10	4.37652473934704e-08	MT2A;IFI30;OAS1;TRIM22;FCGR1B;OASL;IRF7;OAS3;GBP1;FCGR1A;HLA-DRB1
cellular response to interferon-gamma (GO:0071346)	11/76	6.40547561285121e-09	7.79065971413029e-07	MT2A;IFI30;OAS1;TRIM22;FCGR1B;OASL;IRF7;OAS3;GBP1;FCGR1A;HLA-DRB1
response to interferon-beta (GO:0035456)	6/16	4.50858825890545e-08	4.87428486212778e-06	PLSCR1;BST2;IFITM1;IFITM3;XAF1;IFITM2
response to interferon-alpha (GO:0035455)	5/13	5.56105742121069e-07	5.410908870838e-05	BST2;IFITM1;MX2;IFITM3;IFITM2
response to cytokine (GO:0034097)	9/97	7.33444509567595e-06	0.000648765007099336	MX1;ISG15;PLSCR1;BST2;IFITM1;MX2;IFITM3;XAF1;IFITM2
neutrophil activation involved in immune response (GO:0002283)	18/399	9.35334332113875e-06	0.000672725544415222	RAB10;FPR1;RNASE2;CTSD;S100A12;CD300A;GRN;ADA2;BST2;PLAC8;CD53;S100A11;CD14;S100A8;CTSA;SELL;DYNLT1;MNDA
neutrophil degranulation (GO:0043312)	18/396	8.43331224389708e-06	0.000672725544415222	RAB10;FPR1;RNASE2;CTSD;S100A12;CD300A;GRN;ADA2;BST2;PLAC8;CD53;S100A11;CD14;S100A8;CTSA;SELL;DYNLT1;MNDA
neutrophil mediated immunity (GO:0002446)	18/400	9.67950423619024e-06	0.000672725544415222	RAB10;FPR1;RNASE2;CTSD;S100A12;CD300A;GRN;ADA2;BST2;PLAC8;CD53;S100A11;CD14;S100A8;CTSA;SELL;DYNLT1;MNDA
regulation of nuclease activity (GO:0032069)	3/6	5.02942440458716e-05	0.00326241996377554	OAS1;OAS3;OASL
antigen processing and presentation of exogenous peptide antigen via MHC class I (GO:0042590)	7/73	6.36484172504164e-05	0.00387061937404094	PSMB9;IFI30;PSMB8;PDIA3;FCGR1B;PSME2;FCGR1A
response to type I interferon (GO:0034340)	3/7	8.71222733530404e-05	0.00498646893955931	MX1;IFIT1;ISG15
regulation of type I interferon production (GO:0032479)	7/78	9.7437793886213e-05	0.00526705408062696	ISG15;IFIH1;HERC5;DDX58;UBE2L6;IFI16;IRF7
regulation of viral entry into host cell (GO:0046596)	4/19	0.000115806037740384	0.00593048814323125	IFITM3;IFITM2;LGALS1;IFITM1
GO of downregulated genes in Mild1 Progressor vs Non-Progressor (day 5-8) in Myeloid cells
Term	Overlap	P.value	Adjusted.P.value	Genes
cellular response to granulocyte macrophage colony-stimulating factor stimulus (GO:0097011)	3/4	9.63129433717991e-06	0.00328908701614694	ZFP36L2;CD4;ZFP36
cellular response to growth factor stimulus (GO:0071363)	8/72	5.34247913250346e-06	0.00328908701614694	EEF1A1;CXCL8;ZFP36L2;VEGFA;KLF4;RACK1;IQGAP1;ZFP36
negative regulation of signal transduction (GO:0009968)	10/126	7.61754074471002e-06	0.00328908701614694	CXCL8;LRP1;THBS1;RGS2;RACK1;PTPRE;SLC9A3R1;SULF2;PID1;NR4A2
response to granulocyte macrophage colony-stimulating factor (GO:0097012)	3/4	9.63129433717991e-06	0.00328908701614694	ZFP36L2;CD4;ZFP36
cellular response to cytokine stimulus (GO:0071345)	13/240	2.16546183586973e-05	0.00493003477966342	MCL1;CXCL8;ZFP36L2;VEGFA;ZFP36;EGR1;CSF3R;JUNB;CD4;FOS;PID1;HNRNPU;IFNGR1
positive regulation of nuclear-transcribed mRNA catabolic process, deadenylation-dependent decay (GO:1900153)	4/13	2.09608834193195e-05	0.00493003477966342	PABPC1;ZFP36L2;BTG2;ZFP36
cellular response to epidermal growth factor stimulus (GO:0071364)	4/15	3.91808919870727e-05	0.00582053099785875	EEF1A1;ZFP36L2;IQGAP1;ZFP36
positive regulation of angiogenesis (GO:0045766)	6/48	4.26100365875458e-05	0.00582053099785875	CTSH;CXCL8;VEGFA;THBS1;KLF4;RHOB
positive regulation of cellular amide metabolic process (GO:0034250)	6/48	4.26100365875458e-05	0.00582053099785875	CIRBP;RBM3;THBS1;RACK1;EEF2;EIF3E
regulation of cell cycle (GO:0051726)	10/150	3.51077275425549e-05	0.00582053099785875	MAP3K2;RHOB;RACK1;JUNB;MAP3K3;NOP53;ID2;IQGAP1;HNRNPU;JUN
negative regulation of apoptotic signaling pathway (GO:2001234)	6/50	5.39651411514493e-05	0.00670148934662544	PPIF;HERPUD1;MCL1;THBS1;SLC25A5;NR4A2
positive regulation of gene expression (GO:0010628)	18/479	7.90470664161965e-05	0.00894212294679969	MAP3K2;EPC1;CIRBP;DDX5;CTSH;USP16;FOS;VEGFA;KLF4;RBM3;THBS1;EGR1;CD4;EEF2;EIF3E;ID2;PID1;JUN
regulation of cell migration involved in sprouting angiogenesis (GO:0090049)	4/18	8.51007308260585e-05	0.00894212294679969	THBS1;MAP3K3;VEGFA;KLF4

## Sheet: Mild2_Pro_vs_NonP_days5-8
GO of upregulated genes in Mild2 Progressor vs Non-Progressor (day 5-8) in NK, T cells
Term	Overlap	P.value	Adjusted.P.value	Genes
cellular response to type I interferon (GO:0071357)	26/50	6.06557771800538e-32	5.22549520406163e-29	ISG15;IFI35;SP100;IFITM2;MX2;MYD88;IFI27;STAT1;OAS3;OASL;OAS1;STAT2;MX1;IFI6;RSAD2;IFIT3;BST2;IFIT2;ISG20;IRF7;OAS2;IFIT1;HLA-C;XAF1;IFITM3;IFITM1
type I interferon signaling pathway (GO:0060337)	26/50	6.06557771800538e-32	5.22549520406163e-29	ISG15;IFI35;SP100;IFITM2;MX2;MYD88;IFI27;STAT1;OAS3;OASL;OAS1;STAT2;MX1;IFI6;RSAD2;IFIT3;BST2;IFIT2;ISG20;IRF7;OAS2;IFIT1;HLA-C;XAF1;IFITM3;IFITM1
cytokine-mediated signaling pathway (GO:0019221)	49/402	7.98566103689408e-26	4.5864313221895e-23	ISG15;IFI35;HLA-DPA1;SP100;IFITM2;MX2;PTPN6;UBB;SOCS1;MYD88;VIM;SOCS3;TRIM22;IFI27;STAT1;PTK2B;OAS3;OASL;OAS1;HLA-DPB1;CCL4;PSME3;STAT2;PIM1;CCL3L1;CDKN1A;MX1;XCL2;IFI6;RORC;HLA-DRB5;MT2A;RSAD2;IFIT3;BST2;IFIT2;ISG20;IRF7;OAS2;HLA-DRB1;IFIT1;HLA-C;NFKBIA;TNF;ANXA1;XAF1;IFITM3;IFITM1;FOS
negative regulation of viral genome replication (GO:0045071)	17/41	4.46770480320549e-19	1.92446384398077e-16	BST2;ISG15;ISG20;EIF2AK2;OAS3;TNF;OASL;OAS1;PLSCR1;IFITM2;IFITM3;PARP10;MX1;OAS2;IFITM1;IFIT1;RSAD2
negative regulation of viral life cycle (GO:1903901)	17/48	1.10932588961337e-17	3.82273701560766e-15	BST2;ISG15;ISG20;EIF2AK2;OAS3;TNF;OASL;OAS1;PLSCR1;IFITM2;IFITM3;PARP10;MX1;OAS2;IFITM1;IFIT1;RSAD2
regulation of viral genome replication (GO:0045069)	17/53	7.74957003254818e-17	2.22541819434675e-14	BST2;ISG15;ISG20;EIF2AK2;OAS3;TNF;OASL;OAS1;PLSCR1;IFITM2;IFITM3;PARP10;MX1;OAS2;IFITM1;IFIT1;RSAD2
cellular response to interferon-gamma (GO:0071346)	17/75	4.87783172369302e-14	1.20064343713187e-11	TRIM22;STAT1;HLA-DPA1;OAS3;HLA-DPB1;OAS1;SP100;CCL4;OASL;CCL3L1;IRF7;HLA-DRB1;XCL2;OAS2;HLA-DRB5;HLA-C;MT2A
interferon-gamma-mediated signaling pathway (GO:0060333)	14/56	2.08823421930512e-12	4.4975344498284e-10	TRIM22;STAT1;HLA-DPA1;OAS3;HLA-DPB1;OAS1;SP100;OASL;IRF7;HLA-DRB1;OAS2;HLA-DRB5;HLA-C;MT2A
response to cytokine (GO:0034097)	16/99	6.67487430456735e-11	1.27786760297439e-08	BST2;ISG15;STAT1;EIF2AK2;SP100;JUN;PLSCR1;XAF1;IFITM3;IFITM2;IFITM1;MX1;PTPN6;MX2;JUND;MYD88
response to interferon-beta (GO:0035456)	8/16	2.03811738266505e-10	3.51167625033189e-08	BST2;STAT1;PLSCR1;IFITM2;XAF1;IFITM3;IFITM1;PNPT1
response to interferon-gamma (GO:0034341)	10/36	1.03732891842627e-09	1.62483429677132e-07	BST2;STAT1;HLA-DPA1;SP100;CCL4;IFITM2;CCL3L1;IFITM3;IFITM1;XCL2
cellular response to cytokine stimulus (GO:0071345)	21/240	8.26484954150315e-09	1.18669464666749e-06	HLA-DPA1;PTPN6;UBB;SOCS1;VIM;SOCS3;STAT1;CCL4;STAT2;PIM1;CCL3L1;CDKN1A;PNPT1;XCL2;RORC;MT2A;ZFP36;IFIT1;TNF;ANXA1;FOS
negative regulation of cell proliferation (GO:0008285)	18/209	1.28357446279728e-07	1.70122984569209e-05	CDK10;CD164;PTK2B;EIF2AK2;BTG2;SLC9A3R1;CCL3L1;CD300A;CDKN1A;PARP10;PTPN6;TNFAIP3;S100A11;IFITM1;ID2;BHLHE40;IFIT3;RGCC
response to interferon-alpha (GO:0035455)	6/16	3.44873100025608e-07	4.24440250960088e-05	BST2;EIF2AK2;IFITM2;IFITM3;IFITM1;MX2
regulation of cytokine-mediated signaling pathway (GO:0001959)	10/69	7.91746153783466e-07	9.09452415312607e-05	SOCS3;STAT1;TNF;STAT2;RBCK1;USP18;PTPN6;TNFAIP3;UBB;SOCS1
positive regulation of cytokine production (GO:0001819)	14/152	1.50270430330782e-06	0.000161822469662461	PTGER4;EIF2AK2;HLA-DPA1;TIGIT;DDIT3;ANXA1;HLA-DPB1;IRF7;TNF;DDX60;TMIGD2;PDE4D;MYD88;RGCC
monocyte chemotaxis (GO:0002548)	5/12	1.88774669989998e-06	0.000191328680231039	ANXA1;LGALS3;CCL4;CCL3L1;XCL2
regulation of nuclease activity (GO:0032069)	4/6	2.02834783478246e-06	0.00019415796218501	OAS3;OASL;OAS1;OAS2
regulation of cell proliferation (GO:0042127)	23/404	3.83439335981773e-06	0.000347718934682418	PTPN6;JUND;CDK10;PTK2B;JUN;FGFR1OP;CCL3L1;BLK;CDKN1A;S100A11;IFIT3;CD164;TNK2;SERTAD1;SLC9A3R1;IER5;BHLHE40;DPP4;EIF2AK2;CALR;BTG2;IFITM1;RGCC
eosinophil chemotaxis (GO:0048245)	4/7	4.66052963552898e-06	0.000349134459218105	CCL3L1;XCL2;LGALS3;CCL4
eosinophil migration (GO:0072677)	4/7	4.66052963552898e-06	0.000349134459218105	CCL3L1;XCL2;LGALS3;CCL4
regulation of immune response (GO:0050776)	13/143	4.14850967934719e-06	0.000349134459218105	TRAC;ICAM2;KIR2DL3;HLA-C;ZNF683;NCR3;PLSCR1;IRF7;CD300A;IFITM1;TYROBP;BTN3A2;CD226
response to type I interferon (GO:0034340)	4/7	4.66052963552898e-06	0.000349134459218105	IFIT1;MX1;SP100;ISG15
regulation of cytokine production (GO:0001817)	8/61	2.1942614705261e-05	0.00157529688071519	ISG15;EIF2AK2;TNF;ANXA1;IRF7;UBB;BTN3A2;TMIGD2
regulation of inflammatory response (GO:0050727)	9/81	2.62846401836927e-05	0.0018115374014601	PTGER4;ANXA1;CCL4;CCL3L1;USP18;TNFAIP3;RORC;MYD88;NFKBIA
negative regulation of cytokine production (GO:0001818)	9/83	3.20205152357348e-05	0.00212197491350658	PTGER4;HERC5;ISG15;TIGIT;TNF;UBE2L6;TNFAIP3;UBB;RGCC
negative regulation of cellular process (GO:0048523)	18/314	4.14049136684624e-05	0.00249717158234309	BST2;CDK10;CD164;PTK2B;EIF2AK2;SP100;SLC9A3R1;BTG2;TMEM109;CCL3L1;CDKN1A;IFITM1;PTPN6;S100A11;BHLHE40;RHOB;IFIT3;RGCC
positive regulation of smooth muscle cell proliferation (GO:0048661)	5/21	4.20301659245209e-05	0.00249717158234309	ERN1;STAT1;TNF;JUN;ID2
regulation of innate immune response (GO:0045088)	7/49	4.11489109254629e-05	0.00249717158234309	STAT1;PARP9;PLSCR1;STAT2;USP18;PTPN6;TNFAIP3
T cell receptor signaling pathway (GO:0050852)	11/139	8.3193512574355e-05	0.00465253162008994	TRAC;HLA-DPA1;HLA-DPB1;BTN3A2;HLA-DRB1;PSME3;RBCK1;UBB;HLA-DRB5;PDE4D;NFKBIA
granulocyte chemotaxis (GO:0071621)	5/24	8.37077656545492e-05	0.00465253162008994	ANXA1;LGALS3;CCL4;CCL3L1;XCL2
negative regulation of sequence-specific DNA binding transcription factor activity (GO:0043433)	9/97	0.000110039972156273	0.00592496475078932	DDIT3;SP100;PIM1;RBCK1;PARP10;TNFAIP3;ID2;BHLHE40;NFKBIA
regulation of response to interferon-gamma (GO:0060330)	4/14	0.000119708254534634	0.00625022189585375	SOCS3;PARP9;SOCS1;STAT1
regulation of defense response to virus by host (GO:0050691)	5/26	0.000125503639760576	0.0063600815090433	STAT1;PARP9;DTX3L;TNFAIP3;IFIT1
endoderm development (GO:0007492)	3/6	0.000139103364949295	0.00684785993736102	DUSP1;DUSP5;DUSP2
chemokine-mediated signaling pathway (GO:0070098)	4/15	0.000160757211698431	0.00748607231774046	PTK2B;XCL2;CCL4;CCL3L1
negative regulation of lymphocyte activation (GO:0051250)	4/15	0.000160757211698431	0.00748607231774046	TIGIT;LGALS3;TNFAIP3;LST1
antigen receptor-mediated signaling pathway (GO:0050851)	12/176	0.000166408525479933	0.00754531287899802	TRAC;HLA-DPA1;HLA-DPB1;BTN3A2;HLA-DRB1;PSME3;BLK;RBCK1;UBB;HLA-DRB5;PDE4D;NFKBIA
cellular response to tumor necrosis factor (GO:0071356)	10/130	0.000220872421164572	0.00951407954166395	STAT1;PTK2B;TNF;ZFP36;CCL4;PSME3;CCL3L1;XCL2;UBB;NFKBIA
negative regulation of transcription from RNA polymerase II promoter (GO:0000122)	19/390	0.000219113735964624	0.00951407954166395	SP100;NRIP1;UBB;JUND;IFI27;STAT1;PARP9;JUN;RORC;CGGBP1;ATF3;DRAP1;DDIT3;ZFP36;IRF7;BHLHE40;TNF;CALR;KLF2
GO of downregulated genes in Mild2 Progressor vs Non-Progressor (day 5-8) in NK, T cells
No significant GO enriched (adjusted p-value < 0.01)
GO of upregulated genes in Mild2 Progressor vs Non-Progressor (day 5-8) in B cells
Term	Overlap	P.value	Adjusted.P.value	Genes
cellular response to type I interferon (GO:0071357)	27/50	1.09328988137062e-37	6.28095036847419e-35	IFI6;STAT1;IRF3;MX1;IRF7;PSMB8;BST2;IRF1;IFITM3;ISG20;IRF9;IFI35;STAT2;IFIT3;XAF1;IFIT2;OAS2;OAS1;RSAD2;OAS3;IFITM1;IFIT1;HLA-C;IFITM2;ADAR;ISG15;MX2
type I interferon signaling pathway (GO:0060337)	27/50	1.09328988137062e-37	6.28095036847419e-35	IFI6;STAT1;IRF3;MX1;IRF7;PSMB8;BST2;IRF1;IFITM3;ISG20;IRF9;IFI35;STAT2;IFIT3;XAF1;IFIT2;OAS2;OAS1;RSAD2;OAS3;IFITM1;IFIT1;HLA-C;IFITM2;ADAR;ISG15;MX2
cytokine-mediated signaling pathway (GO:0019221)	41/371	1.3321126539069e-25	5.10199146446341e-23	IFI6;MT2A;STAT1;IRF3;NFKBIA;MX1;TRIM22;NFKB1;PSMB8;IRF7;BST2;IRF1;IFITM3;PSMD2;ISG20;JUNB;IRF9;IFI35;MCL1;STAT2;IFIT3;FOS;ALOX5;XAF1;SOCS1;IFIT2;OAS2;OAS1;RSAD2;OAS3;PSME1;PSMB9;PSME2;IFITM1;IFIT1;PSMB10;HLA-C;IFITM2;ADAR;ISG15;MX2
regulation of viral genome replication (GO:0045069)	18/51	4.00072643306228e-21	1.14920866789714e-18	RSAD2;PLSCR1;BST2;OAS3;PARP10;RAD23A;IFITM1;EIF2AK2;IFITM3;ISG20;IFI16;IFIT1;MX1;OAS2;ADAR;IFITM2;OAS1;ISG15
negative regulation of viral genome replication (GO:0045071)	16/40	6.16691219497944e-20	1.41715642240628e-17	RSAD2;PLSCR1;BST2;OAS3;PARP10;IFITM1;EIF2AK2;IFITM3;ISG20;IFI16;IFIT1;MX1;OAS2;IFITM2;OAS1;ISG15
negative regulation of viral life cycle (GO:1903901)	16/47	1.35488764018512e-18	2.59460983095451e-16	RSAD2;PLSCR1;BST2;OAS3;PARP10;IFITM1;EIF2AK2;IFITM3;ISG20;IFI16;IFIT1;MX1;OAS2;IFITM2;OAS1;ISG15
response to cytokine (GO:0034097)	18/98	1.67404516838647e-15	2.7478255692515e-13	PLSCR1;BST2;LGALS9;STAT1;KHSRP;IFITM1;IFITM3;MX2;XAF1;JUND;JUNB;EIF2AK2;MX1;JUN;IFITM2;ADAR;ISG15;MCL1
response to interferon-beta (GO:0035456)	9/16	2.01949304323525e-13	2.90049688334663e-11	PLSCR1;IRF1;PNPT1;BST2;STAT1;IFITM1;IFITM3;XAF1;IFITM2
regulation of type I interferon production (GO:0032479)	13/79	7.07883815722883e-11	9.03731671406215e-09	IRF7;DHX58;IRF1;TNFAIP3;ZBP1;NLRC5;PIN1;IFI16;IRF3;HERC5;NFKB1;ISG15;UBE2L6
cellular response to interferon-gamma (GO:0071346)	12/72	3.36791452454197e-10	3.46920520672411e-08	IRF7;OAS3;IRF1;LGALS9;STAT1;MT2A;IRF3;IRF9;OAS2;TRIM22;HLA-C;OAS1
interferon-gamma-mediated signaling pathway (GO:0060333)	11/57	3.62319081642205e-10	3.46920520672411e-08	IRF7;OAS3;IRF1;MT2A;STAT1;IRF3;IRF9;OAS2;TRIM22;HLA-C;OAS1
response to interferon-alpha (GO:0035455)	7/14	3.29403244592822e-10	3.46920520672411e-08	BST2;IFITM1;EIF2AK2;IFITM3;IFITM2;ADAR;MX2
regulation of innate immune response (GO:0045088)	9/47	1.65041786715095e-08	1.45871548412034e-06	STAT2;PLSCR1;IRF1;DHX58;TNFAIP3;STAT1;PARP9;IFI16;USP18
negative regulation of type I interferon production (GO:0032480)	8/40	7.42531956796121e-08	6.09406584541959e-06	DHX58;TNFAIP3;NLRC5;PIN1;IRF3;HERC5;ISG15;UBE2L6
negative regulation of cytokine production (GO:0001818)	10/77	1.25128146897188e-07	9.58481605232461e-06	DHX58;LGALS9;TNFAIP3;NLRC5;PIN1;IRF3;HERC5;PPP1R11;ISG15;UBE2L6
cellular response to cytokine stimulus (GO:0071345)	15/224	6.76258659662332e-07	4.85638249970012e-05	STAT2;IRF1;PNPT1;FOS;MT2A;STAT1;LGALS9;KHSRP;ALOX5;ZFP36;SOCS1;JUNB;IFIT1;NFKB1;MCL1
negative regulation of binding (GO:0051100)	8/57	1.29974203781753e-06	8.29668667473526e-05	ID3;PIN1;IFI16;NFKBIA;IFIT1;IFIT2;CARD16;JUN
positive regulation of type I interferon production (GO:0032481)	8/57	1.29974203781753e-06	8.29668667473526e-05	IRF7;DHX58;IRF1;STAT1;ZBP1;IFI16;IRF3;NFKB1
response to purine-containing compound (GO:0014074)	4/9	4.73392469426827e-06	0.000286277867037591	JUNB;JUN;JUND;STAT1
response to interferon-gamma (GO:0034341)	6/32	5.07810113275126e-06	0.00029173691007656	BST2;LGALS9;STAT1;IFITM1;IFITM3;IFITM2
response to organophosphorus (GO:0046683)	4/10	7.80237375164789e-06	0.000426901306697306	JUNB;JUN;JUND;STAT1
regulation of cytokine production (GO:0001817)	7/54	1.05398588360092e-05	0.00055046808193521	IRF7;CD83;ZBP1;EIF2AK2;IFI16;IRF3;ISG15
regulation of type I interferon-mediated signaling pathway (GO:0060338)	5/23	1.50856283903281e-05	0.000753625522629871	STAT2;STAT1;NLRC5;ZBP1;USP18
positive regulation of transcription from RNA polymerase II promoter (GO:0045944)	20/482	1.61662690359326e-05	0.000773960130095274	CSRNP1;PLSCR1;STAT1;IER2;NLRC5;JUND;IRF3;NFKBIA;MCRS1;JUN;NFKB1;NR4A2;IRF7;IRF1;KLF6;JUNB;NR4A1;FOS;PIN1;IFI16
positive regulation of canonical Wnt signaling pathway (GO:0090263)	8/80	1.72869993874052e-05	0.000794510491845142	PSMB8;PSME1;PSMB9;PSME2;PSMD2;PIN1;PSMB10;NFKB1
regulation of defense response to virus by host (GO:0050691)	5/25	2.32773778811048e-05	0.0010286810455919	DTX3L;PARP9;TNFAIP3;STAT1;IFIT1
interleukin-1-mediated signaling pathway (GO:0070498)	8/85	2.70254008112948e-05	0.00110900662614921	PSMB8;PSME1;PSMB9;PSME2;PSMD2;NFKBIA;PSMB10;NFKB1
regulation of defense response (GO:0031347)	6/42	2.61361145213998e-05	0.00110900662614921	DHX58;IRF1;TNFAIP3;HERC5;USP18;PIK3AP1
regulation of hematopoietic progenitor cell differentiation (GO:1901532)	7/63	2.95798855048619e-05	0.00113290961483621	PSMB8;PSME1;PSMB9;PSME2;PSMD2;EIF2AK2;PSMB10
regulation of hematopoietic stem cell differentiation (GO:1902036)	7/63	2.95798855048619e-05	0.00113290961483621	PSMB8;PSME1;PSMB9;PSME2;PSMD2;EIF2AK2;PSMB10
response to lipopolysaccharide (GO:0032496)	8/87	3.20354459203661e-05	0.00118737830201615	LGALS9;TNFAIP3;ZFP36;JUND;JUNB;CARD16;JUN;NFKB1
negative regulation of innate immune response (GO:0045824)	4/14	3.55703083341173e-05	0.0012771963836219	NLRC5;DHX58;TNFAIP3;IFI16
cellular response to tumor necrosis factor (GO:0071356)	9/117	4.28263280197433e-05	0.00142117359328744	PSMB8;PSME1;PSMB9;ZFP36;STAT1;PSME2;PSMD2;NFKBIA;PSMB10
regulation of cellular amine metabolic process (GO:0033238)	6/46	4.45276321656639e-05	0.00142117359328744	PSMB8;PSME1;PSMB9;PSME2;PSMD2;PSMB10
regulation of cellular amino acid metabolic process (GO:0006521)	6/46	4.45276321656639e-05	0.00142117359328744	PSMB8;PSME1;PSMB9;PSME2;PSMD2;PSMB10
regulation of stem cell differentiation (GO:2000736)	7/67	4.4333230203856e-05	0.00142117359328744	PSMB8;PSME1;PSMB9;PSME2;PSMD2;EIF2AK2;PSMB10
antigen processing and presentation of exogenous peptide antigen via MHC class I, TAP-dependent (GO:0002479)	7/68	4.88362150128752e-05	0.00143972128964657	PSMB8;PSME1;PSMB9;PSME2;PSMD2;PSMB10;HLA-C
protein polyubiquitination (GO:0000209)	13/246	4.88678244527558e-05	0.00143972128964657	PSMB8;DTX3L;PSME1;PSMB9;TNFAIP3;PSME2;PSMD2;SIAH2;HERC5;PSMB10;TRIM69;HERC6;RNF213
stimulatory C-type lectin receptor signaling pathway (GO:0002223)	8/92	4.80556758884344e-05	0.00143972128964657	PSMB8;PSME1;PSMB9;PSME2;PSMD2;NFKBIA;PSMB10;NFKB1
innate immune response activating cell surface receptor signaling pathway (GO:0002220)	8/93	5.19509455031493e-05	0.00145589357031996	PSMB8;PSME1;PSMB9;PSME2;PSMD2;NFKBIA;PSMB10;NFKB1
tumor necrosis factor-mediated signaling pathway (GO:0033209)	8/93	5.19509455031493e-05	0.00145589357031996	PSMB8;PSME1;PSMB9;STAT1;PSME2;PSMD2;NFKBIA;PSMB10
regulation of nuclease activity (GO:0032069)	3/6	5.50614503956446e-05	0.00150632396439513	OAS3;OAS1;OAS2
Fc receptor signaling pathway (GO:0038093)	10/151	5.80706572288188e-05	0.00155170198037007	PSMB8;PSME1;PSMB9;FOS;PSME2;PSMD2;NFKBIA;PSMB10;JUN;NFKB1
Fc-epsilon receptor signaling pathway (GO:0038095)	10/152	6.14097963630456e-05	0.00157987221144824	PSMB8;PSME1;PSMB9;FOS;PSME2;PSMD2;NFKBIA;PSMB10;JUN;NFKB1
regulation of interferon-gamma-mediated signaling pathway (GO:0060334)	4/16	6.3249888360852e-05	0.00157987221144824	NLRC5;PARP9;SOCS1;STAT1
regulation of viral entry into host cell (GO:0046596)	4/16	6.3249888360852e-05	0.00157987221144824	IFITM1;IFITM2;IFITM3;LGALS9
antigen processing and presentation of exogenous peptide antigen via MHC class I (GO:0042590)	7/71	6.46457957901035e-05	0.00158038339069849	PSMB8;PSME1;PSMB9;PSME2;PSMD2;PSMB10;HLA-C
positive regulation of Wnt signaling pathway (GO:0030177)	8/97	7.02654551568926e-05	0.00168197933281812	PSMB8;PSME1;PSMB9;PSME2;PSMD2;PIN1;PSMB10;NFKB1
NIK/NF-kappaB signaling (GO:0038061)	7/73	7.73414043519799e-05	0.00181357701225357	PSMB8;PSME1;PSMB9;PSME2;PSMD2;PSMB10;NFKB1
cellular response to interleukin-1 (GO:0071347)	8/99	8.12633423804133e-05	0.00183000002878795	PSMB8;PSME1;PSMB9;PSME2;PSMD2;NFKBIA;PSMB10;NFKB1
positive regulation of ubiquitin protein ligase activity (GO:1904668)	7/74	8.44125339649796e-05	0.00183000002878795	PSMB8;PSME1;PSMB9;GORASP1;PSME2;PSMD2;PSMB10
protein deubiquitination (GO:0016579)	12/224	8.44043153589706e-05	0.00183000002878795	PSMB8;PSME1;PSMB9;TNFAIP3;RAD23A;PSME2;PSMD2;SIAH2;NFKBIA;USP18;MCRS1;PSMB10
regulation of cellular ketone metabolic process (GO:0010565)	6/51	8.07363990592255e-05	0.00183000002878795	PSMB8;PSME1;PSMB9;PSME2;PSMD2;PSMB10
regulation of canonical Wnt signaling pathway (GO:0060828)	9/129	9.1917012016736e-05	0.00195578975568944	PSMB8;PSME1;PSMB9;PSME2;PSMD2;PIN1;SIAH2;PSMB10;NFKB1
response to type I interferon (GO:0034340)	3/7	9.53490458743377e-05	0.00199192824926571	ISG15;IFIT1;MX1
cellular response to hypoxia (GO:0071456)	8/102	0.000100411835328598	0.00202409120688701	PSMB8;PSME1;PSMB9;PSME2;PSMD2;PSMB10;CARD16;PMAIP1
negative regulation of Wnt signaling pathway (GO:0030178)	8/102	0.000100411835328598	0.00202409120688701	PSMB8;PSME1;PSMB9;PSME2;PSMD2;SIAH2;PSMB10;RNF213
protein modification by small protein removal (GO:0070646)	12/230	0.000108582295935789	0.002151052724659	PSMB8;PSME1;PSMB9;TNFAIP3;RAD23A;PSME2;PSMD2;SIAH2;NFKBIA;USP18;MCRS1;PSMB10
positive regulation of cytokine production (GO:0001819)	9/135	0.000130392027497372	0.00249700732657468	IRF7;DHX58;IRF1;LGALS9;ZBP1;EIF2AK2;IFI16;IRF3;NFKB1
response to cAMP (GO:0051591)	4/19	0.00013028344717639	0.00249700732657468	JUN;JUNB;JUND;STAT1
negative regulation of G2/M transition of mitotic cell cycle (GO:0010972)	6/56	0.000137273473141146	0.00258569214162586	PSMB8;PSME1;PSMB9;PSME2;PSMD2;PSMB10
cellular response to interferon-beta (GO:0035458)	3/8	0.000150962794987728	0.00279768147485321	IRF1;PNPT1;STAT1
negative regulation of viral entry into host cell (GO:0046597)	3/9	0.00022407723013972	0.0040867418639768	IFITM1;IFITM3;IFITM2
negative regulation of cell cycle G2/M phase transition (GO:1902750)	6/62	0.000242282694416332	0.00428281255206716	PSMB8;PSME1;PSMB9;PSME2;PSMD2;PSMB10
protein catabolic process (GO:0030163)	6/62	0.000242282694416332	0.00428281255206716	PSMB8;PSMB9;NAPSA;SIAH2;PSMB10;PMAIP1
positive regulation of transcription, DNA-templated (GO:0045893)	22/683	0.000263563179304951	0.00458839534880893	CSRNP1;PLSCR1;STAT1;IER2;NLRC5;JUND;IRF3;NFKBIA;MCRS1;JUN;NFKB1;NR4A2;IRF7;IRF1;KLF6;JUNB;NR4A1;FOS;DTX3L;PARP9;PIN1;IFI16
negative regulation of canonical Wnt signaling pathway (GO:0090090)	7/89	0.000270478630685529	0.00463850666653244	PSMB8;PSME1;PSMB9;PSME2;PSMD2;SIAH2;PSMB10
negative regulation of DNA binding (GO:0043392)	4/23	0.000284715766315838	0.00481085905142497	JUN;NFKBIA;ID3;IFI16
regulation of mRNA stability (GO:0043488)	8/119	0.000292899681639179	0.00487741643773068	PSMB8;PSME1;PSMB9;ZFP36;KHSRP;PSME2;PSMD2;PSMB10
SCF-dependent proteasomal ubiquitin-dependent protein catabolic process (GO:0031146)	6/65	0.000314316087001924	0.0050159608884057	PSMB8;PSME1;PSMB9;PSME2;PSMD2;PSMB10
negative regulation of ubiquitin-protein ligase activity involved in mitotic cell cycle (GO:0051436)	6/65	0.000314316087001924	0.0050159608884057	PSMB8;PSME1;PSMB9;PSME2;PSMD2;PSMB10
regulation of ubiquitin-protein ligase activity involved in mitotic cell cycle (GO:0051439)	6/65	0.000314316087001924	0.0050159608884057	PSMB8;PSME1;PSMB9;PSME2;PSMD2;PSMB10
Wnt signaling pathway, planar cell polarity pathway (GO:0060071)	6/68	0.000402157598450812	0.00616105440826644	PSMB8;PSME1;PSMB9;PSME2;PSMD2;PSMB10
positive regulation of innate immune response (GO:0045089)	4/25	0.000397817918192471	0.00616105440826644	NLRC5;PLSCR1;DHX58;ZBP1
positive regulation of ubiquitin-protein ligase activity involved in regulation of mitotic cell cycle transition (GO:0051437)	6/68	0.000402157598450812	0.00616105440826644	PSMB8;PSME1;PSMB9;PSME2;PSMD2;PSMB10
anaphase-promoting complex-dependent catabolic process (GO:0031145)	6/69	0.000435343337008224	0.00641294223362115	PSMB8;PSME1;PSMB9;PSME2;PSMD2;PSMB10
regulation of establishment of planar polarity (GO:0090175)	6/69	0.000435343337008224	0.00641294223362115	PSMB8;PSME1;PSMB9;PSME2;PSMD2;PSMB10
regulation of transcription from RNA polymerase II promoter in response to hypoxia (GO:0061418)	6/69	0.000435343337008224	0.00641294223362115	PSMB8;PSME1;PSMB9;PSME2;PSMD2;PSMB10
negative regulation of mitotic cell cycle phase transition (GO:1901991)	6/70	0.000470628400489264	0.00675940040202706	PSMB8;PSME1;PSMB9;PSME2;PSMD2;PSMB10
regulation of endopeptidase activity (GO:0052548)	4/26	0.000464968458222829	0.00675940040202706	PSMB8;PSME2;PSME1;PSMB9
apoptotic process (GO:0006915)	9/162	0.000508783859071214	0.00712917870820518	CSRNP1;PLSCR1;PPP1R15A;IRF1;IRF3;NFKBIA;IFIT2;MX1;PMAIP1
negative regulation of ubiquitin protein ligase activity (GO:1904667)	6/71	0.000508103717851087	0.00712917870820518	PSMB8;PSME1;PSMB9;PSME2;PSMD2;PSMB10
T cell receptor signaling pathway (GO:0050852)	8/131	0.000559639116120524	0.00768722538772102	PSMB8;PSME1;PSMB9;PSME2;PSMD2;NFKBIA;PSMB10;NFKB1
negative regulation of viral process (GO:0048525)	3/12	0.000568680729291807	0.00768722538772102	IFITM3;ZFP36;STAT1
regulation of interferon-alpha production (GO:0032647)	3/12	0.000568680729291807	0.00768722538772102	IRF7;IRF3;STAT1
proteolysis involved in cellular protein catabolic process (GO:0051603)	6/74	0.000634608810119974	0.00847866887009128	PSMB8;PSMB9;TNFAIP3;PSMB10;ISG15;PMAIP1
MAPK cascade (GO:0000165)	9/169	0.000690886512241986	0.0091244666961614	PSMB8;PSME1;PSMB9;LGALS9;ZFP36;PSME2;PSMD2;PSMB10;NFKB1
regulation of transcription from RNA polymerase II promoter (GO:0006357)	25/886	0.000722405111407915	0.00943231219326925	CSRNP1;PLSCR1;ZFP36;STAT1;IER2;NLRC5;JUND;IRF3;NFKBIA;MCRS1;JUN;NFKB1;NR4A2;IRF7;IRF1;KLF6;JUNB;NR4A1;STAT2;FOS;DRAP1;FOSB;PARP9;PIN1;IFI16
regulation of response to interferon-gamma (GO:0060330)	3/13	0.00073157739739282	0.00944474640004888	PARP9;SOCS1;STAT1
GO of downregulated genes in Mild2 Progressor vs Non-Progressor (day 5-8) in B cells
Term	Overlap	P.value	Adjusted.P.value	Genes
positive regulation of protein catabolic process (GO:0045732)	4/57	3.16853547734274e-06	0.00152406556460186	SNX9;GSK3B;CDKN1B;EZR
negative regulation of protein complex assembly (GO:0031333)	3/25	1.21614612294687e-05	0.00292483142568722	GSK3B;CDC42;NOP53
protein kinase A signaling (GO:0010737)	2/5	3.24553898036278e-05	0.00520368083184832	TTN;EZR
negative regulation of cellular component organization (GO:0051129)	3/38	4.39264725408894e-05	0.00528215832304195	GSK3B;CDC42;NOP53
regulation of protein phosphorylation (GO:0001932)	4/132	8.86531303083504e-05	0.0085284311356633	TTN;WDFY2;NOP53;KRAS
interferon-gamma-mediated signaling pathway (GO:0060333)	3/57	0.000148977011610782	0.00897563968763537	HLA-DRB5;JAK1;HLA-DQA2
positive regulation of macromolecule metabolic process (GO:0010604)	4/151	0.00014928298856774	0.00897563968763537	TTN;GSK3B;KRAS;EZR
regulation of protein complex assembly (GO:0043254)	3/52	0.000113188295580391	0.00897563968763537	GSK3B;CDC42;NOP53
positive regulation of gene expression (GO:0010628)	6/486	0.000181581627914225	0.0097045292251936	GSK3B;EZR;TTN;RBM3;SF3B1;KRAS
GO of upregulated genes in Mild2 Progressor vs Non-Progressor (day 5-8) in Myeloid cells
Term	Overlap	P.value	Adjusted.P.value	Genes
cellular response to type I interferon (GO:0071357)	19/50	1.53564404866573e-30	4.65300146745716e-28	OAS2;ISG15;ISG20;IFI35;BST2;IFI6;IFI27;RSAD2;IFIT3;OAS1;IFITM3;IFITM2;IFIT1;IFIT2;IRF7;OASL;IFITM1;MX1;MX2
type I interferon signaling pathway (GO:0060337)	19/50	1.53564404866573e-30	4.65300146745716e-28	OAS2;ISG15;ISG20;IFI35;BST2;IFI6;IFI27;RSAD2;IFIT3;OAS1;IFITM3;IFITM2;IFIT1;IFIT2;IRF7;OASL;IFITM1;MX1;MX2
negative regulation of viral genome replication (GO:0045071)	13/38	2.58557806197327e-20	5.22286768518601e-18	ISG15;BST2;IFIT1;RSAD2;OAS2;APOBEC3A;MX1;OASL;IFITM1;OAS1;ISG20;IFITM3;IFITM2
negative regulation of viral life cycle (GO:1903901)	13/46	4.68341462512565e-19	7.09537315706537e-17	ISG15;BST2;IFIT1;RSAD2;OAS2;APOBEC3A;MX1;OASL;IFITM1;OAS1;ISG20;IFITM3;IFITM2
regulation of viral genome replication (GO:0045069)	13/52	2.84271376988022e-18	3.44536908909482e-16	ISG15;BST2;IFIT1;RSAD2;OAS2;APOBEC3A;MX1;OASL;IFITM1;OAS1;ISG20;IFITM3;IFITM2
cytokine-mediated signaling pathway (GO:0019221)	22/391	5.35922702888819e-16	5.41281929917707e-14	OAS2;ISG15;FCGR1A;ISG20;IFI35;BST2;IFI6;IFI27;RSAD2;IFIT3;SOCS3;OAS1;IFITM3;IFITM2;PIM1;IFIT1;IFIT2;IRF7;OASL;IFITM1;MX1;MX2
response to interferon-alpha (GO:0035455)	5/13	9.61279760882891e-09	8.32193621564332e-07	BST2;MX2;IFITM1;IFITM3;IFITM2
neutrophil activation involved in immune response (GO:0002283)	13/399	7.60369447150929e-07	4.74023326365472e-05	CTSD;SELL;S100A11;BST2;S100A8;MNDA;FOLR3;S100A12;PLAC8;RNASE2;S100A9;MCEMP1;CD14
neutrophil degranulation (GO:0043312)	13/396	6.98066000816127e-07	4.74023326365472e-05	CTSD;SELL;S100A11;BST2;S100A8;MNDA;FOLR3;S100A12;PLAC8;RNASE2;S100A9;MCEMP1;CD14
neutrophil mediated immunity (GO:0002446)	13/400	7.82216710174045e-07	4.74023326365472e-05	CTSD;SELL;S100A11;BST2;S100A8;MNDA;FOLR3;S100A12;PLAC8;RNASE2;S100A9;MCEMP1;CD14
defense response to fungus (GO:0050832)	3/5	2.24388833879932e-06	0.000107217704650013	S100A12;S100A9;S100A8
response to cytokine (GO:0034097)	7/97	2.06701065625618e-06	0.000107217704650013	ISG15;BST2;IFITM3;IFITM1;MX1;MX2;IFITM2
response to interferon-beta (GO:0035456)	4/16	2.30004976971976e-06	0.000107217704650013	IFITM3;IFITM1;BST2;IFITM2
regulation of nuclease activity (GO:0032069)	3/6	4.46791740597677e-06	0.00019339699628728	OAS2;OASL;OAS1
response to type I interferon (GO:0034340)	3/7	7.78426314030934e-06	0.000314484230868497	MX1;ISG15;IFIT1
interferon-gamma-mediated signaling pathway (GO:0060333)	5/58	2.76232380433833e-05	0.000984687191428841	FCGR1A;OAS2;IRF7;OASL;OAS1
negative regulation of viral entry into host cell (GO:0046597)	3/10	2.63363895365343e-05	0.000984687191428841	IFITM1;IFITM3;IFITM2
pattern recognition receptor signaling pathway (GO:0002221)	4/34	5.39073481182487e-05	0.00181488071998104	FFAR2;CD14;S100A9;S100A8
response to interferon-gamma (GO:0034341)	4/36	6.78386408485844e-05	0.00216369559759169	IFITM3;IFITM1;BST2;IFITM2
cellular response to interferon-gamma (GO:0071346)	5/76	0.000102243693839776	0.00309798392334521	FCGR1A;OAS2;IRF7;OASL;OAS1
regulation of viral entry into host cell (GO:0046596)	3/19	0.000204361241884453	0.00589728155152279	IFITM1;IFITM3;IFITM2
dynamin family protein polymerization involved in membrane fission (GO:0003373)	2/5	0.000372867570949501	0.0094149061664749	MX1;MX2
dynamin family protein polymerization involved in mitochondrial fission (GO:0003374)	2/5	0.000372867570949501	0.0094149061664749	MX1;MX2
neutrophil chemotaxis (GO:0030593)	3/23	0.00036695735183533	0.0094149061664749	S100A12;S100A9;S100A8
activation of cysteine-type endopeptidase activity involved in apoptotic process (GO:0006919)	4/59	0.000471180516238862	0.0098710478140871	S100A9;TNFSF10;IFI27;S100A8
granulocyte chemotaxis (GO:0071621)	3/25	0.000472376875591627	0.0098710478140871	S100A12;S100A9;S100A8
negative regulation of cell migration (GO:0030336)	4/57	0.000412744995725217	0.0098710478140871	CALR;IFITM1;BST2;CITED2
neutrophil migration (GO:1990266)	3/25	0.000472376875591627	0.0098710478140871	S100A12;S100A9;S100A8
positive regulation of apoptotic signaling pathway (GO:2001235)	4/58	0.00044127253333888	0.0098710478140871	S100A9;G0S2;TNFSF10;S100A8
apoptotic mitochondrial changes (GO:0008637)	3/26	0.000531638814131131	0.00992890714796744	IFI6;CLU;IFIT2
leukocyte aggregation (GO:0070486)	2/6	0.000557067397740747	0.00992890714796744	S100A9;S100A8
negative regulation of leukocyte apoptotic process (GO:2000107)	2/6	0.000557067397740747	0.00992890714796744	IRF7;LILRB1
regulation of MyD88-independent toll-like receptor signaling pathway (GO:0034127)	2/6	0.000557067397740747	0.00992890714796744	IRF7;CD14
regulation of interferon-gamma production (GO:0032649)	3/26	0.000531638814131131	0.00992890714796744	ISG15;CD14;LILRB1
GO of downregulated genes in Mild2 Progressor vs Non-Progressor (day 5-8) in Myeloid cells
No significant GO enriched (adjusted p-value < 0.01)

## Sheet: Mild1_Prog_next_stage_days1-4
GO of upregulated genes in Mild1 Progressor next stage vs baseline (day 1-4) in NK, T cells
Term	Overlap	P.value	Adjusted.P.value	Genes
cellular response to hormone stimulus (GO:0032870)	5/34	9.02145054285944e-06	0.00405063129374389	KLF9;NR4A3;JUND;JUN;JUNB
regulation of transcription from RNA polymerase II promoter (GO:0006357)	22/926	7.28960253815802e-06	0.00405063129374389	NFKBIA;IER5;KLF6;NR4A2;FOS;NFKBIZ;CSRNP1;PER1;HOPX;CCNL1;SFPQ;JUNB;TOB1;IER2;ZBTB1;JUND;ZFP36;UBA52;KLF9;NR4A3;FOSB;JUN
negative regulation of homeostatic process (GO:0032845)	4/20	2.11523920892153e-05	0.00490454748408636	TSC22D3;TNFAIP3;PIM3;ZFP36
positive regulation of transcription from RNA polymerase II promoter (GO:0045944)	15/507	2.18465366774448e-05	0.00490454748408636	CSRNP1;JUND;PER1;NFKBIA;IER5;CCNL1;NR4A3;IER2;KLF6;FOS;NR4A2;JUN;SFPQ;JUNB;UBA52
GO of downregulated genes in Mild1 Progressor next stage vs baseline (day 1-4) in NK, T cells
Term	Overlap	P.value	Adjusted.P.value	Genes
cellular response to type I interferon (GO:0071357)	31/50	4.887933373802e-43	3.1673808262237e-40	OAS3;ISG15;HLA-E;GBP2;IFI35;HLA-F;ADAR;OASL;IFITM2;OAS1;IRF3;XAF1;IRF9;IFIT2;STAT2;IRF7;PSMB8;STAT1;BST2;IFI6;IFIT3;ISG20;IFITM1;IFIT1;MX1;MX2;SP100;MYD88;IFITM3;OAS2;RSAD2
type I interferon signaling pathway (GO:0060337)	31/50	4.887933373802e-43	3.1673808262237e-40	OAS3;ISG15;HLA-E;GBP2;IFI35;HLA-F;ADAR;OASL;IFITM2;OAS1;IRF3;XAF1;IRF9;IFIT2;STAT2;IRF7;PSMB8;STAT1;BST2;IFI6;IFIT3;ISG20;IFITM1;IFIT1;MX1;MX2;SP100;MYD88;IFITM3;OAS2;RSAD2
cytokine-mediated signaling pathway (GO:0019221)	50/402	2.39405849867186e-29	1.03423327142624e-26	MT2A;OAS3;ISG15;IL16;GBP2;IFI35;HLA-F;PSMB9;PTPN6;HNRNPF;RSAD2;ADAR;PIM1;OASL;IFITM2;PSME1;IL2RG;OAS1;GBP1;XAF1;IRF3;IRF9;IFIT2;STAT2;IRF7;TRIM38;TRIM21;PSMB8;STAT1;IFIT3;BST2;IFI6;ISG20;IFITM1;IFIT1;S1PR1;MX1;PSMB10;MX2;CISH;SP100;MYD88;CCL4;PML;PSME2;IL7R;IFITM3;TRIM22;OAS2;HLA-E
negative regulation of viral life cycle (GO:1903901)	20/48	2.38934308796777e-23	7.74147160501559e-21	OAS3;ISG15;PLSCR1;OASL;IFITM2;OAS1;IFI16;TRIM21;BST2;IFIT1;ISG20;IFITM1;MX1;PARP10;PML;EIF2AK2;IFITM3;IFIT5;OAS2;RSAD2
negative regulation of viral genome replication (GO:0045071)	18/41	1.25665738498602e-21	3.25725594188377e-19	RSAD2;OAS3;ISG15;IFI16;MX1;PLSCR1;IFIT1;OASL;PARP10;IFITM3;EIF2AK2;OAS1;BST2;IFIT5;ISG20;IFITM1;OAS2;IFITM2
regulation of viral genome replication (GO:0045069)	19/53	9.89582555420377e-21	2.13749831970802e-18	OAS3;ISG15;RSAD2;ADAR;PLSCR1;OASL;OAS1;IFI16;BST2;IFIT1;ISG20;IFITM1;MX1;PARP10;EIF2AK2;IFITM3;IFIT5;OAS2;IFITM2
cellular response to interferon-gamma (GO:0071346)	20/75	7.65081585795148e-19	1.41649390741502e-16	MT2A;OAS3;GBP2;LGALS9;HLA-F;OASL;OAS1;IRF3;GBP1;IRF9;IRF7;TRIM38;TRIM21;STAT1;SP100;CCL4;PML;TRIM22;OAS2;HLA-E
interferon-gamma-mediated signaling pathway (GO:0060333)	18/56	1.05323266008874e-18	1.51665503052779e-16	MT2A;OAS3;IRF7;TRIM38;SP100;HLA-E;OASL;GBP1;PML;GBP2;TRIM21;STAT1;OAS1;IRF3;TRIM22;HLA-F;OAS2;IRF9
response to cytokine (GO:0034097)	22/99	9.53501915114711e-19	1.51665503052779e-16	ISG15;TRAFD1;LGALS9;PTPN6;ADAR;PLSCR1;IFITM2;XAF1;TRIM56;TRIM21;NUB1;STAT1;BST2;IFITM1;CCR7;MX1;MX2;SP100;PML;EIF2AK2;IFITM3;MYD88
regulation of cytokine production (GO:0001817)	13/61	2.64897441503601e-11	3.43307084188667e-09	CCR7;ISG15;IFI16;DDX58;IFIH1;TRIM56;IRF7;BTN3A3;TRIM21;ZBP1;EIF2AK2;IRF3;BTN3A2
regulation of type I interferon production (GO:0032479)	14/79	6.2791379766164e-11	7.39796619790442e-09	UBE2L6;IFI16;TRIM56;IRF7;IFIH1;DDX58;ISG15;HERC5;TRIM21;ZBP1;NLRC5;DHX58;IRF3;MYD88
response to interferon-beta (GO:0035456)	8/16	7.94086479870315e-11	8.5761339825994e-09	PLSCR1;PNPT1;STAT1;IFITM3;BST2;XAF1;IFITM1;IFITM2
response to interferon-gamma (GO:0034341)	10/36	3.27873057849118e-10	3.26864217671121e-08	SP100;CCL4;TRIM21;NUB1;LGALS9;STAT1;IFITM3;BST2;IFITM1;IFITM2
regulation of innate immune response (GO:0045088)	11/49	5.14829951628357e-10	4.76585440935965e-08	GBP5;USP18;IFI16;PARP9;PLSCR1;TRAFD1;HLA-E;STAT1;DHX58;PTPN6;STAT2
response to interferon-alpha (GO:0035455)	7/16	4.17150308993448e-09	3.60417866970339e-07	ADAR;MX2;EIF2AK2;IFITM3;BST2;IFITM1;IFITM2
regulation of nuclease activity (GO:0032069)	5/6	8.70054542565786e-09	7.04744179478287e-07	OAS3;OASL;OAS1;HMGB2;OAS2
response to type I interferon (GO:0034340)	5/7	3.00240603803916e-08	2.28889307370514e-06	MX1;ISG15;TRIM56;SP100;IFIT1
positive regulation of innate immune response (GO:0045089)	7/23	8.06603699330833e-08	5.807546635182e-06	GBP5;PLSCR1;DDX60;ZBP1;DHX58;NLRC5;HLA-E
negative regulation of type I interferon production (GO:0032480)	8/41	4.06803588136483e-07	2.63608725112441e-05	UBE2L6;ISG15;DDX58;IFIH1;HERC5;IRF3;DHX58;NLRC5
regulation of viral entry into host cell (GO:0046596)	6/18	3.87087329414738e-07	2.63608725112441e-05	CD74;TRIM38;LGALS9;IFITM3;IFITM1;IFITM2
positive regulation of type I interferon production (GO:0032481)	9/56	4.32987005206312e-07	2.67214837498753e-05	IFI16;DDX58;IFIH1;IRF7;ZBP1;STAT1;DHX58;IRF3;MYD88
positive regulation of intracellular signal transduction (GO:1902533)	19/285	4.89729117173306e-07	2.88494970843911e-05	LGALS9;CARD16;PTPN6;SHISA5;DDX60;DHX58;CD74;TRIM38;TNFSF10;BST2;CCR7;RBCK1;TRIM44;CCL4;EIF2AK2;IL7R;IFIT5;TRIM22;MYD88
negative regulation of cytokine production (GO:0001818)	10/83	1.54898973867071e-06	8.72822044050972e-05	UBE2L6;ISG15;DDX58;IFIH1;TBX21;HERC5;LGALS9;NLRC5;DHX58;IRF3
regulation of interferon-alpha production (GO:0032647)	5/13	1.69044824660395e-06	9.12842053166134e-05	DDX58;IFIH1;IRF7;STAT1;IRF3
regulation of type I interferon-mediated signaling pathway (GO:0060338)	6/23	1.95828155316079e-06	0.000101517315715855	USP18;ZBP1;STAT1;NLRC5;PTPN6;STAT2
antigen processing and presentation of exogenous peptide antigen via MHC class I, TAP-dependent (GO:0002479)	9/68	2.35486239928337e-06	0.000108996488195402	PSMB10;TAP1;PSME1;PSMB8;PSME2;TAPBP;HLA-F;PSMB9;HLA-E
positive regulation of I-kappaB kinase/NF-kappaB signaling (GO:0043123)	12/129	2.28875637488878e-06	0.000108996488195402	CCR7;RBCK1;SHISA5;CD74;TRIM38;TNFSF10;LGALS9;CARD16;BST2;IFIT5;TRIM22;MYD88
positive regulation of cytokine production (GO:0001819)	13/152	2.2290060658155e-06	0.000108996488195402	GBP5;CCR7;IFI16;IRF7;DDX58;HLA-E;DDX60;ZBP1;LGALS9;EIF2AK2;DHX58;IRF3;MYD88
positive regulation of cytokine-mediated signaling pathway (GO:0001961)	6/24	2.57363730597736e-06	0.00011200585550162	TRIM44;CD74;PARP9;PARP14;ZBP1;NLRC5
positive regulation of interferon-alpha production (GO:0032727)	5/14	2.59272813661158e-06	0.00011200585550162	DDX58;IFIH1;IRF7;STAT1;IRF3
antigen processing and presentation of exogenous peptide antigen via MHC class I (GO:0042590)	9/71	3.40311804978562e-06	0.00014227229008136	PSMB10;TAP1;PSME1;PSMB8;PSME2;TAPBP;HLA-F;PSMB9;HLA-E
regulation of I-kappaB kinase/NF-kappaB signaling (GO:0043122)	13/161	4.23591658352796e-06	0.000167973113133833	CCR7;RBCK1;SHISA5;CD74;TRIM38;TNFSF10;LGALS9;STAT1;CARD16;BST2;IFIT5;TRIM22;MYD88
regulation of defense response to virus by host (GO:0050691)	6/26	4.27709315850037e-06	0.000167973113133833	TRIM44;DDX58;PARP9;DTX3L;STAT1;IFIT1
regulation of immune response (GO:0050776)	12/143	6.72808349848341e-06	0.000256458712177485	CD300A;IRF7;IFITM1;ICAM2;PLSCR1;BTN3A3;LAIR2;DHX58;SELL;HLA-F;BTN3A2;HLA-E
regulation of RNA metabolic process (GO:0051252)	6/29	8.45118953641071e-06	0.000312935475405379	SNRNP70;OAS3;OASL;OAS1;OAS2;HNRNPF
positive regulation of defense response to virus by host (GO:0002230)	5/18	1.04875015534159e-05	0.000377550055922972	TRIM44;DDX58;PARP9;DTX3L;STAT1
cellular response to cytokine stimulus (GO:0071345)	15/240	1.77764762104029e-05	0.000622657112667084	S1PR1;CCR7;MT2A;CISH;IL16;PIM1;CCL4;PNPT1;SELPLG;LGALS9;STAT1;IL2RG;IFIT1;PTPN6;STAT2
positive regulation of response to cytokine stimulus (GO:0060760)	4/11	2.60271840090548e-05	0.000887663959887763	CD74;IFIH1;DDX58;TRIM44
antigen processing and presentation of endogenous peptide antigen (GO:0002483)	3/5	4.96402476319825e-05	0.00164958361361665	TAP1;ERAP2;HLA-E
antigen processing and presentation of peptide antigen via MHC class I (GO:0002474)	5/25	5.89305353312902e-05	0.0019093493447338	TAP1;TAPBP;HLA-F;ERAP2;HLA-E
negative regulation of viral process (GO:0048525)	4/14	7.57934066388428e-05	0.00239581109765708	TRIM21;STAT1;TRIM14;IFITM3
positive regulation of tumor necrosis factor secretion (GO:1904469)	3/6	9.80140337160457e-05	0.00302443304038084	DDX58;IFIH1;LGALS9
negative regulation of innate immune response (GO:0045824)	4/15	0.000101960245814003	0.0030730343854639	DHX58;TRAFD1;NLRC5;IFI16
protein polyubiquitination (GO:0000209)	14/253	0.000126796539877421	0.00373473444729859	RBCK1;PSMB10;RNF213;TRIM56;DTX3L;PSME1;HERC5;PSMB8;TRIM69;FBXO6;TRIM21;PSME2;HERC6;PSMB9
positive regulation of viral entry into host cell (GO:0046598)	3/7	0.000169338275352716	0.00487694233015821	CD74;TRIM38;LGALS9
regulation of cytokine-mediated signaling pathway (GO:0001959)	7/69	0.000181208976261701	0.00510536593989489	RBCK1;USP18;TRIM44;CD74;STAT1;PTPN6;STAT2
positive regulation of sequence-specific DNA binding transcription factor activity (GO:0051091)	10/148	0.000245345642717273	0.00676527559492736	RBCK1;DDX58;TRIM38;TRIM14;TRIM21;LGALS9;EIF2AK2;CARD16;TRIM22;MYD88
positive regulation of interferon-beta production (GO:0032728)	4/19	0.000274231055787207	0.00710806896600441	DDX58;IFIH1;IRF3;IRF7
regulation of interferon-gamma-mediated signaling pathway (GO:0060334)	4/19	0.000274231055787207	0.00710806896600441	NLRC5;PARP9;STAT1;PARP14
regulation of tumor necrosis factor secretion (GO:1904467)	3/8	0.000267490550519102	0.00710806896600441	DDX58;IFIH1;LGALS9
negative regulation of viral transcription (GO:0032897)	4/20	0.000338176290576279	0.00842839370359341	TRIM21;IFITM3;TRIM14;CCL4
positive regulation of interleukin-6 production (GO:0032755)	4/20	0.000338176290576279	0.00842839370359341	DDX58;IFIH1;LGALS9;MYD88
positive regulation of immune response (GO:0050778)	5/36	0.00035835141299056	0.00876270624973144	GBP5;CCR7;PLSCR1;SASH3;LGALS9
positive regulation of NF-kappaB transcription factor activity (GO:0051092)	8/103	0.000405569235381125	0.009733661649147	RBCK1;TRIM38;TRIM14;LGALS9;EIF2AK2;CARD16;TRIM22;MYD88
GO of upregulated genes in Mild1 Progressor next stage vs baseline (day 1-4) in B cells
Term	Overlap	P.value	Adjusted.P.value	Genes
negative regulation of transcription, DNA-templated (GO:0045892)	15/534	9.75492805223274e-06	0.00304678919498069	CBFA2T3;NFKB1;JUNB;JUND;ARID5B;FOXP1;NR4A2;TLE1;ATF7IP;ZFP36;FOSB;MYC;HMGB1;ZBTB16;SPEN
regulation of transcription from RNA polymerase II promoter (GO:0006357)	20/886	7.09637857302953e-06	0.00304678919498069	CDK12;ARID5B;ZFP36;SPEN;NFKB1;KLF9;MYC;PRDM2;NPM1;CSRNP1;JUNB;CCNL1;NFKBIA;FOS;NR4A2;HMGB1;JUND;FOXP1;FOSB;ZBTB16
regulation of transcription, DNA-templated (GO:0006355)	22/1045	6.79634454612656e-06	0.00304678919498069	ARID5B;TSC22D3;SPEN;CBFA2T3;NFKB1;KLF9;ATF7IP;MYC;PRDM2;NPM1;JUNB;FOS;BACH2;HMGB1;RHOH;BTG1;JUND;TP53INP1;FOXP1;TLE1;FOSB;ZBTB16
dendritic cell chemotaxis (GO:0002407)	3/7	1.44341770130729e-05	0.00313462582215909	GPR183;CXCR4;HMGB1
negative regulation of homeostatic process (GO:0032845)	4/21	1.67269254117347e-05	0.00313462582215909	TNFAIP3;PIM3;TSC22D3;ZFP36
T-helper cell differentiation (GO:0042093)	3/9	3.42634690090897e-05	0.00535081174358617	GPR183;HMGB1;FOXP1
positive regulation of transcription, DNA-templated (GO:0045893)	16/683	4.49961655656987e-05	0.00575981484067287	NPM1;NFKB1;CSRNP1;JUNB;CDK12;JUND;TP53INP1;CCNL1;NFKBIA;FOS;NR4A2;ATF7IP;MYC;PRDM2;HMGB1;ZBTB16
response to lipopolysaccharide (GO:0032496)	6/87	4.91766475190854e-05	0.00575981484067287	NFKB1;JUNB;JUND;FOXP1;ZFP36;TNFAIP3
cellular response to glucocorticoid stimulus (GO:0071385)	3/11	6.65682124031881e-05	0.00623744150217873	KLF9;ZFP36L2;ZFP36
positive regulation of transcription from RNA polymerase II promoter (GO:0045944)	13/482	6.27202193103542e-05	0.00623744150217873	NPM1;NFKB1;CSRNP1;JUNB;CDK12;JUND;CCNL1;NFKBIA;FOS;NR4A2;MYC;PRDM2;HMGB1
negative regulation of transcription from RNA polymerase II promoter (GO:0000122)	11/369	0.000101053542031917	0.00860792444399144	NFKB1;JUNB;JUND;ARID5B;NR4A2;ZFP36;FOSB;MYC;HMGB1;ZBTB16;SPEN
negative regulation of I-kappaB kinase/NF-kappaB signaling (GO:0043124)	4/34	0.000120241721779124	0.00938887444225327	TNFAIP3;NFKBIA;TLE1;RHOH
GO of downregulated genes in Mild1 Progressor next stage vs baseline (day 1-4) in B cells
Term	Overlap	P.value	Adjusted.P.value	Genes
cellular response to type I interferon (GO:0071357)	29/50	7.70091668366711e-40	4.6012977184911e-37	IRF1;OAS3;BST2;OAS1;IFIT2;ADAR;STAT2;HLA-F;RSAD2;IFITM1;IFI6;MX1;OAS2;ISG20;SP100;IRF9;STAT1;MYD88;IFIT3;PSMB8;ISG15;OASL;MX2;IRF7;IFIT1;XAF1;IFITM2;IFITM3;IFI35
type I interferon signaling pathway (GO:0060337)	29/50	7.70091668366711e-40	4.6012977184911e-37	IRF1;OAS3;BST2;OAS1;IFIT2;ADAR;STAT2;HLA-F;RSAD2;IFITM1;IFI6;MX1;OAS2;ISG20;SP100;IRF9;STAT1;MYD88;IFIT3;PSMB8;ISG15;OASL;MX2;IRF7;IFIT1;XAF1;IFITM2;IFITM3;IFI35
cytokine-mediated signaling pathway (GO:0019221)	42/371	4.7024652887146e-24	1.87314867333798e-21	IRF1;OAS3;BST2;OAS1;IFIT2;ADAR;STAT2;HLA-F;PSME2;GBP1;IFITM1;RSAD2;IFI6;MX1;JAK2;OAS2;PSMB10;ISG20;SP100;HLA-DRB1;IRF9;STAT1;TRIM22;MT2A;MYD88;PML;IFIT3;PSMB8;ISG15;OASL;MX2;HNRNPF;IRF7;IFIT1;XAF1;PSMB9;IFITM2;IFI30;CASP1;IFITM3;IFI35;MCL1
negative regulation of viral genome replication (GO:0045071)	18/40	2.49762908748387e-22	5.96933351908646e-20	OAS3;RSAD2;IFITM1;OASL;EIF2AK2;IFIT1;BST2;PLSCR1;OAS1;MX1;PARP10;IFITM2;ISG15;IFITM3;OAS2;IFI16;ISG20;IFIT5
negative regulation of viral life cycle (GO:1903901)	19/47	2.08395266550199e-22	5.96933351908646e-20	OAS3;EIF2AK2;BST2;OAS1;RSAD2;IFITM1;PLSCR1;MX1;OAS2;ISG20;IFIT5;PML;PARP10;ISG15;OASL;IFIT1;IFITM2;IFITM3;IFI16
regulation of viral genome replication (GO:0045069)	19/51	1.36913862527849e-21	2.726867762013e-19	OAS3;EIF2AK2;BST2;OAS1;ADAR;RSAD2;IFITM1;PLSCR1;MX1;OAS2;ISG20;IFIT5;PARP10;ISG15;OASL;IFIT1;IFITM2;IFITM3;IFI16
response to cytokine (GO:0034097)	22/98	2.11611690824478e-19	3.61251386478931e-17	EIF2AK2;LGALS9;BST2;ADAR;IFITM1;PLSCR1;TRIM56;MX1;JAK2;CCR7;SP100;STAT1;TRAFD1;MYD88;PML;ISG15;MX2;XAF1;IFITM2;CASP1;IFITM3;MCL1
cellular response to interferon-gamma (GO:0071346)	19/72	2.4770324798711e-18	3.70006726680746e-16	IRF1;OAS3;LGALS9;OAS1;HLA-F;GBP1;JAK2;OAS2;SP100;HLA-DRB1;IRF9;STAT1;TRIM22;MT2A;PML;OASL;IRF7;IFI30;CASP1
interferon-gamma-mediated signaling pathway (GO:0060333)	17/57	1.606609898782e-17	2.13322092116054e-15	GBP1;HLA-F;HLA-DRB1;IRF1;OAS3;IRF9;STAT1;TRIM22;MT2A;OASL;IRF7;OAS1;PML;IFI30;JAK2;OAS2;SP100
response to interferon-beta (GO:0035456)	9/16	7.19574836346749e-13	8.59891929434365e-11	IFITM1;STAT1;IRF1;XAF1;BST2;PLSCR1;IFITM2;PNPT1;IFITM3
regulation of type I interferon production (GO:0032479)	13/79	4.06053523290931e-10	4.41121782120602e-08	HERC5;IRF1;IRF7;DHX58;MYD88;IFIH1;TRIM56;DDX58;UBE2L6;POLR2L;ISG15;IFI16;ZBP1
response to interferon-alpha (GO:0035455)	7/14	8.77131846800599e-10	8.73477130772263e-08	IFITM1;EIF2AK2;BST2;IFITM2;IFITM3;ADAR;MX2
regulation of cytokine production (GO:0001817)	10/54	1.38717598237653e-08	1.27513484533843e-06	BTN3A2;IRF7;EIF2AK2;IFIH1;TRIM56;DDX58;ISG15;IFI16;CCR7;ZBP1
positive regulation of type I interferon production (GO:0032481)	10/57	2.39919635265667e-08	1.91135976094981e-06	STAT1;IRF1;DHX58;IRF7;IFIH1;MYD88;DDX58;POLR2L;IFI16;ZBP1
response to type I interferon (GO:0034340)	5/7	2.28251525370455e-08	1.91135976094981e-06	IFIT1;TRIM56;MX1;ISG15;SP100
response to interferon-gamma (GO:0034341)	8/32	3.33355440179281e-08	2.48974844383901e-06	STAT1;IFITM1;BST2;LGALS9;IFITM2;CASP1;IFITM3;SP100
regulation of innate immune response (GO:0045088)	9/47	5.53835646042155e-08	3.89313880600221e-06	IRF1;STAT1;DHX58;TRAFD1;PLSCR1;USP18;PARP9;IFI16;STAT2
positive regulation of cytokine production (GO:0001819)	13/135	3.03551309585925e-07	2.01524341641767e-05	IRF1;IRF7;DHX58;TLR7;EIF2AK2;LGALS9;MYD88;DDX58;POLR2L;IFI16;DDX60;CCR7;ZBP1
positive regulation of I-kappaB kinase/NF-kappaB signaling (GO:0043123)	12/122	6.99305255823183e-07	4.39826200373002e-05	TNFSF10;TRIM22;TLR7;CARD16;SHISA5;LGALS9;BST2;MYD88;CASP1;RBCK1;CCR7;IFIT5
regulation of nuclease activity (GO:0032069)	4/6	1.01865483314734e-06	6.08646262805534e-05	OAS2;OAS3;OAS1;OASL
positive regulation of interferon-alpha production (GO:0032727)	5/16	4.21059378672923e-06	0.000239602836911497	STAT1;IRF7;TLR7;IFIH1;DDX58
regulation of defense response (GO:0031347)	7/42	4.6809256575644e-06	0.000254259370944975	HERC5;IRF1;DHX58;MYD88;USP18;CASP1;JAK2
regulation of I-kappaB kinase/NF-kappaB signaling (GO:0043122)	12/148	5.43258978997156e-06	0.000282258469522435	STAT1;TNFSF10;TRIM22;CARD16;SHISA5;LGALS9;BST2;MYD88;CASP1;RBCK1;CCR7;IFIT5
regulation of RNA metabolic process (GO:0051252)	6/29	6.17288835017285e-06	0.000307358399102356	OAS3;HNRNPF;OAS1;SON;OAS2;OASL
positive regulation of intracellular signal transduction (GO:1902533)	15/257	2.05677214360854e-05	0.000983137084644884	TNFSF10;DHX58;TRIM22;EIF2AK2;CARD16;SHISA5;LGALS9;BST2;MYD88;CASP1;RBCK1;JAK2;DDX60;CCR7;IFIT5
positive regulation of interferon-beta production (GO:0032728)	5/22	2.34371509461463e-05	0.00107720751464018	IRF1;IRF7;TLR7;IFIH1;DDX58
regulation of interferon-alpha production (GO:0032647)	4/12	3.11172211803286e-05	0.00137722515964788	DDX58;STAT1;IFIH1;IRF7
regulation of immune response (GO:0050776)	10/124	3.52174466857648e-05	0.00150303031391032	HLA-F;IFITM1;BTN3A2;IRF7;IRF1;DHX58;SELL;IGKC;PLSCR1;CLEC2D
negative regulation of type I interferon production (GO:0032480)	6/40	4.29565028971562e-05	0.00171110069873672	HERC5;DHX58;IFIH1;DDX58;UBE2L6;ISG15
positive regulation of tumor necrosis factor secretion (GO:1904469)	3/5	4.22139539201664e-05	0.00171110069873672	DDX58;IFIH1;LGALS9
regulation of defense response to virus by host (GO:0050691)	5/25	4.54377614515465e-05	0.0017515524172451	STAT1;IFIT1;DDX58;PARP9;DTX3L
STAT cascade (GO:0097696)	4/16	0.000108682699598768	0.00381987723589787	STAT1;NMI;STAT2;JAK2
regulation of interferon-gamma-mediated signaling pathway (GO:0060334)	4/16	0.000108682699598768	0.00381987723589787	PARP9;STAT1;JAK2;PARP14
regulation of viral entry into host cell (GO:0046596)	4/16	0.000108682699598768	0.00381987723589787	IFITM2;IFITM1;LGALS9;IFITM3
positive regulation of defense response to virus by host (GO:0002230)	4/17	0.000140312422872672	0.00465747606715486	DDX58;STAT1;PARP9;DTX3L
regulation of interleukin-1 beta secretion (GO:0050706)	4/17	0.000140312422872672	0.00465747606715486	CCR7;CARD16;CASP1;LGALS9
regulation of tumor necrosis factor secretion (GO:1904467)	3/7	0.000144206371953749	0.00465747606715486	DDX58;IFIH1;LGALS9
antigen processing and presentation of exogenous peptide antigen via MHC class I (GO:0042590)	7/71	0.000154787694488403	0.00486766565562213	HLA-F;PSME2;TAP1;PSMB9;IFI30;PSMB8;PSMB10
cellular response to interferon-beta (GO:0035458)	3/8	0.000227950517605937	0.00698463765484859	IRF1;PNPT1;STAT1
negative regulation of cell proliferation (GO:0008285)	11/186	0.000239493094995685	0.00715485621299608	HIST1H2AC;IRF1;IFITM1;S100A11;EIF2AK2;PML;IFIT3;PARP10;EMP3;WARS;JAK2
negative regulation of cytokine production (GO:0001818)	7/77	0.000257773523332219	0.00751315513126833	HERC5;DHX58;LGALS9;IFIH1;DDX58;UBE2L6;ISG15
cellular response to exogenous dsRNA (GO:0071360)	3/9	0.000337809596933657	0.00897072151857156	DDX58;IFIT1;IFIH1
negative regulation of binding (GO:0051100)	6/57	0.000322619465809028	0.00897072151857156	IFIT1;CARD16;JAK2;IFI16;IFIT2;SP100
negative regulation of viral entry into host cell (GO:0046597)	3/9	0.000337809596933657	0.00897072151857156	IFITM2;IFITM1;IFITM3
positive regulation of cytokine-mediated signaling pathway (GO:0001961)	4/21	0.000335221058818479	0.00897072151857156	CASP1;PARP9;ZBP1;PARP14
GO of upregulated genes in Mild1 Progressor next stage vs baseline (day 1-4) in Myeloid cells
Term	Overlap	P.value	Adjusted.P.value	Genes
cytokine-mediated signaling pathway (GO:0019221)	27/402	8.89523905827588e-10	1.52731254630597e-06	CXCL8;HLA-DQB1;SOCS3;CCL3L1;CEBPD;CDKN1A;SAMHD1;VIM;F13A1;VEGFA;IRS2;OSM;IL1B;ITGB2;SKP1;CSNK2B;CCL3;JUNB;CXCL2;CD44;IFI27;EGR1;NFKBIA;MAP3K8;ITGAM;EREG;CNN2
neutrophil chemotaxis (GO:0030593)	8/23	2.39983978962918e-09	2.06026245939665e-06	CXCL8;S100A12;CCL3;CCL3L1;S100A9;ITGB2;LGALS3;S100A8
granulocyte chemotaxis (GO:0071621)	8/25	5.14160352452862e-09	2.20703331290391e-06	CXCL8;S100A12;CCL3;CCL3L1;S100A9;ITGB2;LGALS3;S100A8
neutrophil migration (GO:1990266)	8/25	5.14160352452862e-09	2.20703331290391e-06	CXCL8;S100A12;CCL3;CCL3L1;S100A9;ITGB2;LGALS3;S100A8
negative regulation of cell proliferation (GO:0008285)	17/194	3.16747972642201e-08	1.02523064210621e-05	CYP1B1;RGCC;BTG2;CXCL8;TRIB1;CSNK2B;CTNNB1;TNFAIP3;ID2;BHLHE40;CCL3L1;OSM;CDKN1A;IL1B;EREG;TESC;KLF10
negative regulation of cellular process (GO:0048523)	21/299	3.58263474236299e-08	1.02523064210621e-05	MYH9;BTG2;CXCL8;CTNNB1;CCL3L1;CDKN1A;CDA;RGCC;OSM;IL1B;KLF10;CYP1B1;CSNK2B;TGFBI;NR4A1;CLU;TESC;ENO1;BHLHE40;VAMP8;EREG
cellular response to cytokine stimulus (GO:0071345)	19/250	4.7935094766496e-08	1.02880697142592e-05	CXCL8;SOCS3;CCL3L1;CEBPD;CDKN1A;VIM;F13A1;VEGFA;OSM;IL1B;ITGB2;GAPDH;CCL3;JUNB;CXCL2;EGR1;PID1;ITGAM;EREG
regulation of cell proliferation (GO:0042127)	24/391	4.76612129021205e-08	1.02880697142592e-05	THBS1;BTG2;CXCL8;CTNNB1;AREG;CCL3L1;CDKN1A;RGCC;VEGFA;IRS2;NAMPT;OSM;IL1B;KLF10;CYP1B1;SGK1;CSNK2B;HBEGF;HMGB2;JUNB;TESC;CXCL2;BHLHE40;EREG
neutrophil activation involved in immune response (GO:0002283)	24/402	8.05094440327081e-08	1.31674952717901e-05	ANPEP;S100A12;SLC2A3;CD63;EEF1A1;S100A9;CDA;LGALS3;FABP5;S100A8;PLAUR;EEF2;SERPINB1;ITGB2;CSNK2B;FUCA2;NME2;CD44;LTA4H;ITGAM;MCEMP1;VAMP8;CNN2;LAMTOR1
neutrophil degranulation (GO:0043312)	24/399	6.99192533397808e-08	1.31674952717901e-05	ANPEP;S100A12;SLC2A3;CD63;EEF1A1;S100A9;CDA;LGALS3;FABP5;S100A8;PLAUR;EEF2;SERPINB1;ITGB2;CSNK2B;FUCA2;NME2;CD44;LTA4H;ITGAM;MCEMP1;VAMP8;CNN2;LAMTOR1
neutrophil mediated immunity (GO:0002446)	24/403	8.43578613801349e-08	1.31674952717901e-05	ANPEP;S100A12;SLC2A3;CD63;EEF1A1;S100A9;CDA;LGALS3;FABP5;S100A8;PLAUR;EEF2;SERPINB1;ITGB2;CSNK2B;FUCA2;NME2;CD44;LTA4H;ITGAM;MCEMP1;VAMP8;CNN2;LAMTOR1
positive regulation of neuron death (GO:1901216)	7/27	2.47133521172564e-07	3.53606879877744e-05	DDIT4;CTNNB1;CCL3;EGR1;ITGAM;CLU;ATF4
positive regulation of inflammatory response (GO:0050729)	8/40	2.93826737586947e-07	3.88077314182144e-05	S100A12;OSM;CCL3L1;CCL3;NFKBIA;S100A9;VAMP8;S100A8
defense response to fungus (GO:0050832)	4/5	4.0193212177378e-07	4.92941037918271e-05	GAPDH;S100A8;S100A12;S100A9
blood vessel endothelial cell migration (GO:0043534)	4/6	1.18972252721379e-06	0.000121756456119502	ID1;MYH9;VEGFA;NR4A1
leukocyte aggregation (GO:0070486)	4/6	1.18972252721379e-06	0.000121756456119502	CD44;S100A9;S100A8;IL1B
positive regulation of cellular biosynthetic process (GO:0031328)	11/102	1.20550946652972e-06	0.000121756456119502	THBS1;RGCC;EEF2;VIM;IRS2;AREG;EGR1;CLU;RBM3;IL1B;EREG
regulation of smooth muscle cell proliferation (GO:0048660)	6/23	1.78558467708402e-06	0.00017032493836407	THBS1;TRIB1;CTNNB1;ID2;TNFAIP3;EREG
negative regulation of signal transduction (GO:0009968)	12/131	2.26835971333881e-06	0.000204988085673829	THBS1;DDIT4;CXCL8;TRIB1;NR4A2;TNFAIP3;SOCS3;PID1;LRP1;HBEGF;IL1B;EREG
regulation of angiogenesis (GO:0045765)	9/78	6.58638008001366e-06	0.000565440729869172	CYP1B1;THBS1;RGCC;CXCL8;MTDH;CTNNB1;VEGFA;TNFAIP3;IL1B
positive regulation of defense response (GO:0031349)	7/43	7.1232444316551e-06	0.000582410032816753	S100A12;CCL3;CCL3L1;NFKBIA;S100A9;EREG;S100A8
positive regulation of response to external stimulus (GO:0032103)	7/46	1.13326252214697e-05	0.000884459886602887	THBS1;S100A12;CCL3;CCL3L1;NFKBIA;S100A9;S100A8
endothelial cell migration (GO:0043542)	5/19	1.30036876634188e-05	0.000930305488253756	CYP1B1;ID1;MYH9;VEGFA;NR4A1
positive regulation of macromolecule metabolic process (GO:0010604)	12/155	1.30016586499748e-05	0.000930305488253756	RGCC;VEGFA;ID2;CCL3;CD63;PID1;EGR1;CLU;HMGB2;IL1B;TESC;ATF4
positive regulation of intracellular signal transduction (GO:1902533)	16/277	2.00854934046605e-05	0.00137947168703208	THBS1;RHOC;MTDH;LAMTOR4;VEGFA;S100A12;LGALS1;IRS2;CCL3;OSM;HBEGF;S100A9;EREG;LITAF;LAMTOR1;S100A8
monocyte chemotaxis (GO:0002548)	4/11	2.44776796930698e-05	0.00150100628689289	CCL3L1;LGALS3;S100A12;CCL3
positive regulation of macromolecule biosynthetic process (GO:0010557)	9/91	2.34082157868363e-05	0.00150100628689289	THBS1;RGCC;EEF2;VIM;IRS2;NAMPT;AREG;RBM3;EREG
regulation of DNA binding (GO:0051101)	6/35	2.42235606247475e-05	0.00150100628689289	PLAUR;ID1;CSNK2B;ID2;NFKBIA;HMGB2
positive regulation of multicellular organismal process (GO:0051240)	9/95	3.31013221058021e-05	0.00195982655364352	RGCC;NME2;CTNNB1;GLIPR2;EREG;LRP1;IL1B;VAMP8;ENO1
positive regulation of reactive oxygen species metabolic process (GO:2000379)	5/24	4.43545638446866e-05	0.00253855953737756	THBS1;ITGAM;PID1;CDKN1A;ITGB2
dopaminergic neuron differentiation (GO:0071542)	3/5	4.73953423941097e-05	0.00262509041582859	CTNNB1;NR4A2;VEGFA
positive regulation of cell proliferation (GO:0008284)	13/213	7.03328507844703e-05	0.00377379702490424	THBS1;NME2;VEGFA;ID2;IRS2;NAMPT;PID1;HBEGF;AREG;OSM;CDKN1A;IL1B;EREG
cellular response to acid chemical (GO:0071229)	6/44	9.27703468378262e-05	0.00459179577723936	LAMTOR4;VEGFA;EGR1;PID1;TESC;LAMTOR1
eosinophil chemotaxis (GO:0048245)	3/6	9.36009622617226e-05	0.00459179577723936	CCL3L1;LGALS3;CCL3
eosinophil migration (GO:0072677)	3/6	9.36009622617226e-05	0.00459179577723936	CCL3L1;LGALS3;CCL3
inflammatory response (GO:0006954)	10/137	0.000113944141015939	0.00543450250345465	THBS1;S100A8;CXCL8;CCL3;CCL3L1;CEBPB;IL1B;S100A9;ITGB2;CXCL2
positive regulation of MAPK cascade (GO:0043410)	9/112	0.000120792748205796	0.00560543645052303	CD44;VEGFA;S100A12;GLIPR2;CCL3;CCL3L1;OSM;LAMTOR1;ATP6AP1
extracellular matrix organization (GO:0030198)	7/67	0.000136259367381933	0.00599890599473792	CYP1B1;THBS1;TGFBI;CD44;VCAN;ITGAM;ITGB2
positive regulation of vasculature development (GO:1904018)	6/47	0.000135267235274802	0.00599890599473792	CYP1B1;THBS1;CXCL8;MTDH;VEGFA;IL1B
positive regulation of angiogenesis (GO:0045766)	6/48	0.000152427147010752	0.00654293528543652	CYP1B1;THBS1;CXCL8;MTDH;VEGFA;IL1B
generation of neurons (GO:0048699)	6/49	0.000171265274823602	0.00717225553346647	ID1;DDIT4;CTNNB1;NR4A2;ID2;HMGB2
regulation of apoptotic process (GO:0042981)	21/515	0.00017987415546872	0.00735342678428076	THBS1;MTDH;CTNNB1;LGALS1;PLAUR;TPT1;VEGFA;NAIP;GADD45B;CYP1B1;SGK1;PIM3;CLU;ATF4;PPIF;NME2;DUSP1;CD44;NFKBIA;MAP3K8;APEX1
neuron differentiation (GO:0030182)	6/50	0.000191896754740757	0.0076624820439507	ID1;DDIT4;CTNNB1;NR4A2;VEGFA;ID2
chemokine-mediated signaling pathway (GO:0070098)	4/18	0.000206711008986838	0.00788717338734224	CCL3L1;CXCL8;CXCL2;CCL3
positive regulation of leukocyte migration (GO:0002687)	4/18	0.000206711008986838	0.00788717338734224	LGALS3;CXCL8;VEGFA;CXCL2
negative regulation of apoptotic signaling pathway (GO:2001234)	6/52	0.000239021876654743	0.00892175135252594	PLAUR;THBS1;NR4A2;CLU;LGALS3;PPIF
positive regulation of nuclear division (GO:0051785)	3/8	0.000255552790395431	0.00914133627310323	RGCC;IL1B;EREG
positive regulation of sequence-specific DNA binding transcription factor activity (GO:0051091)	10/151	0.000253526345326604	0.00914133627310323	RGCC;MTDH;CTNNB1;S100A12;VEGFA;NFKBIA;CLU;S100A9;IL1B;S100A8
GO of downregulated genes in Mild1 Progressor next stage vs baseline (day 1-4) in Myeloid cells
Term	Overlap	P.value	Adjusted.P.value	Genes
interferon-gamma-mediated signaling pathway (GO:0060333)	35/59	6.50460649631331e-42	1.05960039824944e-38	HLA-DQA1;PML;HLA-DQB1;HLA-DRB1;OASL;HLA-B;JAK2;TRIM5;OAS2;SP100;HLA-DRB5;HLA-C;IRF9;HLA-DRA;HLA-F;OAS1;HLA-A;STAT1;IFI30;HLA-DPB1;HLA-DQA2;HLA-E;IRF1;FCGR1A;GBP2;TRIM22;OAS3;HLA-DPA1;IRF7;MT2A;TRIM38;TRIM21;IRF2;B2M;GBP1
cellular response to interferon-gamma (GO:0071346)	38/77	2.93716732589229e-41	2.39232278693927e-38	HLA-DQA1;HLA-DQB1;PML;HLA-DRB1;LGALS9;OASL;HLA-B;JAK2;TRIM5;OAS2;SP100;HLA-DRB5;HLA-C;IRF9;HLA-DRA;HLA-F;OAS1;HLA-A;STAT1;IFI30;HLA-DPB1;HLA-DQA2;HLA-E;IRF1;FCGR1A;GBP2;CASP1;TRIM22;OAS3;HLA-DPA1;IRF7;MT2A;TRIM21;TRIM38;AIF1;IRF2;B2M;GBP1
cellular response to type I interferon (GO:0071357)	32/50	6.05164209007695e-40	2.46453124118384e-37	IFI6;IFITM2;RSAD2;IFITM1;OASL;IFIT1;HLA-B;IFIT3;OAS2;SP100;HLA-C;IRF9;IFITM3;MX1;HLA-F;OAS1;ISG15;XAF1;HLA-A;STAT1;BST2;HLA-E;IRF1;GBP2;IFIT2;STAT2;OAS3;IRF7;MX2;IFI35;ISG20;IRF2
type I interferon signaling pathway (GO:0060337)	32/50	6.05164209007695e-40	2.46453124118384e-37	IFI6;IFITM2;RSAD2;IFITM1;OASL;IFIT1;HLA-B;IFIT3;OAS2;SP100;HLA-C;IRF9;IFITM3;MX1;HLA-F;OAS1;ISG15;XAF1;HLA-A;STAT1;BST2;HLA-E;IRF1;GBP2;IFIT2;STAT2;OAS3;IRF7;MX2;IFI35;ISG20;IRF2
cytokine-mediated signaling pathway (GO:0019221)	69/402	9.75829280733356e-40	3.17925179662927e-37	HLA-DQA1;HLA-DQB1;IL2RG;PML;IFI6;HLA-DRB1;IFITM2;RSAD2;OASL;IFITM1;IL1RN;IFIT1;LTB;PSMA4;PTPN6;PSMA6;HLA-B;JAK2;IFIT3;OAS2;TRIM5;HLA-DRB5;SP100;HLA-C;CXCL10;IRF9;HLA-DRA;IFITM3;PSME2;MX1;HLA-F;OAS1;XAF1;ISG15;HLA-A;CD40;STAT1;IFI30;PSMB9;BST2;HLA-DPB1;HLA-DQA2;HLA-E;IRF1;FCGR1A;GBP2;CASP1;TRIM22;IFIT2;UBB;STAT2;AIM2;OAS3;PSME1;PSMB10;CD86;HLA-DPA1;IRF7;MT2A;IFI35;MX2;TNFSF13B;AIP;TRIM21;TRIM38;IS…
negative regulation of viral life cycle (GO:1903901)	20/47	1.74031348157237e-20	4.72495110246899e-18	FCN1;PML;IFITM2;RSAD2;IFITM1;OASL;IFIT1;TRIM5;OAS2;IFITM3;MX1;OAS1;ISG15;BST2;OAS3;IFI16;APOBEC3A;PLSCR1;TRIM21;ISG20
negative regulation of viral genome replication (GO:0045071)	16/40	4.2463745488238e-16	9.88192020004854e-14	APOBEC3A;OAS2;BST2;ISG20;PLSCR1;IFITM2;RSAD2;IFITM3;MX1;IFITM1;OASL;OAS1;ISG15;IFIT1;OAS3;IFI16
regulation of viral genome replication (GO:0045069)	16/52	5.3739518152678e-14	1.09427093838391e-11	APOBEC3A;OAS2;BST2;ISG20;PLSCR1;IFITM2;RSAD2;IFITM3;MX1;IFITM1;OASL;OAS1;ISG15;IFIT1;OAS3;IFI16
regulation of immune response (GO:0050776)	23/130	7.41392624705488e-14	1.34192065071693e-11	CD300A;IFITM1;PILRA;CD300E;HLA-B;HLA-C;HLA-F;ICAM2;HLA-A;CD40;SELL;HLA-E;ITGA4;IRF1;FCGR1A;FGR;FCGR3A;SLAMF7;TYROBP;IRF7;PLSCR1;LILRB1;B2M
antigen processing and presentation of exogenous peptide antigen via MHC class I (GO:0042590)	17/73	1.36640306585946e-12	2.22587059428505e-10	PSMA6;HLA-B;IFI30;PSMB9;PSME1;HLA-E;HLA-C;TAP1;PSME2;HLA-F;FCGR1A;FCER1G;NCF1;HLA-A;PSMA4;B2M;PSMB10
response to cytokine (GO:0034097)	19/101	3.77606997255954e-12	5.59201635027226e-10	PML;IFITM2;LGALS9;IFITM1;PTPN6;JAK2;GCH1;SP100;IFITM3;MX1;XAF1;ISG15;STAT1;BST2;CASP1;MX2;PLSCR1;TRIM21;JUN
response to interferon-gamma (GO:0034341)	12/36	2.83404202458802e-11	3.84721204837824e-09	HLA-DPA1;GCH1;SP100;BST2;IFITM2;IFITM3;LGALS9;CASP1;IFITM1;TRIM21;AIF1;STAT1
antigen processing and presentation of exogenous peptide antigen via MHC class I, TAP-dependent (GO:0002479)	15/70	1.05878147258285e-10	1.32673462987497e-08	PSMA6;HLA-B;PSMB9;PSME1;HLA-E;HLA-C;TAP1;HLA-F;PSME2;FCGR1A;NCF1;HLA-A;PSMA4;B2M;PSMB10
response to interferon-beta (GO:0035456)	8/16	1.30772960462656e-09	1.52163680424048e-07	BST2;PLSCR1;IFITM3;IRF1;IFITM2;IFITM1;XAF1;STAT1
T cell receptor signaling pathway (GO:0050852)	18/130	2.65618793643400e-09	2.88462009896732e-07	PSMA6;HLA-DQA1;PSMB9;PSME1;LCP2;HLA-DPA1;HLA-DQB1;HLA-DRB5;RBCK1;HLA-DQA2;HLA-DPB1;HLA-DRA;HLA-DRB1;PSME2;UBB;PAK1;PSMA4;PSMB10
antigen processing and presentation of exogenous peptide antigen (GO:0002478)	14/77	4.43401912159704e-09	4.01278730504532e-07	IFI30;CD74;HLA-DPA1;HLA-DQA1;HLA-DQB1;HLA-DRB5;HLA-DQA2;HLA-DPB1;HLA-DMB;HLA-DRA;HLA-DRB1;FCER1G;AP1M1;CTSL
antigen processing and presentation of exogenous peptide antigen via MHC class II (GO:0019886)	14/77	4.43401912159704e-09	4.01278730504532e-07	IFI30;CD74;HLA-DPA1;HLA-DQA1;HLA-DQB1;HLA-DRB5;HLA-DQA2;HLA-DPB1;HLA-DMB;HLA-DRA;HLA-DRB1;FCER1G;AP1M1;CTSL
antigen processing and presentation of peptide antigen via MHC class I (GO:0002474)	9/25	4.16334093178214e-09	4.01278730504532e-07	HLA-B;IFI30;HLA-E;HLA-C;TAP1;HLA-F;FCER1G;HLA-A;B2M
antigen processing and presentation of peptide antigen via MHC class II (GO:0002495)	14/78	5.28639970789903e-09	4.53239217061448e-07	IFI30;CD74;HLA-DPA1;HLA-DQA1;HLA-DQB1;HLA-DRB5;HLA-DQA2;HLA-DPB1;HLA-DMB;HLA-DRA;HLA-DRB1;FCER1G;AP1M1;CTSL
antigen processing and presentation of exogenous peptide antigen via MHC class I, TAP-independent (GO:0002480)	6/8	5.61948995618286e-09	4.57707456931094e-07	HLA-B;HLA-E;HLA-C;HLA-F;HLA-A;B2M
regulation of viral entry into host cell (GO:0046596)	8/19	7.20206723198269e-09	5.58674643852372e-07	FCN1;CD74;TRIM5;IFITM2;IFITM3;LGALS9;IFITM1;TRIM38
regulation of innate immune response (GO:0045088)	11/49	2.06223590240149e-08	1.52699194773274e-06	HLA-E;STAT2;PLSCR1;STAT1;GBP5;IRF1;USP18;FGR;PARP9;PTPN6;IFI16
antigen receptor-mediated signaling pathway (GO:0050851)	18/163	9.75422503263705e-08	6.90853590355033e-06	PSMA6;HLA-DQA1;PSMB9;PSME1;LCP2;HLA-DPA1;HLA-DQB1;HLA-DRB5;RBCK1;HLA-DQA2;HLA-DPB1;HLA-DRA;HLA-DRB1;PSME2;UBB;PAK1;PSMA4;PSMB10
innate immune response activating cell surface receptor signaling pathway (GO:0002220)	14/99	1.23666237999509e-07	8.39384590421669e-06	PSMA6;PSMB9;FFAR2;FCN1;PSME1;KRAS;PSME2;UBB;ICAM2;FCER1G;PAK1;CLEC7A;PSMA4;PSMB10
tumor necrosis factor-mediated signaling pathway (GO:0033209)	13/94	4.58418007052484e-07	2.98705173395399e-05	PSMA6;JAK2;PSMB9;PSME1;TNFSF13B;STAT1;PSME2;UBB;CD40;AIM2;LTB;PSMA4;PSMB10
regulation of type I interferon production (GO:0032479)	12/80	5.20608580324368e-07	3.26181298980152e-05	IRF7;IRF1;UBB;HERC5;ZBP1;IFIH1;TRIM21;LRRFIP1;DDX58;ISG15;IFI16;UBE2L6
cellular response to tumor necrosis factor (GO:0071356)	14/121	1.51942574317843e-06	9.16720198384319e-05	PSMA6;JAK2;PSMB9;PSME1;TNFSF13B;STAT1;PSME2;UBB;CD40;AIM2;LTB;PSMA4;ZFP36L2;PSMB10
negative regulation of viral entry into host cell (GO:0046597)	5/10	1.97306418366106e-06	0.000114790055542281	FCN1;TRIM5;IFITM3;IFITM2;IFITM1
stimulatory C-type lectin receptor signaling pathway (GO:0002223)	12/96	3.80582106700901e-06	0.000213782155798541	PSMA6;PSMB9;PSME1;KRAS;PSME2;UBB;ICAM2;FCER1G;PAK1;CLEC7A;PSMA4;PSMB10
regulation of I-kappaB kinase/NF-kappaB signaling (GO:0043122)	15/153	5.23784701070704e-06	0.000275240412272315	CD74;TRIM5;BST2;SECTM1;BCL3;RBCK1;LGALS9;UBB;CASP1;TRIM22;TNFSF10;TRIM38;CD40;STAT1;CARD16
regulation of nuclease activity (GO:0032069)	4/6	5.1585272294586e-06	0.000275240412272315	OAS3;OAS1;OASL;OAS2
neutrophil degranulation (GO:0043312)	26/399	5.5487783126777e-06	0.000282467495979749	PECAM1;FCN1;CD300A;FCER1G;SERPINA1;PTPN6;CST3;STXBP2;CD68;DYNLT1;RNASET2;GSDMD;FGL2;FOLR3;SELL;C3AR1;BST2;PLAC8;FGR;GRN;TYROBP;PSAP;CLEC12A;AP1M1;B2M;JUP
neutrophil activation involved in immune response (GO:0002283)	26/402	6.35043557768541e-06	0.000313480592607561	PECAM1;FCN1;CD300A;FCER1G;SERPINA1;PTPN6;CST3;STXBP2;CD68;DYNLT1;RNASET2;GSDMD;FGL2;FOLR3;SELL;C3AR1;BST2;PLAC8;FGR;GRN;TYROBP;PSAP;CLEC12A;AP1M1;B2M;JUP
neutrophil mediated immunity (GO:0002446)	26/403	6.64031741827679e-06	0.00031814932571685	PECAM1;FCN1;CD300A;FCER1G;SERPINA1;PTPN6;CST3;STXBP2;CD68;DYNLT1;RNASET2;GSDMD;FGL2;FOLR3;SELL;C3AR1;BST2;PLAC8;FGR;GRN;TYROBP;PSAP;CLEC12A;AP1M1;B2M;JUP
immunoglobulin mediated immune response (GO:0016064)	4/7	1.18035728866283e-05	0.000534111673119932	GAPT;CD74;FCER1G;HLA-DQB1
response to type I interferon (GO:0034340)	4/7	1.18035728866283e-05	0.000534111673119932	MX1;IFIT1;ISG15;SP100
positive regulation of cytokine production (GO:0001819)	14/146	1.39785925455093e-05	0.000615435871800938	FFAR2;HLA-DPA1;IRF7;RARA;HLA-DPB1;HLA-E;GBP5;IRF1;LGALS9;ZBP1;LRRFIP1;FGR;IFI16;DDX58
response to interferon-alpha (GO:0035455)	5/14	1.44549519321819e-05	0.000619660965724324	MX2;BST2;IFITM3;IFITM2;IFITM1
positive regulation of intracellular signal transduction (GO:1902533)	20/277	1.61324687969944e-05	0.000673840812059076	LGALS9;NCF1;PTPN6;CD74;JAK2;TRIM5;CXCL10;TCF7L2;CD40;BST2;SECTM1;RBCK1;UBB;CASP1;TRIM22;FGR;CARD16;CD86;TNFSF10;TRIM38
positive regulation of I-kappaB kinase/NF-kappaB signaling (GO:0043123)	13/129	1.66512751385772e-05	0.000678123180018557	CD74;TRIM5;BST2;SECTM1;RBCK1;LGALS9;UBB;CASP1;TRIM22;TNFSF10;TRIM38;CD40;CARD16
regulation of defense response to virus by host (GO:0050691)	6/24	1.9378321963603e-05	0.000769933816553886	LILRB1;IFIT1;PARP9;AIM2;STAT1;DDX58
response to lipopolysaccharide (GO:0032496)	11/98	2.73064275412703e-05	0.00105909929677927	LY96;JAK2;GCH1;CXCL10;CD86;LILRB1;LGALS9;CASP1;CD40;JUN;CARD16
MAPK cascade (GO:0000165)	15/180	3.69661926379007e-05	0.00140041692574745	PSMA6;JAK2;PSMB9;PSME1;KRAS;IL2RG;RASAL3;LGALS9;PSME2;UBB;DUSP6;DUSP5;PSMA4;ZFP36L2;PSMB10
regulation of interferon-gamma production (GO:0032649)	6/27	4.00536915370013e-05	0.00148289689804034	HLA-DPA1;RARA;HLA-DPB1;LILRB1;LGALS9;ISG15
blood circulation (GO:0008015)	5/17	4.20495512437769e-05	0.00148910258643723	C3AR1;CXCL10;SERPING1;STAT1;MYOF
positive regulation of defense response to virus by host (GO:0002230)	5/17	4.20495512437769e-05	0.00148910258643723	LILRB1;PARP9;AIM2;STAT1;DDX58
negative regulation of mitotic cell cycle phase transition (GO:1901991)	9/69	4.48168965499881e-05	0.00155333456340278	PSMA6;PSMB9;PSME1;PSME2;UBB;BRD7;PSMA4;ZFP36L2;PSMB10
positive regulation of lymphocyte proliferation (GO:0050671)	7/42	6.48974112852642e-05	0.00220245589549366	CD74;HLA-DPA1;HLA-DPB1;TNFSF13B;HLA-DMB;AIF1;CD86
positive regulation of interleukin-4 production (GO:0032753)	4/10	6.67938868579929e-05	0.00222055595289123	HLA-E;LGALS9;RARA;CD86
positive regulation of type I interferon production (GO:0032481)	8/58	7.95339907660645e-05	0.00259121741915838	IRF7;IRF1;IFIH1;ZBP1;LRRFIP1;STAT1;IFI16;DDX58
positive regulation of sequence-specific DNA binding transcription factor activity (GO:0051091)	13/151	8.75913167242873e-05	0.00279776970478165	PSMA6;TRIM5;RBCK1;LGALS9;UBB;TRIM22;TRIM21;TRIM38;DDX58;CD40;AIM2;JUP;CARD16
negative regulation of cytokine production (GO:0001818)	9/76	9.69811939179926e-05	0.00303812240177711	RARA;LILRB1;LGALS9;UBB;IFIH1;DDX58;ISG15;HERC5;UBE2L6
positive regulation of interleukin-1 beta production (GO:0032731)	5/20	9.91645621860964e-05	0.00304790701511606	GSDMD;LGALS9;CASP1;AIM2;IFI16
positive regulation of tumor necrosis factor production (GO:0032760)	6/32	0.000110590127580858	0.00327547850598579	LY96;JAK2;HLA-E;LGALS9;IFIH1;DDX58
regulation of T cell proliferation (GO:0042129)	6/32	0.000110590127580858	0.00327547850598579	HLA-DPA1;HLA-DPB1;HLA-DMB;LILRB1;AIF1;CD86
negative regulation of cell cycle G2/M phase transition (GO:1902750)	8/61	0.000114656721542561	0.00327676841040056	PSMA6;PSMB9;PSME1;ATF5;UBB;PSME2;PSMA4;PSMB10
regulation of cytokine production (GO:0001817)	8/61	0.000114656721542561	0.00327676841040056	IRF7;UBB;IFIH1;ZBP1;TRIM21;ISG15;IFI16;DDX58
regulation of defense response (GO:0031347)	7/46	0.000118396099827529	0.00332529735550078	PSMA6;JAK2;IRF1;CASP1;FGR;USP18;HERC5
antigen processing and presentation of endogenous peptide antigen (GO:0002483)	3/5	0.000141730392562695	0.00384798015807716	TAP1;HLA-E;B2M
positive regulation of interleukin-13 production (GO:0032736)	3/5	0.000141730392562695	0.00384798015807716	HLA-E;LGALS9;RARA
cellular response to cytokine stimulus (GO:0071345)	17/250	0.000146697631387647	0.0039175482218111	JAK2;HLA-DPA1;MT2A;IL2RG;CXCL10;IRF1;LGALS9;UBB;CASP1;PTPN6;IL1RN;STAT2;AIF1;IFIT1;STAT1;ZFP36L2;CD86
regulation of mast cell degranulation (GO:0043304)	4/12	0.000151427057528831	0.00397862381797524	LGALS9;STXBP2;CD300A;FGR
SCF-dependent proteasomal ubiquitin-dependent protein catabolic process (GO:0031146)	8/64	0.000161715422644648	0.00411777668497371	PSMA6;PSMB9;PSME1;PSME2;UBB;FBXO6;PSMA4;PSMB10
regulation of interleukin-1 beta secretion (GO:0050706)	5/22	0.000161778826174535	0.00411777668497371	GSDMD;LGALS9;CASP1;AIM2;CARD16
Fc receptor signaling pathway (GO:0038093)	12/142	0.000194670040198843	0.00487873069975254	PSMA6;PSMB9;PSME1;LCP2;KRAS;PSME2;UBB;FCER1G;PAK1;JUN;PSMA4;PSMB10
positive regulation of cytokine-mediated signaling pathway (GO:0001961)	5/23	0.00020259579945674	0.00492579936291088	CD74;PARP14;CASP1;ZBP1;PARP9
regulation of type I interferon-mediated signaling pathway (GO:0060338)	5/23	0.00020259579945674	0.00492579936291088	STAT2;PTPN6;ZBP1;USP18;STAT1
Fc-epsilon receptor signaling pathway (GO:0038095)	12/143	0.000207935865301108	0.00498128712611037	PSMA6;PSMB9;PSME1;LCP2;KRAS;PSME2;UBB;FCER1G;PAK1;JUN;PSMA4;PSMB10
regulation of interferon-alpha production (GO:0032647)	4/13	0.000214513544356859	0.00506438498199019	IFIH1;STAT1;IRF7;DDX58
positive regulation of cytokine secretion (GO:0050715)	6/36	0.000218893961884251	0.00509397519870635	FCN1;FFAR2;LGALS9;IFIH1;FGR;DDX58
regulation of stem cell differentiation (GO:2000736)	8/67	0.0002236321986628	0.00513094157213663	PSMA6;PSMB9;PSME1;PSME2;UBB;PSMA4;ZFP36L2;PSMB10
positive regulation of NF-kappaB transcription factor activity (GO:0051092)	10/104	0.000233532041485953	0.00528366243861968	PSMA6;TRIM5;RBCK1;LGALS9;UBB;TRIM22;TRIM38;CD40;AIM2;CARD16
regulation of cytokine-mediated signaling pathway (GO:0001959)	8/68	0.000248141105187855	0.00553728575823309	JAK2;CD74;RBCK1;STAT1;USP18;UBB;STAT2;PTPN6
positive regulation of immune response (GO:0050778)	6/37	0.000255936399481457	0.00559160773249342	FFAR2;HLA-DMB;LILRB1;PLSCR1;GBP5;LGALS9
regulation of cell proliferation (GO:0042127)	22/391	0.000257440503337635	0.00559160773249342	PML;IFITM1;PTPN6;JAK2;HIST1H2AC;IFIT3;RARA;KRAS;CXCL10;TCF7L2;BRD7;CD40;COX17;IRF1;FGR;CD86;TNFSF13B;ATF5;WARS;PAK1;JUN;JUP
negative regulation of natural killer cell mediated cytotoxicity (GO:0045953)	3/6	0.000278302257893995	0.00588771919622492	HLA-E;LGALS9;LILRB1
positive regulation of tumor necrosis factor secretion (GO:1904469)	3/6	0.000278302257893995	0.00588771919622492	LGALS9;IFIH1;DDX58
regulation of cysteine-type endopeptidase activity (GO:2000116)	4/14	0.000294536981331652	0.00615129157165719	AIM2;PSMB9;IFI16;CST3
negative regulation of lymphocyte proliferation (GO:0050672)	4/15	0.000393914711099307	0.00808958599636937	LILRB1;CD300A;LST1;CD86
negative regulation of type I interferon production (GO:0032480)	6/40	0.000397278624744966	0.00808958599636937	UBE2L6;UBB;IFIH1;ISG15;HERC5;DDX58
negative regulation of G2/M transition of mitotic cell cycle (GO:0010972)	7/56	0.000416151911673999	0.00826721297703592	PSMA6;PSMB9;PSME1;UBB;PSME2;PSMA4;PSMB10
negative regulation of binding (GO:0051100)	7/56	0.000416151911673999	0.00826721297703592	JAK2;SP100;IFIT2;IFIT1;JUN;IFI16;CARD16
regulation of endopeptidase activity (GO:0052548)	5/27	0.000448494011375569	0.00880237041603375	PSMB9;PSME2;SERPING1;SERPINA1;PSME1
positive regulation of type 2 immune response (GO:0002830)	3/7	0.000478176271651037	0.00905754821534347	CD86;RARA;RSAD2
positive regulation of viral entry into host cell (GO:0046598)	3/7	0.000478176271651037	0.00905754821534347	LGALS9;CD74;TRIM38
regulation by virus of viral protein levels in host cell (GO:0046719)	3/7	0.000478176271651037	0.00905754821534347	IFIT1;STAT1;DYNLT1

## Sheet: Mild1_Prog_next_stage_days5-8
GO of upregulated genes in Mild1 Progressor next stage vs baseline (day 5-8) in NK, T cells
No significant GO enriched (adjusted p-value < 0.01)
GO of downregulated genes in Mild1 Progressor next stage vs baseline (day 5-8) in NK, T cells
Term	Overlap	P.value	Adjusted.P.value	Genes
cellular response to type I interferon (GO:0071357)	26/50	4.5885126092351e-29	4.5632757898843e-26	OAS1;SP100;IFIT3;IFI35;OASL;XAF1;MX1;PSMB8;OAS2;STAT1;STAT2;ISG15;RSAD2;IRF9;ADAR;IFI6;IFIT2;BST2;MX2;IFITM2;IRF7;IFIT1;HLA-E;ISG20;IFITM1;OAS3
type I interferon signaling pathway (GO:0060337)	26/50	4.5885126092351e-29	4.5632757898843e-26	OAS1;SP100;IFIT3;IFI35;OASL;XAF1;MX1;PSMB8;OAS2;STAT1;STAT2;ISG15;RSAD2;IRF9;ADAR;IFI6;IFIT2;BST2;MX2;IFITM2;IRF7;IFIT1;HLA-E;ISG20;IFITM1;OAS3
negative regulation of viral genome replication (GO:0045071)	21/41	1.73398962611271e-23	1.14963512211273e-20	ZC3H12A;IFIT5;OAS1;OASL;MX1;PARP10;IFI16;ZC3HAV1;OAS2;ISG15;RSAD2;PLSCR1;BST2;TNF;EIF2AK2;IFITM2;IFIT1;ISG20;IFITM1;OAS3;BANF1
negative regulation of viral life cycle (GO:1903901)	22/48	3.57167974255994e-23	1.77601775198793e-20	IFIT5;OAS1;OASL;TRIM26;MX1;PARP10;IFI16;ZC3HAV1;OAS2;ISG15;RSAD2;PLSCR1;BST2;TNF;EIF2AK2;PML;IFITM2;IFIT1;ISG20;IFITM1;OAS3;BANF1
regulation of viral genome replication (GO:0045069)	21/53	1.56697969093995e-20	6.2334452105591e-18	IFIT5;OAS1;OASL;MX1;PARP10;IFI16;ZC3HAV1;OAS2;ISG15;RSAD2;PLSCR1;ADAR;BST2;TNF;EIF2AK2;IFITM2;IFIT1;ISG20;IFITM1;OAS3;BANF1
cytokine-mediated signaling pathway (GO:0019221)	48/402	4.80029294162469e-20	1.59129711014858e-17	OASL;SP100;OAS1;TRIM26;IFIT3;XAF1;MX1;IFI35;PSMB8;MT2A;F13A1;SOCS1;OAS2;GBP1;STAT1;STAT2;TRADD;TRIM22;ISG15;RSAD2;UBC;IRF9;FOS;NFKBIA;ADAR;PSME1;IFI6;IFIT2;BST2;TNF;MX2;CDKN1A;JUNB;IFNG;PML;PF4;MCL1;IFITM2;PPBP;IRF7;IFIT1;HLA-E;CCL3;ISG20;TNFSF9;IFITM1;PSMB9;OAS3
response to cytokine (GO:0034097)	22/99	2.38843624145505e-15	6.78657097750585e-13	SP100;XAF1;MX1;TRAFD1;STAT1;HAX1;ISG15;PLSCR1;ADAR;BST2;MX2;LGALS9;EIF2AK2;JUNB;NUB1;PML;MCL1;IFITM2;JUND;JUN;TRIM56;IFITM1
cellular response to interferon-gamma (GO:0071346)	17/75	2.74591303230921e-12	6.82702627657877e-10	OAS2;OAS1;OASL;SP100;TRIM26;GBP1;STAT1;IRF7;TRIM22;LGALS9;HLA-E;MT2A;IRF9;CCL3;IFNG;OAS3;PML
interferon-gamma-mediated signaling pathway (GO:0060333)	15/56	3.95867725268845e-12	8.74867672844148e-10	OAS2;OASL;OAS1;SP100;TRIM26;GBP1;STAT1;IRF7;TRIM22;HLA-E;MT2A;IRF9;IFNG;OAS3;PML
regulation of cytokine production (GO:0001817)	12/61	2.64835535422242e-08	5.26757879954839e-06	ZBP1;PER1;IRF7;TNF;IFI16;EIF2AK2;ISG15;DDX58;UBC;IFIH1;TRIM56;MAPK14
positive regulation of transcription from RNA polymerase II promoter (GO:0045944)	35/507	4.02836311458193e-08	7.28401294082132e-06	ZC3H12A;NR4A2;ATF4;IFI16;NR4A1;IER5;CSRNP1;CD81;STAT1;PER1;HAX1;PLSCR1;UBC;FOS;NFKBIA;ZMIZ2;PRKD2;HELZ2;RGCC;TNF;KLF2;EAPP;JUNB;DDX58;DDIT3;PF4;ATF3;IRF7;CCNL1;IER2;JUND;KLF6;JUN;SMAD7;NLRC5
response to interferon-beta (GO:0035456)	7/16	5.20677939312917e-08	8.6302368441116e-06	IFITM2;BST2;STAT1;XAF1;PLSCR1;IFITM1;PNPT1
negative regulation of cytokine production (GO:0001818)	13/83	1.19902044224875e-07	1.83450127664058e-05	ZC3H12A;RGCC;TNF;UBE2L6;LGALS9;NLRC5;ISG15;HERC5;UBC;IFIH1;IFNG;DDX58;TNFAIP3
response to type I interferon (GO:0034340)	5/7	1.86380048845693e-07	2.64792797967203e-05	SP100;IFIT1;MX1;ISG15;TRIM56
regulation of transcription from RNA polymerase II promoter (GO:0006357)	49/926	3.17859049756716e-07	4.21481099977406e-05	ZC3H12A;NR4A2;SP100;ATF4;IFI16;NR4A1;IER5;CSRNP1;CD81;STAT1;PER1;PARP9;DRAP1;BUD31;HAX1;STAT2;BRD2;PLSCR1;FOS;NFKBIA;UBC;ZMIZ2;ZFP36;PRKD2;SAP18;MAPK14;HELZ2;RGCC;TNF;BHLHE40;KLF2;CDKN1A;JUNB;IFNG;DDX58;DDIT3;PF4;ATF3;IRF7;CCNL1;IER2;NFKBIZ;CBX4;JUND;KLF6;USP15;JUN;SMAD7;NLRC5
PERK-mediated unfolded protein response (GO:0036499)	5/8	4.86886333973448e-07	5.69657010748934e-05	DDIT3;EIF2S1;ATF4;HERPUD1;ATF3
regulation of tumor necrosis factor secretion (GO:1904467)	5/8	4.86886333973448e-07	5.69657010748934e-05	ZC3H12A;LGALS9;DDX58;IFIH1;SYT11
regulation of type I interferon production (GO:0032479)	12/79	5.21980715882028e-07	5.76788691049641e-05	ZBP1;IRF7;UBE2L6;IFI16;NLRC5;ISG15;HERC5;UBC;IFIH1;TRIM56;DDX58;TNFAIP3
response to interferon-alpha (GO:0035455)	6/16	1.46806582565711e-06	0.000153683311959578	IFITM2;BST2;MX2;EIF2AK2;ADAR;IFITM1
cellular response to cytokine stimulus (GO:0071345)	20/240	2.29680585753159e-06	0.000217540326220492	ZC3H12A;ZFP36L2;MT2A;F13A1;PNPT1;SOCS1;STAT1;HAX1;STAT2;UBC;FOS;ZFP36;TNF;LGALS9;CDKN1A;JUNB;PF4;MCL1;IFIT1;CCL3
response to interferon-gamma (GO:0034341)	8/36	2.21185863488296e-06	0.000217540326220492	IFITM2;SP100;BST2;STAT1;LGALS9;CCL3;IFITM1;NUB1
regulation of I-kappaB kinase/NF-kappaB signaling (GO:0043122)	16/161	2.52587968019924e-06	0.000218433681909404	IFIT5;ZC3H12A;TNFSF10;STAT1;PER1;BST2;TNF;NDFIP1;RBCK1;TRADD;TRIM22;LGALS9;SHISA5;UBC;NFKBIA;TNFAIP3
regulation of defense response to virus by host (GO:0050691)	7/26	2.41669720921834e-06	0.000218433681909404	ZC3H12A;STAT1;PARP9;DTX3L;IFIT1;DDX58;TNFAIP3
regulation of innate immune response (GO:0045088)	9/49	2.78213810825261e-06	0.000230569695721435	STAT1;PARP9;STAT2;IFI16;TRAFD1;HLA-E;PLSCR1;USP18;TNFAIP3
positive regulation of transcription, DNA-templated (GO:0045893)	39/716	3.00924935905302e-06	0.000239415879006258	ZC3H12A;NR4A2;SP100;ATF4;IFI16;NR4A1;IER5;CSRNP1;CD81;STAT1;PER1;PARP9;HAX1;PLSCR1;UBC;FOS;NFKBIA;ZMIZ2;PRKD2;HELZ2;RGCC;RAN;TNF;KLF2;CD38;JUNB;DTX3L;DDX58;DDIT3;PF4;ATF3;IRF7;CCNL1;IER2;JUND;KLF6;JUN;SMAD7;NLRC5
regulation of angiogenesis (GO:0045765)	11/80	4.29066970931483e-06	0.000328236232762585	ZC3H12A;RGCC;SP100;STAT1;BTG1;TNFAIP3;PRKD2;VEGFB;PML;RHOB;PF4
regulation of interferon-gamma-mediated signaling pathway (GO:0060334)	6/19	4.66971306299736e-06	0.000344002195640806	STAT1;PARP9;IFNG;PARP14;SOCS1;NLRC5
regulation of nuclease activity (GO:0032069)	4/6	5.4286124273377e-06	0.000385625361356239	OAS2;OAS3;OAS1;OASL
positive regulation of cytokine production (GO:0001819)	15/152	5.69315740281292e-06	0.000390472071523962	ZBP1;RGCC;IRF7;ATF4;TNF;CD6;IFI16;LGALS9;EIF2AK2;HLA-E;IFNG;PRKD2;DDX58;DDIT3;DDX60
negative regulation of type I interferon production (GO:0032480)	8/41	6.26823721209459e-06	0.000415584127161871	UBE2L6;NLRC5;ISG15;HERC5;UBC;IFIH1;DDX58;TNFAIP3
regulation of cytokine-mediated signaling pathway (GO:0001959)	10/69	7.27377932963704e-06	0.000466695067311228	STAT1;TNF;TRADD;RBCK1;STAT2;UBC;IFNG;USP18;SOCS1;TNFAIP3
positive regulation of sequence-specific DNA binding transcription factor activity (GO:0051091)	14/148	1.89862344870399e-05	0.00118011313733507	RGCC;TRIM26;BUD31;TNF;RBCK1;TRADD;TRIM22;LGALS9;EIF2AK2;UBC;NFKBIA;PRKD2;DDX58;DDIT3
cellular response to tumor necrosis factor (GO:0071356)	13/130	2.08517445622221e-05	0.00125679151315938	ZC3H12A;STAT1;TNF;TRADD;ZFP36L2;PSMB9;PSMB8;UBC;NFKBIA;CCL3;TNFSF9;ZFP36;PSME1
response to lipopolysaccharide (GO:0032496)	11/96	2.53787333886652e-05	0.00148465590323692	ZC3H12A;PPBP;CD6;LGALS9;JUND;JUNB;JUN;ZFP36;MAPK14;PF4;TNFAIP3
regulation of gene expression (GO:0010468)	35/678	3.17306902313569e-05	0.00180320979629054	ZC3H12A;SP100;ATF4;PARP10;IFI16;MLLT6;TSC22D3;BTG1;SP110;PARP14;EIF4A2;TIPARP;PER1;PARP9;TRIM22;TAPBP;PLSCR1;GPBP1;MAPK14;RGCC;TNF;SRSF10;BHLHE40;LGALS9;IFNG;DDX58;PML;DDIT3;PF4;DDX39A;POLR2A;NDFIP1;CCL3;CLK1;USP3
positive regulation of apoptotic process (GO:0043065)	17/219	3.35059139333951e-05	0.00183894167606741	ZC3H12A;IFIT2;TNFSF10;PMAIP1;ATF4;TNF;GADD45B;TRADD;DNAJA1;BTG1;UBC;JUN;CCL3;GADD45G;SAP18;RHOB;DDIT3
positive regulation of neuron death (GO:1901216)	6/26	3.4208568131973e-05	0.00183894167606741	DDIT4;EIF2S1;ATF4;FOS;CCL3;DDIT3
negative regulation of macromolecule metabolic process (GO:0010605)	10/84	4.25132588551572e-05	0.00222523347007652	ZC3H12A;PARP9;TNF;PARP10;NDFIP1;LGALS9;CCL3;IFNG;PARP14;TIPARP
positive regulation of defense response to virus by host (GO:0002230)	5/18	6.06707303804718e-05	0.00301685206816896	ZC3H12A;STAT1;PARP9;DDX58;DTX3L
regulation of tumor necrosis factor production (GO:0032680)	7/41	5.9974413003797e-05	0.00301685206816896	ZC3H12A;LGALS9;HLA-E;CCL3;TNFAIP3;ZFP36;PF4
response to purine-containing compound (GO:0014074)	4/10	7.02161753027815e-05	0.00340634079700567	JUND;JUNB;JUN;STAT1
response to molecule of bacterial origin (GO:0002237)	8/57	7.67624611766095e-05	0.00363525084000658	PPBP;LGALS9;JUND;JUNB;JUN;TNFAIP3;PF4;CD6
positive regulation of intracellular signal transduction (GO:1902533)	19/285	9.36241077439875e-05	0.00433065930936724	IFIT5;DDX60;HAX1;RBCK1;TRADD;TRIM22;SHISA5;UBC;PRKD2;TNFSF10;BST2;PMAIP1;TNF;LGALS9;EIF2AK2;PF4;AKR1C3;NDFIP1;CCL3
negative regulation of protein ubiquitination (GO:0031397)	7/44	9.59056906610187e-05	0.00433537315283559	ISG15;DNAJA1;N4BP1;DTX3L;PML;SMAD7;TNFAIP3
positive regulation of tumor necrosis factor production (GO:0032760)	6/31	9.85219037383514e-05	0.00435466814523513	LGALS9;HLA-E;CCL3;IFIH1;DDX58;PF4
positive regulation of mRNA catabolic process (GO:0061014)	5/20	0.000105384046974035	0.00448277956731308	ZC3HAV1;ZC3H12A;ZFP36L2;ZFP36;PNPT1
proteolysis involved in cellular protein catabolic process (GO:0051603)	9/76	0.000107195397663168	0.00448277956731308	CAPN2;HM13;PMAIP1;ISG15;PSMB8;UBC;PSMB9;VCP;TNFAIP3
response to organophosphorus (GO:0046683)	4/11	0.000108181709015097	0.00448277956731308	JUND;JUNB;JUN;STAT1
negative regulation of transcription from RNA polymerase II promoter (GO:0000122)	23/390	0.000114155214627546	0.00463376983457527	NR4A2;SP100;IFI16;STAT1;PER1;PARP9;DRAP1;UBC;DNAJB1;ZFP36;TNF;BHLHE40;KLF2;EAPP;JUNB;IFNG;DDIT3;ATF3;IRF7;CBX4;JUND;JUN;SMAD7
negative regulation of cytokine secretion (GO:0050710)	5/21	0.000135518140852871	0.00528520749326195	ZC3H12A;RGCC;GBP1;TNF;SYT11
negative regulation of gene expression (GO:0010629)	25/447	0.000133509735938075	0.00528520749326195	ZC3H12A;PARP10;ZFP36L2;IFI16;PNPT1;PARP14;TIPARP;PER1;PARP9;ZFP36;PATL2;TNF;BHLHE40;EIF2AK2;LGALS9;CD38;IFNG;PML;DDIT3;SNX6;CCDC85B;NDFIP1;CBX4;JUN;CCL3
antigen processing and presentation of endogenous peptide antigen (GO:0002483)	3/5	0.000147195743485542	0.00552400629797627	ERAP2;TAP1;HLA-E
negative regulation of sequence-specific DNA binding transcription factor activity (GO:0043433)	10/97	0.00014573035968838	0.00552400629797627	ZC3H12A;SP100;PARP10;RBCK1;BHLHE40;NLRC5;NFKBIA;SMAD7;DDIT3;TNFAIP3
negative regulation of extrinsic apoptotic signaling pathway in absence of ligand (GO:2001240)	4/12	0.00015910138771412	0.00565094036006045	MCL1;IFI6;PF4;TNF
negative regulation of signal transduction in absence of ligand (GO:1901099)	4/12	0.00015910138771412	0.00565094036006045	MCL1;IFI6;PF4;TNF
positive regulation of macromolecule metabolic process (GO:0010604)	13/158	0.000158462343310447	0.00565094036006045	ZC3H12A;RGCC;ATF4;TNF;LGALS9;DDX58;MAPK14;PLSCR1;CCL3;IFNG;DTX3L;KLF2;PF4
negative regulation of interleukin-6 production (GO:0032715)	4/13	0.000225325613719867	0.00734709255227566	TNF;SYT11;ZC3H12A;TNFAIP3
positive regulation of innate immune response (GO:0045089)	5/23	0.000215123724236238	0.00734709255227566	ZBP1;HLA-E;DDX60;PLSCR1;NLRC5
regulation of cytokine production involved in inflammatory response (GO:1900015)	4/13	0.000225325613719867	0.00734709255227566	CD6;MAPK14;ZC3H12A;PER1
regulation of interferon-alpha production (GO:0032647)	4/13	0.000225325613719867	0.00734709255227566	IFIH1;DDX58;STAT1;IRF7
regulation of type I interferon-mediated signaling pathway (GO:0060338)	5/23	0.000215123724236238	0.00734709255227566	ZBP1;STAT1;STAT2;USP18;NLRC5
positive regulation of cytokine secretion (GO:0050715)	6/36	0.000234771216127948	0.00753161207868531	RGCC;TNF;LGALS9;DDX58;IFIH1;MAPK14
positive regulation of interleukin-8 production (GO:0032757)	5/24	0.000266246882796076	0.00840579444256184	TNF;LGALS9;PRKD2;DDX58;DDIT3
activation of MAPKKK activity (GO:0000185)	3/6	0.000288962874538947	0.00842739187305809	TNF;GADD45B;GADD45G
negative regulation of extrinsic apoptotic signaling pathway (GO:2001237)	7/52	0.000282510305096008	0.00842739187305809	MCL1;IFI6;TNFSF10;TNF;TRADD;PF4;TNFAIP3
positive regulation of interferon-alpha production (GO:0032727)	4/14	0.000309300958639135	0.00842739187305809	IFIH1;DDX58;STAT1;IRF7
positive regulation of neuron apoptotic process (GO:0043525)	4/14	0.000309300958639135	0.00842739187305809	MCL1;CCL3;DDIT3;ATF4
positive regulation of tumor necrosis factor secretion (GO:1904469)	3/6	0.000288962874538947	0.00842739187305809	DDX58;LGALS9;IFIH1
regulation of NF-kappaB import into nucleus (GO:0042345)	4/14	0.000309300958639135	0.00842739187305809	TNF;ZC3H12A;LGALS9;NFKBIA
regulation of extrinsic apoptotic signaling pathway in absence of ligand (GO:2001239)	4/14	0.000309300958639135	0.00842739187305809	MCL1;IFI6;PF4;TNF
regulation of response to interferon-gamma (GO:0060330)	4/14	0.000309300958639135	0.00842739187305809	PARP9;SOCS1;STAT1;IFNG
regulation of translational initiation in response to stress (GO:0043558)	3/6	0.000288962874538947	0.00842739187305809	ATF4;PPP1R15A;EIF2S1
response to exogenous dsRNA (GO:0043330)	4/14	0.000309300958639135	0.00842739187305809	SLC3A2;IFIT1;DDX58;IFIH1
positive regulation of cell death (GO:0010942)	6/38	0.000319147462580389	0.00857816625773505	ZC3H12A;DDIT4;EIF2S1;AKR1C3;TNF;FOS
cellular response to organic substance (GO:0071310)	8/71	0.00036583830609303	0.0095125732889084	TNF;HAX1;JUND;JUNB;JUN;CCL3;MAPK14;TIPARP
negative regulation of growth (GO:0045926)	8/71	0.00036583830609303	0.0095125732889084	TSPYL2;BST2;CCDC85B;BTG1;MT2A;CDKN1A;PNPT1;PML
positive regulation of I-kappaB kinase/NF-kappaB signaling (GO:0043123)	11/129	0.000370727704214507	0.0095125732889084	IFIT5;TNFSF10;BST2;TNF;NDFIP1;RBCK1;TRADD;TRIM22;LGALS9;SHISA5;UBC
positive regulation of gene expression (GO:0010628)	26/506	0.000373042089761114	0.0095125732889084	ZC3H12A;SP100;ATF4;STAT1;PARP9;DDX21;PLSCR1;FOS;TAF1D;MAPK14;RGCC;RAN;TNF;LGALS9;CD38;IFNG;DDX58;DTX3L;DDIT3;PF4;IRF7;POLR2A;KLF6;JUN;CCL3;KLF2
protein kinase B signaling (GO:0043491)	5/26	0.000395586331607949	0.00995976219706597	TNF;NR4A1;CDKN1A;CCL3;MKRN1
GO of upregulated genes in Mild1 Progressor next stage vs baseline (day 5-8) in B cells
No significant GO enriched (adjusted p-value < 0.01)
GO of downregulated genes in Mild1 Progressor next stage vs baseline (day 5-8) in B cells
Term	Overlap	P.value	Adjusted.P.value	Genes
cellular response to type I interferon (GO:0071357)	29/50	4.19907178707821e-37	3.23958388373084e-34	OASL;OAS2;MYD88;BST2;OAS3;IFI6;ADAR;IRF3;IRF9;IFITM3;HLA-E;SP100;MX1;RSAD2;IRF7;IFIT2;IFITM1;IFIT3;ISG20;STAT1;XAF1;IFITM2;IFIT1;STAT2;OAS1;ISG15;IRF1;IFI35;MX2
type I interferon signaling pathway (GO:0060337)	29/50	4.19907178707821e-37	3.23958388373084e-34	OASL;OAS2;MYD88;BST2;OAS3;IFI6;ADAR;IRF3;IRF9;IFITM3;HLA-E;SP100;MX1;RSAD2;IRF7;IFIT2;IFITM1;IFIT3;ISG20;STAT1;XAF1;IFITM2;IFIT1;STAT2;OAS1;ISG15;IRF1;IFI35;MX2
cytokine-mediated signaling pathway (GO:0019221)	47/371	5.55223190419116e-25	2.85569794272232e-22	OASL;TRIM22;OAS2;MYD88;PSMB9;BST2;OAS3;IFI6;ADAR;JAK2;IRF3;PML;CD40;IRF9;HNRNPF;PSME1;IFITM3;MYC;HLA-E;PSME2;B2M;SP100;PSMB10;MX1;CDKN1A;MCL1;RSAD2;IRF7;IFIT2;IFITM1;FOS;JUNB;IFIT3;ISG20;STAT1;XAF1;IFITM2;HLA-DRB1;IFIT1;MT2A;FCER2;STAT2;OAS1;ISG15;IRF1;IFI35;MX2
response to cytokine (GO:0034097)	26/98	1.79301154292125e-22	6.91654202681872e-20	MYD88;BST2;PLSCR1;LGALS9;ADAR;JAK2;PML;IFITM3;CCR7;EIF2AK2;MAPKAPK2;SP100;MX1;MCL1;JUND;IFITM1;JUNB;NUB1;STAT1;XAF1;JUN;CALCOCO2;IFITM2;TRIM56;ISG15;MX2
negative regulation of viral genome replication (GO:0045071)	19/40	2.33093293642209e-22	7.19325904179856e-20	OASL;OAS2;BST2;PLSCR1;OAS3;IFI16;PARP10;IFITM3;EIF2AK2;APOBEC3G;MX1;RSAD2;IFITM1;ISG20;IFITM2;IFIT1;OAS1;ISG15;ZC3HAV1
negative regulation of viral life cycle (GO:1903901)	20/47	2.86662502233678e-22	7.37200401577609e-20	OASL;OAS2;BST2;PLSCR1;OAS3;IFI16;PML;PARP10;IFITM3;EIF2AK2;APOBEC3G;MX1;RSAD2;IFITM1;ISG20;IFITM2;IFIT1;OAS1;ISG15;ZC3HAV1
regulation of viral genome replication (GO:0045069)	20/51	2.12214872567772e-21	4.67782211960103e-19	OASL;OAS2;BST2;PLSCR1;OAS3;ADAR;IFI16;PARP10;IFITM3;EIF2AK2;APOBEC3G;MX1;RSAD2;IFITM1;ISG20;IFITM2;IFIT1;OAS1;ISG15;ZC3HAV1
interferon-gamma-mediated signaling pathway (GO:0060333)	17/57	5.17127806213615e-16	9.9741025623451e-14	OASL;TRIM22;STAT1;OAS2;IRF1;HLA-E;OAS3;IRF7;HLA-DRB1;SP100;MT2A;OAS1;B2M;JAK2;IRF3;PML;IRF9
cellular response to interferon-gamma (GO:0071346)	18/72	2.2243153792728e-15	3.8134651446866e-13	OASL;B2M;TRIM22;STAT1;OAS2;HLA-E;OAS3;IRF7;HLA-DRB1;SP100;MT2A;LGALS9;OAS1;JAK2;IRF1;IRF3;PML;IRF9
response to interferon-beta (GO:0035456)	10/16	6.2698348642841e-14	9.67435519559036e-12	IFITM3;STAT1;BST2;PLSCR1;HTRA2;XAF1;IFITM2;IRF1;IFITM1;PNPT1
regulation of type I interferon production (GO:0032479)	15/79	3.73440943185445e-11	5.23835795759219e-09	ZBP1;UBE2L6;MYD88;DDX58;IRF7;IFIH1;LRRFIP1;IFI16;UBA7;TRIM56;HERC5;IRF1;IRF3;ISG15;DHX58
regulation of cytokine production (GO:0001817)	12/54	5.19893480681084e-10	6.68496367242428e-08	ZBP1;DDX58;IRF3;IRF7;CCR7;EIF2AK2;IFIH1;IFI16;MAPKAPK2;TRIM56;ISG15;CD83
response to interferon-alpha (GO:0035455)	7/14	3.64911483349824e-09	4.33121860622137e-07	IFITM3;BST2;IFITM2;EIF2AK2;ADAR;IFITM1;MX2
response to interferon-gamma (GO:0034341)	9/32	8.4728015954681e-09	9.33823775843377e-07	IFITM3;STAT1;BST2;CALCOCO2;IFITM2;LGALS9;SP100;IFITM1;NUB1
positive regulation of cytokine production (GO:0001819)	16/135	1.12948751936186e-08	1.16186616158357e-06	DDIT3;ZBP1;MYD88;HLA-E;DDX58;TLR7;IRF7;CCR7;EIF2AK2;LRRFIP1;DDX60;LGALS9;IFI16;IRF1;IRF3;DHX58
positive regulation of type I interferon production (GO:0032481)	11/57	1.36806422551593e-08	1.31932693748192e-06	ZBP1;STAT1;MYD88;DDX58;IRF3;IRF7;LRRFIP1;IFI16;IRF1;IFIH1;DHX58
regulation of innate immune response (GO:0045088)	10/47	2.35198447371904e-08	2.13477178996969e-06	IRF1;STAT1;HLA-E;PLSCR1;FCGR2B;PARP9;STAT2;IFI16;USP18;DHX58
response to type I interferon (GO:0034340)	5/7	6.34920130920473e-08	5.44267645561272e-06	IFIT1;TRIM56;ISG15;SP100;MX1
positive regulation of interferon-alpha production (GO:0032727)	6/16	4.15021904239815e-07	3.37041472758966e-05	STAT1;DDX58;IRF7;IFIH1;IRF3;TLR7
negative regulation of type I interferon production (GO:0032480)	8/40	1.03037213561584e-06	7.9493210262762e-05	UBE2L6;DDX58;IFIH1;UBA7;ISG15;HERC5;IRF3;DHX58
regulation of interferon-alpha production (GO:0032647)	5/12	2.20526728695538e-06	0.000161455599494715	STAT1;DDX58;IRF7;IFIH1;IRF3
regulation of nuclease activity (GO:0032069)	4/6	2.30202410167448e-06	0.000161455599494715	OASL;OAS3;OAS1;OAS2
cellular response to cytokine stimulus (GO:0071345)	17/224	2.60693977836052e-06	0.000174891655565665	CDKN1A;MYC;STAT1;MCL1;PNPT1;ZFP36;HTRA2;CCR7;IFIT1;MT2A;LGALS9;FCER2;STAT2;JAK2;IRF1;FOS;JUNB
negative regulation of cytokine production (GO:0001818)	10/77	2.94571566186679e-06	0.000189384969427519	UBE2L6;DDX58;FCGR2B;IFIH1;LGALS9;UBA7;HERC5;ISG15;IRF3;DHX58
positive regulation of interferon-beta production (GO:0032728)	6/22	3.49542195299135e-06	0.000215737442938626	DDX58;IRF7;IFIH1;IRF1;IRF3;TLR7
regulation of immune response (GO:0050776)	12/124	7.01753898741195e-06	0.000416463948368332	CD81;IGLV3-25;HLA-E;PLSCR1;FCGR2B;IRF7;SELL;B2M;IRF1;IFITM1;CD40;DHX58
regulation of defense response to virus by host (GO:0050691)	6/25	7.88863602962055e-06	0.000450820940507574	STAT1;DDX58;PARP9;IFIT1;APOBEC3G;DTX3L
cellular response to interferon-beta (GO:0035458)	4/8	1.04069229954684e-05	0.00057349579221456	IRF1;HTRA2;PNPT1;STAT1
response to molecule of bacterial origin (GO:0002237)	8/54	1.09479877434804e-05	0.000582508451316908	JUNB;JUN;FCGR2B;JUND;LGALS9;MAPKAPK2;JAK2;CD40
positive regulation of transcription from RNA polymerase II promoter (GO:0045944)	25/482	1.24980964308475e-05	0.000642818759759925	NR4A2;SUB1;DDX58;PLSCR1;KLF6;IFI16;IRF3;CD40;CREB3;DDIT3;MYC;IER2;GABPA;IRF7;JUND;FOS;JUNB;KLF2;CD81;STAT1;HELZ2;JUN;CSRNP1;IRF1;KDM6B
positive regulation of defense response to virus by host (GO:0002230)	5/17	1.58706994090884e-05	0.00078995126413624	STAT1;DDX58;PARP9;APOBEC3G;DTX3L
negative regulation of binding (GO:0051100)	8/57	1.65109081388239e-05	0.000796135351818913	DDX11;JUN;IFIT1;IFIT2;IFI16;JAK2;SP100;ID3
regulation of defense response (GO:0031347)	7/42	1.77738780290228e-05	0.000831063448447943	USP18;MYD88;FCGR2B;HERC5;JAK2;IRF1;DHX58
response to purine-containing compound (GO:0014074)	4/9	1.84375808452295e-05	0.000836740801299681	JUND;JUN;JUNB;STAT1
response to organophosphorus (GO:0046683)	4/10	3.02458619330796e-05	0.00133341042750691	JUND;JUN;JUNB;STAT1
negative regulation of viral process (GO:0048525)	4/12	6.9070254616024e-05	0.00296042785757014	APOBEC3G;IFITM3;STAT1;ZFP36
antigen processing and presentation of endogenous peptide antigen (GO:0002483)	3/5	7.75962015486419e-05	0.00309449757861466	B2M;HLA-E;TAP1
negative regulation of DNA binding (GO:0043392)	5/23	7.82147800168319e-05	0.00309449757861466	JUN;IFI16;JAK2;SP100;ID3
positive regulation of tumor necrosis factor secretion (GO:1904469)	3/5	7.75962015486419e-05	0.00309449757861466	DDX58;LGALS9;IFIH1
positive regulation of cysteine-type endopeptidase activity involved in apoptotic signaling pathway (GO:2001269)	4/13	9.82014374322831e-05	0.00369572726726861	TNFSF10;JAK2;LGALS9;HTRA2
response to exogenous dsRNA (GO:0043330)	4/13	9.82014374322831e-05	0.00369572726726861	SLC3A2;DDX58;IFIT1;IFIH1
positive regulation of innate immune response (GO:0045089)	5/25	0.000119519280528757	0.00439091071085409	ZBP1;HLA-E;PLSCR1;DDX60;DHX58
positive regulation of chromatin binding (GO:0035563)	3/6	0.000152890378993392	0.00548627569271636	PARP9;DTX3L;DDX11
regulation of transcription from RNA polymerase II promoter (GO:0006357)	34/886	0.000176950127526171	0.00620531924483822	NR4A2;SUB1;DDX58;PLSCR1;PARP9;LRRFIP1;KLF6;IFI16;IRF3;CD40;DRAP1;CREB3;DDIT3;MYC;IER2;HIVEP1;SP100;GABPA;CDKN1A;IRF7;JUND;FOS;JUNB;KLF2;CD81;STAT1;HELZ2;JUN;ZFP36;STAT2;CSRNP1;USP15;IRF1;KDM6B
STAT cascade (GO:0097696)	4/16	0.000238389238586256	0.0077625343238372	JAK2;STAT1;STAT2;NMI
positive regulation of transcription, DNA-templated (GO:0045893)	28/683	0.000241478708713017	0.0077625343238372	NR4A2;DDX58;PLSCR1;PARP9;KLF6;IFI16;IRF3;DTX3L;CD40;CREB3;DDIT3;MYC;ILF2;IER2;SP100;GABPA;IRF7;JUND;FOS;JUNB;KLF2;CD81;STAT1;HELZ2;JUN;CSRNP1;IRF1;KDM6B
regulation of interferon-gamma-mediated signaling pathway (GO:0060334)	4/16	0.000238389238586256	0.0077625343238372	PARP14;JAK2;PARP9;STAT1
regulation of viral entry into host cell (GO:0046596)	4/16	0.000238389238586256	0.0077625343238372	IFITM1;IFITM3;IFITM2;LGALS9
regulation of RNA metabolic process (GO:0051252)	5/29	0.000250236384618624	0.00787989268299055	OASL;OAS2;OAS3;OAS1;HNRNPF
regulation of tumor necrosis factor secretion (GO:1904467)	3/7	0.000263593113077206	0.00813448346956259	DDX58;LGALS9;IFIH1
positive regulation of tumor necrosis factor production (GO:0032760)	5/30	0.000295419852892669	0.00876601601948825	HLA-E;DDX58;LGALS9;JAK2;IFIH1
regulation of interferon-beta production (GO:0032648)	5/30	0.000295419852892669	0.00876601601948825	DDX58;IRF7;IFIH1;IRF1;IRF3
GO of upregulated genes in Mild1 Progressor next stage vs baseline (day 5-8) in Myeloid cells
Term	Overlap	P.value	Adjusted.P.value	Genes
regulation of translation (GO:0006417)	17/181	1.24139384082679e-07	0.000211409371092802	NUP214;SOX4;EIF3H;BTG2;EIF4A2;FOXO3;EIF4B;DDX3X;FXR1;EEF2;EIF1;RACK1;VIM;H3F3A;EIF2A;POLR2A;EIF5
GO of downregulated genes in Mild1 Progressor next stage vs baseline (day 5-8) in Myeloid cells
Term	Overlap	P.value	Adjusted.P.value	Genes
cellular response to type I interferon (GO:0071357)	26/50	4.16299430911301e-31	3.06812680581629e-28	XAF1;HLA-E;HLA-B;HLA-A;HLA-C;IFIT2;IFITM2;IFI6;IFIT1;MX2;IFIT3;OASL;IFI27;RSAD2;IRF7;OAS2;OAS1;OAS3;BST2;ISG20;IFI35;IFITM1;IRF2;MX1;IFITM3;ISG15
type I interferon signaling pathway (GO:0060337)	26/50	4.16299430911301e-31	3.06812680581629e-28	XAF1;HLA-E;HLA-B;HLA-A;HLA-C;IFIT2;IFITM2;IFI6;IFIT1;MX2;IFIT3;OASL;IFI27;RSAD2;IRF7;OAS2;OAS1;OAS3;BST2;ISG20;IFI35;IFITM1;IRF2;MX1;IFITM3;ISG15
cytokine-mediated signaling pathway (GO:0019221)	53/402	4.12708056405432e-28	2.02777225047202e-25	HLA-DPA1;XAF1;HLA-E;HLA-B;HLA-A;HLA-C;IFIT2;IFITM2;CDKN1A;IL2RG;TIMP1;PSMB3;IFI6;HLA-DRB1;PML;IFIT1;IFI30;PSME2;CCR1;PSMA4;MX2;IFIT3;FCGR1A;OASL;B2M;GBP1;PSMA6;IL1RN;IFI27;HLA-DRB5;RSAD2;TRIM22;PSMB10;IRF7;MT2A;PSME1;OAS2;OAS1;OAS3;TNFSF13;BST2;TNFSF13B;ISG20;IFI35;FPR1;FCGR1B;IFITM1;IRF2;CUL1;PSMB9;MX1;IFITM3;ISG15
interferon-gamma-mediated signaling pathway (GO:0060333)	21/59	5.67504642071005e-21	2.09125460603165e-18	HLA-DPA1;HLA-E;HLA-B;HLA-A;HLA-C;HLA-DRB1;PML;IFI30;FCGR1A;OASL;B2M;GBP1;HLA-DRB5;TRIM22;IRF7;MT2A;OAS2;OAS1;OAS3;FCGR1B;IRF2
cellular response to interferon-gamma (GO:0071346)	23/77	7.2095924225792e-21	2.12538784617635e-18	HLA-DPA1;HLA-E;HLA-B;HLA-A;HLA-C;HLA-DRB1;PML;IFI30;FCGR1A;B2M;OASL;LGALS9;AIF1;GBP1;HLA-DRB5;TRIM22;IRF7;MT2A;OAS2;OAS1;OAS3;FCGR1B;IRF2
negative regulation of viral life cycle (GO:1903901)	19/47	2.47959611039227e-20	6.09154111119701e-18	IFITM2;PLSCR1;FCN1;EIF2AK2;PML;IFIT1;OASL;IFI16;RSAD2;OAS2;OAS1;OAS3;BST2;ISG20;APOBEC3A;IFITM1;MX1;IFITM3;ISG15
antigen processing and presentation of exogenous peptide antigen via MHC class I (GO:0042590)	21/73	9.16653643409596e-19	1.69484040313051e-16	HLA-E;HLA-B;HLA-A;HLA-C;PSMB3;IFI30;PSME2;PSMA4;CYBA;FCER1G;FCGR1A;B2M;PSMA6;NCF4;PSMB10;PDIA3;PSME1;CALR;FCGR1B;TAP1;PSMB9
negative regulation of viral genome replication (GO:0045071)	17/40	9.19859106176669e-19	1.69484040313051e-16	IFI16;ISG20;EIF2AK2;RSAD2;APOBEC3A;IFIT1;IFITM1;OAS1;ISG15;IFITM2;OAS2;PLSCR1;OASL;MX1;IFITM3;BST2;OAS3
antigen processing and presentation of exogenous peptide antigen via MHC class I, TAP-dependent (GO:0002479)	19/70	1.47567612639415e-16	2.41682956700553e-14	HLA-E;HLA-B;HLA-A;HLA-C;PSMB3;PSME2;PSMA4;CYBA;FCGR1A;B2M;PSMA6;NCF4;PSMB10;PDIA3;PSME1;CALR;FCGR1B;TAP1;PSMB9
regulation of viral genome replication (GO:0045069)	17/52	1.82139058316031e-16	2.6847297195783e-14	IFI16;ISG20;EIF2AK2;RSAD2;APOBEC3A;IFIT1;IFITM1;OAS1;ISG15;IFITM2;OAS2;PLSCR1;OASL;MX1;IFITM3;BST2;OAS3
antigen processing and presentation of peptide antigen via MHC class I (GO:0002474)	10/25	3.31945453106834e-11	4.44806907163158e-09	CALR;HLA-E;HLA-B;HLA-A;IFI30;HLA-C;TAP1;PDIA3;FCER1G;B2M
neutrophil activation involved in immune response (GO:0002283)	29/402	5.23023969954468e-09	6.42447776427405e-07	RNASET2;CD68;PLAC8;CST3;MNDA;S100A11;CD300A;JUP;SERPINA1;FCN1;DYNLT1;CYBA;FCER1G;B2M;RNASE2;GM2A;CD14;HPSE;CTSD;LILRA2;BST2;S100A8;CD63;GRN;FPR1;SELL;CFD;CD53;ADA2
neutrophil degranulation (GO:0043312)	28/399	1.79519867409792e-08	2.03547911201564e-06	RNASET2;CD68;PLAC8;CST3;MNDA;S100A11;CD300A;JUP;FCN1;SERPINA1;DYNLT1;CYBA;FCER1G;B2M;RNASE2;GM2A;CD14;HPSE;CTSD;BST2;S100A8;CD63;GRN;FPR1;SELL;CFD;CD53;ADA2
neutrophil mediated immunity (GO:0002446)	28/403	2.22723225291783e-08	2.34495738628635e-06	RNASET2;CD68;PLAC8;CST3;MNDA;S100A11;CD300A;JUP;FCN1;SERPINA1;DYNLT1;CYBA;FCER1G;B2M;RNASE2;GM2A;CD14;HPSE;CTSD;BST2;S100A8;CD63;GRN;FPR1;SELL;CFD;CD53;ADA2
regulation of viral entry into host cell (GO:0046596)	7/19	6.56656517595521e-08	6.45274471290532e-06	CD74;LGALS1;IFITM1;IFITM2;LGALS9;IFITM3;FCN1
regulation of immune response (GO:0050776)	15/130	8.30023223363936e-08	7.64658894524026e-06	NLRP3;PILRA;HLA-B;HLA-E;SIGLEC7;HLA-A;HCST;SELL;IFITM1;HLA-C;IRF7;PLSCR1;FCGR1A;CD300A;B2M
response to cytokine (GO:0034097)	13/101	1.70151232645062e-07	1.47531127599306e-05	XAF1;EIF2AK2;PML;IFITM1;ISG15;MX2;IFITM2;PLSCR1;LGALS9;MX1;IFITM3;BST2;TIMP1
antigen processing and presentation of exogenous peptide antigen via MHC class I, TAP-independent (GO:0002480)	5/8	2.05384175981665e-07	1.60177126796543e-05	HLA-E;HLA-B;HLA-A;HLA-C;B2M
response to interferon-alpha (GO:0035455)	6/14	2.06469837797443e-07	1.60177126796543e-05	EIF2AK2;IFITM1;MX2;IFITM2;IFITM3;BST2
response to interferon-beta (GO:0035456)	6/16	5.31538218381259e-07	3.91743666946988e-05	XAF1;IFITM1;IFITM2;PLSCR1;IFITM3;BST2
positive regulation of cytokine production (GO:0001819)	14/146	2.19548073940803e-06	0.000154101838566069	HLA-DPA1;IFI16;EIF2AK2;DDX58;GBP5;NLRP3;HLA-E;CD14;IRF7;HPSE;CYBA;DDX60;ZBP1;LGALS9
regulation of nuclease activity (GO:0032069)	4/6	2.72184930955402e-06	0.00018236390374012	OASL;OAS2;OAS3;OAS1
positive regulation of tumor necrosis factor production (GO:0032760)	7/32	3.47707144423718e-06	0.000222834926469809	DDX58;HLA-E;CD14;IFIH1;CYBA;CLU;LGALS9
negative regulation of cell cycle G2/M phase transition (GO:1902750)	9/61	4.46197158823549e-06	0.000274039421710796	PSMB3;ATF5;PSMB10;PSME2;PSMA4;PSME1;CUL1;PSMB9;PSMA6
innate immune response activating cell surface receptor signaling pathway (GO:0002220)	11/99	6.68522252533687e-06	0.000394160720093862	PSMB3;PSMB10;PSME2;PSMA4;PSME1;FCER1G;CUL1;LILRA2;PSMB9;PSMA6;FCN1
response to interferon-gamma (GO:0034341)	7/36	8.0297293311849e-06	0.000455223885929483	HLA-DPA1;IFITM1;IFITM2;IFITM3;LGALS9;AIF1;BST2
negative regulation of mitotic cell cycle phase transition (GO:1901991)	9/69	1.26087357531803e-05	0.000688343574081027	PSMB3;PSMB10;PSME2;PSMA4;PSME1;CUL1;PSMB9;CDKN1A;PSMA6
regulation of endopeptidase activity (GO:0052548)	6/27	1.61952445081552e-05	0.000852563943036455	SERPING1;PSME2;PSME1;PSMB9;SERPINA1;TIMP1
positive regulation of ubiquitin protein ligase activity (GO:1904668)	9/72	1.79325808723535e-05	0.000911469800201691	PSMB3;PSMB10;PSME2;PSMA4;PSME1;CUL1;PSMB9;PSMA6;UBE2S
negative regulation of G2/M transition of mitotic cell cycle (GO:0010972)	8/56	1.958431115699e-05	0.000962242488180108	PSMB3;PSMB10;PSME2;PSMA4;PSME1;CUL1;PSMB9;PSMA6
positive regulation of protein ubiquitination involved in ubiquitin-dependent protein catabolic process (GO:2000060)	9/77	3.10412513781838e-05	0.00147596143649816	PSMB3;PSMB10;PSME2;PSMA4;PSME1;CUL1;CLU;PSMB9;PSMA6
negative regulation of viral entry into host cell (GO:0046597)	4/10	3.56619339753473e-05	0.00159568347460144	IFITM2;IFITM3;IFITM1;FCN1
regulation of osteoblast proliferation (GO:0033688)	3/4	3.57242568940621e-05	0.00159568347460144	HPSE;EIF2AK2;ATRAID
regulation of cytokine production (GO:0001817)	8/61	3.71068470999325e-05	0.00160869095956766	IFI16;EIF2AK2;DDX58;NLRP3;IRF7;IFIH1;ZBP1;ISG15
regulation of type I interferon production (GO:0032479)	9/80	4.22588746538243e-05	0.00177970232113534	HERC5;IFI16;DDX58;TNFAIP3;IRF7;IFIH1;UBE2L6;ZBP1;ISG15
regulation of hematopoietic progenitor cell differentiation (GO:1901532)	8/63	4.70771856440553e-05	0.00187545328754966	EIF2AK2;PSMB3;PSMB10;PSME2;PSMA4;PSME1;PSMB9;PSMA6
regulation of hematopoietic stem cell differentiation (GO:1902036)	8/63	4.70771856440553e-05	0.00187545328754966	EIF2AK2;PSMB3;PSMB10;PSME2;PSMA4;PSME1;PSMB9;PSMA6
regulation of cellular amine metabolic process (GO:0033238)	7/47	4.97368942026728e-05	0.00187979953986512	PSMB3;PSMB10;PSME2;PSMA4;PSME1;PSMB9;PSMA6
regulation of cellular amino acid metabolic process (GO:0006521)	7/47	4.97368942026728e-05	0.00187979953986512	PSMB3;PSMB10;PSME2;PSMA4;PSME1;PSMB9;PSMA6
SCF-dependent proteasomal ubiquitin-dependent protein catabolic process (GO:0031146)	8/64	5.28439227835182e-05	0.00194729855457264	PSMB3;PSMB10;PSME2;PSMA4;PSME1;CUL1;PSMB9;PSMA6
negative regulation of cell proliferation (GO:0008285)	14/194	5.68686935107282e-05	0.00204449888377594	EIF2AK2;CD300A;WARS;ATF5;PML;IFITM1;TNFAIP3;ATRAID;IFIT3;CUL1;S100A11;EMP3;CDKN1A;AIF1
negative regulation of endopeptidase activity (GO:0010951)	5/21	5.97063495220566e-05	0.00204667812082585	IFI16;SERPING1;CST3;SERPINA1;TIMP1
proteasomal ubiquitin-independent protein catabolic process (GO:0010499)	5/21	5.97063495220566e-05	0.00204667812082585	PSMB3;PSMB10;PSMA4;PSMB9;PSMA6
regulation of innate immune response (GO:0045088)	7/49	6.55608426548765e-05	0.00219628822893836	IFI16;GBP5;HLA-E;TNFAIP3;PARP9;PLSCR1;USP18
positive regulation of ubiquitin-protein ligase activity involved in regulation of mitotic cell cycle transition (GO:0051437)	8/67	7.37835160116821e-05	0.00236428049133086	PSMB3;PSMB10;PSME2;PSMA4;PSME1;CUL1;PSMB9;PSMA6
regulation of stem cell differentiation (GO:2000736)	8/67	7.37835160116821e-05	0.00236428049133086	EIF2AK2;PSMB3;PSMB10;PSME2;PSMA4;PSME1;PSMB9;PSMA6
anaphase-promoting complex-dependent catabolic process (GO:0031145)	8/68	8.21326431046308e-05	0.0025758194880048	PSMB3;PSMB10;PSME2;PSMA4;PSME1;PSMB9;PSMA6;UBE2S
T cell receptor signaling pathway (GO:0050852)	11/130	8.72932844319745e-05	0.00264498594223125	HLA-DPA1;PSMB3;HLA-DRB5;HLA-DRB1;PSMB10;PSME2;PSMA4;PSME1;CUL1;PSMB9;PSMA6
antigen processing and presentation of endogenous peptide antigen (GO:0002483)	3/5	8.79269410918121e-05	0.00264498594223125	B2M;TAP1;HLA-E
interleukin-1-mediated signaling pathway (GO:0070498)	9/90	0.000107373555938913	0.00316537242907917	PSMB3;PSMB10;PSME2;PSMA4;PSME1;CUL1;PSMB9;PSMA6;IL1RN
regulation of cellular ketone metabolic process (GO:0010565)	7/53	0.00010957703809179	0.00316699125779015	PSMB3;PSMB10;PSME2;PSMA4;PSME1;PSMB9;PSMA6
regulation of defense response to virus by host (GO:0050691)	5/24	0.000118474620294141	0.00335829981372239	DDX58;DTX3L;IFIT1;TNFAIP3;PARP9
positive regulation of endocytosis (GO:0045807)	6/38	0.000124585411311384	0.00346488483533923	CALR;CD63;CYBA;FCER1G;CLU;B2M
regulated exocytosis (GO:0045055)	9/92	0.000127383653388473	0.00347710194619645	LGALS3BP;CD63;SERPING1;SYNGR2;CFD;CLU;SRGN;SERPINA1;TIMP1
NIK/NF-kappaB signaling (GO:0038061)	8/73	0.000136533359834468	0.00365909404356375	PSMB3;PSMB10;PSME2;PSMA4;PSME1;CUL1;PSMB9;PSMA6
regulation of tumor necrosis factor production (GO:0032680)	6/39	0.00014468732035224	0.00380837696784288	HLA-E;CD14;TNFAIP3;CYBA;CLU;LGALS9
tumor necrosis factor-mediated signaling pathway (GO:0033209)	9/94	0.000150421694930529	0.00388985225136141	PSMB3;PSMB10;PSMB9;PSME2;PSMA4;PSME1;TNFSF13;PSMA6;TNFSF13B
antigen receptor-mediated signaling pathway (GO:0050851)	12/163	0.00016010425601445	0.00399989276890337	HLA-DPA1;PSMB3;HLA-DRB5;HLA-DRB1;PSMB10;PSME2;MNDA;PSMA4;PSME1;CUL1;PSMB9;PSMA6
response to exogenous dsRNA (GO:0043330)	4/14	0.000159113291069964	0.00399989276890337	IFIH1;IFIT1;DDX58;SLC3A2
negative regulation of type I interferon production (GO:0032480)	6/40	0.000167273357374852	0.00410934881284219	HERC5;DDX58;TNFAIP3;UBE2L6;IFIH1;ISG15
negative regulation of cytokine production (GO:0001818)	8/76	0.000181487775312446	0.00417989032516476	HERC5;DDX58;TNFAIP3;UBE2L6;IFIH1;LGALS9;SRGN;ISG15
positive regulation of tumor necrosis factor secretion (GO:1904469)	3/6	0.000173132032873517	0.00417989032516476	LGALS9;IFIH1;DDX58
proteolysis involved in cellular protein catabolic process (GO:0051603)	8/76	0.000181487775312446	0.00417989032516476	CHMP4B;PSMB3;PSMB10;TNFAIP3;PSMA4;PSMB9;PSMA6;ISG15
stimulatory C-type lectin receptor signaling pathway (GO:0002223)	9/96	0.0001768385507792	0.00417989032516476	PSMB3;PSMB10;PSME2;PSMA4;PSME1;FCER1G;CUL1;PSMB9;PSMA6
platelet degranulation (GO:0002576)	8/78	0.000217727587777427	0.00486258279369588	LGALS3BP;CD63;SERPING1;CFD;CLU;SRGN;SERPINA1;TIMP1
regulation of transcription from RNA polymerase II promoter in response to stress (GO:0043618)	8/78	0.000217727587777427	0.00486258279369588	PSMB3;PSMB10;PSME2;PSMA4;PSME1;PSMB9;PSMA6;ATF3
positive regulation of innate immune response (GO:0045089)	5/28	0.000255858285756828	0.00562888228665022	GBP5;HLA-E;DDX60;PLSCR1;ZBP1
protein catabolic process (GO:0030163)	7/61	0.000269118059999393	0.00583352971233978	PSMB3;NAPSA;PSMB10;PSMA4;CTSD;PSMB9;PSMA6
positive regulation of viral entry into host cell (GO:0046598)	3/7	0.000298296177721346	0.00626190653811744	LGALS1;CD74;LGALS9
regulation of primary metabolic process (GO:0080090)	9/103	0.000301625077480555	0.00626190653811744	PSMB3;HELZ2;PSMB10;G0S2;PSME2;PSMA4;PSME1;PSMB9;PSMA6
response to type I interferon (GO:0034340)	3/7	0.000298296177721346	0.00626190653811744	MX1;IFIT1;ISG15
positive regulation of canonical Wnt signaling pathway (GO:0090263)	8/82	0.000308077145726762	0.00630702378890621	PSMB3;PSMB10;PSME2;PSMA4;PSME1;PSMB9;PSMA6;JUP
negative regulation of ubiquitin-protein ligase activity involved in mitotic cell cycle (GO:0051436)	7/64	0.000363379383143607	0.00723812446964427	PSMB3;PSMB10;PSME2;PSMA4;PSME1;PSMB9;PSMA6
regulation of ubiquitin-protein ligase activity involved in mitotic cell cycle (GO:0051439)	7/64	0.000363379383143607	0.00723812446964427	PSMB3;PSMB10;PSME2;PSMA4;PSME1;PSMB9;PSMA6
cellular response to interleukin-1 (GO:0071347)	9/106	0.000373853193346785	0.00734746142657547	PSMB3;PSMB10;PSME2;PSMA4;PSME1;CUL1;PSMB9;PSMA6;IL1RN
negative regulation of osteoblast proliferation (GO:0033689)	2/2	0.000436836668862946	0.00847233223557872	EIF2AK2;ATRAID
negative regulation of toll-like receptor signaling pathway (GO:0034122)	4/18	0.000455361067281976	0.00865793158462073	TNFAIP3;CD14;CD300A;LILRA2
positive regulation of T cell cytokine production (GO:0002726)	3/8	0.000469901307170732	0.00865793158462073	B2M;RSAD2;NLRP3
regulation of interleukin-4 production (GO:0032673)	3/8	0.000469901307170732	0.00865793158462073	LGALS9;NLRP3;HLA-E
regulation of tumor necrosis factor secretion (GO:1904467)	3/8	0.000469901307170732	0.00865793158462073	LGALS9;IFIH1;DDX58

## Sheet: Mild2_Prog_next_stage_days5-8
GO of upregulated genes in Mild2 Progressor next stage vs baseline (day 5-8) in NK, T cells
Term	Overlap	P.value	Adjusted.P.value	Genes
regulation of cell cycle (GO:0051726)	8/165	8.84714e-06	0.00725465	RACK1;JUNB;MAP3K8;GADD45G;JUND;NOP53;TSPYL2;ID3
GO of downregulated genes in Mild2 Progressor next stage vs baseline (day 5-8) in NK, T cells
Term	Overlap	P.value	Adjusted.P.value	Genes
cellular response to type I interferon (GO:0071357)	32/50	1.43229405277179e-42	1.02623868881098e-39	OAS2;IFITM2;MX1;IRF3;IFI6;HLA-C;BST2;IRF9;SP100;IFI27;ISG20;XAF1;OAS1;ADAR;IFI35;STAT1;IFIT2;IFIT1;ISG15;OASL;IRF2;IFITM3;RSAD2;PSMB8;OAS3;IFNAR1;IFIT3;MX2;STAT2;IFITM1;HLA-F;IRF7
type I interferon signaling pathway (GO:0060337)	32/50	1.43229405277179e-42	1.02623868881098e-39	OAS2;IFITM2;MX1;IRF3;IFI6;HLA-C;BST2;IRF9;SP100;IFI27;ISG20;XAF1;OAS1;ADAR;IFI35;STAT1;IFIT2;IFIT1;ISG15;OASL;IRF2;IFITM3;RSAD2;PSMB8;OAS3;IFNAR1;IFIT3;MX2;STAT2;IFITM1;HLA-F;IRF7
cytokine-mediated signaling pathway (GO:0019221)	52/402	1.53921523363712e-27	7.35231809934e-25	NFKBIA;IFITM2;OAS2;MX1;HLA-DPA1;IRF3;PIM1;PSME2;MT2A;HLA-C;IFI6;BST2;IRF9;SP100;TRIM38;IFI27;HLA-DRB1;XAF1;ISG20;IL32;TNFRSF14;GBP1;SOD1;IRF7;ADAR;IFI35;STAT1;HLA-DPB1;IFIT2;TANK;CASP1;IFIT1;ISG15;OASL;IRF2;IFITM3;UBB;RSAD2;PSMB9;IFNAR1;XCL2;PSMB8;IFIT3;OAS3;IL7R;MX2;TRIM22;STAT2;IFITM1;TRIM25;HLA-F;OAS1
negative regulation of viral genome replication (GO:0045071)	19/41	6.59489180232878e-22	2.36261998818429e-19	EIF2AK2;OAS2;IFITM2;MX1;BST2;IFIT5;PARP10;ISG20;ZC3HAV1;IFIT1;ISG15;OASL;IFITM3;RSAD2;OAS3;PLSCR1;IFI16;IFITM1;OAS1
cellular response to interferon-gamma (GO:0071346)	23/75	2.32139035536325e-21	6.65310475847107e-19	OAS2;HLA-DPA1;IRF3;MT2A;HLA-C;IRF9;SP100;TRIM38;HLA-DRB1;GBP1;IRF7;STAT1;HLA-DPB1;CASP1;LGALS9;OASL;IRF2;XCL2;OAS3;TRIM22;TRIM25;HLA-F;OAS1
regulation of viral genome replication (GO:0045069)	20/53	8.44644346057843e-21	2.01729224650148e-18	EIF2AK2;OAS2;IFITM2;MX1;BST2;IFIT5;PARP10;ISG20;ZC3HAV1;ADAR;IFIT1;ISG15;OASL;IFITM3;RSAD2;OAS3;PLSCR1;IFI16;IFITM1;OAS1
interferon-gamma-mediated signaling pathway (GO:0060333)	20/56	3.10603648769296e-20	5.56368785858002e-18	OAS2;HLA-DPA1;IRF3;MT2A;HLA-C;IRF9;SP100;TRIM38;HLA-DRB1;GBP1;IRF7;STAT1;HLA-DPB1;OASL;IRF2;OAS3;TRIM22;TRIM25;HLA-F;OAS1
negative regulation of viral life cycle (GO:1903901)	19/48	2.7406341427053e-20	5.56368785858002e-18	EIF2AK2;OAS2;IFITM2;MX1;BST2;IFIT5;PARP10;ISG20;ZC3HAV1;IFIT1;ISG15;OASL;IFITM3;RSAD2;OAS3;PLSCR1;IFI16;IFITM1;OAS1
response to cytokine (GO:0034097)	18/99	1.22381828432446e-12	1.94859066826327e-10	EIF2AK2;SP100;IFITM2;MX1;XAF1;PLSCR1;MX2;CASP1;LGALS9;IFITM1;ISG15;BST2;IFITM3;ADAR;NUB1;STAT1;CALCOCO2;RELB
response to interferon-gamma (GO:0034341)	12/36	3.36025061400799e-12	4.81523912987344e-10	SP100;IFITM2;HLA-DPA1;CASP1;XCL2;LGALS9;IFITM1;BST2;IFITM3;NUB1;STAT1;CALCOCO2
response to interferon-alpha (GO:0035455)	8/16	3.08528421077326e-10	3.68434356169841e-08	EIF2AK2;IFITM2;MX2;IFITM1;BST2;IFITM3;ADAR;IFNAR1
response to interferon-beta (GO:0035456)	8/16	3.08528421077326e-10	3.68434356169841e-08	IFITM2;XAF1;PLSCR1;PNPT1;IFITM1;BST2;IFITM3;STAT1
negative regulation of type I interferon production (GO:0032480)	10/41	6.93001713606887e-09	7.63901119691284e-07	UBE2L6;IRF3;DHX58;HERC5;TRIM25;DDX58;ISG15;IFIH1;UBB;RELB
regulation of cytokine production (GO:0001817)	11/61	3.59369412326151e-08	3.67840262759553e-06	EIF2AK2;ZBP1;IRF3;BTN3A2;IFI16;DDX58;SOD1;ISG15;IFIH1;UBB;IRF7
regulation of type I interferon production (GO:0032479)	12/79	6.31050476669736e-08	6.02863555378488e-06	UBE2L6;ZBP1;IRF3;DHX58;HERC5;IFI16;TRIM25;DDX58;ISG15;IFIH1;UBB;IRF7
regulation of innate immune response (GO:0045088)	9/49	5.50197930979362e-07	4.92771021933391e-05	GBP5;PARP9;PLSCR1;USP18;DHX58;IFI16;STAT1;IFNAR1;STAT2
regulation of viral entry into host cell (GO:0046596)	6/18	1.04909657368126e-06	8.84326700050146e-05	TRIM38;IFITM2;LGALS9;IFITM1;TRIM25;IFITM3
regulation of immune response (GO:0050776)	14/143	1.33573173276038e-06	0.000106339087391424	KIR3DL1;CD3G;PLSCR1;DHX58;BTN3A2;ICAM2;IFITM1;CD247;CD3D;KIR3DL2;HLA-C;CLEC2D;HLA-F;IRF7
regulation of nuclease activity (GO:0032069)	4/6	2.4961228562662e-06	0.00018826021331734	OAS2;OAS1;OAS3;OASL
positive regulation of cytokine production (GO:0001819)	14/152	2.77554782873685e-06	0.000198868001928995	EIF2AK2;HLA-DPB1;ZBP1;HLA-DPA1;TANK;GBP5;IRF3;DHX58;DDX60;LGALS9;IFI16;DDX58;SOD1;IRF7
antigen receptor-mediated signaling pathway (GO:0050851)	15/176	3.22741447649745e-06	0.000220232616420041	HLA-DRB1;NFKBIA;HLA-DPB1;CD3G;HLA-DPA1;CD38;TRDC;BTN3A2;PSME2;CD247;CD3D;SPPL3;UBB;PSMB8;PSMB9
regulation of interferon-alpha production (GO:0032647)	5/13	3.89626838632694e-06	0.00025378875443666	IRF3;DDX58;IFIH1;STAT1;IRF7
T cell receptor signaling pathway (GO:0050852)	13/139	5.34852550388873e-06	0.00033323639335098	HLA-DRB1;NFKBIA;HLA-DPB1;CD3G;HLA-DPA1;BTN3A2;PSME2;CD247;CD3D;SPPL3;UBB;PSMB8;PSMB9
positive regulation of interferon-alpha production (GO:0032727)	5/14	5.95985481298487e-06	0.000341618877880293	IRF3;DDX58;IFIH1;STAT1;IRF7
response to type I interferon (GO:0034340)	4/7	5.73051188977085e-06	0.000341618877880293	SP100;IFIT1;MX1;ISG15
negative regulation of cytokine production (GO:0001818)	10/83	7.07805085117812e-06	0.000390109494989932	UBE2L6;IRF3;DHX58;HERC5;LGALS9;TRIM25;DDX58;ISG15;IFIH1;UBB
antigen processing and presentation of peptide antigen via MHC class I (GO:0002474)	6/25	8.87322895464367e-06	0.000470938410814977	CALR;TAP1;PDIA3;HLA-C;HLA-F;ERAP2
positive regulation of type I interferon production (GO:0032481)	8/56	1.6782831611318e-05	0.000858921346393527	ZBP1;IRF3;DHX58;IFI16;DDX58;IFIH1;STAT1;IRF7
regulation of I-kappaB kinase/NF-kappaB signaling (GO:0043122)	13/161	2.63174084515706e-05	0.00130044297624485	TRIM38;NFKBIA;TANK;SHISA5;CASP1;TRIM22;LGALS9;BST2;TRIM25;IFIT5;TNFSF10;UBB;STAT1
antigen processing and presentation of exogenous peptide antigen via MHC class I, TAP-dependent (GO:0002479)	8/68	7.07013098271985e-05	0.0032682250639476	CALR;TAP1;PSME2;PDIA3;HLA-C;HLA-F;PSMB8;PSMB9
protein trimerization (GO:0070206)	5/22	6.85509334040174e-05	0.0032682250639476	TANK;PNPT1;TRIM22;CD247;ALOX5AP
positive regulation of innate immune response (GO:0045089)	5/23	8.61388079070563e-05	0.00374051247669126	ZBP1;GBP5;PLSCR1;DHX58;DDX60
regulation of type I interferon-mediated signaling pathway (GO:0060338)	5/23	8.61388079070563e-05	0.00374051247669126	ZBP1;USP18;STAT1;IFNAR1;STAT2
antigen processing and presentation of exogenous peptide antigen via MHC class I (GO:0042590)	8/71	9.65303953761547e-05	0.00406847225217734	CALR;PSME2;TAP1;PDIA3;HLA-C;HLA-F;PSMB8;PSMB9
protein homotrimerization (GO:0070207)	4/14	0.000146331557427216	0.0059912320512343	PNPT1;TANK;ALOX5AP;CD247
positive regulation of tumor necrosis factor secretion (GO:1904469)	3/6	0.00016229429215785	0.00628561407195133	IFIH1;DDX58;LGALS9
regulation of defense response to virus by host (GO:0050691)	5/26	0.000160151402246041	0.00628561407195133	PARP9;DDX58;IFIT1;DTX3L;STAT1
protein homooligomerization (GO:0051260)	10/124	0.000228344976243917	0.00850302856302224	CD3G;GBP5;TANK;STOM;PNPT1;CD247;RNF213;ALOX5AP;GBP1;CD3D
regulation of interferon-beta production (GO:0032648)	5/28	0.000231415292364178	0.00850302856302224	IRF3;DDX58;IFIH1;IRF7;RELB
regulation of RNA metabolic process (GO:0051252)	5/29	0.00027499756075801	0.00985178761415572	OAS2;TRA2B;OASL;OAS3;OAS1
GO of upregulated genes in Mild2 Progressor next stage vs baseline (day 5-8) in B cells
Term	Overlap	P.value	Adjusted.P.value	Genes
positive regulation of protein deubiquitination (GO:1903003)	3/7	2.49910420966797e-06	0.00137700641952705	TNIP1;NOP53;WDR48
GO of downregulated genes in Mild2 Progressor next stage vs baseline (day 5-8) in B cells
Term	Overlap	P.value	Adjusted.P.value	Genes
cellular response to type I interferon (GO:0071357)	28/50	8.79132352070272e-40	4.8440192599072e-37	OAS1;BST2;XAF1;MX1;IRF7;IFITM3;OAS3;MYD88;ADAR;HLA-C;IRF9;IFITM2;ISG20;IFIT3;OASL;IFIT2;IFIT1;ISG15;MX2;IFI6;RSAD2;OAS2;STAT1;IFITM1;IFI35;SP100;STAT2;IRF1
type I interferon signaling pathway (GO:0060337)	28/50	8.79132352070272e-40	4.8440192599072e-37	OAS1;BST2;XAF1;MX1;IRF7;IFITM3;OAS3;MYD88;ADAR;HLA-C;IRF9;IFITM2;ISG20;IFIT3;OASL;IFIT2;IFIT1;ISG15;MX2;IFI6;RSAD2;OAS2;STAT1;IFITM1;IFI35;SP100;STAT2;IRF1
cytokine-mediated signaling pathway (GO:0019221)	41/371	1.00787187395591e-25	3.70224935033139e-23	OAS1;BST2;XAF1;MX1;IRF7;IFITM3;OAS3;MYD88;ADAR;HLA-C;B2M;IRF9;IFITM2;ISG20;MT2A;IFIT3;OASL;IFIT1;IFIT2;ISG15;MX2;TRIM22;IFI6;RSAD2;OAS2;PSMA6;NFKBIA;PSMD2;PML;MCL1;STAT1;IFITM1;PSME2;IFI35;FOS;SP100;STAT2;PSME1;HNRNPDL;IRF1;PSMB9
negative regulation of viral life cycle (GO:1903901)	18/47	6.08637767870849e-22	1.67679705048419e-19	OAS1;IFITM2;ISG20;BST2;IFITM1;OASL;MX1;IFIT1;RSAD2;OAS2;PLSCR1;ISG15;IFI16;IFITM3;EIF2AK2;OAS3;PML;GSN
negative regulation of viral genome replication (GO:0045071)	16/40	5.53791920546518e-20	1.22055739288453e-17	OAS1;IFITM2;ISG20;BST2;IFITM1;OASL;MX1;IFIT1;RSAD2;IFI16;OAS2;ISG15;PLSCR1;IFITM3;EIF2AK2;OAS3
regulation of viral genome replication (GO:0045069)	17/51	1.46765263682053e-19	2.69558867629371e-17	OAS1;IFITM2;ISG20;BST2;IFITM1;OASL;MX1;IFIT1;RSAD2;OAS2;PLSCR1;ISG15;IFI16;IFITM3;EIF2AK2;OAS3;ADAR
response to cytokine (GO:0034097)	18/98	1.48893662125188e-15	2.34401165231368e-13	TRAFD1;IFITM2;JUN;STAT1;IFITM1;BST2;XAF1;MX1;PLSCR1;ISG15;SP100;IFITM3;MX2;EIF2AK2;PML;MYD88;ADAR;MCL1
interferon-gamma-mediated signaling pathway (GO:0060333)	14/57	3.26275797564416e-14	4.49444911144983e-12	TRIM22;OAS1;B2M;IRF9;MT2A;STAT1;OASL;OAS2;SP100;IRF7;IRF1;OAS3;PML;HLA-C
response to interferon-beta (GO:0035456)	9/16	1.90259383814616e-13	2.3296204551523e-11	IFITM2;STAT1;XAF1;PNPT1;BST2;IFITM1;PLSCR1;IFITM3;IRF1
cellular response to interferon-gamma (GO:0071346)	14/72	1.05653520501712e-12	1.16430179592887e-10	TRIM22;OAS1;B2M;IRF9;MT2A;STAT1;OASL;OAS2;SP100;IRF7;IRF1;OAS3;PML;HLA-C
response to interferon-alpha (GO:0035455)	7/14	3.14610788679941e-10	3.15182808295722e-08	IFITM2;BST2;IFITM1;IFITM3;MX2;EIF2AK2;ADAR
regulation of innate immune response (GO:0045088)	8/47	2.65393104171597e-07	2.43719333997583e-05	USP18;PARP9;TRAFD1;STAT1;PLSCR1;STAT2;IRF1;IFI16
regulation of nuclease activity (GO:0032069)	4/6	5.67700467570736e-07	4.81235319433039e-05	OAS1;OAS3;OASL;OAS2
response to type I interferon (GO:0034340)	4/7	1.31002439895943e-06	0.000103117634832378	ISG15;MX1;IFIT1;SP100
regulation of type I interferon production (GO:0032479)	9/79	1.60125386476483e-06	0.00011763878393139	POLR3GL;ISG15;IRF7;DDX58;IRF1;IFI16;UBE2L6;MYD88;HERC5
negative regulation of viral entry into host cell (GO:0046597)	4/9	4.61268997960295e-06	0.000317013048932654	IFITM1;IFITM2;IFITM3;GSN
response to interferon-gamma (GO:0034341)	6/32	4.89040093634766e-06	0.000317013048932654	IFITM2;STAT1;IFITM1;BST2;SP100;IFITM3
negative regulation of DNA binding (GO:0043392)	5/23	1.46162550108706e-05	0.000805355651098968	JUN;SP100;ID3;IFI16;NFKBIA
negative regulation of binding (GO:0051100)	7/57	1.4550957111693e-05	0.000805355651098968	JUN;IFIT2;IFIT1;SP100;ID3;IFI16;NFKBIA
positive regulation of type I interferon production (GO:0032481)	7/57	1.4550957111693e-05	0.000805355651098968	STAT1;POLR3GL;IRF7;DDX58;IRF1;IFI16;MYD88
regulation of defense response to virus by host (GO:0050691)	5/25	2.25566086167248e-05	0.00118368489026813	PARP9;STAT1;IFIT1;DDX58;DTX3L
antigen processing and presentation of exogenous peptide antigen via MHC class I, TAP-dependent (GO:0002479)	7/68	4.68478840587292e-05	0.00234665310148725	B2M;PSME2;PSME1;PSMB9;PSMA6;PSMD2;HLA-C
antigen processing and presentation of exogenous peptide antigen via MHC class I (GO:0042590)	7/71	6.20287223704321e-05	0.00284815216884234	B2M;PSME2;PSME1;PSMB9;PSMA6;PSMD2;HLA-C
regulation of viral entry into host cell (GO:0046596)	4/16	6.16621713764718e-05	0.00284815216884234	IFITM1;IFITM2;IFITM3;GSN
positive regulation of defense response to virus by host (GO:0002230)	4/17	7.97493124764476e-05	0.00351534969396181	DTX3L;PARP9;DDX58;STAT1
positive regulation of cytokine production (GO:0001819)	9/135	0.000124067747324775	0.00525856375199623	POLR3GL;DDIT3;IRF7;DDX58;DDX60;IRF1;EIF2AK2;IFI16;MYD88
cellular response to interferon-beta (GO:0035458)	3/8	0.000148073769059824	0.00604360346310835	PNPT1;IRF1;STAT1
regulation of DNA binding (GO:0051101)	5/37	0.000161380999660358	0.00635149505806123	JUN;SP100;ID3;IFI16;NFKBIA
interleukin-1-mediated signaling pathway (GO:0070498)	7/85	0.000195165988238766	0.0074163075530731	PSME2;MYD88;PSME1;PSMB9;PSMA6;NFKBIA;PSMD2
cellular response to tumor necrosis factor (GO:0071356)	8/117	0.000249533453083013	0.00879922937384398	STAT1;PSME2;ZFP36L1;PSME1;PSMB9;PSMA6;NFKBIA;PSMD2
regulation of hematopoietic progenitor cell differentiation (GO:1901532)	6/63	0.000255513012670606	0.00879922937384398	PSME2;PSME1;EIF2AK2;PSMB9;PSMA6;PSMD2
regulation of hematopoietic stem cell differentiation (GO:1902036)	6/63	0.000255513012670606	0.00879922937384398	PSME2;PSME1;EIF2AK2;PSMB9;PSMA6;PSMD2
SCF-dependent proteasomal ubiquitin-dependent protein catabolic process (GO:0031146)	6/65	0.000303486058733283	0.00983651872717875	PSME2;FBXO6;PSME1;PSMB9;PSMA6;PSMD2
regulation of defense response (GO:0031347)	5/42	0.000297516075321935	0.00983651872717875	USP18;IRF1;PSMA6;MYD88;HERC5
GO of upregulated genes in Mild2 Progressor next stage vs baseline (day 5-8) in Myeloid cells
No significant GO enriched (adjusted p-value < 0.01)
GO of downregulated genes in Mild2 Progressor next stage vs baseline (day 5-8) in Myeloid cells
Term	Overlap	P.value	Adjusted.P.value	Genes
cellular response to type I interferon (GO:0071357)	24/50	2.02610154516676e-32	1.10219924057072e-29	IFIT3;STAT1;RSAD2;IFITM1;IRF7;IFITM3;OAS3;HLA-C;IFI27;OASL;IFIT1;MX2;XAF1;OAS1;IFIT2;IFI35;SP100;OAS2;BST2;MX1;ISG15;IFI6;ISG20;IFITM2
type I interferon signaling pathway (GO:0060337)	24/50	2.02610154516676e-32	1.10219924057072e-29	IFIT3;STAT1;RSAD2;IFITM1;IRF7;IFITM3;OAS3;HLA-C;IFI27;OASL;IFIT1;MX2;XAF1;OAS1;IFIT2;IFI35;SP100;OAS2;BST2;MX1;ISG15;IFI6;ISG20;IFITM2
cytokine-mediated signaling pathway (GO:0019221)	40/391	1.41341393221429e-24	5.12598119416384e-22	IFIT3;PSMA4;STAT1;RSAD2;IFITM1;FCGR1B;IFITM3;IRF7;OAS3;TRIM22;HLA-C;TNFSF13B;IFI27;OASL;CASP1;IFIT1;MX2;XAF1;OAS1;GBP1;IFIT2;IFI35;MT2A;PSMA5;SP100;PSMB9;CCR1;OAS2;PSME2;B2M;PSMA6;FCGR1A;BST2;MX1;ISG15;LMNB1;IFI6;ISG20;IFI30;IFITM2
negative regulation of viral genome replication (GO:0045071)	17/38	1.64602147709075e-22	4.47717841768683e-20	IFITM3;IFI16;OAS2;OAS3;IFITM2;RSAD2;BST2;IFITM1;EIF2AK2;OASL;MX1;ISG15;PLSCR1;IFIT1;APOBEC3A;OAS1;ISG20
negative regulation of viral life cycle (GO:1903901)	17/46	9.13236046929642e-21	1.9872016381189e-18	IFITM3;IFI16;OAS2;OAS3;IFITM2;RSAD2;BST2;IFITM1;EIF2AK2;OASL;MX1;ISG15;PLSCR1;IFIT1;APOBEC3A;OAS1;ISG20
regulation of viral genome replication (GO:0045069)	17/52	1.06948897279958e-19	1.93934000400991e-17	IFITM3;IFI16;OAS2;OAS3;IFITM2;RSAD2;BST2;IFITM1;EIF2AK2;OASL;MX1;ISG15;PLSCR1;IFIT1;APOBEC3A;OAS1;ISG20
cellular response to interferon-gamma (GO:0071346)	17/76	1.41546136474202e-16	2.20003137834188e-14	IRF7;SP100;GBP1;OAS3;OAS2;TRIM22;HLA-C;MT2A;STAT1;B2M;FCGR1A;OASL;AIF1;CASP1;FCGR1B;IFI30;OAS1
interferon-gamma-mediated signaling pathway (GO:0060333)	15/58	8.91363619581137e-16	1.21225452263035e-13	IRF7;SP100;GBP1;OAS3;OAS2;TRIM22;HLA-C;MT2A;STAT1;B2M;FCGR1A;OASL;FCGR1B;IFI30;OAS1
response to cytokine (GO:0034097)	14/97	4.27940259356099e-11	5.17332224643817e-09	IFITM3;STAT1;BST2;MX1;IFITM1;EIF2AK2;MX2;CASP1;PLSCR1;TRAFD1;ISG15;XAF1;SP100;IFITM2
antigen processing and presentation of exogenous peptide antigen via MHC class I (GO:0042590)	12/73	2.33681981405614e-10	2.54245995769308e-08	PSMA4;TAP1;PSME2;PDIA3;HLA-C;B2M;PSMA6;FCGR1A;FCGR1B;IFI30;PSMA5;PSMB9
response to interferon-beta (GO:0035456)	7/16	7.81232033394186e-10	7.72709502120795e-08	IFITM3;STAT1;BST2;IFITM1;PLSCR1;XAF1;IFITM2
antigen processing and presentation of exogenous peptide antigen via MHC class I, TAP-dependent (GO:0002479)	11/70	2.23546377141807e-09	2.02682048608572e-07	PSMA4;TAP1;PSME2;PDIA3;HLA-C;B2M;PSMA6;FCGR1A;FCGR1B;PSMA5;PSMB9
response to interferon-alpha (GO:0035455)	6/13	9.18446481126141e-09	7.68669054973263e-07	IFITM3;BST2;IFITM1;EIF2AK2;MX2;IFITM2
response to interferon-gamma (GO:0034341)	8/36	2.15260222218419e-08	1.67287944124029e-06	IFITM3;STAT1;BST2;IFITM1;AIF1;CASP1;SP100;IFITM2
regulation of nuclease activity (GO:0032069)	4/6	4.8724331801682e-07	3.53413820001533e-05	OAS1;OAS2;OAS3;OASL
response to type I interferon (GO:0034340)	4/7	1.12485104762429e-06	7.6489871238452e-05	IFIT1;ISG15;SP100;MX1
regulation of immune response (GO:0050776)	10/126	8.11539397006326e-06	0.000519385214084048	IRF7;LILRB1;HLA-C;FCGR3A;B2M;LAIR1;FCGR1A;IFITM1;SELL;PLSCR1
regulation of defense response to virus by host (GO:0050691)	5/24	1.51712927421981e-05	0.000917020361306196	LILRB1;STAT1;DDX58;IFIT1;PARP9
antigen processing and presentation of peptide antigen via MHC class I (GO:0002474)	5/25	1.87570505470088e-05	0.00107408794711293	TAP1;PDIA3;HLA-C;B2M;IFI30
regulation of interferon-alpha production (GO:0032647)	4/13	2.1557743090213e-05	0.00117274122410759	IRF7;STAT1;DDX58;IFIH1
regulation of innate immune response (GO:0045088)	6/48	4.43485856529851e-05	0.00229767910430704	IFI16;STAT1;PARP9;TRAFD1;PLSCR1;GBP5
regulation of MyD88-independent toll-like receptor signaling pathway (GO:0034127)	3/6	4.82200364675918e-05	0.00238469998530636	IRF7;CD14;LY96
positive regulation of tumor necrosis factor production (GO:0032760)	5/31	5.61646885331042e-05	0.0026568339619138	CD14;IFIH1;DDX58;CLU;LY96
positive regulation of defense response to virus by host (GO:0002230)	4/17	6.87737411331671e-05	0.00290015512257243	DDX58;PARP9;STAT1;LILRB1
positive regulation of interferon-alpha production (GO:0032727)	4/17	6.87737411331671e-05	0.00290015512257243	IRF7;STAT1;DDX58;IFIH1
positive regulation of protein ubiquitination involved in ubiquitin-dependent protein catabolic process (GO:2000060)	7/75	6.93051775614735e-05	0.00290015512257243	PSMA4;PSME2;PSMA6;CLU;UBE2D1;PSMA5;PSMB9
pattern recognition receptor signaling pathway (GO:0002221)	5/34	8.90044054455736e-05	0.00346475422323013	FFAR2;CTSL;CD14;S100A8;LY96
regulation of type I interferon production (GO:0032479)	7/78	8.91664689801871e-05	0.00346475422323013	IRF7;HERC5;IFI16;IFIH1;DDX58;UBE2L6;ISG15
neutrophil degranulation (GO:0043312)	16/396	9.54537072194045e-05	0.00358115977430042	CD14;S100A12;CD53;B2M;LAIR1;PSMA5;RNASE2;CFD;RETN;SERPINA1;SELL;S100A11;PLAC8;MNDA;BST2;S100A8
neutrophil activation involved in immune response (GO:0002283)	16/399	0.000104254759054439	0.00376738113358545	CD14;S100A12;CD53;B2M;LAIR1;PSMA5;RNASE2;CFD;RETN;SERPINA1;SELL;S100A11;PLAC8;MNDA;BST2;S100A8
neutrophil mediated immunity (GO:0002446)	16/400	0.000107342660975321	0.00376738113358545	CD14;S100A12;CD53;B2M;LAIR1;PSMA5;RNASE2;CFD;RETN;SERPINA1;SELL;S100A11;PLAC8;MNDA;BST2;S100A8
regulation of cytokine production (GO:0001817)	6/57	0.000118592589366793	0.00403214803847097	IRF7;IFI16;IFIH1;DDX58;ISG15;EIF2AK2
proteasomal ubiquitin-independent protein catabolic process (GO:0010499)	4/21	0.000165762638372969	0.00546514395605426	PSMA5;PSMA4;PSMA6;PSMB9
negative regulation of type I interferon production (GO:0032480)	5/40	0.000197097905346121	0.00594581114184272	HERC5;IFIH1;DDX58;UBE2L6;ISG15
negative regulation of ubiquitin-protein ligase activity involved in mitotic cell cycle (GO:0051436)	6/63	0.000207666197968772	0.00594581114184272	PSMA4;PSME2;PSMA6;UBE2D1;PSMA5;PSMB9
regulation of hematopoietic progenitor cell differentiation (GO:1901532)	6/63	0.000207666197968772	0.00594581114184272	PSMA4;PSME2;PSMA6;EIF2AK2;PSMA5;PSMB9
regulation of hematopoietic stem cell differentiation (GO:1902036)	6/63	0.000207666197968772	0.00594581114184272	PSMA4;PSME2;PSMA6;EIF2AK2;PSMA5;PSMB9
regulation of ubiquitin-protein ligase activity involved in mitotic cell cycle (GO:0051439)	6/63	0.000207666197968772	0.00594581114184272	PSMA4;PSME2;PSMA6;UBE2D1;PSMA5;PSMB9
cellular response to exogenous dsRNA (GO:0071360)	3/10	0.000277932858719226	0.00687252159742087	IFIT1;DDX58;IFIH1
negative regulation of viral entry into host cell (GO:0046597)	3/10	0.000277932858719226	0.00687252159742087	IFITM1;IFITM3;IFITM2
positive regulation of ubiquitin-protein ligase activity involved in regulation of mitotic cell cycle transition (GO:0051437)	6/66	0.000268559738784521	0.00687252159742087	PSMA4;PSME2;PSMA6;UBE2D1;PSMA5;PSMB9
regulation of stem cell differentiation (GO:2000736)	6/66	0.000268559738784521	0.00687252159742087	PSMA4;PSME2;PSMA6;EIF2AK2;PSMA5;PSMB9
toll-like receptor 4 signaling pathway (GO:0034142)	3/10	0.000277932858719226	0.00687252159742087	PIK3AP1;CD14;LY96
tumor necrosis factor-mediated signaling pathway (GO:0033209)	7/92	0.000252362895172297	0.00687252159742087	PSMA4;PSME2;STAT1;TNFSF13B;PSMA6;PSMA5;PSMB9
toll-like receptor signaling pathway (GO:0002224)	6/67	0.000291705142634756	0.00705278211525811	CTSL;CD14;PIK3AP1;UBE2D1;S100A8;LY96
anaphase-promoting complex-dependent catabolic process (GO:0031145)	6/68	0.000316388326908841	0.00732405318461318	PSMA4;PSME2;PSMA6;UBE2D1;PSMA5;PSMB9
negative regulation of ubiquitin protein ligase activity (GO:1904667)	6/68	0.000316388326908841	0.00732405318461318	PSMA4;PSME2;PSMA6;UBE2D1;PSMA5;PSMB9
positive regulation of intracellular signal transduction (GO:1902533)	12/271	0.000326127410173631	0.00739222129726896	CD14;CARD16;S100A12;TRIM22;PIK3AP1;TXN;BST2;EIF2AK2;CASP1;S100A8;SECTM1;TNFSF10
innate immune response activating cell surface receptor signaling pathway (GO:0002220)	7/98	0.000372403013170175	0.00810348956658301	FFAR2;PSMA4;PSME2;PSMA6;UBE2D1;PSMA5;PSMB9
regulation of transcription from RNA polymerase II promoter in response to hypoxia (GO:0061418)	6/70	0.0003706535394749	0.00810348956658301	PSMA4;PSME2;PSMA6;UBE2D1;PSMA5;PSMB9
apoptotic mitochondrial changes (GO:0008637)	4/26	0.000392712866648553	0.00821676151756973	CLU;IFIT2;BCL2A1;IFI6
regulation of endopeptidase activity (GO:0052548)	4/26	0.000392712866648553	0.00821676151756973	SERPINA1;SERPING1;PSME2;PSMB9
positive regulation of ubiquitin protein ligase activity (GO:1904668)	6/71	0.000400382511804456	0.00821917307251412	PSMA4;PSME2;PSMA6;UBE2D1;PSMA5;PSMB9
regulation of cellular amine metabolic process (GO:0033238)	5/47	0.000425645313075718	0.00842003819320693	PSMA4;PSME2;PSMA6;PSMA5;PSMB9
regulation of cellular amino acid metabolic process (GO:0006521)	5/47	0.000425645313075718	0.00842003819320693	PSMA4;PSME2;PSMA6;PSMA5;PSMB9
cellular response to hypoxia (GO:0071456)	7/101	0.00044756872622216	0.00869562096660196	CARD16;PSMA4;PSME2;PSMA6;UBE2D1;PSMA5;PSMB9
positive regulation of NF-kappaB transcription factor activity (GO:0051092)	7/102	0.000475153468941584	0.00906959603874461	CARD16;S100A12;TRIM22;PSMA6;CLU;EIF2AK2;S100A8
MyD88-independent toll-like receptor signaling pathway (GO:0002756)	4/28	0.000526593086241527	0.00971073352255562	IRF7;CD14;LY96;UBE2D1
TRIF-dependent toll-like receptor signaling pathway (GO:0035666)	4/28	0.000526593086241527	0.00971073352255562	IRF7;CD14;LY96;UBE2D1
proteolysis involved in cellular protein catabolic process (GO:0051603)	6/75	0.000538398695423764	0.00976296301035092	CTSL;PSMA4;PSMA6;ISG15;PSMA5;PSMB9

## Sheet: NonP_temporal_change_NK_T
GO of marker genes in cell states enriched across time in Mild1 Non-Progressors (NK, T cells)
Term	Overlap	P.value	Adjusted.P.value	Genes
regulation of transcription from RNA polymerase II promoter (GO:0006357)	32/926	4.02473143871265e-09	4.70491105185509e-06	KLF2;FOSB;JMY;JUN;IER2;BHLHE40;CREM;LITAF;ZC3H12A;RGCC;ZFP36;ZBTB1;REL;MAFF;CHD1;CEBPB;NR4A2;CSRNP1;TOB1;FOSL2;FOS;JUND;SLA2;RUNX3;NFKBIA;NR4A3;ARID5A;PER1;EZR;PIK3R1;AUTS2;JUNB
negative regulation of transcription from RNA polymerase II promoter (GO:0000122)	19/390	5.20828952677007e-08	3.04424522839711e-05	KLF2;FOSB;JUN;BHLHE40;CREM;ZFP36;ZBTB1;REL;DNAJB1;CEBPB;NR4A2;JUND;SLA2;RUNX3;NR4A3;ARID5A;PER1;EZR;JUNB
positive regulation of nuclear-transcribed mRNA catabolic process, deadenylation-dependent decay (GO:1900153)	5/13	1.83927982983301e-07	7.16706040358263e-05	ZFP36L2;BTG2;TOB1;ZFP36;PABPC1
positive regulation of transcription from RNA polymerase II promoter (GO:0045944)	20/507	6.8538428005987e-07	0.000200303555847497	KLF2;JUN;IER2;LITAF;ZC3H12A;RGCC;REL;MAFF;CEBPB;NR4A2;CSRNP1;FOSL2;FOS;JUND;NFKBIA;NR4A3;PER1;PIK3R1;AUTS2;JUNB
positive regulation of fat cell differentiation (GO:0045600)	5/20	2.08207850800721e-06	0.000358859487143114	CEBPB;METRNL;ZC3H12A;ZFP36;SYAP1
positive regulation of mRNA catabolic process (GO:0061014)	5/20	2.08207850800721e-06	0.000358859487143114	ZFP36L2;ZC3H12A;TOB1;ZFP36;PABPC1
regulation of cell proliferation (GO:0042127)	17/404	2.14885920444978e-06	0.000358859487143114	SERTAD1;TOB1;NR4A3;BTG2;FTH1;YES1;JUND;JUN;BHLHE40;CNOT6L;AREG;SLA2;IRS2;BTG1;LMNA;RGCC;JUNB
negative regulation of cytokine secretion (GO:0050710)	5/21	2.70856910103903e-06	0.000395789659889328	EZR;PTGER4;SRGN;ZC3H12A;RGCC
negative regulation of transcription, DNA-templated (GO:0045892)	20/566	3.74436368423015e-06	0.000399807661255681	KLF2;FOSB;JUN;BHLHE40;CREM;ZFP36;ZBTB1;REL;CEBPB;NR4A2;JUND;SLA2;TLE1;RUNX3;NR4A3;ARID5A;PER1;BCL3;EZR;JUNB
positive regulation of nuclear-transcribed mRNA poly(A) tail shortening (GO:0060213)	4/11	4.44610743911365e-06	0.000399807661255681	ZFP36;BTG2;PABPC1;TOB1
positive regulation of transcription, DNA-templated (GO:0045893)	23/716	3.21764336264446e-06	0.000399807661255681	KLF2;JUN;IER2;LITAF;ZC3H12A;RGCC;REL;MAFF;CEBPB;NR4A2;CSRNP1;FOSL2;FOS;JUND;RUNX3;NFKBIA;NR4A3;PER1;BCL3;SERTAD3;PIK3R1;AUTS2;JUNB
regulation of nuclear-transcribed mRNA catabolic process, deadenylation-dependent decay (GO:1900151)	4/11	4.44610743911365e-06	0.000399807661255681	ZFP36;ZFP36L2;PABPC1;TOB1
regulation of nuclear-transcribed mRNA poly(A) tail shortening (GO:0060211)	4/11	4.44610743911365e-06	0.000399807661255681	ZFP36;BTG2;PABPC1;TOB1
positive regulation of cell differentiation (GO:0045597)	8/93	8.36349692089565e-06	0.000698351992894787	JUND;JUN;JUNB;CEBPB;ZC3H12A;RGCC;ZFP36;SYAP1
regulation of cardiac muscle contraction (GO:0055117)	4/16	2.34896821121779e-05	0.0018306292259424	RGS2;PDE4B;PDE4D;ZC3H12A
negative regulation of mitotic cell cycle (GO:0045930)	5/33	2.84014613037537e-05	0.0020750817665055	DUSP1;ZFP36L2;BTG2;BTG1;RGCC
cellular response to epidermal growth factor stimulus (GO:0071364)	4/17	3.04546769424616e-05	0.00209420690269044	ZFP36;ZFP36L2;EEF1A1;SYAP1
negative regulation of I-kappaB kinase/NF-kappaB signaling (GO:0043124)	5/37	5.03475805800131e-05	0.00309770114200186	ZC3H12A;TLE1;NFKBIA;TNFAIP3;PER1
response to cAMP (GO:0051591)	4/19	4.87536067464758e-05	0.00309770114200186	JUNB;EZR;JUND;JUN
negative regulation of intracellular signal transduction (GO:1902532)	8/121	5.70693865412531e-05	0.00333570564333624	DUSP1;PIK3IP1;ZC3H12A;SLA2;TLE1;DDIT4;TNFAIP3;PER1
negative regulation of homeostatic process (GO:0032845)	4/20	6.04214888062181e-05	0.00336346287687948	ZFP36;TSC22D3;TNFAIP3;PIM3
negative regulation of protein secretion (GO:0050709)	4/22	8.9673615873296e-05	0.00461481939014019	RGCC;MIDN;SRGN;PTGER4
response to lipopolysaccharide (GO:0032496)	7/96	9.07962754261971e-05	0.00461481939014019	JUND;JUN;PDE4B;ZC3H12A;ZFP36;JUNB;TNFAIP3
3'-UTR-mediated mRNA destabilization (GO:0061158)	3/9	0.000105907858416691	0.00515859527037964	ZFP36;ZFP36L2;ZC3H12A
positive regulation of cellular biosynthetic process (GO:0031328)	7/102	0.000133175681748853	0.00598778353709267	KLF2;BCL3;AREG;IRS2;RGCC;RBM3;EEF2
regulation of fat cell differentiation (GO:0045598)	5/45	0.000131477919082768	0.00598778353709267	ZFP36L2;CEBPB;ZC3H12A;ZFP36;SYAP1
response to purine-containing compound (GO:0014074)	3/10	0.000150073891489814	0.00649764367228119	JUN;JUNB;JUND
response to organophosphorus (GO:0046683)	3/11	0.00020468431050951	0.00854556996377205	JUNB;JUND;JUN
negative regulation of cell cycle (GO:0045786)	5/50	0.000218157429752411	0.00879400122001961	DUSP1;BTG2;TSPYL2;BTG1;RUNX3
cellular response to oxygen-containing compound (GO:1901701)	8/149	0.000243926362786559	0.00950499726991626	FOS;NR4A3;EZR;JUN;PDE4B;ZC3H12A;ZFP36;TNFAIP3
endothelial cell development (GO:0001885)	3/12	0.000270708393221858	0.00988931598988601	PDE4D;PPP1R16B;EZR
negative regulation of interleukin-2 production (GO:0032703)	3/12	0.000270708393221858	0.00988931598988601	ZFP36;TNFAIP3;EZR
GO of marker genes in cell states depleted across time in Mild1 Non-Progressors (NK, T cells)
Term	Overlap	P.value	Adjusted.P.value	Genes
cytokine-mediated signaling pathway (GO:0019221)	63/402	3.60560660637987e-40	5.66801358522915e-37	PSMB8;IRF9;IL2RG;CEBPD;STAT1;IFI6;GBP1;IFI27;TRIM22;IFITM3;CCL4;TNFRSF25;XAF1;TNFSF14;IFIT3;RSAD2;SP100;BST2;LTB;CISH;IFITM1;IL32;IFITM2;OASL;RORC;HLA-E;IFIT2;IL7R;MX1;FOS;PML;ANXA2;ISG15;ISG20;IFI35;PSME1;LCP1;IFIT1;IRF7;CD40LG;MX2;NFKBIA;STAT2;ADAR;TRADD;PSME2;CASP1;SAMHD1;TNF;PIM1;IL18RAP;SOCS3;PTPN6;OAS1;OAS3;B2M;MYC;PSMB9;HLA-C;MT2A;PSMB10;OAS2;HNRNPF
cellular response to type I interferon (GO:0071357)	30/50	2.16873372244472e-39	1.13641647056103e-36	PSMB8;IRF9;STAT1;IFI6;IFI27;IFITM3;XAF1;IFIT3;RSAD2;SP100;BST2;IFITM1;IFITM2;OASL;HLA-E;IFIT2;MX1;ISG20;ISG15;IFI35;IFIT1;IRF7;MX2;STAT2;ADAR;SAMHD1;OAS1;OAS3;HLA-C;OAS2
type I interferon signaling pathway (GO:0060337)	30/50	2.16873372244472e-39	1.13641647056103e-36	PSMB8;IRF9;STAT1;IFI6;IFI27;IFITM3;XAF1;IFIT3;RSAD2;SP100;BST2;IFITM1;IFITM2;OASL;HLA-E;IFIT2;MX1;ISG20;ISG15;IFI35;IFIT1;IRF7;MX2;STAT2;ADAR;SAMHD1;OAS1;OAS3;HLA-C;OAS2
negative regulation of viral genome replication (GO:0045071)	20/41	4.81865804653367e-24	1.89373261228773e-21	APOBEC3G;IFITM3;IFI16;RSAD2;EIF2AK2;BST2;IFITM1;IFITM2;OASL;PARP10;MX1;PLSCR1;ISG20;ISG15;IFIT1;IFIT5;TNF;OAS1;OAS3;OAS2
negative regulation of viral life cycle (GO:1903901)	21/48	6.40991916884522e-24	2.01527858668494e-21	APOBEC3G;IFITM3;IFI16;RSAD2;EIF2AK2;BST2;IFITM1;IFITM2;OASL;PARP10;MX1;PLSCR1;PML;ISG20;ISG15;IFIT1;IFIT5;TNF;OAS1;OAS3;OAS2
regulation of viral genome replication (GO:0045069)	21/53	8.38868404080073e-23	2.19783521868979e-20	APOBEC3G;IFITM3;IFI16;RSAD2;EIF2AK2;BST2;IFITM1;IFITM2;OASL;PARP10;MX1;PLSCR1;ISG20;ISG15;IFIT1;ADAR;IFIT5;TNF;OAS1;OAS3;OAS2
response to cytokine (GO:0034097)	21/99	1.94213135868351e-16	4.36147213692926e-14	JUN;STAT1;IFITM3;XAF1;EIF2AK2;SP100;BST2;ADAM10;NUB1;IFITM1;IFITM2;MX1;PLSCR1;PML;TRAFD1;ISG15;MX2;ADAR;CASP1;LGALS9;PTPN6
cellular response to interferon-gamma (GO:0071346)	18/75	2.88372902929571e-15	5.66652754256607e-13	LGALS9;PML;IRF9;SP100;B2M;STAT1;GBP1;OAS1;TRIM22;OAS3;IRF7;CCL4;OASL;HLA-C;MT2A;OAS2;HLA-E;CASP1
interferon-gamma-mediated signaling pathway (GO:0060333)	15/56	1.08641042753037e-13	1.89759688008637e-11	PML;IRF9;SP100;OAS1;STAT1;GBP1;B2M;TRIM22;OAS3;IRF7;OASL;HLA-C;MT2A;OAS2;HLA-E
regulation of innate immune response (GO:0045088)	12/49	1.07098860980705e-10	1.68359409461669e-08	PLSCR1;TRAFD1;SAMHD1;DHX58;USP18;PTPN6;STAT1;GBP5;PARP9;IFI16;STAT2;HLA-E
response to interferon-beta (GO:0035456)	8/16	2.03811738266505e-10	2.91265502322678e-08	PLSCR1;STAT1;BST2;IFITM3;IFITM1;IFITM2;PNPT1;XAF1
response to interferon-gamma (GO:0034341)	10/36	1.03732891842627e-09	1.35890088313841e-07	LGALS9;SP100;STAT1;BST2;NUB1;IFITM3;CCL4;IFITM1;IFITM2;CASP1
regulation of immune response (GO:0050776)	17/143	2.33292613739319e-09	2.82104606767853e-07	SELL;PLSCR1;SAMHD1;DHX58;JAML;CLEC2D;B2M;KLRB1;NCR3;BTN3A2;IRF7;IFITM1;CD40LG;HLA-C;TYROBP;HLA-E;ICAM2
positive regulation of intracellular signal transduction (GO:1902533)	23/285	7.34817360127482e-09	8.25094921514573e-07	DDX60;TRIM22;PIM2;CCL4;TNFRSF25;RBCK1;CARD16;S100A4;EIF2AK2;PMAIP1;TNFSF10;BST2;CXXC5;IL7R;SHISA5;TRADD;IFIT5;CASP1;LGALS9;TNF;DHX58;PTPN6;LTK
response to interferon-alpha (GO:0035455)	7/16	9.46309144942732e-09	9.91731983899984e-07	EIF2AK2;BST2;IFITM3;IFITM1;IFITM2;MX2;ADAR
cellular response to cytokine stimulus (GO:0071345)	20/240	4.33438999093978e-08	4.25853816609833e-06	IL2RG;CEBPD;STAT1;CCL4;SELPLG;CISH;IL32;PNPT1;RORC;FOS;IFIT1;STAT2;CASP1;LGALS9;TNF;PIM1;SOCS3;PTPN6;MYC;MT2A
regulation of I-kappaB kinase/NF-kappaB signaling (GO:0043122)	16/161	9.16050288733221e-08	8.04419551484914e-06	LGALS9;S100A4;TNF;TNFSF10;IFIT5;STAT1;BST2;TRIM22;PIM2;SHISA5;NFKBIA;RBCK1;TRADD;CASP1;CXXC5;CARD16
tumor necrosis factor-mediated signaling pathway (GO:0033209)	13/103	9.21091089486543e-08	8.04419551484914e-06	PSME2;PSMB8;TNF;STAT1;PSME1;LTB;PSMB9;CD40LG;TNFRSF25;PSMB10;NFKBIA;TNFSF14;TRADD
positive regulation of I-kappaB kinase/NF-kappaB signaling (GO:0043123)	14/129	2.00120135451334e-07	1.65573080489209e-05	LGALS9;S100A4;TNF;TNFSF10;IFIT5;BST2;TRIM22;PIM2;SHISA5;RBCK1;TRADD;CASP1;CXXC5;CARD16
cellular response to tumor necrosis factor (GO:0071356)	14/130	2.20452752317834e-07	1.73275863321818e-05	PSME2;PSMB8;TNF;STAT1;PSME1;LTB;PSMB9;CD40LG;CCL4;TNFRSF25;PSMB10;NFKBIA;TNFSF14;TRADD
regulation of cytokine production (GO:0001817)	10/61	2.40535150491851e-07	1.80057741225329e-05	TMIGD2;TNF;ZBP1;EIF2AK2;ISG15;DDX58;BTN3A2;IRF7;IFI16;IFIH1
apoptotic process (GO:0006915)	16/174	2.69242803728295e-07	1.92386221573127e-05	MX1;GZMA;PLSCR1;PMAIP1;PRF1;PTPN6;MYC;CD2;ZBTB16;TNFRSF25;NFKBIA;GZMB;TNFSF14;TRADD;CASP1;IFIT2
antigen processing and presentation of exogenous peptide antigen via MHC class I, TAP-dependent (GO:0002479)	10/68	6.8859463219964e-07	4.70639461659928e-05	PSMB8;TAP1;B2M;PSME1;PSMB9;HLA-C;PSMB10;HLA-E;PSME2;CYBA
antigen processing and presentation of exogenous peptide antigen via MHC class I (GO:0042590)	10/71	1.03923500644735e-06	6.80698929223012e-05	PSMB8;TAP1;B2M;PSME1;PSMB9;HLA-C;PSMB10;HLA-E;PSME2;CYBA
positive regulation of cytokine production (GO:0001819)	14/152	1.50270430330782e-06	9.44900465919959e-05	LGALS9;TMIGD2;TNF;DHX58;ZBP1;EIF2AK2;GBP5;DDX58;DDX60;IRF7;IFI16;CD40LG;HLA-E;CYBA
negative regulation of binding (GO:0051100)	9/58	1.58072679582007e-06	9.55731739626594e-05	GZMA;JUN;ACTB;SP100;IFIT1;IFI16;NFKBIA;IFIT2;CARD16
regulation of nuclease activity (GO:0032069)	4/6	2.02834783478246e-06	0.000118094918380668	OAS2;OAS1;OASL;OAS3
positive regulation of innate immune response (GO:0045089)	6/23	3.87830836929185e-06	0.000217739312733099	PLSCR1;DHX58;ZBP1;GBP5;DDX60;HLA-E
inflammatory response (GO:0006954)	12/123	4.70374672338374e-06	0.000246476328305308	FOS;LGALS9;TNF;IL18RAP;NCR3;CCL4;CD40LG;NMI;TNFRSF25;PTGER2;KLRG1;CYBA
response to type I interferon (GO:0034340)	4/7	4.66052963552898e-06	0.000246476328305308	MX1;ISG15;SP100;IFIT1
regulation of defense response to virus by host (GO:0050691)	6/26	8.42345571746421e-06	0.00042715072218883	APOBEC3G;STAT1;DTX3L;DDX58;PARP9;IFIT1
positive regulation of defense response to virus by host (GO:0002230)	5/18	1.8561176441147e-05	0.000911817792671346	APOBEC3G;PARP9;STAT1;DTX3L;DDX58
regulation of type I interferon production (GO:0032479)	9/79	2.14453406664756e-05	0.00102157804629393	DHX58;ZBP1;ISG15;DDX58;UBE2L6;IRF7;IFI16;HERC5;IFIH1
positive regulation of tumor necrosis factor production (GO:0032760)	6/31	2.48339786649401e-05	0.00114820630768488	LGALS9;DDX58;CD2;IFIH1;HLA-E;CYBA
negative regulation of cytokine production (GO:0001818)	9/83	3.20205152357348e-05	0.00143817857001643	LGALS9;TNF;DHX58;ISG15;DDX58;UBE2L6;SLAMF1;HERC5;IFIH1
regulation of cytokine-mediated signaling pathway (GO:0001959)	8/69	5.45199161418197e-05	0.00238070300485946	TNF;USP18;SOCS3;STAT1;PTPN6;STAT2;RBCK1;TRADD
negative regulation of DNA binding (GO:0043392)	5/23	6.73285462429802e-05	0.00278527564984118	GZMA;JUN;SP100;IFI16;NFKBIA
regulation of type I interferon-mediated signaling pathway (GO:0060338)	5/23	6.73285462429802e-05	0.00278527564984118	ZBP1;USP18;PTPN6;STAT1;STAT2
antigen processing and presentation of endogenous peptide antigen (GO:0002483)	3/5	7.05658563918941e-05	0.00284434682687327	HLA-E;B2M;TAP1
regulation of interferon-alpha production (GO:0032647)	4/13	8.6826499809874e-05	0.00341228144252805	IRF7;STAT1;IFIH1;DDX58
positive regulation of type I interferon production (GO:0032481)	7/56	9.89907119694011e-05	0.00379544876136338	DHX58;ZBP1;STAT1;DDX58;IRF7;IFI16;IFIH1
positive regulation of interferon-alpha production (GO:0032727)	4/14	0.000119708254534634	0.00448050895543914	IRF7;STAT1;IFIH1;DDX58
negative regulation of type I interferon production (GO:0032480)	6/41	0.000128936626315567	0.00471368317600165	DHX58;ISG15;DDX58;UBE2L6;HERC5;IFIH1
positive regulation of tumor necrosis factor secretion (GO:1904469)	3/6	0.000139103364949295	0.00496978385682482	LGALS9;IFIH1;DDX58
positive regulation of cysteine-type endopeptidase activity (GO:2001056)	6/42	0.000148008331057797	0.00517042436495236	TNF;PMAIP1;TNFSF10;MYC;IFI16;CASP1
positive regulation of NF-kappaB transcription factor activity (GO:0051092)	9/103	0.000174734077272468	0.00597134716244174	LGALS9;TNF;EIF2AK2;TRIM22;CD40LG;NFKBIA;RBCK1;TRADD;CARD16
cellular response to hypoxia (GO:0071456)	9/104	0.000188106781167884	0.00629157148927476	PSMB8;PMAIP1;MYC;PSME1;PSMB9;AQP3;PSMB10;PSME2;CARD16
positive regulation of cysteine-type endopeptidase activity involved in apoptotic process (GO:0043280)	8/83	0.000203717220657344	0.00667173897652801	LGALS9;TNF;PMAIP1;TNFSF10;MYC;IFI27;TRADD;CASP1
regulation of cysteine-type endopeptidase activity involved in apoptotic process (GO:0043281)	7/63	0.000210465711951674	0.0067520836568986	TNF;PMAIP1;TNFSF10;MYC;IFI6;CASP1;CARD16
regulation of RNA metabolic process (GO:0051252)	5/29	0.000216060909446499	0.00679295499299793	OAS1;OAS3;OASL;OAS2;HNRNPF
regulation of chemokine production (GO:0032642)	3/7	0.000239935491430426	0.00739565867703196	EIF2AK2;LGALS9;TNF
GO of marker genes in cell states enriched across time in Mild2 Non-Progressors (NK, T cells)
Term	Overlap	P.value	Adjusted.P.value	Genes
cellular response to cytokine stimulus (GO:0071345)	8/240	1.61678070711688e-06	0.000926415345177975	EGR1;JUNB;ZFP36;IL32;VIM;ZFP36L2;FOS;CCL5
T cell receptor signaling pathway (GO:0050852)	6/139	8.59838691234416e-06	0.0016523711212436	HLA-DRB5;HLA-DRA;CD3E;TRBC1;CD3D;HLA-DRB1
cytokine-mediated signaling pathway (GO:0019221)	9/402	8.82144497084652e-06	0.0016523711212436	HLA-DRB5;EGR1;JUNB;HLA-DRA;IL32;VIM;HLA-DRB1;FOS;CCL5
positive regulation of nuclear-transcribed mRNA catabolic process, deadenylation-dependent decay (GO:1900153)	3/13	1.15348769371281e-05	0.0016523711212436	BTG2;ZFP36;ZFP36L2
T cell activation (GO:0042110)	4/55	4.06573211944085e-05	0.00323686224938023	CD8B;CD3D;CD8A;CD3E
antigen receptor-mediated signaling pathway (GO:0050851)	6/176	3.29326423183797e-05	0.00323686224938023	HLA-DRB5;HLA-DRA;CD3E;TRBC1;CD3D;HLA-DRB1
negative regulation of homeostatic process (GO:0032845)	3/20	4.51917940576646e-05	0.00323686224938023	ZFP36;TSC22D3;TNFAIP3
negative regulation of viral transcription (GO:0032897)	3/20	4.51917940576646e-05	0.00323686224938023	ZFP36;JUN;CCL5
cellular response to granulocyte macrophage colony-stimulating factor stimulus (GO:0097011)	2/4	7.32211355059499e-05	0.00349630922040911	ZFP36L2;ZFP36
macrophage chemotaxis (GO:0048246)	2/4	7.32211355059499e-05	0.00349630922040911	LGALS3;CCL5
macrophage migration (GO:1905517)	2/4	7.32211355059499e-05	0.00349630922040911	LGALS3;CCL5
response to granulocyte macrophage colony-stimulating factor (GO:0097012)	2/4	7.32211355059499e-05	0.00349630922040911	ZFP36L2;ZFP36
T cell differentiation (GO:0030217)	3/28	0.000127333421014675	0.00485455585889644	ZFP36L2;CD3D;CD8A
antigen processing and presentation of exogenous peptide antigen (GO:0002478)	4/77	0.000152499136928684	0.00485455585889644	HLA-DRB1;HLA-DRB5;LAG3;HLA-DRA
antigen processing and presentation of exogenous peptide antigen via MHC class II (GO:0019886)	4/77	0.000152499136928684	0.00485455585889644	HLA-DRB1;HLA-DRB5;LAG3;HLA-DRA
antigen processing and presentation of peptide antigen via MHC class II (GO:0002495)	4/77	0.000152499136928684	0.00485455585889644	HLA-DRB1;HLA-DRB5;LAG3;HLA-DRA
cellular response to interferon-gamma (GO:0071346)	4/75	0.000137669806304321	0.00485455585889644	HLA-DRB1;HLA-DRA;HLA-DRB5;CCL5
regulation of immune response (GO:0050776)	5/143	0.000141023518508505	0.00485455585889644	CD8B;CD3E;TRBC1;CD3D;CD8A
cellular response to oxygen-containing compound (GO:1901701)	5/149	0.000171011583809182	0.00515734934329796	EGR1;ZFP36;JUN;TNFAIP3;FOS
eosinophil chemotaxis (GO:0048245)	2/7	0.000254550541168419	0.00540212815146312	LGALS3;CCL5
eosinophil migration (GO:0072677)	2/7	0.000254550541168419	0.00540212815146312	LGALS3;CCL5
negative regulation of T cell apoptotic process (GO:0070233)	2/7	0.000254550541168419	0.00540212815146312	TSC22D3;CCL5
negative regulation of mitotic cell cycle (GO:0045930)	3/33	0.000209473304542228	0.00540212815146312	ZFP36L2;BTG2;DUSP1
protein oligomerization (GO:0051259)	5/155	0.000205654508078707	0.00540212815146312	AHNAK;CD3E;CD3D;TNFAIP3;CCL5
regulation of B cell activation (GO:0050864)	3/34	0.000229180355524059	0.00540212815146312	ZFP36L2;TRBC1;TNFAIP3
regulation of T cell apoptotic process (GO:0070232)	2/7	0.000254550541168419	0.00540212815146312	LGALS3;CCL5
regulation of T cell proliferation (GO:0042129)	3/33	0.000209473304542228	0.00540212815146312	CCL5;LGALS3;CD3E
positive regulation of transcription from RNA polymerase II promoter (GO:0045944)	8/507	0.00034266863255395	0.00677065953287633	EGR1;JUNB;CD3D;NR4A2;JUN;FOS;KLF2;PER1
regulation of mononuclear cell migration (GO:0071675)	2/8	0.000338638522519535	0.00677065953287633	LGALS3;CCL5
response to lipopolysaccharide (GO:0032496)	4/96	0.000356609101274627	0.00681123383434537	TNFAIP3;ZFP36;JUN;JUNB
negative regulation of transcription from RNA polymerase II promoter (GO:0000122)	7/390	0.000391488567699015	0.0072362241706947	FOSB;JUNB;ZFP36;NR4A2;JUN;KLF2;PER1
3'-UTR-mediated mRNA destabilization (GO:0061158)	2/9	0.000434414829926969	0.00777874054837978	ZFP36L2;ZFP36
positive regulation of cellular biosynthetic process (GO:0031328)	4/102	0.000449251166085213	0.00780063388384324	KLF2;VIM;EGR1;CCL5
cellular response to corticosteroid stimulus (GO:0071384)	2/10	0.000541799602005913	0.00839057221484833	ZFP36L2;ZFP36
lymphocyte mediated immunity (GO:0002449)	2/10	0.000541799602005913	0.00839057221484833	CD8A;KLRC2
negative regulation by host of viral transcription (GO:0043922)	2/10	0.000541799602005913	0.00839057221484833	JUN;CCL5
response to purine-containing compound (GO:0014074)	2/10	0.000541799602005913	0.00839057221484833	JUN;JUNB
cellular response to glucocorticoid stimulus (GO:0071385)	2/11	0.000660713372861512	0.00841308361443659	ZFP36L2;ZFP36
positive regulation of mononuclear cell migration (GO:0071677)	2/11	0.000660713372861512	0.00841308361443659	LGALS3;CCL5
positive regulation of nuclear-transcribed mRNA poly(A) tail shortening (GO:0060213)	2/11	0.000660713372861512	0.00841308361443659	BTG2;ZFP36
regulation of neuron death (GO:1901214)	3/47	0.000601480857952786	0.00841308361443659	FOS;EGR1;CCL5
regulation of nuclear-transcribed mRNA catabolic process, deadenylation-dependent decay (GO:1900151)	2/11	0.000660713372861512	0.00841308361443659	ZFP36L2;ZFP36
regulation of nuclear-transcribed mRNA poly(A) tail shortening (GO:0060211)	2/11	0.000660713372861512	0.00841308361443659	BTG2;ZFP36
response to organophosphorus (GO:0046683)	2/11	0.000660713372861512	0.00841308361443659	JUN;JUNB
response to tumor necrosis factor (GO:0034612)	3/48	0.000640005236744481	0.00841308361443659	ZFP36L2;ZFP36;CCL5
cellular response to reactive oxygen species (GO:0034614)	3/49	0.000680071974994587	0.00847133134069345	FOS;JUN;TNFAIP3
monocyte chemotaxis (GO:0002548)	2/12	0.000791077070423738	0.00944348252818337	LGALS3;CCL5
negative regulation of interleukin-2 production (GO:0032703)	2/12	0.000791077070423738	0.00944348252818337	ZFP36;TNFAIP3
cellular response to fibroblast growth factor stimulus (GO:0044344)	3/52	0.000809772811280358	0.00946938409925806	ZFP36L2;ZFP36;CCL5
GO of marker genes in cell states depleted across time in Mild2 Non-Progressors (NK, T cells)
Term	Overlap	P.value	Adjusted.P.value	Genes
cellular response to type I interferon (GO:0071357)	30/50	3.47060800165174e-45	1.85156936888121e-42	IFI27;XAF1;IRF9;ISG20;HLA-C;IRF7;IFI35;OAS1;SAMHD1;IFITM1;OAS2;OAS3;BST2;STAT1;IFIT3;IFIT2;IFI6;OASL;PSMB8;ISG15;IFITM2;RSAD2;IFIT1;ADAR;IFITM3;MX2;STAT2;MX1;SP100;HLA-E
type I interferon signaling pathway (GO:0060337)	30/50	3.47060800165174e-45	1.85156936888121e-42	IFI27;XAF1;IRF9;ISG20;HLA-C;IRF7;IFI35;OAS1;SAMHD1;IFITM1;OAS2;OAS3;BST2;STAT1;IFIT3;IFIT2;IFI6;OASL;PSMB8;ISG15;IFITM2;RSAD2;IFIT1;ADAR;IFITM3;MX2;STAT2;MX1;SP100;HLA-E
cytokine-mediated signaling pathway (GO:0019221)	46/402	1.69051227858849e-31	6.01258867084638e-29	PSME1;PSMB10;IFI27;XAF1;IRF9;IL7R;ISG20;HLA-C;IRF7;IFI35;TRADD;OAS1;SAMHD1;TRIM22;IFITM1;MT2A;PML;PSMB9;CISH;OAS2;OAS3;PIM1;B2M;IL32;BST2;STAT1;IFIT3;IFIT2;IFI6;OASL;PSMB8;ISG15;CASP1;PSME2;IFITM2;RSAD2;IFIT1;GBP1;ADAR;IFITM3;MX2;STAT2;MYC;MX1;SP100;HLA-E
negative regulation of viral life cycle (GO:1903901)	19/48	3.17754331595257e-24	8.47609679530348e-22	PARP10;ISG20;OAS1;EIF2AK2;PLSCR1;IFITM1;PML;IFIT5;OAS2;OAS3;BST2;OASL;ISG15;IFITM2;RSAD2;IFIT1;IFI16;IFITM3;MX1
negative regulation of viral genome replication (GO:0045071)	18/41	5.2266511124271e-24	1.11536734739194e-21	OAS2;OAS3;IFITM2;PARP10;RSAD2;OAS1;IFIT1;IFI16;IFITM3;EIF2AK2;BST2;PLSCR1;IFITM1;ISG20;MX1;OASL;IFIT5;ISG15
regulation of viral genome replication (GO:0045069)	19/53	3.10522667041526e-23	5.52212809555514e-21	PARP10;ISG20;OAS1;EIF2AK2;PLSCR1;IFITM1;IFIT5;OAS2;OAS3;BST2;OASL;ISG15;IFITM2;RSAD2;IFIT1;IFI16;ADAR;IFITM3;MX1
cellular response to interferon-gamma (GO:0071346)	17/75	4.58415774145933e-17	6.98756615733872e-15	LGALS9;IRF7;OAS2;OAS3;CASP1;OAS1;B2M;TRIM22;GBP1;STAT1;IRF9;MT2A;OASL;SP100;PML;HLA-C;HLA-E
interferon-gamma-mediated signaling pathway (GO:0060333)	15/56	2.25442817644036e-16	3.00684358032733e-14	IRF7;OAS2;OAS3;OAS1;B2M;TRIM22;GBP1;STAT1;IRF9;MT2A;OASL;SP100;PML;HLA-C;HLA-E
response to cytokine (GO:0034097)	18/99	3.46906900837213e-16	4.11277403548118e-14	LGALS9;TRAFD1;CASP1;IFITM2;NUB1;ADAR;IFITM3;EIF2AK2;BST2;MX2;STAT1;PLSCR1;IFITM1;XAF1;MX1;PML;SP100;ISG15
response to interferon-beta (GO:0035456)	8/16	7.4040153037725e-12	7.90008432912526e-10	IFITM2;IFITM3;BST2;STAT1;XAF1;PLSCR1;IFITM1;PNPT1
regulation of innate immune response (GO:0045088)	10/49	4.96477513793065e-10	4.40142446577066e-08	USP18;TRAFD1;SAMHD1;IFI16;STAT1;STAT2;PLSCR1;PARP9;GBP5;HLA-E
response to interferon-alpha (GO:0035455)	7/16	5.30434747665038e-10	4.40142446577066e-08	IFITM2;ADAR;IFITM3;EIF2AK2;MX2;BST2;IFITM1
response to interferon-gamma (GO:0034341)	9/36	5.36256026757438e-10	4.40142446577066e-08	CASP1;LGALS9;IFITM2;NUB1;IFITM3;STAT1;BST2;IFITM1;SP100
antigen processing and presentation of exogenous peptide antigen via MHC class I, TAP-dependent (GO:0002479)	9/68	1.97771701382147e-07	1.50730289553394e-05	TAP1;PSME2;B2M;HLA-C;PSME1;PSMB10;PSMB8;PSMB9;HLA-E
antigen processing and presentation of exogenous peptide antigen via MHC class I (GO:0042590)	9/71	2.89234070782556e-07	2.05741835683325e-05	TAP1;PSME2;B2M;HLA-C;PSME1;PSMB10;PSMB8;PSMB9;HLA-E
regulation of nuclease activity (GO:0032069)	4/6	3.88862125748384e-07	2.59322430108453e-05	OAS1;OAS2;OASL;OAS3
positive regulation of I-kappaB kinase/NF-kappaB signaling (GO:0043123)	11/129	8.09893510069205e-07	5.08327279555201e-05	LGALS9;CASP1;TRADD;PIM2;TRIM22;IFIT5;SHISA5;BST2;CARD16;TNFSF10;RBCK1
response to type I interferon (GO:0034340)	4/7	8.9824886431476e-07	5.32461965679916e-05	IFIT1;MX1;SP100;ISG15
regulation of I-kappaB kinase/NF-kappaB signaling (GO:0043122)	12/161	1.07426726158319e-06	5.7312158405463e-05	LGALS9;CASP1;TRADD;PIM2;TRIM22;IFIT5;SHISA5;BST2;STAT1;CARD16;TNFSF10;RBCK1
regulation of cytokine production (GO:0001817)	8/61	1.03824299798217e-06	5.7312158405463e-05	IRF7;BTN3A2;IFIH1;IFI16;EIF2AK2;DDX58;ZBP1;ISG15
regulation of immune response (GO:0050776)	11/143	2.25366927967554e-06	0.000114507862924467	IRF7;SELL;BTN3A2;B2M;SAMHD1;ICAM2;CLEC2D;PLSCR1;IFITM1;HLA-C;HLA-E
regulation of type I interferon production (GO:0032479)	8/79	7.56533155960273e-06	0.000366918580640733	IRF7;IFIH1;IFI16;HERC5;UBE2L6;DDX58;ZBP1;ISG15
positive regulation of innate immune response (GO:0045089)	5/23	9.25404873693335e-06	0.000429307391404691	DDX60;PLSCR1;ZBP1;GBP5;HLA-E
positive regulation of intracellular signal transduction (GO:1902533)	14/285	1.82320195782671e-05	0.000748214034231192	LGALS9;CASP1;TRADD;PIM2;TRIM22;DDX60;IFIT5;EIF2AK2;BST2;SHISA5;CARD16;IL7R;TNFSF10;RBCK1
regulation of defense response to virus by host (GO:0050691)	5/26	1.75356046833779e-05	0.000748214034231192	IFIT1;STAT1;DDX58;PARP9;DTX3L
regulation of interferon-alpha production (GO:0032647)	4/13	1.72747943621495e-05	0.000748214034231192	IFIH1;IRF7;STAT1;DDX58
antigen processing and presentation of endogenous peptide antigen (GO:0002483)	3/5	2.05567391284768e-05	0.000812371875929065	B2M;TAP1;HLA-E
positive regulation of interferon-alpha production (GO:0032727)	4/14	2.39428654106465e-05	0.000912394192612851	IFIH1;IRF7;STAT1;DDX58
positive regulation of tumor necrosis factor secretion (GO:1904469)	3/6	4.07246161311557e-05	0.00149838501420494	LGALS9;IFIH1;DDX58
positive regulation of tumor necrosis factor production (GO:0032760)	5/31	4.3004684495673e-05	0.00152953327856277	LGALS9;CD2;IFIH1;DDX58;HLA-E
cellular response to cytokine stimulus (GO:0071345)	12/240	6.23766060097121e-05	0.00214696253588267	LGALS9;CASP1;PIM1;IFIT1;IL32;STAT1;STAT2;MYC;MT2A;PNPT1;SELPLG;CISH
positive regulation of defense response to virus by host (GO:0002230)	4/18	7.03104974434588e-05	0.00220650884624031	STAT1;PARP9;DTX3L;DDX58
positive regulation of interleukin-1 beta production (GO:0032731)	4/18	7.03104974434588e-05	0.00220650884624031	GSDMD;IFI16;CASP1;LGALS9
regulation of viral entry into host cell (GO:0046596)	4/18	7.03104974434588e-05	0.00220650884624031	LGALS9;IFITM1;IFITM2;IFITM3
positive regulation of type I interferon production (GO:0032481)	6/56	7.88838018381262e-05	0.00240482904460802	IRF7;IFIH1;IFI16;STAT1;DDX58;ZBP1
antigen processing and presentation of exogenous peptide antigen via MHC class I, TAP-independent (GO:0002480)	3/8	0.000111883929972057	0.00322649062919419	B2M;HLA-C;HLA-E
regulation of tumor necrosis factor secretion (GO:1904467)	3/8	0.000111883929972057	0.00322649062919419	LGALS9;IFIH1;DDX58
positive regulation of cytokine production (GO:0001819)	9/152	0.000150466398930228	0.00422493809627772	LGALS9;IRF7;IFI16;DDX60;EIF2AK2;DDX58;ZBP1;GBP5;HLA-E
negative regulation of type I interferon production (GO:0032480)	5/41	0.000171011583808901	0.00434450856962136	IFIH1;HERC5;UBE2L6;DDX58;ISG15
regulation of hematopoietic progenitor cell differentiation (GO:1901532)	6/64	0.000167390010401346	0.00434450856962136	PSME2;PSME1;EIF2AK2;PSMB10;PSMB8;PSMB9
regulation of hematopoietic stem cell differentiation (GO:1902036)	6/64	0.000167390010401346	0.00434450856962136	PSME2;PSME1;EIF2AK2;PSMB10;PSMB8;PSMB9
regulation of interleukin-1 beta secretion (GO:0050706)	4/22	0.000161471329381757	0.00434450856962136	GSDMD;CASP1;CARD16;LGALS9
SCF-dependent proteasomal ubiquitin-dependent protein catabolic process (GO:0031146)	6/66	0.000198616087341309	0.00470940811540393	PSME2;PSME1;PSMB10;FBXO6;PSMB8;PSMB9
protein homooligomerization (GO:0051260)	8/124	0.000196121954757368	0.00470940811540393	GSDMD;GBP1;SAMHD1;PRF1;ALOX5AP;PNPT1;GBP5;RNF213
regulation of type I interferon-mediated signaling pathway (GO:0060338)	4/23	0.000193517072675321	0.00470940811540393	ZBP1;STAT1;STAT2;USP18
cellular response to exogenous dsRNA (GO:0071360)	3/10	0.000235246491697782	0.00502016013283067	IFIT1;IFIH1;DDX58
negative regulation of viral entry into host cell (GO:0046597)	3/10	0.000235246491697782	0.00502016013283067	IFITM1;IFITM2;IFITM3
positive regulation of cytokine-mediated signaling pathway (GO:0001961)	4/24	0.000229906785257133	0.00502016013283067	ZBP1;PARP9;PARP14;CASP1
positive regulation of interleukin-6 secretion (GO:2000778)	3/10	0.000235246491697782	0.00502016013283067	LGALS9;IFIH1;DDX58
regulation of stem cell differentiation (GO:2000736)	6/68	0.000234266845231052	0.00502016013283067	PSME2;PSME1;EIF2AK2;PSMB10;PSMB8;PSMB9
antigen processing and presentation of peptide antigen via MHC class I (GO:0002474)	4/25	0.000270972608085415	0.00566917201621838	B2M;TAP1;HLA-C;HLA-E
regulation of cellular amine metabolic process (GO:0033238)	5/47	0.000328993443426525	0.00662332083275665	PSME2;PSME1;PSMB10;PSMB8;PSMB9
regulation of cellular amino acid metabolic process (GO:0006521)	5/47	0.000328993443426525	0.00662332083275665	PSME2;PSME1;PSMB10;PSMB8;PSMB9
tumor necrosis factor-mediated signaling pathway (GO:0033209)	7/103	0.000360723050797561	0.00712762028149996	TRADD;PSME2;PSME1;STAT1;PSMB10;PSMB8;PSMB9
cellular response to hypoxia (GO:0071456)	7/104	0.000382643624064643	0.00742328630685408	PSME2;PSME1;PSMB10;MYC;CARD16;PSMB8;PSMB9
apoptotic process (GO:0006915)	9/174	0.000412449421201392	0.00783752741321118	CASP1;TRADD;CD2;GZMB;PRF1;MYC;PLSCR1;IFIT2;MX1
protein polyubiquitination (GO:0000209)	11/253	0.000426032417962744	0.00783752741321118	PSME2;HERC6;PSME1;PSMB9;PSMB10;HERC5;FBXO6;PSMB8;DTX3L;RBCK1;RNF213
regulation of endopeptidase activity (GO:0052548)	4/28	0.000425625148570925	0.00783752741321118	PSME2;PSMB8;PSMB9;PSME1
regulation of RNA metabolic process (GO:0051252)	4/29	0.000488815235741741	0.00884009926332946	OAS1;OAS2;OASL;OAS3
regulation of cellular ketone metabolic process (GO:0010565)	5/52	0.000529378173830484	0.00941410852461877	PSME2;PSME1;PSMB10;PSMB8;PSMB9
cellular response to dsRNA (GO:0071359)	3/13	0.000544965841550457	0.00953243529400553	IFIT1;IFIH1;DDX58
GO of marker genes in cell states enriched across time in Moderate Non-Progressors (NK, T cells)
No significant GO enriched (adjusted p-value < 0.01)
GO of marker genes in cell states depleted across time in Moderate Non-Progressors (NK, T cells)
Term	Overlap	P.value	Adjusted.P.value	Genes
cellular response to type I interferon (GO:0071357)	29/50	4.7122915646501e-43	2.52578827865245e-40	OAS2;OASL;STAT1;IRF9;IFIT3;IRF7;SAMHD1;MX2;IFIT1;STAT2;IFI27;OAS3;ISG20;IFI35;IFIT2;IFITM3;XAF1;MX1;HLA-C;BST2;RSAD2;OAS1;PSMB8;ADAR;ISG15;IFI6;IFITM1;SP100;IFITM2
type I interferon signaling pathway (GO:0060337)	29/50	4.7122915646501e-43	2.52578827865245e-40	OAS2;OASL;STAT1;IRF9;IFIT3;IRF7;SAMHD1;MX2;IFIT1;STAT2;IFI27;OAS3;ISG20;IFI35;IFIT2;IFITM3;XAF1;MX1;HLA-C;BST2;RSAD2;OAS1;PSMB8;ADAR;ISG15;IFI6;IFITM1;SP100;IFITM2
cytokine-mediated signaling pathway (GO:0019221)	45/402	2.32297419831151e-30	8.3007611352998e-28	OASL;OAS2;MT2A;STAT1;IRF9;IFIT3;GBP1;IRF7;PML;SAMHD1;MYC;PSMB10;MX2;IL32;PIM1;IFIT1;STAT2;IFI27;OAS3;ISG20;IFI35;CISH;IFIT2;PSMB9;SOCS3;IFITM3;XAF1;TRIM22;MX1;HLA-C;TRADD;BST2;RSAD2;OAS1;PSME1;PSMB8;CASP1;ADAR;ISG15;IFI6;IFITM1;IL2RG;SP100;IFITM2;PSME2
negative regulation of viral life cycle (GO:1903901)	19/48	3.17754331595257e-24	8.51581608675289e-22	OAS2;OASL;PARP10;PML;IFIT5;IFIT1;OAS3;ISG20;IFITM3;IFI16;MX1;BST2;EIF2AK2;RSAD2;OAS1;ISG15;IFITM1;PLSCR1;IFITM2
negative regulation of viral genome replication (GO:0045071)	18/41	5.2266511124271e-24	1.12059399850437e-21	ISG20;BST2;EIF2AK2;RSAD2;OAS1;OAS2;OASL;ISG15;IFITM3;IFI16;PARP10;IFITM2;IFITM1;IFIT1;PLSCR1;IFIT5;MX1;OAS3
regulation of viral genome replication (GO:0045069)	19/53	3.10522667041526e-23	5.54800498447527e-21	OAS2;OASL;PARP10;IFIT5;IFIT1;OAS3;ISG20;IFITM3;IFI16;MX1;BST2;EIF2AK2;RSAD2;OAS1;ADAR;ISG15;IFITM1;PLSCR1;IFITM2
response to cytokine (GO:0034097)	17/99	6.56616333792504e-15	1.00556101403652e-12	BST2;EIF2AK2;MX2;CASP1;LGALS9;ADAR;ISG15;STAT1;NUB1;IFITM3;XAF1;IFITM1;PLSCR1;PML;SP100;IFITM2;MX1
cellular response to interferon-gamma (GO:0071346)	15/75	2.56827064252411e-14	3.44148266098231e-12	HLA-C;OAS1;TRIM22;CASP1;OAS2;OASL;LGALS9;MT2A;STAT1;IRF9;GBP1;IRF7;PML;SP100;OAS3
interferon-gamma-mediated signaling pathway (GO:0060333)	13/56	1.86036802722474e-13	2.21590502798324e-11	HLA-C;OAS1;TRIM22;OAS2;OASL;MT2A;STAT1;IRF9;GBP1;IRF7;PML;SP100;OAS3
response to interferon-beta (GO:0035456)	8/16	7.4040153037725e-12	7.93710440564412e-10	BST2;PNPT1;STAT1;IFITM3;XAF1;IFITM1;PLSCR1;IFITM2
response to interferon-alpha (GO:0035455)	7/16	5.30434747665038e-10	4.79055383903311e-08	BST2;EIF2AK2;MX2;ADAR;IFITM3;IFITM1;IFITM2
response to interferon-gamma (GO:0034341)	9/36	5.36256026757438e-10	4.79055383903311e-08	BST2;CASP1;LGALS9;STAT1;IFITM3;NUB1;IFITM1;SP100;IFITM2
positive regulation of I-kappaB kinase/NF-kappaB signaling (GO:0043123)	12/129	9.60884345368341e-08	7.92360014026817e-06	TRADD;BST2;TNFSF10;CASP1;LGALS9;RBCK1;PIM2;LGALS1;TRIM22;CARD16;IFIT5;SHISA5
regulation of I-kappaB kinase/NF-kappaB signaling (GO:0043122)	13/161	1.47726105740975e-07	1.13115989538804e-05	TRADD;BST2;TNFSF10;CASP1;LGALS9;RBCK1;PIM2;STAT1;LGALS1;TRIM22;CARD16;IFIT5;SHISA5
regulation of nuclease activity (GO:0032069)	4/6	3.88862125748384e-07	2.77906799201512e-05	OAS2;OASL;OAS1;OAS3
response to type I interferon (GO:0034340)	4/7	8.9824886431476e-07	6.01826739090889e-05	SP100;MX1;IFIT1;ISG15
regulation of cytokine production (GO:0001817)	8/61	1.03824299798217e-06	6.54703819904051e-05	EIF2AK2;DDX58;ZBP1;ISG15;IFIH1;IFI16;IRF7;BTN3A2
antigen processing and presentation of exogenous peptide antigen via MHC class I, TAP-dependent (GO:0002479)	8/68	2.41537382917381e-06	0.000136038554051233	HLA-C;PSME1;PSMB10;PSMB8;PSMB9;TAP1;CYBA;PSME2
cellular response to cytokine stimulus (GO:0071345)	14/240	2.53803272483644e-06	0.000136038554051233	CISH;MYC;IL32;CASP1;SOCS3;PNPT1;LGALS9;MT2A;STAT1;SELPLG;PIM1;IL2RG;IFIT1;STAT2
regulation of viral entry into host cell (GO:0046596)	5/18	2.482077365435e-06	0.000136038554051233	LGALS1;LGALS9;IFITM3;IFITM1;IFITM2
regulation of innate immune response (GO:0045088)	7/49	2.79074713653622e-06	0.000142460996684135	PARP9;USP18;STAT1;IFI16;STAT2;PLSCR1;SAMHD1
antigen processing and presentation of exogenous peptide antigen via MHC class I (GO:0042590)	8/71	3.36498383569821e-06	0.000163966485084931	HLA-C;PSME1;PSMB10;PSMB8;PSMB9;TAP1;CYBA;PSME2
positive regulation of intracellular signal transduction (GO:1902533)	15/285	3.91327045836844e-06	0.000182392431798738	TRADD;BST2;EIF2AK2;TNFSF10;TRAT1;CASP1;DDX60;LGALS9;RBCK1;PIM2;LGALS1;TRIM22;CARD16;IFIT5;SHISA5
regulation of type I interferon production (GO:0032479)	8/79	7.56533155960273e-06	0.000337918142995589	DDX58;UBE2L6;ZBP1;ISG15;IFIH1;IFI16;IRF7;HERC5
regulation of immune response (GO:0050776)	10/143	1.53796434589563e-05	0.000659479111520045	HLA-C;SELL;ICAM2;TRAC;IFITM1;CLEC2D;IRF7;PLSCR1;BTN3A2;SAMHD1
regulation of defense response to virus by host (GO:0050691)	5/26	1.75356046833779e-05	0.000696228452614115	PARP9;DDX58;DTX3L;STAT1;IFIT1
regulation of interferon-alpha production (GO:0032647)	4/13	1.72747943621495e-05	0.000696228452614115	STAT1;IFIH1;DDX58;IRF7
positive regulation of interferon-alpha production (GO:0032727)	4/14	2.39428654106465e-05	0.000916669704293323	STAT1;IFIH1;DDX58;IRF7
positive regulation of tumor necrosis factor secretion (GO:1904469)	3/6	4.07246161311557e-05	0.00150540649974479	IFIH1;DDX58;LGALS9
positive regulation of tumor necrosis factor production (GO:0032760)	5/31	4.3004684495673e-05	0.00153670072597872	DDX58;LGALS9;IFIH1;CYBA;CD2
positive regulation of defense response to virus by host (GO:0002230)	4/18	7.03104974434588e-05	0.00243138236320606	STAT1;DTX3L;PARP9;DDX58
T cell receptor signaling pathway (GO:0050852)	9/139	7.57597301145074e-05	0.002537950958836	PSME1;PSMB10;PSMB8;PSMB9;TRAT1;TRAC;RBCK1;BTN3A2;PSME2
positive regulation of type I interferon production (GO:0032481)	6/56	7.88838018381262e-05	0.00256252835062034	DDX58;ZBP1;STAT1;IFIH1;IFI16;IRF7
regulation of interferon-gamma-mediated signaling pathway (GO:0060334)	4/19	8.81709829698006e-05	0.00277997922775371	STAT1;SOCS3;PARP9;PARP14
antigen receptor-mediated signaling pathway (GO:0050851)	10/176	9.08838444893679e-05	0.00278364232264578	PSME1;PSMB10;PSMB8;PSMB9;TRAT1;TRAC;CD38;RBCK1;BTN3A2;PSME2
negative regulation of binding (GO:0051100)	6/58	9.6279715143285e-05	0.00286699596204449	IFIT2;ACTB;IFI16;IFIT1;CARD16;SP100
positive regulation of interleukin-6 production (GO:0032755)	4/20	0.000109113999143498	0.00315630455079067	CYBA;IFIH1;DDX58;LGALS9
regulation of tumor necrosis factor secretion (GO:1904467)	3/8	0.000111883929972057	0.00315630455079067	IFIH1;DDX58;LGALS9
negative regulation of type I interferon production (GO:0032480)	5/41	0.000171011583808901	0.00447132726446687	UBE2L6;DDX58;ISG15;IFIH1;HERC5
regulation of hematopoietic progenitor cell differentiation (GO:1901532)	6/64	0.000167390010401346	0.00447132726446687	EIF2AK2;PSME1;PSMB10;PSMB8;PSMB9;PSME2
regulation of hematopoietic stem cell differentiation (GO:1902036)	6/64	0.000167390010401346	0.00447132726446687	EIF2AK2;PSME1;PSMB10;PSMB8;PSMB9;PSME2
regulation of type I interferon-mediated signaling pathway (GO:0060338)	4/23	0.000193517072675321	0.00493929290257009	STAT1;USP18;ZBP1;STAT2
SCF-dependent proteasomal ubiquitin-dependent protein catabolic process (GO:0031146)	6/66	0.000198616087341309	0.0049515452472066	PSME1;PSMB10;PSMB8;PSMB9;FBXO6;PSME2
cellular response to exogenous dsRNA (GO:0071360)	3/10	0.000235246491697782	0.0052538383145838	IFIH1;DDX58;IFIT1
negative regulation of viral entry into host cell (GO:0046597)	3/10	0.000235246491697782	0.0052538383145838	IFITM3;IFITM1;IFITM2
positive regulation of cytokine-mediated signaling pathway (GO:0001961)	4/24	0.000229906785257133	0.0052538383145838	CASP1;PARP14;ZBP1;PARP9
positive regulation of interleukin-6 secretion (GO:2000778)	3/10	0.000235246491697782	0.0052538383145838	IFIH1;DDX58;LGALS9
regulation of stem cell differentiation (GO:2000736)	6/68	0.000234266845231052	0.0052538383145838	EIF2AK2;PSME1;PSMB10;PSMB8;PSMB9;PSME2
regulation of cytokine-mediated signaling pathway (GO:0001959)	6/69	0.00025388541084495	0.00555439102909768	TRADD;USP18;SOCS3;RBCK1;STAT1;STAT2
homotypic cell-cell adhesion (GO:0034109)	4/25	0.000270972608085415	0.00569573795818754	ACTB;MYL12A;PLEK;CLIC1
platelet aggregation (GO:0070527)	4/25	0.000270972608085415	0.00569573795818754	ACTB;MYL12A;PLEK;CLIC1
post-translational protein modification (GO:0043687)	11/245	0.000324237386552568	0.00641238129733154	CISH;PSME1;PSMB10;PSMB8;PSMB9;SOCS3;FBXO6;LGALS1;NUB1;PSME2;SHISA5
regulation of cellular amine metabolic process (GO:0033238)	5/47	0.000328993443426525	0.00641238129733154	PSME1;PSMB10;PSMB8;PSMB9;PSME2
regulation of cellular amino acid metabolic process (GO:0006521)	5/47	0.000328993443426525	0.00641238129733154	PSME1;PSMB10;PSMB8;PSMB9;PSME2
regulation of extrinsic apoptotic signaling pathway (GO:2001236)	5/47	0.000328993443426525	0.00641238129733154	TRADD;TNFSF10;ITGA6;PML;SP100
tumor necrosis factor-mediated signaling pathway (GO:0033209)	7/103	0.000360723050797561	0.00690526982955332	TRADD;PSME1;PSMB10;PSMB8;PSMB9;STAT1;PSME2
negative regulation of cell proliferation (GO:0008285)	10/209	0.00036836265769898	0.00692780296584748	EIF2AK2;MYC;PIM2;CD164;PARP10;IFIT3;EMP3;IFITM1;PML;S100A11
cellular response to hypoxia (GO:0071456)	7/104	0.000382643624064643	0.00707230974133271	MYC;PSME1;PSMB10;PSMB8;PSMB9;CARD16;PSME2
apoptotic process (GO:0006915)	9/174	0.000412449421201392	0.00748699593534528	TRADD;IFIT2;MYC;CASP1;GZMB;PLSCR1;PRF1;MX1;CD2
protein polyubiquitination (GO:0000209)	11/253	0.000426032417962744	0.00748699593534528	PSME1;PSMB10;PSMB8;PSMB9;RNF213;DTX3L;FBXO6;RBCK1;HERC6;HERC5;PSME2
regulation of endopeptidase activity (GO:0052548)	4/28	0.000425625148570925	0.00748699593534528	PSMB9;PSME1;PSME2;PSMB8
regulation of RNA metabolic process (GO:0051252)	4/29	0.000488815235741741	0.00845177310830882	OAS1;OAS2;OASL;OAS3
regulation of cellular ketone metabolic process (GO:0010565)	5/52	0.000529378173830484	0.00900783178327427	PSME1;PSMB10;PSMB8;PSMB9;PSME2
cellular response to dsRNA (GO:0071359)	3/13	0.000544965841550457	0.00912817784597015	IFIH1;DDX58;IFIT1
GO of marker genes in cell states enriched across time in Severe (NK, T cells)
Term	Overlap	P.value	Adjusted.P.value	Genes
regulation of transcription from RNA polymerase II promoter (GO:0006357)	13/926	2.95848739202365e-06	0.00155912285559646	FOSB;PIK3R1;FOS;KLF2;FOSL2;BHLHE40;ZFP36;JUNB;CSRNP1;PER1;TOB1;NR4A2;RGCC
negative regulation of homeostatic process (GO:0032845)	3/20	3.30856335206396e-05	0.00581204295512569	TNFAIP3;TSC22D3;ZFP36
positive regulation of transcription from RNA polymerase II promoter (GO:0045944)	9/507	2.30490834333894e-05	0.00581204295512569	PIK3R1;FOS;KLF2;FOSL2;JUNB;CSRNP1;PER1;NR4A2;RGCC
GO of marker genes in cell states depleted across time in Severe (NK, T cells)
Term	Overlap	P.value	Adjusted.P.value	Genes
cellular response to type I interferon (GO:0071357)	26/50	2.94951675911004e-39	1.41576804437282e-36	ADAR;IFITM2;IFIT2;ISG15;MX2;IFIT1;XAF1;IFI6;OAS2;OAS1;OAS3;ISG20;STAT2;IFIT3;RSAD2;IFITM3;IFI27;BST2;OASL;IRF7;IRF9;SP100;IFITM1;IFI35;STAT1;MX1
type I interferon signaling pathway (GO:0060337)	26/50	2.94951675911004e-39	1.41576804437282e-36	ADAR;IFITM2;IFIT2;ISG15;MX2;IFIT1;XAF1;IFI6;OAS2;OAS1;OAS3;ISG20;STAT2;IFIT3;RSAD2;IFITM3;IFI27;BST2;OASL;IRF7;IRF9;SP100;IFITM1;IFI35;STAT1;MX1
cytokine-mediated signaling pathway (GO:0019221)	39/402	2.59132395252614e-27	8.29223664808364e-25	ADAR;IFITM2;IFIT2;ISG15;PSMB9;MX2;HLA-DPA1;IFIT1;BCL2;XAF1;IFI6;OAS2;TRIM22;OAS1;HLA-DPB1;ISG20;OAS3;STAT2;NFKBIA;IFIT3;CASP1;RSAD2;IL32;GBP1;PIM1;IFITM3;MT2A;IFI27;MYC;BST2;SOCS3;OASL;IRF7;SP100;IRF9;IFITM1;IFI35;STAT1;MX1
negative regulation of viral genome replication (GO:0045071)	17/41	1.11011935126808e-23	2.6642864430434e-21	OAS2;RSAD2;IFITM2;OASL;IFITM3;ISG15;IFI16;OAS1;MX1;OAS3;ISG20;IFITM1;IFIT1;PARP10;BST2;EIF2AK2;PLSCR1
regulation of viral genome replication (GO:0045069)	18/53	3.95333598487126e-23	7.59040509095282e-21	ADAR;OAS2;RSAD2;IFITM2;OASL;IFITM3;ISG15;IFI16;OAS1;MX1;OAS3;ISG20;IFITM1;IFIT1;PARP10;BST2;EIF2AK2;PLSCR1
negative regulation of viral life cycle (GO:1903901)	17/48	2.92434929846893e-22	4.67895887755029e-20	OAS2;RSAD2;IFITM2;OASL;IFITM3;ISG15;IFI16;OAS1;MX1;OAS3;ISG20;IFITM1;IFIT1;PARP10;BST2;EIF2AK2;PLSCR1
response to cytokine (GO:0034097)	17/99	2.43620912007238e-16	3.34108679324213e-14	LEF1;ADAR;IFITM2;IFITM3;ISG15;XAF1;MX1;MX2;SP100;LGALS9;IFITM1;BCL2;CASP1;STAT1;BST2;EIF2AK2;PLSCR1
cellular response to interferon-gamma (GO:0071346)	15/75	1.40025760154963e-15	1.68030912185956e-13	OAS2;GBP1;TRIM22;OASL;MT2A;IRF7;OAS1;HLA-DPB1;SP100;LGALS9;OAS3;IRF9;HLA-DPA1;CASP1;STAT1
interferon-gamma-mediated signaling pathway (GO:0060333)	13/56	1.49651695387767e-14	1.59628475080285e-12	OAS2;GBP1;TRIM22;OASL;MT2A;IRF7;OAS1;HLA-DPB1;IRF9;SP100;OAS3;HLA-DPA1;STAT1
response to interferon-gamma (GO:0034341)	9/36	9.56355093620506e-11	9.18100889875686e-09	IFITM2;IFITM3;SP100;LGALS9;IFITM1;HLA-DPA1;CASP1;STAT1;BST2
response to interferon-alpha (GO:0035455)	7/16	1.36789957003276e-10	1.09431965602621e-08	ADAR;IFITM2;IFITM3;MX2;IFITM1;BST2;EIF2AK2
response to interferon-beta (GO:0035456)	7/16	1.36789957003276e-10	1.09431965602621e-08	IFITM2;IFITM3;XAF1;IFITM1;STAT1;BST2;PLSCR1
regulation of nuclease activity (GO:0032069)	4/6	1.79674039014147e-07	1.32682367271985e-05	OAS2;OAS1;OASL;OAS3
cellular response to cytokine stimulus (GO:0071345)	14/240	2.4328716965662e-07	1.66825487764539e-05	LEF1;IL32;PIM1;SOCS3;MT2A;LGALS9;SBNO2;STAT2;HLA-DPA1;IFIT1;BCL2;CASP1;STAT1;MYC
response to type I interferon (GO:0034340)	4/7	4.15789653989331e-07	2.66105378553172e-05	IFIT1;ISG15;MX1;SP100
regulation of viral entry into host cell (GO:0046596)	5/18	9.61075823211414e-07	5.76645493926849e-05	IFITM2;LGALS1;IFITM3;LGALS9;IFITM1
regulation of defense response to virus by host (GO:0050691)	5/26	6.89259621066451e-06	0.000389228962484584	PARP9;DTX3L;DDX58;IFIT1;STAT1
regulation of I-kappaB kinase/NF-kappaB signaling (GO:0043122)	10/161	8.02767363718929e-06	0.000428142593983429	PIM2;TRIM22;LGALS1;BCL3;LGALS9;NFKBIA;CASP1;STAT1;BST2;SHISA5
regulation of innate immune response (GO:0045088)	6/49	1.23085991071122e-05	0.000621908165411984	IFI16;PARP9;USP18;STAT2;STAT1;PLSCR1
apoptotic process (GO:0006915)	10/174	1.58812469835118e-05	0.000762299855208569	IFIT2;GZMB;GZMH;MX1;PRF1;NFKBIA;BCL2;CASP1;PLSCR1;MYC
regulation of type I interferon production (GO:0032479)	7/79	1.9917076486567e-05	0.000910494925100206	ZBP1;UBE2L6;ISG15;IFI16;IRF7;HERC5;DDX58
negative regulation of binding (GO:0051100)	6/58	3.29537906318744e-05	0.00135652995521741	LEF1;IFIT2;IFI16;SP100;NFKBIA;IFIT1
positive regulation of cytokine production (GO:0001819)	9/152	3.39132488804353e-05	0.00135652995521741	ZBP1;IFI16;IRF7;HLA-DPB1;LGALS9;DDX58;HLA-DPA1;DDX60;EIF2AK2
positive regulation of defense response to virus by host (GO:0002230)	4/18	3.31986460916742e-05	0.00135652995521741	PARP9;DTX3L;STAT1;DDX58
regulation of cytokine production (GO:0001817)	6/61	4.40479088511177e-05	0.00169143969988292	ZBP1;ISG15;IFI16;IRF7;DDX58;EIF2AK2
regulation of DNA binding (GO:0051101)	5/38	4.74941408713663e-05	0.00175362981678891	LEF1;IFI16;BCL3;SP100;NFKBIA
negative regulation of DNA binding (GO:0043392)	4/23	9.21968449321316e-05	0.00316103468338737	LEF1;IFI16;NFKBIA;SP100
regulation of type I interferon-mediated signaling pathway (GO:0060338)	4/23	9.21968449321316e-05	0.00316103468338737	ZBP1;STAT1;STAT2;USP18
negative regulation of viral entry into host cell (GO:0046597)	3/10	0.00013334045598683	0.00441402888783988	IFITM3;IFITM1;IFITM2
regulation of immune response (GO:0050776)	8/143	0.000139604484818017	0.00446734351417655	CD3D;IRF7;KLRF1;SELL;IFITM1;TYROBP;PLSCR1;CD3G
positive regulation of transcription, DNA-templated (GO:0045893)	19/716	0.00018987397756351	0.00587996833745064	PIM2;CD3D;SBNO2;DTX3L;CD38;IFI16;PARP9;DDX58;NFKBIA;PLSCR1;IER2;BCL3;HELZ2;MYC;LEF1;KLF6;IRF7;SP100;STAT1
regulation of RNA metabolic process (GO:0051252)	4/29	0.00023539533996056	0.00706186019881681	OASL;OAS2;OAS3;OAS1
negative regulation of cytokine production (GO:0001818)	6/83	0.000247570590381231	0.00720205353836307	LEF1;UBE2L6;ISG15;HERC5;LGALS9;DDX58
regulation of transcription from RNA polymerase II promoter (GO:0006357)	22/926	0.000274540996946336	0.00775174579613183	CD3D;SBNO2;NFKBIZ;IFI16;PARP9;DDX58;NFKBIA;STAT2;ARID5A;PLSCR1;IER2;ARID5B;IFI27;HELZ2;MYC;LEF1;KLF6;IRF7;DRAP1;SP100;PRDM1;STAT1
positive regulation of type I interferon production (GO:0032481)	5/56	0.000310288068098148	0.00805515575866052	ZBP1;IFI16;IRF7;DDX58;STAT1
regulation of interferon-alpha production (GO:0032647)	3/13	0.000310459128198374	0.00805515575866052	STAT1;DDX58;IRF7
regulation of interferon-gamma production (GO:0032649)	4/31	0.000306771427606802	0.00805515575866052	LGALS9;ISG15;HLA-DPA1;HLA-DPB1
positive regulation of interferon-alpha production (GO:0032727)	3/14	0.000392068701958377	0.00940964884700104	STAT1;DDX58;IRF7
regulation of NF-kappaB import into nucleus (GO:0042345)	3/14	0.000392068701958377	0.00940964884700104	LGALS9;NFKBIA;BCL3
regulation of response to interferon-gamma (GO:0060330)	3/14	0.000392068701958377	0.00940964884700104	PARP9;STAT1;SOCS3
GO of marker genes in cell states enriched across time in Critical (NK, T cells)
Term	Overlap	P.value	Adjusted.P.value	Genes
endoderm development (GO:0007492)	3/6	1.3297492844086e-06	0.000876304778425268	DUSP4;DUSP2;DUSP1
regulation of transcription from RNA polymerase II promoter (GO:0006357)	15/926	2.80567718622433e-06	0.000924470632860918	CSRNP1;FOS;IER2;NFKBIA;JUN;JUNB;ZFP36;FOSB;TOB1;ZBTB1;KLF2;IFNG;BHLHE40;NR4A2;KLF6
positive regulation of nuclear-transcribed mRNA poly(A) tail shortening (GO:0060213)	3/11	1.0811375108276e-05	0.00178117404908847	ZFP36;BTG2;TOB1
regulation of nuclear-transcribed mRNA poly(A) tail shortening (GO:0060211)	3/11	1.0811375108276e-05	0.00178117404908847	ZFP36;BTG2;TOB1
endoderm formation (GO:0001706)	3/12	1.43731381981438e-05	0.00189437961451535	DUSP4;DUSP2;DUSP1
positive regulation of nuclear-transcribed mRNA catabolic process, deadenylation-dependent decay (GO:1900153)	3/13	1.86306087116898e-05	0.00204626185683393	ZFP36;BTG2;TOB1
negative regulation of transcription from RNA polymerase II promoter (GO:0000122)	9/390	2.68215032630378e-05	0.00252505295004885	JUN;JUNB;ZFP36;FOSB;ZBTB1;KLF2;IFNG;BHLHE40;NR4A2
inactivation of MAPK activity (GO:0000188)	3/17	4.37824352371488e-05	0.00360657810266013	DUSP4;DUSP2;DUSP1
negative regulation of gene expression (GO:0010629)	9/447	7.76600490482217e-05	0.00511779723227781	JUN;ZFP36;MYADM;TOB1;ENC1;BHLHE40;IFNG;BTG2;CD3E
negative regulation of homeostatic process (GO:0032845)	3/20	7.27603966902999e-05	0.00511779723227781	TNFAIP3;ZFP36;TSC22D3
GO of marker genes in cell states depleted across time in Critical (NK, T cells)
Term	Overlap	P.value	Adjusted.P.value	Genes
cellular response to type I interferon (GO:0071357)	26/50	7.87114609196563e-43	3.20749203247599e-40	ISG20;XAF1;IFIT3;OAS3;STAT1;IFI6;STAT2;IFI27;OAS1;IFITM1;OASL;BST2;RSAD2;MX1;IFITM2;ADAR;MX2;SP100;IFIT1;IRF9;OAS2;IFITM3;IFIT2;IFI35;ISG15;IRF7
type I interferon signaling pathway (GO:0060337)	26/50	7.87114609196563e-43	3.20749203247599e-40	ISG20;XAF1;IFIT3;OAS3;STAT1;IFI6;STAT2;IFI27;OAS1;IFITM1;OASL;BST2;RSAD2;MX1;IFITM2;ADAR;MX2;SP100;IFIT1;IRF9;OAS2;IFITM3;IFIT2;IFI35;ISG15;IRF7
negative regulation of viral genome replication (GO:0045071)	18/41	6.02998430177474e-28	1.63814573531547e-25	OAS2;ISG20;PLSCR1;CCL5;OAS1;OASL;IFITM1;IFITM3;EIF2AK2;RSAD2;ISG15;OAS3;MX1;IFITM2;IFI16;IFIT1;BST2;PARP10
cytokine-mediated signaling pathway (GO:0019221)	35/402	1.51477735110706e-27	3.08635885288063e-25	ISG20;XAF1;IFIT3;OAS3;STAT1;CEBPD;IFI6;STAT2;IFI27;IFITM1;OASL;OAS1;PSMB9;CCL4;BST2;RSAD2;IL7R;GBP1;MX1;IFITM2;ADAR;MX2;IFIT1;SP100;CISH;TRIM22;IRF9;OAS2;CCL5;IFITM3;IFIT2;IFI35;ISG15;MT2A;IRF7
regulation of viral genome replication (GO:0045069)	19/53	2.15937185735413e-27	3.51977612748724e-25	ISG20;OAS3;OAS1;OASL;IFITM1;BST2;EIF2AK2;RSAD2;MX1;IFITM2;ADAR;IFI16;IFIT1;OAS2;PLSCR1;CCL5;IFITM3;ISG15;PARP10
negative regulation of viral life cycle (GO:1903901)	18/48	2.08851468457881e-26	2.83689911321956e-24	OAS2;ISG20;PLSCR1;CCL5;OAS1;OASL;IFITM1;IFITM3;EIF2AK2;RSAD2;ISG15;OAS3;MX1;IFITM2;IFI16;IFIT1;BST2;PARP10
cellular response to interferon-gamma (GO:0071346)	14/75	6.4380248007366e-16	7.49570030371476e-14	OAS2;CCL5;TRIM22;OASL;OAS1;GBP1;OAS3;CCL4;STAT1;SP100;MT2A;LGALS9;IRF9;IRF7
response to cytokine (GO:0034097)	14/99	3.73990364110136e-14	3.81002683437201e-12	PLSCR1;XAF1;IFITM3;IFITM1;EIF2AK2;ISG15;MX1;IFITM2;STAT1;ADAR;MX2;SP100;BST2;LGALS9
interferon-gamma-mediated signaling pathway (GO:0060333)	11/56	5.47180613544305e-13	4.95502444487343e-11	OAS2;TRIM22;OAS1;OASL;GBP1;OAS3;STAT1;SP100;MT2A;IRF9;IRF7
response to interferon-gamma (GO:0034341)	9/36	7.44829257021711e-12	6.07035844472694e-10	CCL5;IFITM3;IFITM1;IFITM2;CCL4;STAT1;SP100;BST2;LGALS9
response to interferon-alpha (GO:0035455)	7/16	1.86248302715989e-11	1.26493638927943e-09	IFITM3;IFITM1;EIF2AK2;IFITM2;ADAR;MX2;BST2
response to interferon-beta (GO:0035456)	7/16	1.86248302715989e-11	1.26493638927943e-09	PLSCR1;XAF1;IFITM3;IFITM1;IFITM2;STAT1;BST2
regulation of innate immune response (GO:0045088)	8/49	4.42719029315476e-09	2.77550776070856e-07	CCL5;PLSCR1;USP18;PARP9;GBP5;STAT1;IFI16;STAT2
regulation of nuclease activity (GO:0032069)	4/6	5.80261639659881e-08	3.37795168802002e-06	OAS2;OAS3;OAS1;OASL
response to type I interferon (GO:0034340)	4/7	1.34560992795854e-07	7.31114727524143e-06	IFIT1;SP100;ISG15;MX1
positive regulation of innate immune response (GO:0045089)	5/23	9.04680519685481e-07	4.60821639714792e-05	CCL5;PLSCR1;ZBP1;DDX60;GBP5
regulation of viral entry into host cell (GO:0046596)	4/18	1.09928408046252e-05	0.00052700972092762	IFITM2;LGALS9;IFITM3;IFITM1
regulation of type I interferon-mediated signaling pathway (GO:0060338)	4/23	3.08464737155111e-05	0.00139665978211897	USP18;STAT1;ZBP1;STAT2
regulation of type I interferon production (GO:0032479)	6/79	3.9808298177403e-05	0.00170756647445176	ZBP1;ISG15;IFI16;HERC5;UBE2L6;IRF7
regulation of defense response to virus by host (GO:0050691)	4/26	5.11259595494556e-05	0.00208338285164032	STAT1;PARP9;IFIT1;DTX3L
negative regulation of viral entry into host cell (GO:0046597)	3/10	5.7964767357964e-05	0.00224958501889241	IFITM2;IFITM3;IFITM1
regulation of RNA metabolic process (GO:0051252)	4/29	7.97388979286973e-05	0.0029539637187222	OAS2;OAS1;OAS3;OASL
positive regulation of intracellular signal transduction (GO:1902533)	10/285	9.36898938536313e-05	0.00331988102133519	CCL5;SHISA5;EIF2AK2;IL7R;TNFSF10;DDX60;CCL4;BST2;LGALS9;TRIM22
negative regulation of binding (GO:0051100)	5/58	9.86867706141051e-05	0.00335123825210399	IFIT2;IFI16;IFIT1;SP100;GZMA
cellular response to cytokine stimulus (GO:0071345)	9/240	0.000129624165390951	0.00406321903052403	CCL5;MT2A;CCL4;STAT1;IFIT1;CEBPD;LGALS9;CISH;STAT2
regulation of cytokine production (GO:0001817)	5/61	0.000125721562230482	0.00406321903052403	ZBP1;EIF2AK2;ISG15;IFI16;IRF7
positive regulation of immune response (GO:0050778)	4/36	0.00018943686959789	0.0057181869897141	CCL5;PLSCR1;LGALS9;GBP5
cellular defense response (GO:0006968)	4/37	0.000211099125852405	0.00589649123502699	CX3CR1;TYROBP;KLRG1;PRF1
positive regulation of cytokine production (GO:0001819)	7/152	0.000217048757117558	0.00589649123502699	ZBP1;EIF2AK2;DDX60;GBP5;IFI16;LGALS9;IRF7
positive regulation of defense response (GO:0031349)	4/37	0.000211099125852405	0.00589649123502699	CCL5;PLSCR1;GBP5;CCL4
negative regulation of catalytic activity (GO:0043086)	3/16	0.000261194184733313	0.00686687937282741	PARP9;GZMA;GZMK
positive regulation of viral life cycle (GO:1903902)	4/40	0.000286781300631131	0.00730396125044913	CCL5;LGALS9;ADAR;IFIT1
protein ADP-ribosylation (GO:0006471)	3/17	0.000315320903633975	0.00778747080186938	PARP14;PARP9;PARP10
positive regulation of STAT cascade (GO:1904894)	2/4	0.00037970918569618	0.00884179960978247	CCL5;IL7R
positive regulation of defense response to virus by host (GO:0002230)	3/18	0.00037618651620241	0.00884179960978247	STAT1;PARP9;DTX3L

## Sheet: NonP_temporal_change_B
GO of marker genes in cell states enriched across time in Mild1 Non-Progressors (B cells)
Term	Overlap	P.value	Adjusted.P.value	Genes
negative regulation of transcription from RNA polymerase II promoter (GO:0000122)	11/369	6.75945312284941e-06	0.00517774109210265	EZR;ARID5A;BACH1;ZBTB16;ZFP36;JUND;JUNB;NR4A2;KLF2;MXI1;PER1
cellular response to corticosteroid stimulus (GO:0071384)	3/9	1.47552505459834e-05	0.00550501600984321	ZFP36L2;ZFP36;BCL2L11
cellular response to glucocorticoid stimulus (GO:0071385)	3/11	2.87468198947426e-05	0.00550501600984321	ZFP36L2;ZFP36;BCL2L11
regulation of transcription from RNA polymerase II promoter (GO:0006357)	16/886	2.73079733998553e-05	0.00550501600984321	EZR;NFKBIA;NFKBID;ARID5A;BACH1;HIF1A;ZBTB16;CSRNP1;ZFP36;JUND;JUNB;NR4A2;KLF2;MXI1;PER1;FOS
negative regulation of transcription, DNA-templated (GO:0045892)	12/534	4.21336785099013e-05	0.00645487954771688	EZR;ARID5A;BACH1;TLE1;ZBTB16;ZFP36;JUND;JUNB;NR4A2;KLF2;MXI1;PER1
negative regulation of intracellular signal transduction (GO:1902532)	6/118	5.58094114802319e-05	0.0068548591725786	TLE1;LYN;PER1;PIK3IP1;DUSP1;HERPUD1
response to glucocorticoid (GO:0051384)	3/14	6.2642316198499e-05	0.0068548591725786	ZFP36L2;ZFP36;BCL2L11
cellular response to epidermal growth factor stimulus (GO:0071364)	3/16	9.55865182826749e-05	0.00742013257994705	ZFP36L2;EEF1A1;ZFP36
cellular response to granulocyte macrophage colony-stimulating factor stimulus (GO:0097011)	2/3	9.68685715397787e-05	0.00742013257994705	ZFP36L2;ZFP36
response to granulocyte macrophage colony-stimulating factor (GO:0097012)	2/3	9.68685715397787e-05	0.00742013257994705	ZFP36L2;ZFP36
regulation of endoplasmic reticulum stress-induced intrinsic apoptotic signaling pathway (GO:1902235)	3/17	0.000115595032664078	0.00804961772915304	PMAIP1;BCL2L11;HERPUD1
negative regulation of MAPK cascade (GO:0043409)	4/47	0.000145836099935782	0.00893921031968935	EZR;LYN;DUSP1;RGS2
positive regulation of protein oligomerization (GO:0032461)	3/19	0.000163379823075262	0.00893921031968935	PMAIP1;SNX9;BCL2L11
response to cAMP (GO:0051591)	3/19	0.000163379823075262	0.00893921031968935	EZR;JUND;JUNB
positive regulation of fibroblast apoptotic process (GO:2000271)	2/4	0.000193019948175013	0.00985688535347066	BTG1;BCL2L11
GO of marker genes in cell states depleted across time in Mild1 Non-Progressors (B cells)
Term	Overlap	P.value	Adjusted.P.value	Genes
cellular response to type I interferon (GO:0071357)	27/50	5.35604854420275e-39	2.67802427210138e-36	IRF7;IFITM3;IRF9;HLA-C;OAS2;HLA-A;STAT2;HLA-F;MX1;IFIT3;BST2;IFITM1;OAS1;IFIT1;XAF1;ISG20;RSAD2;IFIT2;ADAR;ISG15;STAT1;IFI35;OAS3;HLA-E;IFITM2;MX2;IFI6
type I interferon signaling pathway (GO:0060337)	27/50	5.35604854420275e-39	2.67802427210138e-36	IRF7;IFITM3;IRF9;HLA-C;OAS2;HLA-A;STAT2;HLA-F;MX1;IFIT3;BST2;IFITM1;OAS1;IFIT1;XAF1;ISG20;RSAD2;IFIT2;ADAR;ISG15;STAT1;IFI35;OAS3;HLA-E;IFITM2;MX2;IFI6
cytokine-mediated signaling pathway (GO:0019221)	40/371	2.01455012895993e-26	6.71516709653311e-24	IFITM3;IRF7;IRF9;HLA-C;OAS2;HLA-A;STAT2;HLA-F;MX1;IFIT3;BST2;IFITM1;PSME1;OAS1;IFIT1;XAF1;PSME2;ISG20;HLA-DRB1;HLA-DQA1;MT2A;MCL1;PSMB9;IFI30;PSMB10;PML;TNFRSF1B;IFIT2;ADAR;RSAD2;B2M;ISG15;STAT1;IFI35;OAS3;HLA-E;TRIM22;IFITM2;MX2;IFI6
negative regulation of viral life cycle (GO:1903901)	17/47	5.26692612319186e-21	1.31673153079797e-18	IFITM3;OAS3;EIF2AK2;ISG15;OAS2;PARP10;OAS1;PML;IFITM2;IFIT1;RSAD2;MX1;IFI16;BST2;PLSCR1;ISG20;IFITM1
negative regulation of viral genome replication (GO:0045071)	16/40	1.12835582844979e-20	2.25671165689958e-18	IFITM3;OAS3;EIF2AK2;ISG15;OAS2;PARP10;OAS1;IFITM2;IFIT1;RSAD2;MX1;IFI16;BST2;PLSCR1;ISG20;IFITM1
regulation of viral genome replication (GO:0045069)	17/51	2.71857327613158e-20	4.53095546021929e-18	IFITM3;OAS3;EIF2AK2;ISG15;OAS2;PARP10;OAS1;IFITM2;IFIT1;RSAD2;MX1;IFI16;ADAR;BST2;PLSCR1;ISG20;IFITM1
interferon-gamma-mediated signaling pathway (GO:0060333)	17/57	2.40945002716156e-19	3.44207146737366e-17	IRF7;HLA-DRB1;STAT1;HLA-C;IRF9;HLA-DQA1;MT2A;OAS3;HLA-E;TRIM22;OAS2;HLA-A;OAS1;IFI30;PML;HLA-F;B2M
cellular response to interferon-gamma (GO:0071346)	18/72	6.97445173656936e-19	8.71806467071171e-17	IRF7;HLA-DRB1;LGALS9;STAT1;HLA-C;IRF9;HLA-DQA1;MT2A;OAS3;HLA-E;TRIM22;OAS2;HLA-A;OAS1;IFI30;PML;HLA-F;B2M
response to cytokine (GO:0034097)	17/98	5.07134601593239e-15	5.63482890659155e-13	IFITM3;LGALS9;STAT1;EIF2AK2;NUB1;MCL1;PML;IFITM2;XAF1;MX2;JUN;MX1;ADAR;BST2;PLSCR1;ISG15;IFITM1
response to interferon-beta (GO:0035456)	8/16	7.23923980084795e-12	7.23923980084795e-10	IFITM3;STAT1;IFITM2;PNPT1;XAF1;BST2;PLSCR1;IFITM1
regulation of immune response (GO:0050776)	15/124	4.94261249964415e-11	4.49328409058559e-09	IRF7;FCGR2B;HLA-C;IGKV4-1;HLA-E;HLA-A;CLEC2D;IGKC;HLA-F;CD19;IGKV1-5;B2M;FGR;PLSCR1;IFITM1
response to interferon-alpha (GO:0035455)	7/14	1.59710862765119e-10	1.33092385637599e-08	IFITM3;EIF2AK2;IFITM1;IFITM2;MX2;ADAR;BST2
antigen processing and presentation of exogenous peptide antigen via MHC class I (GO:0042590)	11/71	1.42387262910729e-09	1.09528663777483e-07	HLA-C;PSME1;PSMB9;HLA-E;IFI30;HLA-A;PSMB10;HLA-F;B2M;PSME2;TAP1
regulation of innate immune response (GO:0045088)	9/47	6.70591952760523e-09	4.78994251971802e-07	FCGR2B;STAT1;HLA-E;USP18;PARP9;STAT2;IFI16;FGR;PLSCR1
antigen processing and presentation of exogenous peptide antigen via MHC class I, TAP-dependent (GO:0002479)	10/68	1.38358746081262e-08	9.22391640541744e-07	HLA-C;PSME1;PSMB9;HLA-E;HLA-A;PSMB10;HLA-F;B2M;PSME2;TAP1
antigen processing and presentation of exogenous peptide antigen via MHC class I, TAP-independent (GO:0002480)	5/8	1.78161769029975e-08	1.11351105643734e-06	HLA-C;HLA-E;HLA-A;HLA-F;B2M
antigen processing and presentation of peptide antigen via MHC class I (GO:0002474)	7/25	1.98762269276228e-08	1.16918981927193e-06	HLA-C;HLA-E;IFI30;HLA-A;HLA-F;B2M;TAP1
response to interferon-gamma (GO:0034341)	7/32	1.29098369039184e-07	7.17213161328801e-06	IFITM3;LGALS9;STAT1;NUB1;IFITM1;IFITM2;BST2
regulation of cytokine production (GO:0001817)	7/54	5.36574946530374e-06	0.000282407866594934	IRF7;ZBP1;DDX58;IFIH1;IFI16;ISG15;EIF2AK2
regulation of type I interferon production (GO:0032479)	8/79	7.42210372283196e-06	0.000371105186141598	IRF7;ZBP1;UBE2L6;DDX58;IFIH1;HERC5;IFI16;ISG15
regulation of interferon-alpha production (GO:0032647)	4/12	1.19934218253854e-05	0.000571115325018354	DDX58;IRF7;STAT1;IFIH1
regulation of defense response to virus by host (GO:0050691)	5/25	1.41712435346738e-05	0.000644147433394263	DTX3L;STAT1;DDX58;PARP9;IFIT1
antigen processing and presentation of endogenous peptide antigen (GO:0002483)	3/5	2.04579419082552e-05	0.000852414246177301	HLA-E;B2M;TAP1
positive regulation of tumor necrosis factor secretion (GO:1904469)	3/5	2.04579419082552e-05	0.000852414246177301	IFIH1;LGALS9;DDX58
antigen receptor-mediated signaling pathway (GO:0050851)	11/184	2.44438765105155e-05	0.000977755060420621	HLA-DRB1;HLA-DQA1;PSME1;PSMB9;PSMB10;MNDA;IGKC;CD19;IGHM;PSME2;RBCK1
positive regulation of interferon-alpha production (GO:0032727)	4/16	4.23649363015774e-05	0.00151303343934205	DDX58;IRF7;STAT1;IFIH1
regulation of nuclease activity (GO:0032069)	3/6	4.05298908093871e-05	0.00151303343934205	OAS1;OAS2;OAS3
regulation of viral entry into host cell (GO:0046596)	4/16	4.23649363015774e-05	0.00151303343934205	IFITM3;LGALS9;IFITM1;IFITM2
positive regulation of defense response to virus by host (GO:0002230)	4/17	5.48485728187465e-05	0.00189133009719816	STAT1;PARP9;DTX3L;DDX58
negative regulation of cytokine production (GO:0001818)	7/77	5.69749113058614e-05	0.00189916371019538	LGALS9;FCGR2B;UBE2L6;DDX58;IFIH1;HERC5;ISG15
positive regulation of cytokine production (GO:0001819)	9/135	5.9119897854375e-05	0.00190709347917339	DDX60;IRF7;LGALS9;ZBP1;HLA-E;DDX58;IFI16;FGR;EIF2AK2
regulation of tumor necrosis factor secretion (GO:1904467)	3/7	7.02585720043001e-05	0.00212904763649394	DDX58;LGALS9;IFIH1
response to type I interferon (GO:0034340)	3/7	7.02585720043001e-05	0.00212904763649394	MX1;IFIT1;ISG15
regulation of immune effector process (GO:0002697)	6/56	7.79377766770887e-05	0.00229228754932614	FCGR2B;IGKV4-1;IGKC;HERC5;CD19;IGKV1-5
positive regulation of type I interferon production (GO:0032481)	6/57	8.61943223775448e-05	0.00246269492507271	IRF7;ZBP1;STAT1;DDX58;IFIH1;IFI16
positive regulation of intracellular signal transduction (GO:1902533)	12/257	0.000116408728844137	0.00323357580122602	FCRL3;TNFSF10;LGALS9;DDX60;EIF2AK2;TRIM22;TNFRSF1B;SHISA5;CD19;FGR;RBCK1;BST2
negative regulation of type I interferon production (GO:0032480)	5/40	0.000150314784299628	0.00406256173782779	UBE2L6;DDX58;IFIH1;HERC5;ISG15
cellular response to exogenous dsRNA (GO:0071360)	3/9	0.000165458573597474	0.00424252752814036	DDX58;IFIT1;IFIH1
negative regulation of viral entry into host cell (GO:0046597)	3/9	0.000165458573597474	0.00424252752814036	IFITM3;IFITM1;IFITM2
regulation of type I interferon-mediated signaling pathway (GO:0060338)	4/23	0.000192189301255724	0.0048047325313931	STAT1;ZBP1;STAT2;USP18
positive regulation of interleukin-6 secretion (GO:2000778)	3/10	0.000234144590438277	0.00571084366922627	DDX58;LGALS9;IFIH1
positive regulation of innate immune response (GO:0045089)	4/25	0.000269129491956559	0.00640784504658474	DDX60;HLA-E;ZBP1;PLSCR1
cellular response to dsRNA (GO:0071359)	3/12	0.000421229181361827	0.00979602747353085	DDX58;IFIT1;IFIH1
GO of marker genes in cell states enriched across time in Mild2 Non-Progressors (B cells)
Term	Overlap	P.value	Adjusted.P.value	Genes
regulation of transcription from RNA polymerase II promoter (GO:0006357)	11/886	6.19545549066645e-06	0.00272600041589324	FOS;EZR;NR4A2;IER2;NFKBIA;CSRNP1;KLF2;CDKN1A;JUNB;FOSB;ZFP36
cellular response to granulocyte macrophage colony-stimulating factor stimulus (GO:0097011)	2/3	1.94042557509751e-05	0.00284595751014301	ZFP36L2;ZFP36
response to granulocyte macrophage colony-stimulating factor (GO:0097012)	2/3	1.94042557509751e-05	0.00284595751014301	ZFP36L2;ZFP36
3'-UTR-mediated mRNA destabilization (GO:0061158)	2/9	0.000230619008412995	0.00894695313976629	ZFP36L2;ZFP36
cellular response to corticosteroid stimulus (GO:0071384)	2/9	0.000230619008412995	0.00894695313976629	ZFP36L2;ZFP36
cellular response to cytokine stimulus (GO:0071345)	5/224	0.000244007812902717	0.00894695313976629	FOS;ZFP36L2;CDKN1A;JUNB;ZFP36
endoderm development (GO:0007492)	2/6	9.65550542608326e-05	0.00894695313976629	DUSP1;DUSP2
endoderm formation (GO:0001706)	2/9	0.000230619008412995	0.00894695313976629	DUSP1;DUSP2
negative regulation of MAP kinase activity (GO:0043407)	3/39	0.000133885845081154	0.00894695313976629	RGS2;DUSP1;DUSP2
negative regulation of MAPK cascade (GO:0043409)	3/47	0.000234275128986077	0.00894695313976629	RGS2;EZR;DUSP1
negative regulation of interleukin-2 production (GO:0032703)	2/9	0.000230619008412995	0.00894695313976629	EZR;ZFP36
positive regulation of transcription from RNA polymerase II promoter (GO:0045944)	7/482	0.000176119489938914	0.00894695313976629	FOS;NR4A2;IER2;NFKBIA;CSRNP1;KLF2;JUNB
GO of marker genes in cell states depleted across time in Mild2 Non-Progressors (B cells)
Term	Overlap	P.value	Adjusted.P.value	Genes
cellular response to type I interferon (GO:0071357)	28/50	5.88279390994186e-40	3.36495811648675e-37	IFIT1;ADAR;BST2;OAS2;HLA-E;STAT2;RSAD2;XAF1;IFITM2;IFI6;MX1;HLA-F;HLA-C;IFITM1;STAT1;ISG15;IFITM3;IFI35;IFIT2;ISG20;IRF9;OASL;IFIT3;OAS3;MX2;HLA-A;OAS1;IRF7
type I interferon signaling pathway (GO:0060337)	28/50	5.88279390994186e-40	3.36495811648675e-37	IFIT1;ADAR;BST2;OAS2;HLA-E;STAT2;RSAD2;XAF1;IFITM2;IFI6;MX1;HLA-F;HLA-C;IFITM1;STAT1;ISG15;IFITM3;IFI35;IFIT2;ISG20;IRF9;OASL;IFIT3;OAS3;MX2;HLA-A;OAS1;IRF7
cytokine-mediated signaling pathway (GO:0019221)	42/371	4.78069337693371e-27	1.82303774107072e-24	IFIT1;ADAR;BST2;OAS2;STAT2;RSAD2;XAF1;PSMB9;IFITM2;B2M;PSME2;OAS3;ITGAX;IFI6;MX1;HLA-F;HLA-C;IFITM1;STAT1;ISG15;MCL1;IFITM3;IFI30;PML;IFI35;TRIM22;IFIT2;ISG20;ITGB2;HLA-DQA1;HLA-DRB1;IRF9;OASL;TNFRSF1B;PSME1;IFIT3;MT2A;HLA-E;MX2;HLA-A;OAS1;IRF7
negative regulation of viral life cycle (GO:1903901)	18/47	4.75885089874975e-22	1.36103135704243e-19	IFIT1;OASL;EIF2AK2;ISG15;IFITM2;PLSCR1;BST2;OAS2;IFITM1;IFITM3;PML;IFI16;OAS3;MX1;ISG20;OAS1;PARP10;RSAD2
negative regulation of viral genome replication (GO:0045071)	17/40	7.97467197838804e-22	1.82460494865518e-19	IFIT1;OASL;EIF2AK2;ISG15;IFITM2;PLSCR1;BST2;OAS2;IFITM1;IFITM3;IFI16;OAS3;MX1;ISG20;OAS1;PARP10;RSAD2
regulation of viral genome replication (GO:0045069)	18/51	2.77257784196524e-21	5.28638175201373e-19	IFIT1;OASL;EIF2AK2;ISG15;IFITM2;ADAR;BST2;OAS2;PLSCR1;IFITM1;IFITM3;IFI16;OAS3;MX1;ISG20;OAS1;PARP10;RSAD2
interferon-gamma-mediated signaling pathway (GO:0060333)	18/57	2.87343328823881e-20	4.69601097392171e-18	TRIM22;HLA-DRB1;IRF9;OASL;STAT1;HLA-A;B2M;OAS2;HLA-E;IFI30;PML;MT2A;OAS3;HLA-F;HLA-C;OAS1;IRF7;HLA-DQA1
cellular response to interferon-gamma (GO:0071346)	19/72	1.14342850196238e-19	1.6351027578062e-17	OAS2;B2M;OAS3;HLA-F;HLA-C;STAT1;IFI30;PML;TRIM22;HLA-DQA1;HLA-DRB1;LGALS9;IRF9;OASL;MT2A;HLA-E;HLA-A;OAS1;IRF7
response to cytokine (GO:0034097)	17/98	2.06848784294578e-14	2.62927788036664e-12	XAF1;LGALS9;SLC11A1;STAT1;EIF2AK2;ISG15;IFITM2;ADAR;BST2;MCL1;TRAFD1;IFITM3;PML;MX2;MX1;PLSCR1;IFITM1
response to interferon-beta (GO:0035456)	8/16	1.41619357828506e-11	1.62012545355811e-09	XAF1;PNPT1;STAT1;IFITM2;BST2;IFITM3;PLSCR1;IFITM1
response to interferon-alpha (GO:0035455)	7/14	2.86719773751125e-10	2.98188564701169e-08	EIF2AK2;IFITM2;ADAR;BST2;IFITM3;MX2;IFITM1
regulation of innate immune response (GO:0045088)	10/47	7.01703384690629e-10	6.689572267384e-08	USP18;STAT1;TRAFD1;HLA-E;FCGR2B;IFI16;PARP9;STAT2;PLSCR1;FGR
regulation of immune response (GO:0050776)	14/124	1.72130956165765e-09	1.51475241425873e-07	LILRB2;HLA-A;B2M;FGR;CD19;IFITM1;FCGR2B;CLEC2D;HLA-E;HLA-F;HLA-C;PLSCR1;IRF7;ITGB2
antigen processing and presentation of exogenous peptide antigen via MHC class I, TAP-independent (GO:0002480)	5/8	2.70359607658029e-08	2.20922422257704e-06	B2M;HLA-F;HLA-E;HLA-A;HLA-C
antigen processing and presentation of peptide antigen via MHC class I (GO:0002474)	7/25	3.52999852927997e-08	2.69221221166419e-06	B2M;TAP1;IFI30;HLA-E;HLA-F;HLA-C;HLA-A
antigen processing and presentation of exogenous peptide antigen via MHC class I (GO:0042590)	10/71	4.69868112926385e-08	3.35955700742365e-06	PSMB9;B2M;PSME2;PSME1;TAP1;IFI30;HLA-E;HLA-F;HLA-C;HLA-A
response to interferon-gamma (GO:0034341)	7/32	2.27713903887606e-07	1.53238062380836e-05	LGALS9;SLC11A1;STAT1;IFITM2;BST2;IFITM3;IFITM1
antigen processing and presentation of exogenous peptide antigen via MHC class I, TAP-dependent (GO:0002479)	9/68	3.9143287020997e-07	2.48777335289003e-05	PSMB9;B2M;PSME2;PSME1;TAP1;HLA-E;HLA-F;HLA-C;HLA-A
regulation of nuclease activity (GO:0032069)	4/6	5.38470951406641e-07	3.24216193899578e-05	OAS1;OASL;OAS2;OAS3
regulation of cytokine production (GO:0001817)	8/54	7.30571972472611e-07	4.17887168254333e-05	DDX58;IFIH1;SLC11A1;EIF2AK2;ISG15;ZBP1;IFI16;IRF7
negative regulation of cytokine production (GO:0001818)	9/77	1.15149109346382e-06	6.27288481391721e-05	DDX58;LGALS9;IFIH1;SLC11A1;ISG15;SRGN;UBE2L6;FCGR2B;HERC5
regulation of viral entry into host cell (GO:0046596)	5/16	1.92633110479143e-06	0.000100169217449154	LGALS9;IFITM2;IFITM3;LGALS1;IFITM1
positive regulation of cytokine production (GO:0001819)	11/135	2.79761364928664e-06	0.000139150870207996	DDX58;LILRB2;LGALS9;SLC11A1;EIF2AK2;DDX60;ZBP1;IFI16;HLA-E;IRF7;FGR
regulation of type I interferon production (GO:0032479)	8/79	1.36412607997111e-05	0.000650233431452898	DDX58;IFIH1;ISG15;UBE2L6;ZBP1;IFI16;IRF7;HERC5
regulation of interferon-alpha production (GO:0032647)	4/12	1.66415459513531e-05	0.000761517142733917	DDX58;IFIH1;IRF7;STAT1
regulation of defense response to virus by host (GO:0050691)	5/25	2.11673343569193e-05	0.000931362711704449	DDX58;DTX3L;IFIT1;STAT1;PARP9
antigen processing and presentation of endogenous peptide antigen (GO:0002483)	3/5	2.62283754664839e-05	0.00107161648334491	TAP1;B2M;HLA-E
positive regulation of tumor necrosis factor secretion (GO:1904469)	3/5	2.62283754664839e-05	0.00107161648334491	DDX58;LGALS9;IFIH1
positive regulation of interferon-alpha production (GO:0032727)	4/16	5.85745227938962e-05	0.00231066393366266	DDX58;IFIH1;IRF7;STAT1
positive regulation of intracellular signal transduction (GO:1902533)	13/257	6.24340014270621e-05	0.00238081658775197	SHISA5;LGALS9;EIF2AK2;TNFRSF1B;FCRL3;BST2;CD19;DDX60;LGALS1;TRIM22;TNFSF10;RBCK1;FGR
positive regulation of defense response to virus by host (GO:0002230)	4/17	7.5767205142836e-05	0.00279605428010982	DDX58;DTX3L;PARP9;STAT1
nucleoside metabolic process (GO:0009116)	3/7	8.99249197680753e-05	0.00293926023470509	NT5C3A;TYMP;MACROD2
regulation of dendritic cell differentiation (GO:2001198)	3/7	8.99249197680753e-05	0.00293926023470509	LILRB2;FCGR2B;LGALS9
regulation of tumor necrosis factor secretion (GO:1904467)	3/7	8.99249197680753e-05	0.00293926023470509	DDX58;LGALS9;IFIH1
response to type I interferon (GO:0034340)	3/7	8.99249197680753e-05	0.00293926023470509	ISG15;MX1;IFIT1
positive regulation of type I interferon production (GO:0032481)	6/57	0.000136131794975909	0.00432596592923445	DDX58;IFIH1;STAT1;ZBP1;IFI16;IRF7
cellular response to exogenous dsRNA (GO:0071360)	3/9	0.000211418593616131	0.00636481239728563	DDX58;IFIH1;IFIT1
negative regulation of viral entry into host cell (GO:0046597)	3/9	0.000211418593616131	0.00636481239728563	IFITM3;IFITM2;IFITM1
negative regulation of type I interferon production (GO:0032480)	5/40	0.000221440459453841	0.00649558681064601	DDX58;IFIH1;ISG15;UBE2L6;HERC5
positive regulation of interleukin-6 production (GO:0032755)	4/23	0.000264079432816405	0.00736846027175529	DDX58;LILRB2;LGALS9;IFIH1
regulation of type I interferon-mediated signaling pathway (GO:0060338)	4/23	0.000264079432816405	0.00736846027175529	STAT2;ZBP1;USP18;STAT1
cellular response to cytokine stimulus (GO:0071345)	11/224	0.000300564676436542	0.00799641836845125	LGALS9;IFIT1;PNPT1;STAT1;TNFRSF1B;MCL1;CIB1;MT2A;ITGAX;STAT2;ITGB2
positive regulation of interleukin-6 secretion (GO:2000778)	3/10	0.000298934005000961	0.00799641836845125	DDX58;LGALS9;IFIH1
positive regulation of innate immune response (GO:0045089)	4/25	0.000369146863752869	0.00959781845757461	ZBP1;DDX60;PLSCR1;HLA-E
GO of marker genes in cell states enriched across time in Moderate Non-Progressors (B cells)
too few genes (n=3)
GO of marker genes in cell states depleted across time in Moderate Non-Progressors (B cells)
Term	Overlap	P.value	Adjusted.P.value	Genes
cellular response to type I interferon (GO:0071357)	28/50	5.80898436069556e-42	2.78250350877317e-39	IFIT2;HLA-A;IFITM1;BST2;OAS1;SP100;OAS3;IRF7;OASL;ISG20;RSAD2;MYD88;IFIT3;HLA-E;STAT1;ISG15;IFIT1;OAS2;ADAR;IFITM2;IFI35;XAF1;IRF9;IFI6;STAT2;MX2;IFITM3;MX1
type I interferon signaling pathway (GO:0060337)	28/50	5.80898436069556e-42	2.78250350877317e-39	IFIT2;HLA-A;IFITM1;BST2;OAS1;SP100;OAS3;IRF7;OASL;ISG20;RSAD2;MYD88;IFIT3;HLA-E;STAT1;ISG15;IFIT1;OAS2;ADAR;IFITM2;IFI35;XAF1;IRF9;IFI6;STAT2;MX2;IFITM3;MX1
cytokine-mediated signaling pathway (GO:0019221)	38/371	2.03410189659498e-25	6.49556538979331e-23	B2M;IFIT2;HLA-A;TRIM22;IFITM1;PSME1;BST2;OAS1;SP100;OAS3;AIM2;IRF7;PSME2;OASL;ISG20;PSMB9;RSAD2;MYD88;IFIT3;HLA-E;STAT1;MT2A;ISG15;IFIT1;OAS2;ADAR;IFITM2;IFI35;XAF1;IRF9;PML;PSMB10;MCL1;IFI6;STAT2;MX2;IFITM3;MX1
negative regulation of viral life cycle (GO:1903901)	18/47	2.83628960955039e-23	6.79291361487318e-21	PLSCR1;PML;EIF2AK2;OASL;ISG20;IFITM1;IFITM2;BST2;IFITM3;RSAD2;ISG15;IFI16;PARP10;IFIT1;OAS2;OAS1;OAS3;MX1
negative regulation of viral genome replication (GO:0045071)	17/40	5.57269794993914e-23	1.06772892720834e-20	PLSCR1;EIF2AK2;OASL;ISG20;IFITM1;IFITM2;BST2;IFITM3;RSAD2;ISG15;IFI16;PARP10;IFIT1;OAS2;OAS1;OAS3;MX1
regulation of viral genome replication (GO:0045069)	18/51	1.66484648056168e-22	2.65820488063016e-20	PLSCR1;EIF2AK2;OASL;ISG20;IFITM1;IFITM2;BST2;IFITM3;RSAD2;ISG15;IFI16;PARP10;IFIT1;OAS2;OAS1;ADAR;OAS3;MX1
response to cytokine (GO:0034097)	18/98	7.7013423277892e-17	1.05398370714601e-14	PLSCR1;XAF1;PML;STAT1;EIF2AK2;MCL1;IFITM3;IFITM1;NUB1;BST2;ISG15;SP100;MYD88;LGALS9;ADAR;MX2;IFITM2;MX1
interferon-gamma-mediated signaling pathway (GO:0060333)	14/57	3.24948992995712e-15	3.89126419112365e-13	B2M;IRF9;STAT1;HLA-A;TRIM22;IRF7;OASL;HLA-E;PML;MT2A;OAS2;OAS1;SP100;OAS3
cellular response to interferon-gamma (GO:0071346)	15/72	4.56456027486131e-15	4.85872082590793e-13	B2M;IRF9;STAT1;HLA-A;TRIM22;IRF7;OASL;HLA-E;PML;MT2A;LGALS9;OAS2;OAS1;SP100;OAS3
response to interferon-beta (GO:0035456)	8/16	4.2017459525482e-12	4.02527262254118e-10	PLSCR1;XAF1;STAT1;PNPT1;IFITM2;IFITM1;BST2;IFITM3
response to interferon-alpha (GO:0035455)	7/14	9.93982788009495e-11	8.65668646284633e-09	EIF2AK2;IFITM2;IFITM1;BST2;ADAR;MX2;IFITM3
response to interferon-gamma (GO:0034341)	8/32	2.92205388812831e-09	2.3327730206891e-07	STAT1;NUB1;IFITM3;IFITM1;BST2;LGALS9;SP100;IFITM2
regulation of cytokine production (GO:0001817)	8/54	2.31559840614913e-07	1.70641790237759e-05	BTN3A2;IRF7;DDX58;EIF2AK2;ISG15;IFI16;IFIH1;ZBP1
regulation of immune response (GO:0050776)	11/124	2.67326480908387e-07	1.82927691935882e-05	PLSCR1;B2M;BTN3A2;HLA-A;IRF7;IGLC1;IGKV1-5;IFITM1;HLA-E;CLEC2D;IGKC
regulation of nuclease activity (GO:0032069)	4/6	2.94820294737997e-07	1.88291894906001e-05	OAS2;OASL;OAS1;OAS3
regulation of defense response to virus by host (GO:0050691)	6/25	3.9705133470559e-07	2.28259831140995e-05	DTX3L;AIM2;STAT1;DDX58;PARP9;IFIT1
regulation of type I interferon production (GO:0032479)	9/79	4.05053980104061e-07	2.28259831140995e-05	IRF7;DDX58;UBE2L6;ISG15;HERC5;IFI16;MYD88;IFIH1;ZBP1
response to type I interferon (GO:0034340)	4/7	6.81496954615515e-07	3.62707823623147e-05	ISG15;MX1;SP100;IFIT1
positive regulation of defense response to virus by host (GO:0002230)	5/17	1.2873156049352e-06	6.27251777651175e-05	DTX3L;AIM2;STAT1;DDX58;PARP9
regulation of innate immune response (GO:0045088)	7/47	1.30950266733022e-06	6.27251777651175e-05	USP18;PLSCR1;STAT1;PARP9;IFI16;STAT2;HLA-E
antigen processing and presentation of exogenous peptide antigen via MHC class I, TAP-dependent (GO:0002479)	8/68	1.42880250510249e-06	6.5180609518485e-05	B2M;HLA-A;TAP1;PSME2;PSMB10;PSME1;PSMB9;HLA-E
antigen processing and presentation of exogenous peptide antigen via MHC class I (GO:0042590)	8/71	1.99527307647497e-06	8.68850730574102e-05	B2M;HLA-A;TAP1;PSME2;PSMB10;PSME1;PSMB9;HLA-E
positive regulation of type I interferon production (GO:0032481)	7/57	4.98203005125268e-06	0.000207512382134786	STAT1;IRF7;DDX58;IFI16;MYD88;IFIH1;ZBP1
regulation of interferon-alpha production (GO:0032647)	4/12	9.19749218067757e-06	0.00036713322954538	IFIH1;DDX58;STAT1;IRF7
antigen receptor-mediated signaling pathway (GO:0050851)	11/184	1.29848990903416e-05	0.000497581333141888	IGHM;BTN3A2;PSMB10;PSME2;CD38;PSME1;MNDA;PSMB9;IGKC;IGLC1;RBCK1
antigen processing and presentation of endogenous peptide antigen (GO:0002483)	3/5	1.67316230378079e-05	0.000593662772971108	HLA-E;B2M;TAP1
positive regulation of tumor necrosis factor secretion (GO:1904469)	3/5	1.67316230378079e-05	0.000593662772971108	IFIH1;LGALS9;DDX58
positive regulation of interferon-alpha production (GO:0032727)	4/16	3.25757186156996e-05	0.00107612201496001	IRF7;IFIH1;STAT1;DDX58
regulation of viral entry into host cell (GO:0046596)	4/16	3.25757186156996e-05	0.00107612201496001	IFITM3;IFITM1;LGALS9;IFITM2
positive regulation of cytokine production (GO:0001819)	9/135	3.49178439862126e-05	0.00111504315129305	DDX60;IRF7;DDX58;EIF2AK2;IFI16;MYD88;LGALS9;HLA-E;ZBP1
regulation of tumor necrosis factor secretion (GO:1904467)	3/7	5.75336224000149e-05	0.00177797452449078	IFIH1;LGALS9;DDX58
antigen processing and presentation of exogenous peptide antigen via MHC class I, TAP-independent (GO:0002480)	3/8	9.12436257171035e-05	0.00273160604490579	HLA-E;B2M;HLA-A
negative regulation of type I interferon production (GO:0032480)	5/40	0.000109648062292423	0.00318311647503458	DDX58;UBE2L6;ISG15;HERC5;IFIH1
cellular response to exogenous dsRNA (GO:0071360)	3/9	0.000135661512441862	0.0037132493976944	IFIH1;DDX58;IFIT1
negative regulation of viral entry into host cell (GO:0046597)	3/9	0.000135661512441862	0.0037132493976944	IFITM3;IFITM1;IFITM2
positive regulation of interleukin-6 production (GO:0032755)	4/23	0.000148470394660158	0.00384417940768734	IFIH1;LGALS9;MYD88;DDX58
regulation of type I interferon-mediated signaling pathway (GO:0060338)	4/23	0.000148470394660158	0.00384417940768734	USP18;STAT2;STAT1;ZBP1
positive regulation of interleukin-6 secretion (GO:2000778)	3/10	0.000192098294515067	0.00484289910909038	IFIH1;LGALS9;DDX58
antigen processing and presentation of peptide antigen via MHC class I (GO:0002474)	4/25	0.000208184275250863	0.00498601339225817	HLA-E;B2M;HLA-A;TAP1
positive regulation of innate immune response (GO:0045089)	4/25	0.000208184275250863	0.00498601339225817	PLSCR1;DDX60;ZBP1;HLA-E
negative regulation of cytokine production (GO:0001818)	6/77	0.000318795891897041	0.00744893815700892	DDX58;UBE2L6;ISG15;HERC5;LGALS9;IFIH1
cellular response to dsRNA (GO:0071359)	3/12	0.000346019723432843	0.00770899755927126	IFIH1;DDX58;IFIT1
regulation of cysteine-type endopeptidase activity (GO:2000116)	3/12	0.000346019723432843	0.00770899755927126	PSMB9;AIM2;IFI16
positive regulation of sequence-specific DNA binding transcription factor activity (GO:0051091)	8/146	0.000372117767001976	0.0080171673963829	AIM2;DDX58;TRIM22;EIF2AK2;JUP;MYD88;LGALS9;RBCK1
regulation of RNA metabolic process (GO:0051252)	4/29	0.000376589282711097	0.0080171673963829	OAS2;OAS1;OAS3;OASL
regulation of I-kappaB kinase/NF-kappaB signaling (GO:0043122)	8/148	0.00040777740733708	0.00849240774410701	SHISA5;STAT1;TRIM22;BST2;MYD88;LGALS9;TNFSF10;RBCK1
positive regulation of tumor necrosis factor production (GO:0032760)	4/30	0.000430503295164735	0.00877493950569822	IFIH1;HLA-E;LGALS9;DDX58
response to exogenous dsRNA (GO:0043330)	3/13	0.000445877167800459	0.00889896514068417	IFIH1;DDX58;IFIT1
GO of marker genes in cell states enriched across time in Severe (B cells)
Term	Overlap	P.value	Adjusted.P.value	Genes
regulation of transcription from RNA polymerase II promoter (GO:0006357)	14/886	5.73310767088226e-07	0.000314174300364348	FOS;NFKBIA;KLF2;FOSB;IER2;NR4A2;ZFP36;JUND;CDKN1A;CSRNP1;KLF4;EZR;NFKB1;JUNB
negative regulation of interleukin-2 production (GO:0032703)	3/9	3.06323668304807e-06	0.000457921314393905	TNFAIP3;EZR;ZFP36
negative regulation of transcription from RNA polymerase II promoter (GO:0000122)	9/369	3.05880212705017e-06	0.000457921314393905	KLF2;FOSB;NR4A2;ZFP36;JUND;KLF4;EZR;NFKB1;JUNB
positive regulation of transcription from RNA polymerase II promoter (GO:0045944)	10/482	3.34249134594091e-06	0.000457921314393905	FOS;NFKBIA;KLF2;IER2;NR4A2;JUND;CSRNP1;KLF4;NFKB1;JUNB
positive regulation of nitrogen compound metabolic process (GO:0051173)	3/11	5.98870714804298e-06	0.00065636230342551	NFKB1;KLF2;KLF4
response to lipopolysaccharide (GO:0032496)	5/87	1.07343572047609e-05	0.000980404624701498	JUND;TNFAIP3;ZFP36;NFKB1;JUNB
cellular response to granulocyte macrophage colony-stimulating factor stimulus (GO:0097011)	2/3	3.41694282567375e-05	0.00210138634517481	ZFP36L2;ZFP36
response to cAMP (GO:0051591)	3/19	3.45118195375425e-05	0.00210138634517481	JUNB;JUND;EZR
response to granulocyte macrophage colony-stimulating factor (GO:0097012)	2/3	3.41694282567375e-05	0.00210138634517481	ZFP36L2;ZFP36
negative regulation of homeostatic process (GO:0032845)	3/21	4.71460525574264e-05	0.00258360368014697	TNFAIP3;TSC22D3;ZFP36
negative regulation of transcription, DNA-templated (GO:0045892)	9/534	5.90991912765779e-05	0.00291752577616826	KLF2;FOSB;NR4A2;ZFP36;JUND;KLF4;EZR;NFKB1;JUNB
positive regulation of protein metabolic process (GO:0051247)	4/64	6.38874257555093e-05	0.00291752577616826	TNFAIP3;KLF2;NFKBIA;KLF4
positive regulation of transcription, DNA-templated (GO:0045893)	10/683	6.97744513707947e-05	0.0029412614885535	FOS;NFKBIA;KLF2;IER2;NR4A2;JUND;CSRNP1;KLF4;NFKB1;JUNB
cellular response to cytokine stimulus (GO:0071345)	6/224	0.00010090461608457	0.00394969497245319	FOS;ZFP36;ZFP36L2;CDKN1A;NFKB1;JUNB
cellular response to oxygen-containing compound (GO:1901701)	5/142	0.000113609011814232	0.00415051589827993	FOS;ZFP36;TNFAIP3;EZR;NFKB1
cellular response to laminar fluid shear stress (GO:0071499)	2/6	0.000169742735495045	0.00547170700301673	KLF2;KLF4
endoderm development (GO:0007492)	2/6	0.000169742735495045	0.00547170700301673	DUSP1;DUSP2
interleukin-1-mediated signaling pathway (GO:0070498)	4/85	0.000193412250752706	0.00557841649539382	PELI1;MAP3K8;NFKB1;NFKBIA
regulation of cellular protein metabolic process (GO:0032268)	3/33	0.000188006649170485	0.00557841649539382	NFKB1;NFKBIA;KLF4
cytokine-mediated signaling pathway (GO:0019221)	7/371	0.000224835216217736	0.00586712849939615	FOS;NFKBIA;PELI1;CDKN1A;NFKB1;JUNB;MAP3K8
positive regulation of cell differentiation (GO:0045597)	4/88	0.000221121785294251	0.00586712849939615	NFKB1;JUNB;JUND;ZFP36
regulation of sprouting angiogenesis (GO:1903670)	2/7	0.000237126871718307	0.00590661480461966	KLF2;KLF4
positive regulation of cellular biosynthetic process (GO:0031328)	4/96	0.000308912250593554	0.0072036160121824	NFKB1;KLF2;AREG;KLF4
response to laminar fluid shear stress (GO:0034616)	2/8	0.000315486832650324	0.0072036160121824	KLF2;KLF4
cellular response to interleukin-1 (GO:0071347)	4/99	0.000347498771275564	0.00761717306636037	PELI1;MAP3K8;NFKB1;NFKBIA
3'-UTR-mediated mRNA destabilization (GO:0061158)	2/9	0.000404750717213581	0.00764839286320836	ZFP36L2;ZFP36
cellular response to corticosteroid stimulus (GO:0071384)	2/9	0.000404750717213581	0.00764839286320836	ZFP36L2;ZFP36
endoderm formation (GO:0001706)	2/9	0.000404750717213581	0.00764839286320836	DUSP1;DUSP2
response to purine-containing compound (GO:0014074)	2/9	0.000404750717213581	0.00764839286320836	JUNB;JUND
cellular response to fluid shear stress (GO:0071498)	2/10	0.000504846965213282	0.00864550427927745	KLF2;KLF4
negative regulation of cytokine biosynthetic process (GO:0042036)	2/10	0.000504846965213282	0.00864550427927745	KLF4;ZFP36
response to organophosphorus (GO:0046683)	2/10	0.000504846965213282	0.00864550427927745	JUNB;JUND
cellular response to glucocorticoid stimulus (GO:0071385)	2/11	0.000615704355880937	0.00937238852840981	ZFP36L2;ZFP36
cellular response to molecule of bacterial origin (GO:0071219)	3/48	0.000575299790464935	0.00937238852840981	TNFAIP3;NFKB1;ZFP36
negative regulation of NF-kappaB transcription factor activity (GO:0032088)	3/49	0.000611378048716264	0.00937238852840981	TNFAIP3;NFKBIA;KLF4
regulation of nuclear-transcribed mRNA catabolic process, deadenylation-dependent decay (GO:1900151)	2/11	0.000615704355880937	0.00937238852840981	ZFP36L2;ZFP36
positive regulation of cellular metabolic process (GO:0031325)	3/50	0.00064887263263124	0.00961032980221405	CDKN1A;NFKBIA;KLF4
GO of marker genes in cell states depleted across time in Severe (B cells)
Term	Overlap	P.value	Adjusted.P.value	Genes
cellular response to type I interferon (GO:0071357)	24/50	1.79379857113027e-38	6.43076787750202e-36	STAT1;IFITM3;MX2;XAF1;IFIT1;BST2;OAS3;HLA-C;IFIT3;ISG15;ISG20;STAT2;OAS2;IFITM2;IRF9;MX1;IFITM1;ADAR;IRF7;IFI6;IFIT2;RSAD2;OAS1;IFI35
type I interferon signaling pathway (GO:0060337)	24/50	1.79379857113027e-38	6.43076787750202e-36	STAT1;IFITM3;MX2;XAF1;IFIT1;BST2;OAS3;HLA-C;IFIT3;ISG15;ISG20;STAT2;OAS2;IFITM2;IRF9;MX1;IFITM1;ADAR;IRF7;IFI6;IFIT2;RSAD2;OAS1;IFI35
negative regulation of viral genome replication (GO:0045071)	16/40	3.94252475639658e-24	9.42263416778783e-22	ISG15;ISG20;PARP10;IFITM1;RSAD2;PLSCR1;OAS2;OAS1;IFITM2;IFITM3;EIF2AK2;IFIT1;IFI16;BST2;OAS3;MX1
regulation of viral genome replication (GO:0045069)	17/51	5.7432220750036e-24	1.0294725569444e-21	ISG15;ISG20;PARP10;IFITM1;RSAD2;PLSCR1;OAS2;OAS1;IFITM2;IFITM3;ADAR;EIF2AK2;IFIT1;IFI16;BST2;OAS3;MX1
negative regulation of viral life cycle (GO:1903901)	16/47	9.02726006367284e-23	1.29450909313068e-20	ISG15;ISG20;PARP10;IFITM1;RSAD2;PLSCR1;OAS2;OAS1;IFITM2;IFITM3;EIF2AK2;IFIT1;IFI16;BST2;OAS3;MX1
cytokine-mediated signaling pathway (GO:0019221)	30/371	1.23073302414001e-22	1.47072596384732e-20	STAT1;IFITM3;MX2;XAF1;IFIT1;BST2;OAS3;HLA-C;IFIT3;B2M;ISG20;ISG15;STAT2;PSME2;OAS2;IFITM2;IRF9;MX1;IFI30;IFITM1;ADAR;MT2A;IRF7;IFI6;TRIM22;IFIT2;RSAD2;PSMB9;OAS1;IFI35
response to cytokine (GO:0034097)	14/98	3.0863830357304e-14	3.16133805231242e-12	ISG15;STAT1;IFITM1;PLSCR1;IFITM2;IFITM3;ADAR;MX2;EIF2AK2;JUN;XAF1;LGALS9;BST2;MX1
cellular response to interferon-gamma (GO:0071346)	12/72	3.53075543296808e-13	3.16443955679764e-11	IRF7;B2M;TRIM22;STAT1;IFI30;OAS2;OAS1;LGALS9;IRF9;OAS3;MT2A;HLA-C
interferon-gamma-mediated signaling pathway (GO:0060333)	11/57	6.57871436856712e-13	5.24104244695847e-11	IRF7;B2M;TRIM22;STAT1;IFI30;OAS2;OAS1;IRF9;OAS3;MT2A;HLA-C
response to interferon-alpha (GO:0035455)	7/14	5.63507399667758e-12	4.04034805561782e-10	IFITM1;IFITM2;IFITM3;ADAR;MX2;BST2;EIF2AK2
response to interferon-beta (GO:0035456)	7/16	1.85408281843009e-11	1.20852489164943e-09	STAT1;IFITM1;PLSCR1;IFITM2;IFITM3;XAF1;BST2
regulation of immune response (GO:0050776)	10/124	5.22719221433781e-08	3.12324734806684e-06	IRF7;FGR;B2M;IFITM1;PLSCR1;CLEC2D;IGKV4-1;IGLC1;IGLV1-40;HLA-C
response to interferon-gamma (GO:0034341)	6/32	1.75538279161852e-07	9.6816112430037e-06	STAT1;IFITM1;IFITM2;IFITM3;LGALS9;BST2
regulation of innate immune response (GO:0045088)	6/47	1.88847899694083e-06	9.67171029147556e-05	FGR;STAT1;STAT2;PLSCR1;PARP9;IFI16
regulation of viral entry into host cell (GO:0046596)	4/16	6.63346080533728e-06	0.000317079426495122	IFITM3;IFITM1;LGALS9;IFITM2
regulation of nuclease activity (GO:0032069)	3/6	9.91594546942755e-06	0.000444358306348722	OAS3;OAS2;OAS1
response to type I interferon (GO:0034340)	3/7	1.72517758262958e-05	0.000727619015732593	MX1;ISG15;IFIT1
antigen processing and presentation of exogenous peptide antigen via MHC class I (GO:0042590)	6/71	2.15862248156582e-05	0.000859851288490383	B2M;IFI30;PSME2;PSMB9;TAP1;HLA-C
negative regulation of viral entry into host cell (GO:0046597)	3/9	4.09233091842479e-05	0.00146710063425529	IFITM3;IFITM1;IFITM2
regulation of type I interferon production (GO:0032479)	6/79	3.97963451657324e-05	0.00146710063425529	ZBP1;IRF7;ISG15;HERC5;IFI16;UBE2L6
antigen processing and presentation of peptide antigen via MHC class I (GO:0002474)	4/25	4.36237650883852e-05	0.0014894399794463	IFI30;HLA-C;TAP1;B2M
regulation of cytokine production (GO:0001817)	5/54	6.99451791325276e-05	0.00227957697445556	ZBP1;IRF7;ISG15;IFI16;EIF2AK2
positive regulation of cytokine production (GO:0001819)	7/135	0.000103608746527291	0.00322989005478554	ZBP1;IRF7;FGR;DDX60;LGALS9;IFI16;EIF2AK2
antigen processing and presentation of exogenous peptide antigen via MHC class I, TAP-dependent (GO:0002479)	5/68	0.000211059443018805	0.00630540086018681	B2M;PSME2;PSMB9;TAP1;HLA-C
STAT cascade (GO:0097696)	3/16	0.000261905870765413	0.00751146037355205	STAT1;STAT2;NMI
GO of marker genes in cell states enriched across time in Critical (B cells)
too few genes (n=3)
GO of marker genes in cell states depleted across time in Critical (B cells)
Term	Overlap	P.value	Adjusted.P.value	Genes
cellular response to type I interferon (GO:0071357)	25/50	1.81776164990175e-38	6.99838235212175e-36	STAT1;IFITM3;IRF7;IFITM2;IFIT2;XAF1;MX1;BST2;IFI35;OAS2;ADAR;HLA-A;IFIT3;OAS1;RSAD2;OAS3;IRF9;ISG15;MX2;SP100;ISG20;IFIT1;IFITM1;IFI6;STAT2
type I interferon signaling pathway (GO:0060337)	25/50	1.81776164990175e-38	6.99838235212175e-36	STAT1;IFITM3;IRF7;IFITM2;IFIT2;XAF1;MX1;BST2;IFI35;OAS2;ADAR;HLA-A;IFIT3;OAS1;RSAD2;OAS3;IRF9;ISG15;MX2;SP100;ISG20;IFIT1;IFITM1;IFI6;STAT2
cytokine-mediated signaling pathway (GO:0019221)	33/371	1.79954821517906e-23	4.61884041895958e-21	STAT1;IFITM3;IRF7;IFITM2;IFIT2;XAF1;MX1;BST2;IFI35;OAS2;PML;ADAR;HLA-A;IFIT3;OAS1;RSAD2;AIM2;OAS3;IRF9;ISG15;MX2;SP100;PSME2;ISG20;TRADD;PSME1;PSMB9;MT2A;IFIT1;TRIM22;IFITM1;IFI6;STAT2
negative regulation of viral life cycle (GO:1903901)	17/47	2.9000459535408e-23	5.58258846056604e-21	RSAD2;PARP10;BST2;OAS2;PML;IFIT1;PLSCR1;IFITM3;OAS3;ISG15;EIF2AK2;IFITM2;IFI16;IFITM1;ISG20;OAS1;MX1
negative regulation of viral genome replication (GO:0045071)	16/40	8.52186348113423e-23	1.31236697609467e-20	RSAD2;PARP10;BST2;OAS2;IFIT1;PLSCR1;IFITM3;OAS3;ISG15;EIF2AK2;IFITM2;IFI16;IFITM1;ISG20;OAS1;MX1
regulation of viral genome replication (GO:0045069)	17/51	1.51553764426527e-22	1.94493997680709e-20	RSAD2;PARP10;BST2;OAS2;IFIT1;PLSCR1;IFITM3;ADAR;OAS3;ISG15;EIF2AK2;IFITM2;IFI16;IFITM1;ISG20;OAS1;MX1
response to cytokine (GO:0034097)	16/98	8.20676130876243e-16	9.02743743963867e-14	TRAFD1;BST2;LGALS9;PML;STAT1;PLSCR1;IFITM3;ADAR;MX2;SP100;ISG15;EIF2AK2;IFITM2;IFITM1;XAF1;MX1
cellular response to interferon-gamma (GO:0071346)	12/72	3.15156715968388e-12	3.03338339119573e-10	LGALS9;OAS2;PML;MT2A;STAT1;OAS3;HLA-A;IRF9;SP100;IRF7;TRIM22;OAS1
interferon-gamma-mediated signaling pathway (GO:0060333)	11/57	4.90060934168786e-12	4.1927435478885e-10	OAS2;PML;MT2A;STAT1;OAS3;HLA-A;IRF9;SP100;IRF7;TRIM22;OAS1
response to interferon-alpha (GO:0035455)	7/14	2.02881793857061e-11	1.56218981269937e-09	BST2;ADAR;IFITM3;EIF2AK2;MX2;IFITM2;IFITM1
response to interferon-beta (GO:0035456)	7/16	6.65684627387743e-11	4.6597923917142e-09	BST2;PLSCR1;STAT1;IFITM3;IFITM2;IFITM1;XAF1
response to interferon-gamma (GO:0034341)	7/32	1.72637290685264e-08	1.10775594856378e-06	BST2;LGALS9;STAT1;IFITM3;SP100;IFITM2;IFITM1
regulation of cytokine production (GO:0001817)	8/54	4.0545510561991e-08	2.40154177944101e-06	DDX58;BTN3A2;ISG15;EIF2AK2;IRF7;IFI16;IFIH1;ZBP1
regulation of defense response to virus by host (GO:0050691)	6/25	1.05095413653291e-07	5.78024775093102e-06	DDX58;AIM2;PARP9;IFIT1;STAT1;DTX3L
regulation of innate immune response (GO:0045088)	7/47	2.86610286832993e-07	1.37931200538378e-05	TRAFD1;PARP9;PLSCR1;STAT1;IFI16;STAT2;USP18
response to type I interferon (GO:0034340)	4/7	2.77484257488918e-07	1.37931200538378e-05	SP100;IFIT1;MX1;ISG15
positive regulation of defense response to virus by host (GO:0002230)	5/17	4.2372430217616e-07	1.91922183926849e-05	DDX58;AIM2;PARP9;STAT1;DTX3L
regulation of type I interferon production (GO:0032479)	8/79	8.33886659531255e-07	3.56718182132815e-05	DDX58;ISG15;IRF7;UBE2L6;IFI16;IFIH1;ZBP1;HERC5
regulation of immune response (GO:0050776)	9/124	2.83825389129395e-06	0.000115023973489281	SELL;PLSCR1;BTN3A2;HLA-A;IGKV1-5;IRF7;IFITM1;IGLC1;IGKC
regulation of interferon-alpha production (GO:0032647)	4/12	3.78136167460447e-06	0.000145582424472272	IFIH1;DDX58;IRF7;STAT1
positive regulation of tumor necrosis factor secretion (GO:1904469)	3/5	8.54763141535284e-06	0.000313413151896271	IFIH1;DDX58;LGALS9
positive regulation of interferon-alpha production (GO:0032727)	4/16	1.34966648901189e-05	0.000451844868060504	IFIH1;DDX58;IRF7;STAT1
regulation of viral entry into host cell (GO:0046596)	4/16	1.34966648901189e-05	0.000451844868060504	IFITM2;IFITM3;LGALS9;IFITM1
positive regulation of type I interferon production (GO:0032481)	6/57	1.67848530819108e-05	0.000522843979055451	DDX58;STAT1;IRF7;IFI16;IFIH1;ZBP1
regulation of nuclease activity (GO:0032069)	3/6	1.69754538654367e-05	0.000522843979055451	OAS1;OAS3;OAS2
regulation of tumor necrosis factor secretion (GO:1904467)	3/7	2.94989310717773e-05	0.000873622189433404	IFIH1;DDX58;LGALS9
negative regulation of type I interferon production (GO:0032480)	5/40	3.77930358841553e-05	0.00107780139373332	DDX58;ISG15;UBE2L6;IFIH1;HERC5
regulation of type I interferon-mediated signaling pathway (GO:0060338)	4/23	6.23476162720491e-05	0.00171455944748135	ZBP1;STAT1;STAT2;USP18
cellular response to exogenous dsRNA (GO:0071360)	3/9	6.98095555950004e-05	0.00179177859360501	IFIH1;DDX58;IFIT1
negative regulation of viral entry into host cell (GO:0046597)	3/9	6.98095555950004e-05	0.00179177859360501	IFITM2;IFITM3;IFITM1
regulation of I-kappaB kinase/NF-kappaB signaling (GO:0043122)	8/148	8.71874659784151e-05	0.00216562415494773	BST2;LGALS9;STAT1;RBCK1;TRIM22;TNFSF10;SHISA5;TRADD
negative regulation of cytokine production (GO:0001818)	6/77	9.38877787570622e-05	0.00225917467634181	DDX58;LGALS9;ISG15;UBE2L6;IFIH1;HERC5
positive regulation of interleukin-6 secretion (GO:2000778)	3/10	9.90301314653599e-05	0.00231070306752506	IFIH1;DDX58;LGALS9
cellular response to tumor necrosis factor (GO:0071356)	7/117	0.000130355831656396	0.0029521761875125	AIM2;PSMB9;STAT1;PSME2;TCL1A;TRADD;PSME1
positive regulation of I-kappaB kinase/NF-kappaB signaling (GO:0043123)	7/122	0.000169290712680626	0.00372439567897377	BST2;LGALS9;RBCK1;TRIM22;TNFSF10;SHISA5;TRADD
cellular response to dsRNA (GO:0071359)	3/12	0.000179024941623023	0.00372565419053318	IFIH1;DDX58;IFIT1
regulation of cysteine-type endopeptidase activity (GO:2000116)	3/12	0.000179024941623023	0.00372565419053318	PSMB9;IFI16;AIM2
positive regulation of cysteine-type endopeptidase activity involved in apoptotic signaling pathway (GO:2001269)	3/13	0.000231105949957533	0.00456286106326411	TNFSF10;TRADD;LGALS9
response to exogenous dsRNA (GO:0043330)	3/13	0.000231105949957533	0.00456286106326411	IFIH1;DDX58;IFIT1
tumor necrosis factor-mediated signaling pathway (GO:0033209)	6/93	0.000266634055915747	0.00513270557637812	AIM2;PSMB9;STAT1;PSME2;TRADD;PSME1
positive regulation of cytokine production (GO:0001819)	7/135	0.000315974090436814	0.00593414755210602	DDX58;LGALS9;EIF2AK2;IRF7;IFI16;DDX60;ZBP1
positive regulation of endopeptidase activity (GO:0010950)	3/15	0.000362550650332243	0.00634463638081426	PSME2;PSME1;AIM2
positive regulation of interleukin-1 beta production (GO:0032731)	3/15	0.000362550650332243	0.00634463638081426	IFI16;AIM2;LGALS9
regulation of response to cytokine stimulus (GO:0060759)	3/15	0.000362550650332243	0.00634463638081426	IFIH1;DDX58;PARP9
antigen receptor-mediated signaling pathway (GO:0050851)	8/184	0.000389039452376802	0.00661167499623797	MNDA;PSMB9;BTN3A2;RBCK1;PSME2;IGLC1;IGKC;PSME1
positive regulation of NF-kappaB transcription factor activity (GO:0051092)	6/100	0.000394983181593437	0.00661167499623797	LGALS9;AIM2;EIF2AK2;RBCK1;TRIM22;TRADD
regulation of cytokine-mediated signaling pathway (GO:0001959)	5/66	0.000421103812185135	0.00689893479537349	STAT1;RBCK1;STAT2;TRADD;USP18
STAT cascade (GO:0097696)	3/16	0.000443101570063074	0.00696302467241973	NMI;STAT1;STAT2
regulation of interferon-gamma-mediated signaling pathway (GO:0060334)	3/16	0.000443101570063074	0.00696302467241973	STAT1;PARP14;PARP9
antigen processing and presentation of exogenous peptide antigen via MHC class I, TAP-dependent (GO:0002479)	5/68	0.00048377355262618	0.00745011271044317	PSMB9;HLA-A;TAP1;PSME2;PSME1
positive regulation of sequence-specific DNA binding transcription factor activity (GO:0051091)	7/146	0.000507724754041613	0.00766564824729494	DDX58;LGALS9;AIM2;EIF2AK2;RBCK1;TRIM22;TRADD
protein ADP-ribosylation (GO:0006471)	3/17	0.000534297811893034	0.00791171759918531	PARP10;PARP14;PARP9
antigen processing and presentation of exogenous peptide antigen via MHC class I (GO:0042590)	5/71	0.000590631710319369	0.00848828792324679	PSMB9;TAP1;HLA-A;PSME2;PSME1
protein polyubiquitination (GO:0000209)	9/246	0.000595282529682242	0.00848828792324679	TRIM69;RNF213;HERC6;PSMB9;RBCK1;DTX3L;PSME2;PSME1;HERC5

## Sheet: NonP_temporal_change_Myeloid
GO of marker genes in cell states enriched across time in Mild1 Non-Progressors (Myeloid cells)
Term	Overlap	P.value	Adjusted.P.value	Genes
positive regulation of cellular biosynthetic process (GO:0031328)	12/102	8.0250341966112e-09	1.22622522524219e-05	RBM3;EREG;IL1B;KLF4;CIRBP;EEF2;VIM;TNF;EIF3E;THBS1;RGCC;KLF2
positive regulation of cellular protein metabolic process (GO:0032270)	10/70	2.22747768592503e-08	1.70179295204672e-05	RBM3;NFKBIA;KLF4;CIRBP;EEF2;CYFIP2;VIM;EIF3E;THBS1;MSN
cellular response to lipid (GO:0071396)	10/86	1.6632487177927e-07	5.3284687949467e-05	NLRP3;INSIG1;PID1;TNFAIP3;ZNF703;CXCL8;TESC;LYN;MSN;PDE4B
positive regulation of cellular amide metabolic process (GO:0034250)	8/48	1.74360889886999e-07	5.3284687949467e-05	RACK1;RBM3;CIRBP;EEF2;VIM;EIF3E;TNF;THBS1
regulation of cell proliferation (GO:0042127)	20/391	1.73498425398457e-07	5.3284687949467e-05	SGK1;BTG1;THBS1;FTH1;NEURL1;ZNF703;TBC1D8;TCF7L2;JUNB;EREG;SLC25A5;RGCC;CXCL8;NAP1L1;IL1B;KLF4;CSF1R;TESC;LYN;CXCL2
positive regulation of macromolecule biosynthetic process (GO:0010557)	10/91	2.85517207390185e-07	7.27117154820338e-05	RBM3;EREG;KLF4;CIRBP;EEF2;VIM;EIF3E;MTPN;THBS1;RGCC
positive regulation of cytokine biosynthetic process (GO:0042108)	6/24	5.07600007187217e-07	0.000110801830140295	LTB;EREG;IL1B;TNF;SPN;THBS1
negative regulation of signal transduction (GO:0009968)	11/131	1.1118169781572e-06	0.000173601059228406	RACK1;EREG;IL1B;NR4A2;PID1;TNFAIP3;CSF1R;LYN;THBS1;NEURL1;CXCL8
neutrophil activation involved in immune response (GO:0002283)	19/402	1.20413338847488e-06	0.000173601059228406	CNN2;CD44;P2RX1;FTH1;BIN2;PFKL;C5AR1;EEF2;PECAM1;TUBB;LTA4H;CAT;RHOF;SLC44A2;COTL1;EEF1A1;CMTM6;GDI2;GPI
neutrophil degranulation (GO:0043312)	19/399	1.07624262168403e-06	0.000173601059228406	CNN2;CD44;P2RX1;FTH1;BIN2;PFKL;C5AR1;EEF2;PECAM1;TUBB;LTA4H;CAT;RHOF;SLC44A2;COTL1;EEF1A1;CMTM6;GDI2;GPI
neutrophil mediated immunity (GO:0002446)	19/403	1.24974584523067e-06	0.000173601059228406	CNN2;CD44;P2RX1;FTH1;BIN2;PFKL;C5AR1;EEF2;PECAM1;TUBB;LTA4H;CAT;RHOF;SLC44A2;COTL1;EEF1A1;CMTM6;GDI2;GPI
negative regulation of cell proliferation (GO:0008285)	13/194	1.51824517085959e-06	0.000193323218422788	EREG;IL1B;BTG1;KLF4;MTSS1;TNFAIP3;FTH1;TESC;LYN;NEURL1;RGCC;CDKN1C;CXCL8
positive regulation of cellular process (GO:0048522)	15/280	3.84412209183132e-06	0.000451832196639866	RACK1;NAP1L1;FLNA;EREG;IL1B;CXCL16;SLC25A5;ZNF703;TBC1D8;CSF1R;MTPN;LYN;THBS1;JUNB;MSN
cellular response to oxygen-containing compound (GO:1901701)	11/150	4.21897176390266e-06	0.000460470632517376	NLRP3;INSIG1;PDE4B;PID1;TNFAIP3;GNG2;ZNF703;TESC;LYN;NEURL1;CXCL8
regulation of angiogenesis (GO:0045765)	8/78	7.77995544828834e-06	0.000792518128332305	BTG1;IL1B;KLF4;TNFAIP3;PGK1;THBS1;RGCC;CXCL8
regulation of heterotypic cell-cell adhesion (GO:0034114)	4/11	8.71456235883689e-06	0.000832240705268923	CD44;KLF4;IL1B;TNF
regulation of smooth muscle cell proliferation (GO:0048660)	5/23	1.00628030364043e-05	0.000904468414095638	EREG;TNFAIP3;TCF7L2;TNF;THBS1
positive regulation of translation (GO:0045727)	7/60	1.24519687158353e-05	0.00105703378876647	RBM3;YBX3;CIRBP;EEF2;VIM;EIF3E;THBS1
cellular response to lipopolysaccharide (GO:0071222)	7/62	1.55137515452052e-05	0.00118525061805368	NLRP3;PDE4B;IL1B;TNFAIP3;TNF;LYN;CXCL8
regulation of cell motility (GO:2000145)	7/62	1.55137515452052e-05	0.00118525061805368	FLNA;SGK1;RHOF;EREG;PKN1;CSF1R;RHOC
positive regulation of heterotypic cell-cell adhesion (GO:0034116)	3/5	2.16657983581165e-05	0.0015764447567239	IL1B;CD44;TNF
positive regulation of cell proliferation (GO:0008284)	12/213	2.27933413710585e-05	0.00158310116431715	NAP1L1;C5AR1;IL1B;EREG;PID1;SLC25A5;ZNF703;TBC1D8;CSF1R;TNF;LYN;THBS1
positive regulation of protein metabolic process (GO:0051247)	7/67	2.59758354285435e-05	0.00165379485561727	NFKBIA;EREG;KLF4;TNFAIP3;TNF;MTPN;KLF2
regulation of translation (GO:0006417)	11/181	2.51681474621624e-05	0.00165379485561727	RACK1;RBM3;CIRBP;EEF2;CYFIP2;VIM;EIF1;EIF3E;MTPN;THBS1;EIF4B
negative regulation of epithelial cell proliferation (GO:0050680)	5/28	2.78793335428622e-05	0.00170398486613974	EREG;MTSS1;THBS1;RGCC;CDKN1C
cellular response to organic substance (GO:0071310)	7/73	4.55839457066421e-05	0.00264273802474549	RACK1;IL1B;PID1;KLF4;CSF1R;TNF;JUNB
negative regulation of angiogenesis (GO:0016525)	5/31	4.6697595986995e-05	0.00264273802474549	KLF4;PGK1;THBS1;RGCC;KLF2
negative regulation of extrinsic apoptotic signaling pathway (GO:2001237)	6/51	5.07625904197705e-05	0.00277018707719319	MCL1;IL1B;TNFAIP3;TCF7L2;TNF;THBS1
activation of MAPK activity (GO:0000187)	7/76	5.91942545471971e-05	0.00291770390155217	C5AR1;IL1B;PKN1;TNF;MAPKAPK3;THBS1;SOD1
negative regulation of apoptotic signaling pathway (GO:2001234)	6/52	5.67697749541945e-05	0.00291770390155217	MCL1;NR4A2;SLC25A5;TCF7L2;PPIF;THBS1
regulation of NF-kappaB import into nucleus (GO:0042345)	4/17	5.91121178662253e-05	0.00291770390155217	IL1B;NLRP3;NFKBIA;TNF
regulation of cell migration (GO:0030334)	10/166	6.39961951752489e-05	0.00305581831961814	RACK1;FLNA;SGK1;RHOF;IL1B;CXCL16;ZNF703;CSF1R;RHOC;THBS1
inflammatory response (GO:0006954)	9/137	7.70706010238441e-05	0.00336468223898382	NLRP3;C5AR1;IL1B;CXCL8;CSF1R;TNF;LYN;THBS1;CXCL2
positive regulation of nitric oxide biosynthetic process (GO:0045429)	4/18	7.52294751886673e-05	0.00336468223898382	IL1B;KLF4;TNF;KLF2
positive regulation of nitric oxide metabolic process (GO:1904407)	4/18	7.52294751886673e-05	0.00336468223898382	IL1B;KLF4;TNF;KLF2
regulation of cellular protein metabolic process (GO:0032268)	5/36	9.82926426828837e-05	0.00417197661165129	RBM3;NFKBIA;KLF4;CYFIP2;MTPN
epiboly involved in wound healing (GO:0090505)	3/8	0.000117861860892985	0.00428792674867811	CD44;FLNA;RHOC
negative regulation of apoptotic process (GO:0043066)	13/291	0.00011466297747809	0.00428792674867811	TPT1;CAT;FLNA;NFKBIA;MCL1;CD44;NR4A2;KLF4;CSF1R;RNF144B;PPIF;THBS1;SOD1
positive regulation of nuclear division (GO:0051785)	3/8	0.000117861860892985	0.00428792674867811	EREG;IL1B;RGCC
positive regulation of phosphorylation (GO:0042327)	8/113	0.000115499913257414	0.00428792674867811	RACK1;EREG;IL1B;CSF1R;CDK2AP1;TNF;LYN;THBS1
positive regulation of reactive oxygen species biosynthetic process (GO:1903428)	4/20	0.000116707676850422	0.00428792674867811	IL1B;KLF4;TNF;KLF2
regulation of mononuclear cell migration (GO:0071675)	3/8	0.000117861860892985	0.00428792674867811	LYN;THBS1;TNF
regulation of insulin secretion (GO:0050796)	5/38	0.000128143577868953	0.0045535671391572	IL1B;SLC25A5;SLC25A6;TCF7L2;TNF
regulation of protein phosphorylation (GO:0001932)	9/147	0.000132522344073318	0.00460213958509158	RACK1;IL1B;PID1;CSF1R;CDK2AP1;TNF;LYN;SOD1;NOP53
regulation of cytokine production (GO:0001817)	6/61	0.000140556388695885	0.00477267026505138	NLRP3;EREG;CD83;TNF;LYN;SOD1
negative regulation of cellular process (GO:0048523)	13/299	0.000150266932154121	0.00499147548546734	RACK1;EREG;IL1B;BTG1;KLF4;FTH1;TESC;LYN;SPN;NEURL1;RGCC;MYH9;CXCL8
cell junction assembly (GO:0034329)	4/22	0.000172649627246849	0.00546009577246334	ZNF703;FLNA;VASP;ACTG1
positive regulation of membrane protein ectodomain proteolysis (GO:0051044)	3/9	0.000175094694274021	0.00546009577246334	IL1B;TNF;SNX9
regulation of nitric oxide biosynthetic process (GO:0045428)	4/22	0.000172649627246849	0.00546009577246334	IL1B;KLF4;TNF;KLF2
regulation of I-kappaB kinase/NF-kappaB signaling (GO:0043122)	9/153	0.000179544365114751	0.00548687579790679	NLRP3;FLNA;NFKBIA;SLC44A2;IL1B;TNFAIP3;CXXC5;TNF;RHOC
positive regulation of macromolecule metabolic process (GO:0010604)	9/155	0.00019801560782332	0.00593270291674575	IL1B;PID1;KLF4;MTPN;TNF;TESC;MSN;RGCC;KLF2
mRNA stabilization (GO:0048255)	4/23	0.000206878432343814	0.00596434423813864	YBX3;PABPC1;YBX1;CIRBP
positive regulation of epithelial to mesenchymal transition (GO:0010718)	4/23	0.000206878432343814	0.00596434423813864	ZNF703;IL1B;TCF7L2;RGCC
T cell migration (GO:0072678)	3/10	0.000247734131865243	0.00659367104884851	CXCL16;GPR183;MSN
cellular response to fluid shear stress (GO:0071498)	3/10	0.000247734131865243	0.00659367104884851	MTSS1;KLF4;KLF2
cytokine-mediated signaling pathway (GO:0019221)	15/402	0.000250283325152627	0.00659367104884851	NFKBIA;LTB;MCL1;CNN2;IL1B;EREG;CD44;CXCL8;VIM;CSF1R;TNF;SOD1;JUNB;MSN;CXCL2
response to glucose (GO:0009749)	4/24	0.000245738652776205	0.00659367104884851	RACK1;THBS1;PFKL;TCF7L2
wound healing, spreading of cells (GO:0044319)	3/10	0.000247734131865243	0.00659367104884851	CD44;FLNA;RHOC
cellular response to acid chemical (GO:0071229)	5/44	0.000260296160556468	0.00674122937847936	PID1;TESC;LYN;NEURL1;KLF2
response to lipopolysaccharide (GO:0032496)	7/98	0.000294809264104799	0.0075078092592022	NLRP3;PDE4B;TNFAIP3;CXCL2;MAPKAPK3;JUNB;CXCL8
positive regulation of nitrogen compound metabolic process (GO:0051173)	3/11	0.000337366470422422	0.00845075355418788	KLF4;MTPN;KLF2
cellular response to organic cyclic compound (GO:0071407)	6/74	0.000407902812340663	0.0093026193620378	INSIG1;IL1B;GNG2;ZNF703;TNF;MSN
negative regulation of programmed cell death (GO:0043069)	11/246	0.000387235427192529	0.0093026193620378	TPT1;CAT;FLNA;NFKBIA;MCL1;YBX3;CD44;CSF1R;RNF144B;PPIF;THBS1
positive regulation of angiogenesis (GO:0045766)	5/48	0.000393520151578765	0.0093026193620378	BTG1;IL1B;KLF4;THBS1;CXCL8
regulation of ERK1 and ERK2 cascade (GO:0070372)	7/103	0.000399894264423721	0.0093026193620378	C5AR1;IL1B;CD44;CSF1R;TNF;GPR183;LYN
regulation of apoptotic process (GO:0042981)	17/515	0.000405983553136226	0.0093026193620378	TPT1;RACK1;FLNA;SGK1;CAT;NFKBIA;MCL1;ARHGEF1;CD44;CSF1R;TNF;RNF144B;PPIF;SOD1;THBS1;NEURL1;NOP53
regulation of peptide hormone secretion (GO:0090276)	4/27	0.00039366056110166	0.0093026193620378	IL1B;TNF;SLC25A5;SLC25A6
cellular response to cytokine stimulus (GO:0071345)	11/250	0.000443893122080258	0.00951596744254342	MCL1;YBX3;IL1B;EREG;PID1;CXCL8;VIM;CSF1R;TNF;JUNB;CXCL2
negative regulation of blood vessel morphogenesis (GO:2000181)	4/28	0.000454624099022035	0.00951596744254342	KLF4;THBS1;RGCC;PGK1
negative regulation of sprouting angiogenesis (GO:1903671)	3/12	0.000445509026253981	0.00951596744254342	KLF4;THBS1;KLF2
positive regulation of protein tyrosine kinase activity (GO:0061098)	3/12	0.000445509026253981	0.00951596744254342	EREG;UNC119;CSF1R
regulation of epithelial cell proliferation (GO:0050678)	4/28	0.000454624099022035	0.00951596744254342	C5AR1;MTSS1;EREG;CDKN1C
regulation of membrane protein ectodomain proteolysis (GO:0051043)	3/12	0.000445509026253981	0.00951596744254342	IL1B;TNF;SNX9
GO of marker genes in cell states depleted across time in Mild1 Non-Progressors (Myeloid cells)
Term	Overlap	P.value	Adjusted.P.value	Genes
cytokine-mediated signaling pathway (GO:0019221)	63/402	5.64294362274939e-38	9.01742390915352e-35	STAT1;PSMB10;STAT2;OAS3;BST2;MX1;PSME2;IFITM1;IFIT3;IFITM2;GBP1;HLA-DPA1;SP100;FCGR1A;PSMB3;CUL1;HLA-A;IFIT1;IL2RG;ISG20;CXCL10;FPR1;MT2A;PML;FCGR1B;XAF1;IFI30;CCL3;PSMB8;ISG15;IRF7;IFIT2;MX2;PSMA6;PSMB9;HLA-DRB5;OASL;OAS2;IL1RN;IFI27;IFI35;CCR1;HLA-DRB1;ADAR;CASP1;CD36;OAS1;TNFSF13B;NFKBIA;PSMA4;HLA-C;CCL3L1;TRIM22;CDKN1A;HLA-B;IFI6;IFITM3;CSF3R;SOCS3;B2M;RSAD2;RBX1;HLA-DRA
cellular response to type I interferon (GO:0071357)	29/50	2.02578120197509e-36	1.07906612025207e-33	STAT1;STAT2;OAS3;BST2;MX1;IFITM1;IFIT3;IFITM2;SP100;HLA-A;IFIT1;ISG20;PSMB8;XAF1;ISG15;IRF7;MX2;IFIT2;OAS2;OASL;IFI27;IFI35;ADAR;OAS1;HLA-C;IFI6;HLA-B;IFITM3;RSAD2
type I interferon signaling pathway (GO:0060337)	29/50	2.02578120197509e-36	1.07906612025207e-33	STAT1;STAT2;OAS3;BST2;MX1;IFITM1;IFIT3;IFITM2;SP100;HLA-A;IFIT1;ISG20;PSMB8;XAF1;ISG15;IRF7;MX2;IFIT2;OAS2;OASL;IFI27;IFI35;ADAR;OAS1;HLA-C;IFI6;HLA-B;IFITM3;RSAD2
cellular response to interferon-gamma (GO:0071346)	26/77	6.12556923842472e-25	2.44716491075068e-22	STAT1;OAS3;B2M;GBP1;HLA-DPA1;SP100;FCGR1A;LGALS9;HLA-A;MT2A;PML;CCL3;IFI30;IRF7;HLA-DRB5;OAS2;OASL;HLA-DRB1;CASP1;OAS1;HLA-C;CCL3L1;TRIM22;HLA-B;FCGR1B;HLA-DRA
interferon-gamma-mediated signaling pathway (GO:0060333)	22/59	2.31366491351887e-22	7.3944730636063e-20	STAT1;OAS3;B2M;GBP1;HLA-DPA1;SP100;FCGR1A;HLA-A;MT2A;PML;IFI30;IRF7;HLA-DRB5;OAS2;OASL;HLA-DRB1;OAS1;HLA-C;TRIM22;HLA-B;FCGR1B;HLA-DRA
negative regulation of viral life cycle (GO:1903901)	19/47	2.92832037113946e-20	7.79909325513475e-18	OAS3;BST2;MX1;IFITM1;IFITM2;IFIT1;ISG20;PML;IFI16;ISG15;PLSCR1;OAS2;OASL;FCN1;EIF2AK2;OAS1;IFITM3;RSAD2;APOBEC3A
negative regulation of viral genome replication (GO:0045071)	17/40	1.06712793541531e-18	2.43610062970523e-16	ISG15;PLSCR1;RSAD2;IFIT1;ISG20;OAS2;OAS3;OASL;BST2;MX1;IFITM1;IFITM3;EIF2AK2;IFITM2;IFI16;OAS1;APOBEC3A
regulation of viral genome replication (GO:0045069)	18/52	8.19893524187711e-18	1.63773731456495e-15	ISG15;PLSCR1;RSAD2;IFIT1;ADAR;ISG20;OAS2;OAS3;OASL;BST2;MX1;IFITM1;IFITM3;EIF2AK2;IFITM2;IFI16;OAS1;APOBEC3A
antigen processing and presentation of exogenous peptide antigen via MHC class I (GO:0042590)	19/73	4.11513390443706e-16	7.30664886587824e-14	PSMB10;PSME2;FCGR1A;PSMB3;HLA-A;FCGR1B;PSMB8;IFI30;TAP1;PSMB9;PSMA6;NCF1;CALR;VAMP8;CD36;PSMA4;HLA-C;HLA-B;B2M
antigen processing and presentation of exogenous peptide antigen via MHC class I, TAP-dependent (GO:0002479)	18/70	3.18355487439961e-15	5.08732068929058e-13	PSMB10;PSMB3;HLA-A;PSMB9;PSMA6;HLA-C;CD36;PSMA4;HLA-B;FCGR1B;NCF1;PSME2;CALR;B2M;VAMP8;PSMB8;FCGR1A;TAP1
response to cytokine (GO:0034097)	17/101	3.06991935350467e-11	4.45975556990952e-09	ISG15;PLSCR1;STAT1;MX2;PML;ADAR;XAF1;BST2;MX1;IFITM3;IFITM1;EIF2AK2;IFITM2;JUN;CASP1;SP100;LGALS9
response to interferon-gamma (GO:0034341)	11/36	1.11536141151909e-10	1.48528961300625e-08	STAT1;CCL3L1;CCL3;BST2;IFITM1;IFITM3;IFITM2;LGALS9;HLA-DPA1;CASP1;SP100
neutrophil degranulation (GO:0043312)	30/399	1.28497946626189e-09	1.57953629775884e-07	CREG1;S100A12;BST2;SELL;ADA2;CFD;CTSB;CTSA;FGL2;DYNLT1;CD300A;FPR1;S100A9;GRN;MNDA;FCN1;S100A11;RNASE2;HEBP2;VAMP8;JUP;CD36;S100A8;CD53;SERPINA1;PLAC8;LYZ;B2M;CTSD;CD14
neutrophil activation involved in immune response (GO:0002283)	30/402	1.53520973786465e-09	1.73474271315985e-07	CREG1;S100A12;BST2;SELL;ADA2;CFD;CTSB;CTSA;FGL2;DYNLT1;CD300A;FPR1;S100A9;GRN;MNDA;FCN1;S100A11;RNASE2;HEBP2;VAMP8;JUP;CD36;S100A8;CD53;SERPINA1;PLAC8;LYZ;B2M;CTSD;CD14
neutrophil mediated immunity (GO:0002446)	30/403	1.62835673951175e-09	1.73474271315985e-07	CREG1;S100A12;BST2;SELL;ADA2;CFD;CTSB;CTSA;FGL2;DYNLT1;CD300A;FPR1;S100A9;GRN;MNDA;FCN1;S100A11;RNASE2;HEBP2;VAMP8;JUP;CD36;S100A8;CD53;SERPINA1;PLAC8;LYZ;B2M;CTSD;CD14
response to interferon-alpha (GO:0035455)	7/14	5.19538880081001e-09	5.188894564809e-07	MX2;BST2;IFITM3;IFITM1;EIF2AK2;ADAR;IFITM2
response to interferon-beta (GO:0035456)	7/16	1.67031360584995e-08	1.57009478949895e-06	PLSCR1;STAT1;BST2;IFITM1;IFITM3;IFITM2;XAF1
pattern recognition receptor signaling pathway (GO:0002221)	9/35	3.14406333277878e-08	2.79122955876694e-06	CTSB;CD36;FFAR2;FCN1;LY96;CTSL;S100A9;S100A8;CD14
proteolysis involved in cellular protein catabolic process (GO:0051603)	12/76	5.59692535641309e-08	4.70730879976216e-06	ISG15;PSMB3;PSMB10;CTSA;CTSB;PSMA6;PSMB9;PSMA4;TNFAIP3;CTSL;CPVL;PSMB8
regulation of immune response (GO:0050776)	15/130	9.30289723039803e-08	7.43301488708803e-06	PLSCR1;IRF7;CD99;HLA-A;HLA-C;LILRB1;ICAM2;HCST;HLA-B;CD300A;IFITM1;CD300E;SELL;B2M;FCGR1A
negative regulation of mitotic cell cycle phase transition (GO:1901991)	11/69	1.83290231543954e-07	1.39475138098685e-05	PSMB10;CUL1;PSMB3;PSMA6;PSMB9;PSMA4;CDKN1A;PSME2;ZFP36L1;RBX1;PSMB8
cellular response to cytokine stimulus (GO:0071345)	20/250	3.21223156613461e-07	2.32166044355198e-05	STAT1;STAT2;LGALS9;HLA-DPA1;IFIT1;IL2RG;CXCL10;FPR1;ZFP36L1;MT2A;CCL3;IL1RN;MT1X;CASP1;CD36;CCL3L1;CDKN1A;CSF3R;SOCS3;CCR1
cellular response to interleukin-1 (GO:0071347)	13/106	3.34156384240898e-07	2.32166044355198e-05	PSMB3;PSMA4;PSMB10;PSMA6;CCL3L1;CUL1;PSMB9;IL1RN;NFKBIA;PSME2;RBX1;PSMB8;CCL3
T cell receptor signaling pathway (GO:0050852)	14/130	5.94783387108182e-07	3.40491836835084e-05	PSMB3;PSMA4;PSMB10;PSMA6;CUL1;PSMB9;HLA-DRB5;NFKBIA;PSME2;FYB1;HLA-DRB1;HLA-DPA1;PSMB8;HLA-DRA
antigen processing and presentation of exogenous peptide antigen (GO:0002478)	11/77	5.78794336572887e-07	3.40491836835084e-05	IFI30;HLA-DRB5;AP1S2;CD74;CTSL;HLA-DMA;HLA-DRB1;HLA-DPA1;CTSD;HLA-DMB;HLA-DRA
antigen processing and presentation of exogenous peptide antigen via MHC class II (GO:0019886)	11/77	5.78794336572887e-07	3.40491836835084e-05	IFI30;HLA-DRB5;AP1S2;CD74;CTSL;HLA-DMA;HLA-DRB1;HLA-DPA1;CTSD;HLA-DMB;HLA-DRA
antigen processing and presentation of peptide antigen via MHC class I (GO:0002474)	7/25	5.96606472552087e-07	3.40491836835084e-05	HLA-C;HLA-A;HLA-B;B2M;CALR;IFI30;TAP1
negative regulation of cell cycle G2/M phase transition (GO:1902750)	10/61	5.12299599398035e-07	3.40491836835084e-05	PSMB10;CUL1;PSMB3;ATF5;PSMB9;PSMA6;PSMA4;PSME2;RBX1;PSMB8
antigen processing and presentation of peptide antigen via MHC class II (GO:0002495)	11/78	6.61426487299091e-07	3.64468802311706e-05	IFI30;HLA-DRB5;AP1S2;CD74;CTSL;HLA-DMA;HLA-DRB1;HLA-DPA1;CTSD;HLA-DMB;HLA-DRA
innate immune response activating cell surface receptor signaling pathway (GO:0002220)	12/99	1.08648711779282e-06	5.78735471410976e-05	PSMB3;PSMA4;PSMB10;PSMA6;CUL1;PSMB9;ICAM2;NFKBIA;FFAR2;FCN1;PSME2;PSMB8
cellular response to tumor necrosis factor (GO:0071356)	13/121	1.55733657662252e-06	7.77694952950873e-05	TNFSF13B;STAT1;PSMA4;PSMB3;PSMA6;CCL3L1;PSMB10;PSMB9;NFKBIA;PSME2;ZFP36L1;PSMB8;CCL3
positive regulation of inflammatory response (GO:0050729)	8/40	1.50998670135267e-06	7.77694952950873e-05	NFKBIA;CCL3L1;S100A12;S100A9;GBP5;VAMP8;CCL3;S100A8
antigen receptor-mediated signaling pathway (GO:0050851)	15/163	1.77866065389238e-06	8.44474548043054e-05	PSMB3;PSMA4;PSMB10;PSMA6;CUL1;PSMB9;MNDA;HLA-DRB5;NFKBIA;PSME2;FYB1;HLA-DRB1;HLA-DPA1;PSMB8;HLA-DRA
regulation of viral entry into host cell (GO:0046596)	6/19	1.79675435753841e-06	8.44474548043054e-05	FCN1;CD74;IFITM1;IFITM3;IFITM2;LGALS9
negative regulation of G2/M transition of mitotic cell cycle (GO:0010972)	9/56	2.29309044069422e-06	0.000104695957835124	PSMB10;CUL1;PSMB3;PSMB9;PSMA6;PSMA4;PSME2;RBX1;PSMB8
interleukin-1-mediated signaling pathway (GO:0070498)	11/90	2.83150214161834e-06	0.000119072116376477	PSMB3;PSMA4;PSMB10;PSMA6;CUL1;PSMB9;NFKBIA;IL1RN;PSME2;RBX1;PSMB8
positive regulation of defense response (GO:0031349)	8/43	2.69577624645125e-06	0.000119072116376477	PLSCR1;NFKBIA;CCL3L1;S100A12;S100A9;GBP5;CCL3;S100A8
regulation of nuclease activity (GO:0032069)	4/6	2.81756984299899e-06	0.000119072116376477	OAS2;OAS3;OASL;OAS1
proteasomal ubiquitin-independent protein catabolic process (GO:0010499)	6/21	3.46828459494186e-06	0.000142110738018387	PSMB10;PSMB9;PSMB3;PSMA6;PSMA4;PSMB8
positive regulation of tumor necrosis factor production (GO:0032760)	7/32	3.68240330834892e-06	0.000147112012168539	LY96;CLU;DDX58;LGALS9;IFIH1;CCL3;CD14
positive regulation of intracellular signal transduction (GO:1902533)	19/277	6.33311289634898e-06	0.00024598639852801	SECTM1;S100A12;BST2;TXN;LGALS9;CXCL10;S100A9;CCL3;SHISA5;TNFSF10;CD74;NCF1;EIF2AK2;CASP1;S100A8;TRIM22;CARD16;HCST;CD14
response to type I interferon (GO:0034340)	4/7	6.46522449197522e-06	0.00024598639852801	MX1;ISG15;SP100;IFIT1
SCF-dependent proteasomal ubiquitin-dependent protein catabolic process (GO:0031146)	9/64	7.19797897635599e-06	0.000266924592351149	PSMB10;CUL1;PSMB3;PSMB9;PSMA6;PSMA4;PSME2;RBX1;PSMB8
regulation of inflammatory response (GO:0050727)	10/81	7.37576916025518e-06	0.000266924592351149	NFKBIA;PSMA6;CCL3L1;FFAR2;TNFAIP3;S100A12;S100A9;CASP1;CCL3;S100A8
regulation of innate immune response (GO:0045088)	8/49	7.5166499723415e-06	0.000266924592351149	PLSCR1;STAT1;STAT2;TNFAIP3;PARP9;GBP5;IFI16;CD36
regulation of defense response to virus by host (GO:0050691)	6/24	8.15732112554955e-06	0.000283378242578873	STAT1;IFIT1;LILRB1;TNFAIP3;PARP9;DDX58
positive regulation of NF-kappaB transcription factor activity (GO:0051092)	11/104	1.17103247968311e-05	0.000398151043092256	NFKBIA;PSMA6;TRIM22;CARD16;S100A12;CLU;S100A9;EIF2AK2;S100A8;LGALS9;CD36
antigen processing and presentation of exogenous peptide antigen via MHC class I, TAP-independent (GO:0002480)	4/8	1.27159962709588e-05	0.000423336709187338	B2M;HLA-B;HLA-C;HLA-A
positive regulation of sequence-specific DNA binding transcription factor activity (GO:0051091)	13/151	1.81653132268025e-05	0.00059241164360062	NFKBIA;PSMA6;TRIM22;CARD16;S100A12;CLU;DDX58;S100A9;EIF2AK2;S100A8;LGALS9;JUP;CD36
regulation of I-kappaB kinase/NF-kappaB signaling (GO:0043122)	13/153	2.09146614603583e-05	0.000668432580273053	STAT1;NFKBIA;SHISA5;TRIM22;SECTM1;TNFSF10;CARD16;CD74;S100A12;TNFAIP3;BST2;LGALS9;CASP1
tumor necrosis factor-mediated signaling pathway (GO:0033209)	10/94	2.79366552406517e-05	0.000875348530873752	TNFSF13B;STAT1;PSMA4;PSMB3;PSMA6;PSMB10;PSMB9;NFKBIA;PSME2;PSMB8
negative regulation of cytokine production (GO:0001818)	9/76	2.98861408604198e-05	0.000918424097979825	ISG15;LILRB1;UBE2L6;SRGN;TNFAIP3;DDX58;HERC5;LGALS9;IFIH1
positive regulation of protein ubiquitination involved in ubiquitin-dependent protein catabolic process (GO:2000060)	9/77	3.32278797062057e-05	0.000994116622006975	PSMB3;PSMA4;PSMB10;PSMA6;CUL1;PSMB9;CLU;PSME2;PSMB8
stimulatory C-type lectin receptor signaling pathway (GO:0002223)	10/96	3.35934277774572e-05	0.000994116622006975	PSMB3;PSMA4;PSMB10;PSMA6;CUL1;PSMB9;ICAM2;NFKBIA;PSME2;PSMB8
negative regulation of viral entry into host cell (GO:0046597)	4/10	3.68942988269227e-05	0.00107194708228041	IFITM2;IFITM3;FCN1;IFITM1
positive regulation of response to external stimulus (GO:0032103)	7/46	4.55313618669162e-05	0.00127647572391811	LY86;NFKBIA;CCL3L1;S100A12;S100A9;CCL3;S100A8
regulation of type I interferon production (GO:0032479)	9/80	4.52135992657602e-05	0.00127647572391811	ISG15;IRF7;UBE2L6;TNFAIP3;DDX58;HERC5;ZBP1;IFIH1;IFI16
regulation of hematopoietic progenitor cell differentiation (GO:1901532)	8/63	5.00566718598198e-05	0.00135577223105071	PSMB10;PSMB9;PSMB3;PSMA6;PSMA4;PSME2;EIF2AK2;PSMB8
regulation of hematopoietic stem cell differentiation (GO:1902036)	8/63	5.00566718598198e-05	0.00135577223105071	PSMB10;PSMB9;PSMB3;PSMA6;PSMA4;PSME2;EIF2AK2;PSMB8
regulation of cellular amine metabolic process (GO:0033238)	7/47	5.25481536181287e-05	0.00137658933576672	PSMB10;PSMB9;PSMB3;PSMA6;PSMA4;PSME2;PSMB8
regulation of cellular amino acid metabolic process (GO:0006521)	7/47	5.25481536181287e-05	0.00137658933576672	PSMB10;PSMB9;PSMB3;PSMA6;PSMA4;PSME2;PSMB8
positive regulation of canonical Wnt signaling pathway (GO:0090263)	9/82	5.50840147635793e-05	0.0014197460579387	PSMB3;PSMA4;PSMB10;PSMA6;PSMB9;NAIP;PSME2;PSMB8;JUP
cellular response to hypoxia (GO:0071456)	10/102	5.68036029304041e-05	0.00142364457069159	PSMB3;PSMA4;PSMB10;PSMA6;PSMB9;CARD16;PSME2;ZFP36L1;RBX1;PSMB8
positive regulation of interleukin-8 secretion (GO:2000484)	4/11	5.70170541453452e-05	0.00142364457069159	LGALS9;FFAR2;FCN1;CD14
positive regulation of ubiquitin-protein ligase activity involved in regulation of mitotic cell cycle transition (GO:0051437)	8/67	7.84027941839492e-05	0.00189829795615077	PSMB10;CUL1;PSMB3;PSMA6;PSMB9;PSMA4;PSME2;PSMB8
regulation of stem cell differentiation (GO:2000736)	8/67	7.84027941839492e-05	0.00189829795615077	PSMB10;PSMB9;PSMB3;PSMA6;PSMA4;PSME2;EIF2AK2;PSMB8
defense response to fungus (GO:0050832)	3/5	9.02258881235112e-05	0.00212030837090251	S100A8;S100A9;S100A12
negative regulation of bone mineralization (GO:0030502)	3/5	9.02258881235112e-05	0.00212030837090251	SRGN;CCL3;CCR1
positive regulation of cytokine secretion (GO:0050715)	6/36	9.54849978487579e-05	0.00221137719655529	FFAR2;FCN1;DDX58;LGALS9;IFIH1;CD14
neutrophil chemotaxis (GO:0030593)	5/23	9.93938304380246e-05	0.00223706114140793	CCL3L1;S100A12;S100A9;CCL3;S100A8
positive regulation of cytokine-mediated signaling pathway (GO:0001961)	5/23	9.93938304380246e-05	0.00223706114140793	PARP9;CD74;PARP14;ZBP1;CASP1
regulation of transcription from RNA polymerase II promoter in response to hypoxia (GO:0061418)	8/70	0.000107474841558487	0.0023853444001453	PSMB10;PSMB3;PSMB9;PSMA6;PSMA4;PSME2;RBX1;PSMB8
MAPK cascade (GO:0000165)	13/180	0.000113419724996714	0.00244925298033444	PSMB3;PSMA4;PSMB10;PSMA6;CUL1;IL2RG;PSMB9;PSME2;ZFP36L1;RBX1;PSMB8;CCL3;LGALS9
positive regulation of immune response (GO:0050778)	6/37	0.000111973456746888	0.00244925298033444	PLSCR1;LILRB1;FFAR2;LGALS9;HLA-DMB;GBP5
regulation of cellular ketone metabolic process (GO:0010565)	7/53	0.000115660627698946	0.00246434244083888	PSMB10;PSMB9;PSMB3;PSMA6;PSMA4;PSME2;PSMB8
regulation of interferon-alpha production (GO:0032647)	4/13	0.000119484849962026	0.00251232618735945	DDX58;STAT1;IRF7;IFIH1
positive regulation of MAPK cascade (GO:0043410)	10/112	0.000125568431783978	0.00260595264923113	CCL3L1;CD74;S100A12;CCR1;EIF2AK2;GLIPR2;MARCO;LGALS9;CCL3;CD36
positive regulation of ubiquitin protein ligase activity (GO:1904668)	8/72	0.000131415485508783	0.00269233263901328	PSMB10;CUL1;PSMB3;PSMA6;PSMB9;PSMA4;PSME2;PSMB8
NIK/NF-kappaB signaling (GO:0038061)	8/73	0.000144941648471466	0.00293185764882789	PSMB10;CUL1;PSMB3;PSMB9;PSMA6;PSMA4;PSME2;PSMB8
granulocyte chemotaxis (GO:0071621)	5/25	0.000151618068885142	0.00295631058492141	CCL3L1;S100A12;S100A9;CCL3;S100A8
neutrophil migration (GO:1990266)	5/25	0.000151618068885142	0.00295631058492141	CCL3L1;S100A12;S100A9;CCL3;S100A8
regulation of tumor necrosis factor production (GO:0032680)	6/39	0.000151700543156168	0.00295631058492141	TNFAIP3;LY96;CLU;LGALS9;CCL3;CD14
positive regulation of ERK1 and ERK2 cascade (GO:0070374)	8/74	0.000159595179560706	0.00307268791491575	CCL3L1;CD74;CCR1;GLIPR2;MARCO;LGALS9;CCL3;CD36
negative regulation of binding (GO:0051100)	7/56	0.000164918905693135	0.00313738584878131	NFKBIA;IFIT2;IFIT1;CARD16;JUN;IFI16;SP100
negative regulation of biomineral tissue development (GO:0070168)	3/6	0.000177634206403512	0.00326275243485991	SRGN;CCL3;CCR1
negative regulation of type I interferon production (GO:0032480)	6/40	0.000175354165185153	0.00326275243485991	ISG15;UBE2L6;TNFAIP3;DDX58;HERC5;IFIH1
positive regulation of tumor necrosis factor secretion (GO:1904469)	3/6	0.000177634206403512	0.00326275243485991	DDX58;LGALS9;IFIH1
negative regulation of cellular process (GO:0048523)	17/299	0.000202739502397462	0.00368156505489936	EMP3;WARS;CCL3L1;LILRB1;CUL1;ATF5;CDKN1A;S100A11;CLU;BST2;IFITM1;EIF2AK2;IFIT3;PML;VAMP8;SP100;APOBEC3A
positive regulation of Wnt signaling pathway (GO:0030177)	9/98	0.000220841368236648	0.0038660990300863	PSMB3;PSMA4;PSMB10;PSMA6;PSMB9;NAIP;PSME2;PSMB8;JUP
regulation of endopeptidase activity (GO:0052548)	5/27	0.000222578917877309	0.0038660990300863	PSMB9;SERPING1;SERPINA1;PSME2;PSMB8
regulation of interferon-gamma production (GO:0032649)	5/27	0.000222578917877309	0.0038660990300863	ISG15;LILRB1;LGALS9;HLA-DPA1;CD14
response to lipopolysaccharide (GO:0032496)	9/98	0.000220841368236648	0.0038660990300863	LGALS9;LILRB1;CARD16;CXCL10;TNFAIP3;LY96;JUN;CASP1;CD14
regulation of transcription from RNA polymerase II promoter in response to stress (GO:0043618)	8/78	0.000230951517332959	0.0039683927386889	PSMB3;PSMA4;PSMB10;PSMA6;PSMB9;PSME2;RBX1;PSMB8
negative regulation of cell proliferation (GO:0008285)	13/194	0.00023919079779719	0.00406624356255223	EMP3;WARS;CCL3L1;CUL1;ATF5;CDKN1A;S100A11;TNFAIP3;CD300A;IFITM1;EIF2AK2;IFIT3;PML
negative regulation of Wnt signaling pathway (GO:0030178)	9/101	0.000277464086742135	0.00466723800646245	PSMB3;PSMA4;PSMB10;PSMA6;PSMB9;RNF213;PSME2;RBX1;PSMB8
protein catabolic process (GO:0030163)	7/61	0.000283701094643319	0.00467375617773221	PSMB10;PSMB9;PSMB3;PSMA6;PSMA4;CTSD;PSMB8
regulation of cytokine production (GO:0001817)	7/61	0.000283701094643319	0.00467375617773221	ISG15;IRF7;DDX58;EIF2AK2;ZBP1;IFIH1;IFI16
cellular response to cadmium ion (GO:0071276)	4/16	0.000289326369874917	0.00471779121489916	NCF1;MT2A;JUN;MT1X
regulation by virus of viral protein levels in host cell (GO:0046719)	3/7	0.000306010942840598	0.00489005486659276	STAT1;IFIT1;DYNLT1
regulation of MyD88-independent toll-like receptor signaling pathway (GO:0034127)	3/7	0.000306010942840598	0.00489005486659276	IRF7;LY96;CD14
cellular response to lipopolysaccharide (GO:0071222)	7/62	0.000314144832092964	0.00497033110578769	LILRB1;CARD16;TNFAIP3;CXCL10;CASP1;CCL3;CD14
regulation of ERK1 and ERK2 cascade (GO:0070372)	9/103	0.000321514972904428	0.00503706790883604	CCL3L1;CD74;CCR1;GLIPR2;MARCO;GBP1;CCL3;CD36;LGALS9
blood circulation (GO:0008015)	4/17	0.000372111577365697	0.00547036133751543	NFE2;STAT1;CXCL10;SERPING1
cellular zinc ion homeostasis (GO:0006882)	4/17	0.000372111577365697	0.00547036133751543	MT2A;MT1X;S100A9;S100A8
positive regulation of defense response to virus by host (GO:0002230)	4/17	0.000372111577365697	0.00547036133751543	DDX58;STAT1;PARP9;LILRB1
positive regulation of interferon-alpha production (GO:0032727)	4/17	0.000372111577365697	0.00547036133751543	DDX58;STAT1;IRF7;IFIH1
positive regulation of interleukin-8 production (GO:0032757)	5/30	0.000373134784598988	0.00547036133751543	FFAR2;FCN1;DDX58;LGALS9;CD14
regulation of interferon-gamma-mediated signaling pathway (GO:0060334)	4/17	0.000372111577365697	0.00547036133751543	STAT1;PARP14;PARP9;SOCS3
response to cadmium ion (GO:0046686)	4/17	0.000372111577365697	0.00547036133751543	NCF1;MT2A;JUN;MT1X
negative regulation of ubiquitin-protein ligase activity involved in mitotic cell cycle (GO:0051436)	7/64	0.00038288980947097	0.00551223347328478	PSMB10;PSMB9;PSMB3;PSMA6;PSMA4;PSME2;PSMB8
regulation of ubiquitin-protein ligase activity involved in mitotic cell cycle (GO:0051439)	7/64	0.00038288980947097	0.00551223347328478	PSMB10;PSMB9;PSMB3;PSMA6;PSMA4;PSME2;PSMB8
positive regulation of I-kappaB kinase/NF-kappaB signaling (GO:0043123)	10/129	0.000399347521106813	0.00569783338150614	SHISA5;TRIM22;SECTM1;TNFSF10;CARD16;CD74;S100A12;BST2;LGALS9;CASP1
regulation of canonical Wnt signaling pathway (GO:0060828)	10/130	0.00042476679926674	0.00600687916131196	PSMB3;PSMA4;PSMB10;PSMA6;PSMB9;NAIP;PSME2;RBX1;PSMB8;JUP
chemokine-mediated signaling pathway (GO:0070098)	4/18	0.000470546023793044	0.00648217712087314	CCR1;CCL3;CXCL10;CCL3L1
negative regulation of toll-like receptor signaling pathway (GO:0034122)	4/18	0.000470546023793044	0.00648217712087314	CD300A;LY96;TNFAIP3;CD14
regulation of interleukin-8 secretion (GO:2000482)	4/18	0.000470546023793044	0.00648217712087314	LGALS9;FFAR2;FCN1;CD14
regulation of NLRP3 inflammasome complex assembly (GO:1900225)	3/8	0.000481987910777491	0.0065272600120545	GBP5;EIF2AK2;CD36
regulation of tumor necrosis factor secretion (GO:1904467)	3/8	0.000481987910777491	0.0065272600120545	DDX58;LGALS9;IFIH1
negative regulation of canonical Wnt signaling pathway (GO:0090090)	8/87	0.000489196602789539	0.00656921152317381	PSMB3;PSMA4;PSMB10;PSMA6;PSMB9;PSME2;RBX1;PSMB8
anaphase-promoting complex-dependent catabolic process (GO:0031145)	7/68	0.000556355287052727	0.00734756817115916	PSMB10;PSMB3;PSMB9;PSMA6;PSMA4;PSME2;PSMB8
toll-like receptor signaling pathway (GO:0002224)	7/68	0.000556355287052727	0.00734756817115916	CTSB;LY96;CTSL;S100A9;S100A8;CD36;CD14
negative regulation of ubiquitin protein ligase activity (GO:1904667)	7/69	0.000608225632615107	0.00796675869605689	PSMB10;PSMB3;PSMB9;PSMA6;PSMA4;PSME2;PSMB8
inflammatory response (GO:0006954)	10/137	0.000643107980706927	0.00835517522902171	SIGLEC1;NMI;CCL3L1;CXCL10;FPR1;S100A9;LYZ;LGALS9;CCL3;S100A8
negative regulation of B cell activation (GO:0050869)	3/9	0.000711727154809942	0.0090684089493363	CD300A;TNFAIP3;MNDA
positive regulation of chemokine production (GO:0032722)	4/20	0.00072070584265689	0.0090684089493363	LGALS9;FFAR2;EIF2AK2;CD74
positive regulation of interleukin-1 beta production (GO:0032731)	4/20	0.00072070584265689	0.0090684089493363	LGALS9;IFI16;CCL3;CASP1
regulation of bone mineralization (GO:0030500)	4/20	0.00072070584265689	0.0090684089493363	ISG15;SRGN;CCL3;CCR1
regulation of DNA binding (GO:0051101)	5/35	0.000780072817485669	0.00973872158079764	NFKBIA;TXN;JUN;IFI16;SP100
Wnt signaling pathway, planar cell polarity pathway (GO:0060071)	7/72	0.000787223982193086	0.00975181336081048	PSMB10;PSMB3;PSMB9;PSMA6;PSMA4;PSME2;PSMB8
GO of marker genes in cell states enriched across time in Mild2 Non-Progressors (Myeloid cells)
Term	Overlap	P.value	Adjusted.P.value	Genes
positive regulation of cellular amide metabolic process (GO:0034250)	7/48	4.95825085675771e-07	0.000550623316079196	EEF2;RACK1;EIF3E;RBM3;CIRBP;VIM;TNF
positive regulation of cellular biosynthetic process (GO:0031328)	9/102	8.96780645080124e-07	0.000550623316079196	EEF2;KLF2;EIF3E;RBM3;RGCC;CIRBP;VIM;IL1B;TNF
regulation of translation (GO:0006417)	11/181	2.22929286933362e-06	0.000912523881180561	EIF1;MTPN;RACK1;EEF2;EIF3E;RBM3;CIRBP;VIM;CYFIP2;EIF3H;EIF4B
positive regulation of cellular protein metabolic process (GO:0032270)	7/70	6.7133039240218e-06	0.00206098430467469	EEF2;MSN;EIF3E;RBM3;CIRBP;VIM;CYFIP2
positive regulation of heterotypic cell-cell adhesion (GO:0034116)	3/5	1.01773738472362e-05	0.00208296918073434	CD44;IL1B;TNF
regulation of cell proliferation (GO:0042127)	15/391	9.60936172110417e-06	0.00208296918073434	SOD2;SGK1;TBC1D8;NEURL1;CSF1R;LYN;ZNF703;RGCC;TESC;CXCL2;BTG1;TCF7L2;NAP1L1;IL1B;SLC25A5
positive regulation of cellular process (GO:0048522)	12/280	2.72173668120191e-05	0.00477470377787993	RACK1;MTPN;TBC1D8;MSN;CSF1R;LYN;ZNF703;FLNA;CXCL16;NAP1L1;IL1B;SLC25A5
cell junction assembly (GO:0034329)	4/22	6.51039100867485e-05	0.00499672509915795	ZNF703;VASP;FLNA;ACTG1
epiboly involved in wound healing (GO:0090505)	3/8	5.57311263907514e-05	0.00499672509915795	FLNA;CD44;RHOC
neutrophil activation involved in immune response (GO:0002283)	14/402	5.6529872140943e-05	0.00499672509915795	BIN2;COTL1;LTA4H;EEF2;GPI;P2RX1;PECAM1;EEF1A1;GDI2;CD44;SLC44A2;TUBB;C5AR1;CMTM6
neutrophil degranulation (GO:0043312)	14/399	5.2125636148725e-05	0.00499672509915795	BIN2;COTL1;LTA4H;EEF2;GPI;P2RX1;PECAM1;EEF1A1;GDI2;CD44;SLC44A2;TUBB;C5AR1;CMTM6
neutrophil mediated immunity (GO:0002446)	14/403	5.80686857376831e-05	0.00499672509915795	BIN2;COTL1;LTA4H;EEF2;GPI;P2RX1;PECAM1;EEF1A1;GDI2;CD44;SLC44A2;TUBB;C5AR1;CMTM6
positive regulation of cell proliferation (GO:0008284)	10/213	6.16736380698338e-05	0.00499672509915795	TNF;TBC1D8;CSF1R;LYN;ZNF703;SLC25A5;NAP1L1;PID1;C5AR1;IL1B
positive regulation of macromolecule biosynthetic process (GO:0010557)	7/91	3.80219925066885e-05	0.00499672509915795	MTPN;EEF2;EIF3E;RGCC;RBM3;CIRBP;VIM
regulation of cell migration (GO:0030334)	9/166	4.81599701624238e-05	0.00499672509915795	SOD2;SGK1;RACK1;CSF1R;ZNF703;FLNA;CXCL16;RHOC;IL1B
regulation of insulin secretion (GO:0050796)	5/38	3.87277709738558e-05	0.00499672509915795	TNF;SLC25A6;TCF7L2;IL1B;SLC25A5
cellular response to acid chemical (GO:0071229)	5/44	7.98125702179362e-05	0.00536283796352649	KLF2;NEURL1;LYN;TESC;PID1
positive regulation of epithelial to mesenchymal transition (GO:0010718)	4/23	7.81925924274363e-05	0.00536283796352649	ZNF703;RGCC;IL1B;TCF7L2
positive regulation of membrane protein ectodomain proteolysis (GO:0051044)	3/9	8.29755059503284e-05	0.00536283796352649	IL1B;SNX9;TNF
cellular response to organic cyclic compound (GO:0071407)	6/74	0.000103755266402293	0.00637057335710081	MSN;ZNF703;GNG2;IL1B;TNF;INSIG1
wound healing, spreading of cells (GO:0044319)	3/10	0.000117656007698331	0.00688007511683575	FLNA;CD44;RHOC
regulation of protein phosphorylation (GO:0001932)	8/147	0.000125292232792731	0.00699358463043062	NOP53;SOD1;RACK1;LYN;CSF1R;PID1;IL1B;TNF
negative regulation of cell proliferation (GO:0008285)	9/194	0.000159616189151873	0.0078874898826401	SOD2;MTSS1;NEURL1;LYN;CDKN1C;RGCC;TESC;BTG1;IL1B
regulation of heterotypic cell-cell adhesion (GO:0034114)	3/11	0.000160575934092836	0.0078874898826401	CD44;IL1B;TNF
regulation of peptide hormone secretion (GO:0090276)	4/27	0.000150176027744547	0.0078874898826401	SLC25A5;IL1B;TNF;SLC25A6
positive regulation of macromolecule metabolic process (GO:0010604)	8/155	0.000180809494127317	0.00853977149185942	MTPN;KLF2;MSN;RGCC;TESC;PID1;IL1B;TNF
cellular response to lipid (GO:0071396)	6/86	0.00023851146706628	0.00944813166314169	MSN;LYN;ZNF703;TESC;PID1;INSIG1
mitotic cytokinesis (GO:0000281)	4/30	0.000229046093454652	0.00944813166314169	SNX18;RHOC;SNX9;UNC119
positive regulation of cell motility (GO:2000147)	6/86	0.00023851146706628	0.00944813166314169	SOD2;RACK1;CSF1R;ZNF703;CXCL16;IL1B
regulation of cellular amide metabolic process (GO:0034248)	4/30	0.000229046093454652	0.00944813166314169	RBM3;MTPN;CYFIP2;EEF1A1
regulation of membrane protein ectodomain proteolysis (GO:0051043)	3/12	0.0002125123923793	0.00944813166314169	IL1B;SNX9;TNF
GO of marker genes in cell states depleted across time in Mild2 Non-Progressors (Myeloid cells)
Term	Overlap	P.value	Adjusted.P.value	Genes
cellular response to type I interferon (GO:0071357)	30/50	4.97572076374164e-39	3.85618359189977e-36	OAS1;IFITM2;IFIT1;MX1;XAF1;IFI6;BST2;STAT2;IFI35;IRF7;HLA-F;OASL;HLA-C;SP100;OAS2;MX2;OAS3;HLA-A;IFIT3;STAT1;ADAR;ISG20;ISG15;PSMB8;IFITM3;IFITM1;IFI27;RSAD2;HLA-B;IFIT2
type I interferon signaling pathway (GO:0060337)	30/50	4.97572076374164e-39	3.85618359189977e-36	OAS1;IFITM2;IFIT1;MX1;XAF1;IFI6;BST2;STAT2;IFI35;IRF7;HLA-F;OASL;HLA-C;SP100;OAS2;MX2;OAS3;HLA-A;IFIT3;STAT1;ADAR;ISG20;ISG15;PSMB8;IFITM3;IFITM1;IFI27;RSAD2;HLA-B;IFIT2
cytokine-mediated signaling pathway (GO:0019221)	62/402	2.01575148675268e-38	1.04147160148888e-35	IFIT1;IFITM2;OAS1;MX1;MT2A;XAF1;PSMB3;IFI6;TNFSF13B;BST2;CDKN1A;STAT2;CCL3;IFI35;FCGR1A;FCGR1B;IRF7;HLA-DRA;PSME1;CD36;CXCL10;GBP1;PSMB9;OASL;HLA-F;HLA-DRB1;HLA-C;CASP1;CEBPD;SP100;OAS2;MX2;FPR1;CCR1;IFIT3;HLA-A;OAS3;PSME2;CSF3R;CUL1;PML;IFI30;NFKBIA;TRIM22;STAT1;ADAR;ISG20;ISG15;PSMB8;IFITM3;PSMB10;IFITM1;IFI27;RSAD2;CCL3L1;IFIT2;HLA-B;B2M;PSMA4;HLA-DRB5;SOCS3;IL1RN
cellular response to interferon-gamma (GO:0071346)	26/77	1.49739725488749e-25	5.80241436268904e-23	LGALS9;OAS1;MT2A;CCL3;FCGR1A;FCGR1B;IRF7;HLA-DRA;GBP1;HLA-F;OASL;HLA-DRB1;HLA-C;CASP1;SP100;OAS2;OAS3;HLA-A;PML;IFI30;STAT1;TRIM22;CCL3L1;HLA-B;B2M;HLA-DRB5
interferon-gamma-mediated signaling pathway (GO:0060333)	22/59	7.06000577695515e-23	2.1886017908561e-20	OAS1;MT2A;FCGR1A;FCGR1B;IRF7;HLA-DRA;GBP1;HLA-F;OASL;HLA-DRB1;HLA-C;SP100;OAS2;OAS3;HLA-A;PML;IFI30;STAT1;TRIM22;HLA-B;B2M;HLA-DRB5
negative regulation of viral life cycle (GO:1903901)	19/47	1.05384620742248e-20	2.72243603584141e-18	OAS1;IFITM2;IFIT1;MX1;BST2;EIF2AK2;OASL;PLSCR1;OAS2;APOBEC3A;OAS3;PML;ISG20;ISG15;IFI16;IFITM3;FCN1;IFITM1;RSAD2
negative regulation of viral genome replication (GO:0045071)	17/40	4.28563455456013e-19	9.48961937081172e-17	IFITM3;OAS1;IFITM2;IFIT1;MX1;OAS3;IFITM1;RSAD2;OASL;BST2;ISG15;ISG20;EIF2AK2;IFI16;PLSCR1;OAS2;APOBEC3A
regulation of viral genome replication (GO:0045069)	18/52	3.14550334920955e-18	6.0944127390935e-16	IFITM3;OAS1;IFITM2;IFIT1;MX1;OAS3;IFITM1;RSAD2;OASL;BST2;ISG15;ADAR;ISG20;EIF2AK2;IFI16;PLSCR1;OAS2;APOBEC3A
antigen processing and presentation of exogenous peptide antigen via MHC class I (GO:0042590)	19/73	1.52228144519363e-16	2.62170693338904e-14	PSMB3;FCGR1A;FCGR1B;CALR;CD36;PSME1;PSMB9;HLA-F;NCF1;HLA-C;PSME2;HLA-A;IFI30;PSMB8;PSMB10;HLA-B;TAP1;B2M;PSMA4
antigen processing and presentation of exogenous peptide antigen via MHC class I, TAP-dependent (GO:0002479)	18/70	1.24477856734429e-15	1.92940677938365e-13	FCGR1B;PSMB10;PSME2;HLA-A;CALR;PSMB3;CD36;HLA-F;PSMB9;PSME1;HLA-B;NCF1;TAP1;B2M;HLA-C;PSMA4;PSMB8;FCGR1A
response to cytokine (GO:0034097)	17/101	1.31448372650913e-11	1.85222706917196e-09	IFITM3;LGALS9;IFITM2;IFITM1;MX1;XAF1;CASP1;PML;BST2;PLSCR1;STAT1;ADAR;ISG15;EIF2AK2;SP100;JUN;MX2
response to interferon-gamma (GO:0034341)	10/36	1.36946719621572e-09	1.76889512844531e-07	LGALS9;IFITM3;IFITM2;IFITM1;CCL3L1;BST2;STAT1;CCL3;CASP1;SP100
response to interferon-alpha (GO:0035455)	7/14	3.58864639805413e-09	4.27877070537223e-07	IFITM3;IFITM2;IFITM1;BST2;ADAR;EIF2AK2;MX2
neutrophil degranulation (GO:0043312)	28/399	6.66297866507936e-09	6.88507795391534e-07	LYZ;DYNLT1;CREG1;BST2;CD300A;FGL2;CTSA;PLAC8;CFD;GRN;CD36;SELL;CD14;S100A12;FPR1;FOLR3;JUP;CTSD;CTSB;S100A8;SERPINA1;MNDA;RNASE2;FCN1;S100A9;CD53;B2M;CD68
regulation of immune response (GO:0050776)	16/130	6.30461962592601e-09	6.88507795391534e-07	CD300A;IRF7;IFITM1;HLA-A;HCST;ICAM2;SELL;HLA-F;HLA-B;B2M;HLA-C;CD300E;LILRB1;CD99;PLSCR1;FCGR1A
neutrophil activation involved in immune response (GO:0002283)	28/402	7.85615820617257e-09	7.56445289153345e-07	LYZ;DYNLT1;CREG1;BST2;CD300A;FGL2;CTSA;PLAC8;CFD;GRN;CD36;SELL;CD14;S100A12;FPR1;FOLR3;JUP;CTSD;CTSB;S100A8;SERPINA1;MNDA;RNASE2;FCN1;S100A9;CD53;B2M;CD68
neutrophil mediated immunity (GO:0002446)	28/403	8.29649671974637e-09	7.56445289153345e-07	LYZ;DYNLT1;CREG1;BST2;CD300A;FGL2;CTSA;PLAC8;CFD;GRN;CD36;SELL;CD14;S100A12;FPR1;FOLR3;JUP;CTSD;CTSB;S100A8;SERPINA1;MNDA;RNASE2;FCN1;S100A9;CD53;B2M;CD68
response to interferon-beta (GO:0035456)	7/16	1.15598791179015e-08	9.95434035152626e-07	IFITM3;IFITM2;IFITM1;XAF1;BST2;STAT1;PLSCR1
antigen processing and presentation of peptide antigen via MHC class I (GO:0002474)	8/25	1.84395006058488e-08	1.50427504942451e-06	HLA-A;CALR;HLA-F;IFI30;HLA-B;TAP1;B2M;HLA-C
antigen processing and presentation of exogenous peptide antigen via MHC class I, TAP-independent (GO:0002480)	5/8	1.64503965488435e-07	1.27490573253537e-05	HLA-A;HLA-F;HLA-B;B2M;HLA-C
pattern recognition receptor signaling pathway (GO:0002221)	8/35	3.37617886013964e-07	2.49194153962688e-05	FCN1;FFAR2;S100A9;CTSB;CD36;S100A8;CD14;LY96
regulation of innate immune response (GO:0045088)	9/49	4.52334881230038e-07	3.18690484502981e-05	USP18;CD36;GBP5;STAT1;STAT2;PLSCR1;IFI16;PARP9;TNFAIP3
innate immune response activating cell surface receptor signaling pathway (GO:0002220)	12/99	6.17799910467267e-07	4.16343417923593e-05	FCN1;PSMB10;FFAR2;PSME2;ICAM2;PSME1;CUL1;PSMB3;PSMB9;NFKBIA;PSMA4;PSMB8
cellular response to tumor necrosis factor (GO:0071356)	13/121	8.55943860756958e-07	5.52797076738869e-05	ZFP36L1;PSMB10;PSME2;PSMB3;PSME1;CCL3L1;PSMB9;NFKBIA;TNFSF13B;STAT1;PSMA4;CCL3;PSMB8
negative regulation of mitotic cell cycle phase transition (GO:1901991)	10/69	1.02829661091149e-06	6.37543898765122e-05	ZFP36L1;PSMB10;PSME2;PSMB3;PSME1;CUL1;PSMB9;PSMA4;CDKN1A;PSMB8
cellular response to interleukin-1 (GO:0071347)	12/106	1.30036261862135e-06	7.5660608775478e-05	PSMB10;PSME2;PSMB3;PSME1;CUL1;CCL3L1;PSMB9;NFKBIA;PSMA4;CCL3;PSMB8;IL1RN
regulation of viral entry into host cell (GO:0046596)	6/19	1.31795899157284e-06	7.5660608775478e-05	LGALS9;FCN1;IFITM2;IFITM3;IFITM1;CD74
positive regulation of defense response (GO:0031349)	8/43	1.81207885173248e-06	0.000100311507863762	S100A9;CCL3L1;S100A8;NFKBIA;GBP5;CCL3;S100A12;PLSCR1
T cell receptor signaling pathway (GO:0050852)	13/130	1.94681427518317e-06	0.000104053866432204	PSMB10;HLA-DRA;PSME2;PSMB3;PSME1;CUL1;PSMB9;FYB1;HLA-DRB1;NFKBIA;PSMA4;HLA-DRB5;PSMB8
regulation of nuclease activity (GO:0032069)	4/6	2.27911397480436e-06	0.000117754222031559	OAS1;OAS3;OAS2;OASL
positive regulation of tumor necrosis factor production (GO:0032760)	7/32	2.5881870685549e-06	0.000125365311133128	LGALS9;CLU;DDX58;CCL3;IFIH1;CD14;LY96
proteolysis involved in cellular protein catabolic process (GO:0051603)	10/76	2.55434279291824e-06	0.000125365311133128	PSMB10;CTSA;CPVL;CTSB;PSMB3;PSMB9;PSMA4;ISG15;PSMB8;TNFAIP3
cellular response to cytokine stimulus (GO:0071345)	18/250	2.70238046764219e-06	0.000126929991661982	LGALS9;ZFP36L1;IFIT1;CEBPD;MT2A;CSF3R;CD36;CXCL10;CCL3L1;STAT1;CDKN1A;STAT2;CCL3;CASP1;SOCS3;IL1RN;FPR1;CCR1
positive regulation of intracellular signal transduction (GO:1902533)	19/277	2.90445793821123e-06	0.000132409111889042	LGALS9;BST2;CCL3;EIF2AK2;CARD16;TNFSF10;HCST;SECTM1;CXCL10;CD74;NCF1;CD14;CASP1;S100A12;TXN;SHISA5;S100A8;TRIM22;S100A9
negative regulation of cell cycle G2/M phase transition (GO:1902750)	9/61	3.09968163590078e-06	0.000137271615304177	PSMB10;PSME2;PSMB3;PSME1;CUL1;PSMB9;PSMA4;ATF5;PSMB8
regulation of inflammatory response (GO:0050727)	10/81	4.60644146010715e-06	0.000198332896199058	FFAR2;S100A9;CCL3L1;S100A8;NFKBIA;CCL3;CASP1;S100A12;USP18;TNFAIP3
antigen receptor-mediated signaling pathway (GO:0050851)	14/163	4.80521404754751e-06	0.00020129950739726	PSMB10;HLA-DRA;PSME2;PSMB3;PSME1;CUL1;PSMB9;FYB1;HLA-DRB1;NFKBIA;MNDA;PSMA4;HLA-DRB5;PSMB8
response to type I interferon (GO:0034340)	4/7	5.23431680733185e-06	0.000213505027667483	SP100;IFIT1;ISG15;MX1
regulation of defense response to virus by host (GO:0050691)	6/24	6.01187630166322e-06	0.000238933545322512	IFIT1;STAT1;DDX58;LILRB1;PARP9;TNFAIP3
interleukin-1-mediated signaling pathway (GO:0070498)	10/90	1.1990305310643e-05	0.000453219266786734	PSMB10;PSME2;PSMB3;PSME1;CUL1;PSMB9;NFKBIA;PSMA4;PSMB8;IL1RN
positive regulation of inflammatory response (GO:0050729)	7/40	1.25103472493335e-05	0.000453219266786734	S100A9;CCL3L1;S100A8;NFKBIA;GBP5;CCL3;S100A12
regulation of I-kappaB kinase/NF-kappaB signaling (GO:0043122)	13/153	1.18745034290958e-05	0.000453219266786734	LGALS9;TNFSF10;SHISA5;SECTM1;CD74;NFKBIA;BST2;STAT1;TRIM22;CASP1;S100A12;CARD16;TNFAIP3
regulation of endopeptidase activity (GO:0052548)	6/27	1.25731796592449e-05	0.000453219266786734	PSME2;PSME1;PSMB9;SERPINA1;PSMB8;SERPING1
negative regulation of G2/M transition of mitotic cell cycle (GO:0010972)	8/56	1.41916788064423e-05	0.000499934139772401	PSMB10;PSME2;PSMB3;PSME1;CUL1;PSMB9;PSMA4;PSMB8
tumor necrosis factor-mediated signaling pathway (GO:0033209)	10/94	1.76736284829938e-05	0.000608758314414231	PSMB10;PSME2;PSMB3;PSME1;PSMB9;NFKBIA;TNFSF13B;STAT1;PSMA4;PSMB8
negative regulation of cytokine production (GO:0001818)	9/76	1.9631659604377e-05	0.000661501573625746	HERC5;LGALS9;UBE2L6;IFIH1;DDX58;LILRB1;SRGN;ISG15;TNFAIP3
antigen processing and presentation of exogenous peptide antigen (GO:0002478)	9/77	2.18481596366405e-05	0.000677292948735854	HLA-DRA;CTSD;HLA-DMA;CD74;IFI30;HLA-DRB1;HLA-DMB;HLA-DRB5;AP1S2
antigen processing and presentation of exogenous peptide antigen via MHC class II (GO:0019886)	9/77	2.18481596366405e-05	0.000677292948735854	HLA-DRA;CTSD;HLA-DMA;CD74;IFI30;HLA-DRB1;HLA-DMB;HLA-DRB5;AP1S2
positive regulation of protein ubiquitination involved in ubiquitin-dependent protein catabolic process (GO:2000060)	9/77	2.18481596366405e-05	0.000677292948735854	PSMB10;PSME2;PSMB3;PSME1;CUL1;PSMB9;CLU;PSMA4;PSMB8
stimulatory C-type lectin receptor signaling pathway (GO:0002223)	10/96	2.12943218813978e-05	0.000677292948735854	PSMB10;PSME2;ICAM2;PSME1;CUL1;PSMB3;PSMB9;NFKBIA;PSMA4;PSMB8
antigen processing and presentation of peptide antigen via MHC class II (GO:0002495)	9/78	2.42737815107053e-05	0.000737732575325357	HLA-DRA;CTSD;HLA-DMA;CD74;IFI30;HLA-DRB1;HLA-DMB;HLA-DRB5;AP1S2
negative regulation of viral entry into host cell (GO:0046597)	4/10	2.99493694432436e-05	0.000875877785604293	IFITM3;FCN1;IFITM2;IFITM1
regulation of type I interferon production (GO:0032479)	9/80	2.98164120246304e-05	0.000875877785604293	HERC5;IRF7;ZBP1;UBE2L6;DDX58;IFIH1;ISG15;IFI16;TNFAIP3
positive regulation of response to external stimulus (GO:0032103)	7/46	3.24336180097626e-05	0.000930964961391334	S100A9;LY86;CCL3L1;S100A8;NFKBIA;CCL3;S100A12
regulation of hematopoietic progenitor cell differentiation (GO:1901532)	8/63	3.43073956528019e-05	0.000949579701104339	PSMB10;PSME2;PSMB3;PSME1;PSMB9;PSMA4;EIF2AK2;PSMB8
regulation of hematopoietic stem cell differentiation (GO:1902036)	8/63	3.43073956528019e-05	0.000949579701104339	PSMB10;PSME2;PSMB3;PSME1;PSMB9;PSMA4;EIF2AK2;PSMB8
positive regulation of canonical Wnt signaling pathway (GO:0090263)	9/82	3.63965604758542e-05	0.000984318755977792	PSMB10;PSME2;JUP;NAIP;PSMB3;PSME1;PSMB9;PSMA4;PSMB8
regulation of cellular amine metabolic process (GO:0033238)	7/47	3.74676171630256e-05	0.000984318755977792	PSMB10;PSME2;PSMB3;PSME1;PSMB9;PSMA4;PSMB8
regulation of cellular amino acid metabolic process (GO:0006521)	7/47	3.74676171630256e-05	0.000984318755977792	PSMB10;PSME2;PSMB3;PSME1;PSMB9;PSMA4;PSMB8
SCF-dependent proteasomal ubiquitin-dependent protein catabolic process (GO:0031146)	8/64	3.85408999920824e-05	0.000995639916462128	PSMB10;PSME2;PSMB3;PSME1;CUL1;PSMB9;PSMA4;PSMB8
positive regulation of NF-kappaB transcription factor activity (GO:0051092)	10/104	4.28636980165516e-05	0.00108915953976484	LGALS9;S100A9;CD36;S100A8;CLU;NFKBIA;TRIM22;EIF2AK2;S100A12;CARD16
positive regulation of interleukin-8 secretion (GO:2000484)	4/11	4.632507845542e-05	0.0011581269613855	LGALS9;FCN1;FFAR2;CD14
proteasomal ubiquitin-independent protein catabolic process (GO:0010499)	5/21	4.83006039733918e-05	0.00118834819299615	PSMB10;PSMB3;PSMB9;PSMA4;PSMB8
positive regulation of sequence-specific DNA binding transcription factor activity (GO:0051091)	12/151	5.01774766207843e-05	0.00121523576190962	LGALS9;JUP;S100A9;CD36;S100A8;CLU;NFKBIA;TRIM22;DDX58;EIF2AK2;S100A12;CARD16
positive regulation of ubiquitin-protein ligase activity involved in regulation of mitotic cell cycle transition (GO:0051437)	8/67	5.39428256014986e-05	0.0012668390860958	PSMB10;PSME2;PSMB3;PSME1;CUL1;PSMB9;PSMA4;PSMB8
regulation of stem cell differentiation (GO:2000736)	8/67	5.39428256014986e-05	0.0012668390860958	PSMB10;PSME2;PSMB3;PSME1;PSMB9;PSMA4;EIF2AK2;PSMB8
positive regulation of cytokine secretion (GO:0050715)	6/36	7.11679893901515e-05	0.0016464236351453	LGALS9;FCN1;FFAR2;DDX58;IFIH1;CD14
defense response to fungus (GO:0050832)	3/5	7.70103376770305e-05	0.00168755182360789	S100A12;S100A9;S100A8
negative regulation of bone mineralization (GO:0030502)	3/5	7.70103376770305e-05	0.00168755182360789	CCR1;CCL3;SRGN
neutrophil chemotaxis (GO:0030593)	5/23	7.73007609523614e-05	0.00168755182360789	S100A9;CCL3L1;S100A8;CCL3;S100A12
positive regulation of cytokine-mediated signaling pathway (GO:0001961)	5/23	7.73007609523614e-05	0.00168755182360789	PARP14;ZBP1;CD74;CASP1;PARP9
positive regulation of MAPK cascade (GO:0043410)	10/112	8.08597117580383e-05	0.00174072990590221	LGALS9;MARCO;GLIPR2;CD36;CCL3L1;CD74;CCL3;EIF2AK2;S100A12;CCR1
positive regulation of immune response (GO:0050778)	6/37	8.35352618034613e-05	0.00174972507831574	LGALS9;FFAR2;GBP5;HLA-DMB;LILRB1;PLSCR1
regulation of cellular ketone metabolic process (GO:0010565)	7/53	8.29395730091997e-05	0.00174972507831574	PSMB10;PSME2;PSMB3;PSME1;PSMB9;PSMA4;PSMB8
positive regulation of ubiquitin protein ligase activity (GO:1904668)	8/72	9.08529752859069e-05	0.00187762815590874	PSMB10;PSME2;PSMB3;PSME1;CUL1;PSMB9;PSMA4;PSMB8
regulation of interferon-alpha production (GO:0032647)	4/13	9.72497695179553e-05	0.00198338345727409	IRF7;IFIH1;STAT1;DDX58
NIK/NF-kappaB signaling (GO:0038061)	8/73	0.000100300528049686	0.00201903660359758	PSMB10;PSME2;PSMB3;PSME1;CUL1;PSMB9;PSMA4;PSMB8
positive regulation of ERK1 and ERK2 cascade (GO:0070374)	8/74	0.000110547003780788	0.00219676738282335	LGALS9;MARCO;GLIPR2;CD36;CCL3L1;CD74;CCL3;CCR1
regulation of tumor necrosis factor production (GO:0032680)	6/39	0.000113383878475569	0.00222462040047002	LGALS9;CLU;CCL3;CD14;LY96;TNFAIP3
granulocyte chemotaxis (GO:0071621)	5/25	0.000118131533583855	0.00224181493240734	S100A9;CCL3L1;S100A8;CCL3;S100A12
negative regulation of binding (GO:0051100)	7/56	0.00011859924158542	0.00224181493240734	IFIT1;IFIT2;NFKBIA;SP100;IFI16;CARD16;JUN
neutrophil migration (GO:1990266)	5/25	0.000118131533583855	0.00224181493240734	S100A9;CCL3L1;S100A8;CCL3;S100A12
negative regulation of type I interferon production (GO:0032480)	6/40	0.000131185089867435	0.00244984203969306	HERC5;UBE2L6;IFIH1;DDX58;ISG15;TNFAIP3
positive regulation of Wnt signaling pathway (GO:0030177)	9/98	0.000148209244117027	0.00270263915742815	PSMB10;PSME2;JUP;NAIP;PSMB3;PSME1;PSMB9;PSMA4;PSMB8
response to lipopolysaccharide (GO:0032496)	9/98	0.000148209244117027	0.00270263915742815	LGALS9;CXCL10;LILRB1;CD14;CASP1;CARD16;JUN;LY96;TNFAIP3
negative regulation of biomineral tissue development (GO:0070168)	3/6	0.000151741561378793	0.00270344161077159	CCR1;CCL3;SRGN
positive regulation of tumor necrosis factor secretion (GO:1904469)	3/6	0.000151741561378793	0.00270344161077159	LGALS9;IFIH1;DDX58
cellular response to hypoxia (GO:0071456)	9/102	0.000201318721832048	0.00354595475954176	ZFP36L1;PSMB10;PSME2;PSMB3;PSME1;PSMB9;PSMA4;CARD16;PSMB8
regulation of cytokine production (GO:0001817)	7/61	0.000204986707911831	0.00356999322767796	IRF7;ZBP1;IFIH1;DDX58;EIF2AK2;ISG15;IFI16
regulation of ERK1 and ERK2 cascade (GO:0070372)	9/103	0.000216819400526201	0.00373411189795124	LGALS9;MARCO;GLIPR2;CD36;CCL3L1;GBP1;CD74;CCL3;CCR1
cellular response to lipopolysaccharide (GO:0071222)	7/62	0.000227197955378011	0.00386985528391118	CXCL10;CCL3;CD14;CASP1;LILRB1;CARD16;TNFAIP3
positive regulation of I-kappaB kinase/NF-kappaB signaling (GO:0043123)	10/129	0.00026147158764132	0.00431397970156586	LGALS9;TNFSF10;SHISA5;SECTM1;CD74;BST2;TRIM22;CASP1;S100A12;CARD16
regulation by virus of viral protein levels in host cell (GO:0046719)	3/7	0.000261621994804639	0.00431397970156586	IFIT1;STAT1;DYNLT1
regulation of MyD88-independent toll-like receptor signaling pathway (GO:0034127)	3/7	0.000261621994804639	0.00431397970156586	IRF7;CD14;LY96
negative regulation of ubiquitin-protein ligase activity involved in mitotic cell cycle (GO:0051436)	7/64	0.000277438724948698	0.00447947941323419	PSMB10;PSME2;PSMB3;PSME1;PSMB9;PSMA4;PSMB8
regulation of ubiquitin-protein ligase activity involved in mitotic cell cycle (GO:0051439)	7/64	0.000277438724948698	0.00447947941323419	PSMB10;PSME2;PSMB3;PSME1;PSMB9;PSMA4;PSMB8
positive regulation of interleukin-8 production (GO:0032757)	5/30	0.000292044978175561	0.00466669810486722	LGALS9;FCN1;FFAR2;DDX58;CD14
positive regulation of defense response to virus by host (GO:0002230)	4/17	0.000303928343988856	0.00471088933182727	STAT1;DDX58;LILRB1;PARP9
positive regulation of interferon-alpha production (GO:0032727)	4/17	0.000303928343988856	0.00471088933182727	IRF7;IFIH1;STAT1;DDX58
regulation of interferon-gamma-mediated signaling pathway (GO:0060334)	4/17	0.000303928343988856	0.00471088933182727	SOCS3;PARP14;PARP9;STAT1
chemokine-mediated signaling pathway (GO:0070098)	4/18	0.000384662053158091	0.00578860371257321	CCL3L1;CCL3;CXCL10;CCR1
negative regulation of toll-like receptor signaling pathway (GO:0034122)	4/18	0.000384662053158091	0.00578860371257321	CD300A;TNFAIP3;CD14;LY96
regulation of interleukin-8 secretion (GO:2000482)	4/18	0.000384662053158091	0.00578860371257321	LGALS9;FCN1;FFAR2;CD14
anaphase-promoting complex-dependent catabolic process (GO:0031145)	7/68	0.000404650058606712	0.00603056326933938	PSMB10;PSME2;PSMB3;PSME1;PSMB9;PSMA4;PSMB8
regulation of NLRP3 inflammasome complex assembly (GO:1900225)	3/8	0.00041241271390321	0.00603056326933938	GBP5;CD36;EIF2AK2
regulation of tumor necrosis factor secretion (GO:1904467)	3/8	0.00041241271390321	0.00603056326933938	LGALS9;IFIH1;DDX58
inflammatory response (GO:0006954)	10/137	0.000424363015675274	0.00614731471305303	LGALS9;NMI;LYZ;S100A9;CCL3L1;CXCL10;S100A8;CCL3;SIGLEC1;FPR1
negative regulation of ubiquitin protein ligase activity (GO:1904667)	7/69	0.00044279214940067	0.00635488732936147	PSMB10;PSME2;PSMB3;PSME1;PSMB9;PSMA4;PSMB8
regulation of transcription from RNA polymerase II promoter in response to hypoxia (GO:0061418)	7/70	0.000483751387258924	0.00687903348854434	PSMB10;PSME2;PSMB3;PSME1;PSMB9;PSMA4;PSMB8
Fc receptor signaling pathway (GO:0038093)	10/142	0.000563677835328297	0.00794273313417146	PSMB10;PSME2;PSMB3;PSME1;CUL1;PSMB9;NFKBIA;PSMA4;JUN;PSMB8
Fc-epsilon receptor signaling pathway (GO:0038095)	10/143	0.000595646851942864	0.00796964008324677	PSMB10;PSME2;PSMB3;PSME1;CUL1;PSMB9;NFKBIA;PSMA4;JUN;PSMB8
Wnt signaling pathway, planar cell polarity pathway (GO:0060071)	7/72	0.000574718482876685	0.00796964008324677	PSMB10;PSME2;PSMB3;PSME1;PSMB9;PSMA4;PSMB8
positive regulation of chemokine production (GO:0032722)	4/20	0.00059019029610199	0.00796964008324677	LGALS9;CD74;FFAR2;EIF2AK2
positive regulation of interleukin-1 beta production (GO:0032731)	4/20	0.00059019029610199	0.00796964008324677	LGALS9;IFI16;CCL3;CASP1
regulation of bone mineralization (GO:0030500)	4/20	0.00059019029610199	0.00796964008324677	ISG15;CCR1;CCL3;SRGN
regulation of mRNA stability (GO:0043488)	9/118	0.00059643758042363	0.00796964008324677	ZFP36L1;PSMB10;PSME2;PSMB3;PSME1;PSMB9;SAMD4A;PSMA4;PSMB8
negative regulation of B cell activation (GO:0050869)	3/9	0.000609490993872698	0.00805614745407856	CD300A;MNDA;TNFAIP3
regulation of DNA binding (GO:0051101)	5/35	0.000613306709407271	0.00805614745407856	TXN;NFKBIA;IFI16;SP100;JUN
defense response to bacterium (GO:0042742)	7/73	0.000625035538692497	0.00807337570811142	LYZ;S100A9;S100A8;STAB1;RNASE6;S100A12;ISG15
regulation of establishment of planar polarity (GO:0090175)	7/73	0.000625035538692497	0.00807337570811142	PSMB10;PSME2;PSMB3;PSME1;PSMB9;PSMA4;PSMB8
cellular response to molecule of bacterial origin (GO:0071219)	6/54	0.000699187787686889	0.00890295147201152	CXCL10;LILRB1;CD14;CASP1;CARD16;TNFAIP3
positive regulation of leukocyte chemotaxis (GO:0002690)	5/36	0.000700748438442197	0.00890295147201152	LGALS9;CALR;CXCL10;CCL3;CCR1
GO of marker genes in cell states enriched across time in Moderate Non-Progressors (Myeloid cells)
Term	Overlap	P.value	Adjusted.P.value	Genes
cellular response to organic cyclic compound (GO:0071407)	9/74	1.74715475311088e-07	0.000230973858361259	ZFP36L1;IL1B;INSIG1;TNF;ZNF703;MSN;EGR1;AHR;GNG2
interferon-gamma-mediated signaling pathway (GO:0060333)	8/59	3.68535655650698e-07	0.000243602068385111	HLA-DPB1;HLA-DQA1;IRF1;HLA-DQA2;CD44;HLA-DRB5;HLA-DRA;HLA-DQB1
regulation of cell proliferation (GO:0042127)	18/391	5.97668383024887e-07	0.000263372534119634	TESC;KLF10;LYN;NEURL1;RGCC;NAP1L1;FTH1;IRF1;SGK1;CSF1R;CXCL2;ZFP36L1;IL1B;ZNF703;BTG2;TCF7L2;SLC25A5;SOD2
cellular response to oxygen-containing compound (GO:1901701)	11/150	1.32359119401218e-06	0.000437446889621027	TESC;LYN;AHR;NEURL1;ZFP36L1;INSIG1;PID1;ZNF703;EGR1;ZFP36;GNG2
cellular response to interferon-gamma (GO:0071346)	8/77	2.93471895276218e-06	0.000646616409258601	HLA-DPB1;HLA-DQA1;IRF1;HLA-DQA2;CD44;HLA-DRB5;HLA-DRA;HLA-DQB1
negative regulation of cell proliferation (GO:0008285)	12/194	2.60726087967484e-06	0.000646616409258601	TESC;KLF10;CDKN1C;LYN;NEURL1;RGCC;FTH1;IRF1;IL1B;BTG2;MTSS1;SOD2
cytokine-mediated signaling pathway (GO:0019221)	17/402	4.01418282949601e-06	0.000758107100084818	HLA-DPB1;HLA-DQA1;LTB;IRF1;SOD1;CSF1R;CXCL2;TNF;IL1B;HLA-DQA2;MSN;EGR1;CD44;HLA-DRB5;HLA-DRA;HLA-DQB1;SOD2
cellular response to lipid (GO:0071396)	8/86	6.77962972403127e-06	0.00104000904864484	TESC;LYN;AHR;PID1;INSIG1;MSN;ZNF703;ZFP36
positive regulation of cytokine biosynthetic process (GO:0042108)	5/24	7.08024314508587e-06	0.00104000904864484	LTB;SPN;IL1B;TNF;EGR1
regulation of translation (GO:0006417)	11/181	8.22845276285527e-06	0.00108780145524947	RACK1;EIF3E;CIRBP;RBM3;H3F3A;CYFIP2;MTPN;EIF4B;BTG2;EIF1;EEF2
positive regulation of nuclear-transcribed mRNA catabolic process, deadenylation-dependent decay (GO:1900153)	4/13	1.16099504102072e-05	0.00139530494929945	ZFP36;PABPC1;BTG2;ZFP36L1
positive regulation of heterotypic cell-cell adhesion (GO:0034116)	3/5	1.5210015593712e-05	0.00167563671790727	IL1B;TNF;CD44
positive regulation of cellular amide metabolic process (GO:0034250)	6/48	1.83267925507817e-05	0.00186369382708718	RACK1;EIF3E;CIRBP;RBM3;TNF;EEF2
positive regulation of cellular biosynthetic process (GO:0031328)	8/102	2.39820353046052e-05	0.00226458933376344	RGCC;EIF3E;CIRBP;RBM3;TNF;IL1B;EGR1;EEF2
negative regulation of cellular process (GO:0048523)	13/299	4.45998184835959e-05	0.00393073066902092	TESC;KLF10;RACK1;LYN;NEURL1;RGCC;FTH1;IRF1;MYH9;SPN;IL1B;BTG2;SOD2
positive regulation of chemokine production (GO:0032722)	4/20	7.38452926586462e-05	0.0057425574643959	IL1B;CSF1R;TNF;EGR1
regulation of insulin secretion (GO:0050796)	5/38	7.33696670648292e-05	0.0057425574643959	SLC25A6;IL1B;TNF;SLC25A5;TCF7L2
epiboly involved in wound healing (GO:0090505)	3/8	8.30157443702513e-05	0.00577614810828801	RHOC;FLNA;CD44
nuclear-transcribed mRNA catabolic process, deadenylation-independent decay (GO:0031086)	3/8	8.30157443702513e-05	0.00577614810828801	ZFP36;PNRC1;ZFP36L1
positive regulation of cellular process (GO:0048522)	12/280	0.0001018171280915	0.00673011216684812	RACK1;LYN;NAP1L1;H3F3A;MTPN;CSF1R;IL1B;MSN;ZNF703;SLC25A5;FLNA;CXCL16
mRNA stabilization (GO:0048255)	4/23	0.000131356841656164	0.00749140318637323	ZFP36;PABPC1;CIRBP;YBX1
positive regulation of epithelial to mesenchymal transition (GO:0010718)	4/23	0.000131356841656164	0.00749140318637323	IL1B;RGCC;ZNF703;TCF7L2
positive regulation of membrane protein ectodomain proteolysis (GO:0051044)	3/9	0.000123462889452309	0.00749140318637323	TNF;IL1B;SNX9
regulation of cell migration (GO:0030334)	9/166	0.000136001268133856	0.00749140318637323	RACK1;RHOC;SGK1;CSF1R;IL1B;ZNF703;FLNA;CXCL16;SOD2
cellular response to acid chemical (GO:0071229)	5/44	0.000150114900703749	0.00793807594921424	TESC;LYN;NEURL1;PID1;EGR1
positive regulation of cellular protein metabolic process (GO:0032270)	6/70	0.000158858381513845	0.00807733770620395	EIF3E;CIRBP;RBM3;CYFIP2;MSN;EEF2
wound healing, spreading of cells (GO:0044319)	3/10	0.000174873905082425	0.00856234453773946	RHOC;FLNA;CD44
GO of marker genes in cell states depleted across time in Moderate Non-Progressors (Myeloid cells)
Term	Overlap	P.value	Adjusted.P.value	Genes
cellular response to type I interferon (GO:0071357)	28/50	3.83460390639279e-37	2.7110649618197e-34	PSMB8;SP100;IRF7;RSAD2;MX1;STAT2;IFIT3;IFI27;IFIT2;HLA-C;OAS1;IFITM1;HLA-A;OAS2;ISG20;IFI35;BST2;OAS3;XAF1;IFITM2;MX2;OASL;IFI6;ISG15;STAT1;IFIT1;ADAR;IFITM3
type I interferon signaling pathway (GO:0060337)	28/50	3.83460390639279e-37	2.7110649618197e-34	PSMB8;SP100;IRF7;RSAD2;MX1;STAT2;IFIT3;IFI27;IFIT2;HLA-C;OAS1;IFITM1;HLA-A;OAS2;ISG20;IFI35;BST2;OAS3;XAF1;IFITM2;MX2;OASL;IFI6;ISG15;STAT1;IFIT1;ADAR;IFITM3
cytokine-mediated signaling pathway (GO:0019221)	50/402	1.81563240694023e-29	8.55768074471161e-27	PSMB8;SP100;PSMA4;IRF7;RSAD2;GBP1;PSME2;MX1;FPR1;IL1RN;STAT2;IFIT3;IFI27;HLA-C;IFIT2;TNFSF13B;CUL1;LMNB1;OAS1;IFITM1;PSMB9;HLA-A;FCGR1A;OAS2;HLA-DRB5;CDKN1A;ISG20;PML;HLA-DRB1;IFI35;B2M;BST2;OAS3;XAF1;IFITM2;TRIM22;MX2;OASL;MT2A;IFI30;IFI6;CXCL10;ISG15;FCGR1B;STAT1;IFIT1;ADAR;IFITM3;CD36;CCR1
negative regulation of viral life cycle (GO:1903901)	19/47	6.14382254601207e-22	2.17184127001527e-19	IFI16;RSAD2;MX1;EIF2AK2;OAS1;FCN1;IFITM1;OAS2;ISG20;APOBEC3A;PML;BST2;OAS3;IFITM2;OASL;ISG15;IFIT1;IFITM3;PLSCR1
negative regulation of viral genome replication (GO:0045071)	17/40	3.39662628051753e-20	9.60565912130356e-18	IFI16;RSAD2;OAS1;BST2;MX1;EIF2AK2;IFITM1;OAS3;IFITM2;IFIT1;OASL;OAS2;IFITM3;PLSCR1;ISG20;APOBEC3A;ISG15
interferon-gamma-mediated signaling pathway (GO:0060333)	19/59	1.02885493538133e-19	2.42466813104867e-17	SP100;IRF7;GBP1;HLA-C;OAS1;HLA-A;FCGR1A;OAS2;HLA-DRB5;PML;HLA-DRB1;B2M;OAS3;TRIM22;OASL;MT2A;IFI30;FCGR1B;STAT1
regulation of viral genome replication (GO:0045069)	18/52	2.18748027792425e-19	4.41871016140699e-17	IFI16;RSAD2;OAS1;BST2;MX1;EIF2AK2;IFITM1;OAS3;IFITM2;ADAR;OASL;OAS2;IFIT1;IFITM3;PLSCR1;ISG20;APOBEC3A;ISG15
cellular response to interferon-gamma (GO:0071346)	20/77	1.31496798033464e-18	2.32420590524148e-16	SP100;IRF7;GBP1;HLA-C;OAS1;HLA-A;FCGR1A;OAS2;HLA-DRB5;PML;HLA-DRB1;B2M;OAS3;TRIM22;OASL;MT2A;IFI30;FCGR1B;STAT1;LGALS9
antigen processing and presentation of exogenous peptide antigen via MHC class I (GO:0042590)	15/73	1.294670373409e-12	2.03407100888925e-10	CALR;PDIA3;PSMB8;TAP1;FCGR1B;PSMA4;B2M;PSME2;PSMB9;HLA-A;FCGR1A;NCF1;IFI30;CD36;HLA-C
antigen processing and presentation of exogenous peptide antigen via MHC class I, TAP-dependent (GO:0002479)	14/70	1.10405679196588e-11	1.56113630383975e-09	CALR;PDIA3;PSMB8;TAP1;FCGR1B;PSMA4;B2M;PSME2;PSMB9;HLA-A;FCGR1A;NCF1;CD36;HLA-C
response to cytokine (GO:0034097)	15/101	1.73556183355102e-10	2.23098584785558e-08	SP100;STAT1;LGALS9;BST2;MX1;XAF1;EIF2AK2;IFITM2;IFITM1;IFITM3;MX2;ADAR;PLSCR1;PML;ISG15
response to interferon-alpha (GO:0035455)	7/14	1.28806507617406e-09	1.51777001475843e-07	BST2;IFITM1;EIF2AK2;ADAR;IFITM2;IFITM3;MX2
response to interferon-beta (GO:0035456)	7/16	4.16931224026493e-09	4.53492885210355e-07	STAT1;BST2;IFITM1;XAF1;IFITM2;IFITM3;PLSCR1
neutrophil degranulation (GO:0043312)	26/399	5.03807882984463e-09	5.08845961814308e-07	S100A12;FPR1;CTSD;S100A11;CD300A;MNDA;RNASE2;CTSA;FCN1;FGL2;S100A9;SERPINA1;LYZ;CD53;FOLR3;GRN;CD14;B2M;BST2;JUP;PLAC8;SELL;RETN;DYNLT1;S100A8;CD36
neutrophil activation involved in immune response (GO:0002283)	26/402	5.89156209055765e-09	5.48358747475716e-07	S100A12;FPR1;CTSD;S100A11;CD300A;MNDA;RNASE2;CTSA;FCN1;FGL2;S100A9;SERPINA1;LYZ;CD53;FOLR3;GRN;CD14;B2M;BST2;JUP;PLAC8;SELL;RETN;DYNLT1;S100A8;CD36
neutrophil mediated immunity (GO:0002446)	26/403	6.20490803367147e-09	5.48358747475716e-07	S100A12;FPR1;CTSD;S100A11;CD300A;MNDA;RNASE2;CTSA;FCN1;FGL2;S100A9;SERPINA1;LYZ;CD53;FOLR3;GRN;CD14;B2M;BST2;JUP;PLAC8;SELL;RETN;DYNLT1;S100A8;CD36
regulation of viral entry into host cell (GO:0046596)	7/19	1.7572964759742e-08	1.46165718648677e-06	LGALS9;FCN1;LGALS1;CD74;IFITM1;IFITM2;IFITM3
antigen processing and presentation of peptide antigen via MHC class I (GO:0002474)	7/25	1.53525071577541e-07	1.20602472894802e-05	CALR;PDIA3;TAP1;B2M;HLA-A;IFI30;HLA-C
regulation of nuclease activity (GO:0032069)	4/6	1.26801400835334e-06	9.43669372532435e-05	OAS1;OASL;OAS2;OAS3
regulation of innate immune response (GO:0045088)	8/49	1.70380387894172e-06	0.00012045893424118	GBP5;STAT1;IFI16;PARP9;STAT2;PLSCR1;CD36;USP18
pattern recognition receptor signaling pathway (GO:0002221)	7/35	1.85508820506349e-06	0.000124909272474275	CD14;FCN1;CTSL;S100A9;S100A8;CD36;FFAR2
response to interferon-gamma (GO:0034341)	7/36	2.26942028527446e-06	0.00014586183106264	SP100;STAT1;LGALS9;BST2;IFITM1;IFITM2;IFITM3
response to type I interferon (GO:0034340)	4/7	2.91863229519037e-06	0.000179432437626052	MX1;ISG15;SP100;IFIT1
regulation of immune response (GO:0050776)	11/130	1.51106145190563e-05	0.000890267038747737	SELL;CD300A;ICAM2;IRF7;B2M;IFITM1;HLA-A;FCGR1A;PLSCR1;HLA-C;CD300E
negative regulation of viral entry into host cell (GO:0046597)	4/10	1.6810640053392e-05	0.000950809801419852	FCN1;IFITM3;IFITM2;IFITM1
positive regulation of intracellular signal transduction (GO:1902533)	16/277	2.4473130841648e-05	0.00133096180808039	TXN;TNFSF10;S100A12;CD14;LGALS9;BST2;S100A9;CD74;LGALS1;EIF2AK2;S100A8;NCF1;BAX;TRIM22;SHISA5;CXCL10
positive regulation of interleukin-8 secretion (GO:2000484)	4/11	2.60597030068581e-05	0.00136475629821101	LGALS9;FCN1;CD14;FFAR2
positive regulation of cytokine secretion (GO:0050715)	6/36	3.13501279870528e-05	0.00158318146334617	CD14;LGALS9;FCN1;DDX58;IFIH1;FFAR2
regulation of defense response to virus by host (GO:0050691)	5/24	4.78605819128673e-05	0.00233361595947567	DTX3L;STAT1;DDX58;IFIT1;PARP9
defense response to fungus (GO:0050832)	3/5	4.97052752322764e-05	0.00234277530594796	S100A8;S100A12;S100A9
regulation of interferon-alpha production (GO:0032647)	4/13	5.4947990054653e-05	0.00250633735281546	IFIH1;IRF7;DDX58;STAT1
regulation of type I interferon production (GO:0032479)	8/80	6.93214644206121e-05	0.0030631422090858	HERC5;IRF7;IFI16;DDX58;IFIH1;UBE2L6;ZBP1;ISG15
regulation of cytokine production (GO:0001817)	7/61	8.23433746070293e-05	0.00352828883922241	IFI16;IRF7;DDX58;IFIH1;EIF2AK2;ZBP1;ISG15
regulation of endopeptidase activity (GO:0052548)	5/27	8.71525782615543e-05	0.00362452193123052	PSMB8;PSME2;PSMB9;SERPINA1;SERPING1
positive regulation of tumor necrosis factor secretion (GO:1904469)	3/6	9.81425364562217e-05	0.00396495847283136	LGALS9;DDX58;IFIH1
positive regulation of interleukin-8 production (GO:0032757)	5/30	0.00014750116600926	0.00579351802047483	CD14;LGALS9;FCN1;DDX58;FFAR2
blood circulation (GO:0008015)	4/17	0.000173236734615318	0.00597455470112339	SERPING1;CXCL10;STAT1;NFE2
positive regulation of defense response to virus by host (GO:0002230)	4/17	0.000173236734615318	0.00597455470112339	DTX3L;DDX58;STAT1;PARP9
positive regulation of interferon-alpha production (GO:0032727)	4/17	0.000173236734615318	0.00597455470112339	IFIH1;IRF7;DDX58;STAT1
positive regulation of viral entry into host cell (GO:0046598)	3/7	0.000169560464573559	0.00597455470112339	LGALS9;CD74;LGALS1
regulation by virus of viral protein levels in host cell (GO:0046719)	3/7	0.000169560464573559	0.00597455470112339	DYNLT1;STAT1;IFIT1
positive regulation of tumor necrosis factor production (GO:0032760)	5/32	0.000202671428453498	0.00682327142460109	CD14;LGALS9;DDX58;IFIH1;CLU
regulation of interleukin-8 secretion (GO:2000482)	4/18	0.000219733615278064	0.00722565888379494	LGALS9;FCN1;CD14;FFAR2
antigen processing and presentation of exogenous peptide antigen via MHC class I, TAP-independent (GO:0002480)	3/8	0.000267841790149948	0.00805804875046866	HLA-A;HLA-C;B2M
defense response to bacterium (GO:0042742)	7/73	0.000258279075822821	0.00805804875046866	S100A12;S100A9;S100A8;STAB1;LYZ;RNASE6;ISG15
regulation of NLRP3 inflammasome complex assembly (GO:1900225)	3/8	0.000267841790149948	0.00805804875046866	EIF2AK2;GBP5;CD36
regulation of tumor necrosis factor secretion (GO:1904467)	3/8	0.000267841790149948	0.00805804875046866	LGALS9;DDX58;IFIH1
positive regulation of sequence-specific DNA binding transcription factor activity (GO:0051091)	10/151	0.000288160357475189	0.00848872386395662	S100A12;LGALS9;DDX58;S100A9;EIF2AK2;S100A8;TRIM22;JUP;CD36;CLU
innate immune response activating cell surface receptor signaling pathway (GO:0002220)	8/99	0.000309654837551612	0.00893575388363224	CUL1;PSMB8;ICAM2;PSMA4;FCN1;PSME2;PSMB9;FFAR2
negative regulation of cytokine production (GO:0001818)	7/76	0.00033177428459498	0.00938257676834603	HERC5;LGALS9;DDX58;IFIH1;UBE2L6;SRGN;ISG15
positive regulation of chemokine production (GO:0032722)	4/20	0.000338611961102739	0.00938818260782889	CD74;EIF2AK2;LGALS9;FFAR2
GO of marker genes in cell states enriched across time in Severe (Myeloid cells)
Term	Overlap	P.value	Adjusted.P.value	Genes
regulation of cell proliferation (GO:0042127)	13/391	2.51632858098915e-07	0.000184950150702702	HBEGF;CXCL2;NAMPT;FTH1;HMGA1;BTG1;CXCL3;RGCC;TIMP1;AREG;SERTAD1;CTNNB1;SGK1
GO of marker genes in cell states depleted across time in Severe (Myeloid cells)
Term	Overlap	P.value	Adjusted.P.value	Genes
cellular response to type I interferon (GO:0071357)	19/50	4.77228491950302e-29	1.81824055433065e-26	OAS2;MX1;IFITM2;RSAD2;IFITM3;BST2;XAF1;OASL;OAS1;IFIT3;ISG20;IFI27;OAS3;MX2;IFI35;IRF7;IFITM1;ISG15;IFI6
type I interferon signaling pathway (GO:0060337)	19/50	4.77228491950302e-29	1.81824055433065e-26	OAS2;MX1;IFITM2;RSAD2;IFITM3;BST2;XAF1;OASL;OAS1;IFIT3;ISG20;IFI27;OAS3;MX2;IFI35;IRF7;IFITM1;ISG15;IFI6
negative regulation of viral genome replication (GO:0045071)	15/40	6.13242273531467e-23	1.55763537476993e-20	IFITM2;BST2;RSAD2;OAS2;OASL;PLSCR1;EIF2AK2;OAS1;MX1;IFITM3;ISG20;IFITM1;OAS3;ISG15;IFI16
negative regulation of viral life cycle (GO:1903901)	15/47	1.10260316826047e-21	2.10045903553619e-19	IFITM2;BST2;RSAD2;OAS2;OASL;PLSCR1;EIF2AK2;OAS1;MX1;IFITM3;ISG20;IFITM1;OAS3;ISG15;IFI16
regulation of viral genome replication (GO:0045069)	15/52	6.39580446281392e-21	9.74720600132841e-19	IFITM2;BST2;RSAD2;OAS2;OASL;PLSCR1;EIF2AK2;OAS1;MX1;IFITM3;ISG20;IFITM1;OAS3;ISG15;IFI16
cytokine-mediated signaling pathway (GO:0019221)	27/402	1.23574221964768e-19	1.56939261895255e-17	MT2A;OAS2;MX1;FCGR1A;IFITM2;RSAD2;IFITM3;GBP1;PSME2;BST2;XAF1;OASL;OAS1;IFIT3;PIM1;ISG20;IFI27;OAS3;ANXA2;MX2;IFI35;SOCS3;IRF7;IFITM1;TRIM22;ISG15;IFI6
regulation of nuclease activity (GO:0032069)	5/6	1.01152758984849e-10	1.10112003352078e-08	OAS2;OASL;OAS1;HMGB2;OAS3
interferon-gamma-mediated signaling pathway (GO:0060333)	9/59	3.04053920027079e-10	2.77630171707127e-08	MT2A;OAS2;OASL;OAS1;IRF7;FCGR1A;GBP1;OAS3;TRIM22
response to interferon-alpha (GO:0035455)	6/14	3.2790965162259e-10	2.77630171707127e-08	IFITM2;BST2;EIF2AK2;IFITM3;IFITM1;MX2
response to interferon-beta (GO:0035456)	6/16	8.6448689374631e-10	6.58739013034688e-08	IFITM2;BST2;XAF1;PLSCR1;IFITM3;IFITM1
response to cytokine (GO:0034097)	10/101	2.34593925714403e-09	1.62509610358522e-07	IFITM2;BST2;XAF1;PLSCR1;EIF2AK2;MX1;IFITM3;IFITM1;MX2;ISG15
cellular response to interferon-gamma (GO:0071346)	9/77	3.5187215209101e-09	2.23438816577791e-07	MT2A;OAS2;OASL;OAS1;IRF7;FCGR1A;GBP1;OAS3;TRIM22
neutrophil activation involved in immune response (GO:0002283)	16/402	2.01330407167117e-08	1.05913731548107e-06	GRN;BST2;CD63;PLAC8;ANXA2;S100A12;S100A9;FOLR3;CD14;SELL;MNDA;S100A8;RETN;RNASE2;CTSD;MCEMP1
neutrophil degranulation (GO:0043312)	16/399	1.81176553915164e-08	1.05913731548107e-06	GRN;BST2;CD63;PLAC8;ANXA2;S100A12;S100A9;FOLR3;CD14;SELL;MNDA;S100A8;RETN;RNASE2;CTSD;MCEMP1
neutrophil mediated immunity (GO:0002446)	16/403	2.08491597535643e-08	1.05913731548107e-06	GRN;BST2;CD63;PLAC8;ANXA2;S100A12;S100A9;FOLR3;CD14;SELL;MNDA;S100A8;RETN;RNASE2;CTSD;MCEMP1
defense response to fungus (GO:0050832)	3/5	3.54718947808507e-06	0.000168934898893801	S100A8;S100A12;S100A9
regulation of viral entry into host cell (GO:0046596)	4/19	8.85957720446796e-06	0.00039711751940027	IFITM2;IFITM3;LGALS1;IFITM1
defense response to bacterium (GO:0042742)	6/73	1.32729911464306e-05	0.000561889958532228	S100A12;STAB1;HMGB2;S100A9;S100A8;ISG15
negative regulation of viral entry into host cell (GO:0046597)	3/10	4.14738214862383e-05	0.00166331852486913	IFITM2;IFITM3;IFITM1
regulation of RNA metabolic process (GO:0051252)	4/30	5.89871439829151e-05	0.00224741018574907	OASL;OAS1;OAS2;OAS3
positive regulation of NF-kappaB transcription factor activity (GO:0051092)	6/104	9.91622243756301e-05	0.00359817214163001	EIF2AK2;S100A12;CLU;S100A9;S100A8;TRIM22
response to interferon-gamma (GO:0034341)	4/36	0.000122704953738777	0.00425005339767947	IFITM2;BST2;IFITM3;IFITM1
cellular zinc ion homeostasis (GO:0006882)	3/17	0.000226631377412002	0.0075083960690411	S100A8;MT2A;S100A9
positive regulation of defense response (GO:0031349)	4/43	0.000247451957494974	0.00785659965046542	S100A8;S100A12;PLSCR1;S100A9
regulation of type I interferon production (GO:0032479)	5/80	0.000267485268673531	0.00815295098916922	IRF7;UBE2L6;ISG15;HERC5;IFI16
GO of marker genes in cell states enriched across time in Critical (Myeloid cells)
Term	Overlap	P.value	Adjusted.P.value	Genes
leukocyte differentiation (GO:0002521)	4/9	5.38753421814673e-07	0.000597477544792473	BATF3;RRAS;LYN;LILRB1
cellular response to oxygen-containing compound (GO:1901701)	9/150	3.93395502466044e-06	0.000778830697355231	EGR1;HMGB2;INSIG1;LYN;GNG2;RAP1B;NEURL1;TESC;LILRB1
defense response to fungus (GO:0050832)	3/5	5.44038984796008e-06	0.000778830697355231	S100A9;S100A12;S100A8
negative regulation of lymphocyte proliferation (GO:0050672)	4/15	5.61825570680058e-06	0.000778830697355231	SPN;LYN;LILRB1;LST1
neutrophil activation involved in immune response (GO:0002283)	14/402	5.05598508659426e-06	0.000778830697355231	COTL1;S100A12;ADAM10;CMTM6;S100A8;SLC44A2;LTA4H;EEF1A1;S100A9;RAP1B;CSTB;PECAM1;EEF2;P2RX1
neutrophil degranulation (GO:0043312)	14/399	4.63702789548195e-06	0.000778830697355231	COTL1;S100A12;ADAM10;CMTM6;S100A8;SLC44A2;LTA4H;EEF1A1;S100A9;RAP1B;CSTB;PECAM1;EEF2;P2RX1
neutrophil mediated immunity (GO:0002446)	14/403	5.20294850712652e-06	0.000778830697355231	COTL1;S100A12;ADAM10;CMTM6;S100A8;SLC44A2;LTA4H;EEF1A1;S100A9;RAP1B;CSTB;PECAM1;EEF2;P2RX1
positive regulation of growth (GO:0045927)	6/46	1.9676290893762e-06	0.000778830697355231	S100A8;ADAM10;S100A9;H3F3A;MTPN;CXCL16
positive regulation of cell growth (GO:0030307)	6/56	6.38218126433895e-06	0.000786426558016877	S100A8;ADAM10;S100A9;H3F3A;MTPN;CXCL16
dendritic cell differentiation (GO:0097028)	3/9	4.46114172461194e-05	0.00416875573598264	BATF3;LYN;LILRB1
granulocyte chemotaxis (GO:0071621)	4/25	4.88672899619246e-05	0.00416875573598264	ANXA1;S100A9;S100A12;S100A8
neutrophil migration (GO:1990266)	4/25	4.88672899619246e-05	0.00416875573598264	S100A9;S100A12;S100A8;PECAM1
positive regulation of cytokine biosynthetic process (GO:0042108)	4/24	4.13094287408193e-05	0.00416875573598264	LTB;TNF;SPN;EGR1
positive regulation of cellular process (GO:0048522)	10/280	0.000102908451276427	0.00815181946182554	SOX4;ADAM10;LYN;S100A8;S100A9;MTPN;H3F3A;CXCL16;NAP1L1;LILRB1
GO of marker genes in cell states depleted across time in Critical (Myeloid cells)
Term	Overlap	P.value	Adjusted.P.value	Genes
cellular response to type I interferon (GO:0071357)	25/50	2.57093150530523e-37	1.41529779367053e-34	MX1;IFI6;BST2;HLA-C;IFIT2;IFITM2;IFIT1;IFITM1;OAS3;IFIT3;IFITM3;XAF1;MX2;ISG15;STAT1;OAS1;HLA-B;OAS2;IRF7;RSAD2;ISG20;HLA-A;IFI35;OASL;IFI27
type I interferon signaling pathway (GO:0060337)	25/50	2.57093150530523e-37	1.41529779367053e-34	MX1;IFI6;BST2;HLA-C;IFIT2;IFITM2;IFIT1;IFITM1;OAS3;IFIT3;IFITM3;XAF1;MX2;ISG15;STAT1;OAS1;HLA-B;OAS2;IRF7;RSAD2;ISG20;HLA-A;IFI35;OASL;IFI27
cytokine-mediated signaling pathway (GO:0019221)	41/402	5.81381441484475e-30	2.13366989024802e-27	MX1;IFI6;TNFSF13B;CDKN1A;BST2;FPR1;IFI30;HLA-C;IFIT2;FCGR1A;IFITM2;IFIT1;TRIM22;IFITM1;OAS3;IFIT3;IFITM3;CD36;FCGR1B;GBP1;PSMB9;XAF1;B2M;MX2;ISG15;STAT1;CCR1;OAS1;HLA-B;IRF7;OAS2;RSAD2;CXCL10;MT2A;ISG20;NFKBIA;HLA-A;IFI35;PSME2;OASL;IFI27
negative regulation of viral life cycle (GO:1903901)	18/47	2.41718272058049e-24	6.65329543839779e-22	MX1;IFIT1;IFITM1;IFI16;OAS3;OAS1;APOBEC3A;OAS2;BST2;RSAD2;FCN1;IFITM3;PLSCR1;ISG15;ISG20;EIF2AK2;IFITM2;OASL
negative regulation of viral genome replication (GO:0045071)	17/40	5.4643757077486e-24	1.20325553084624e-21	MX1;IFIT1;IFITM1;IFI16;OAS3;OAS1;APOBEC3A;OAS2;BST2;RSAD2;IFITM3;PLSCR1;ISG15;ISG20;EIF2AK2;IFITM2;OASL
regulation of viral genome replication (GO:0045069)	17/52	1.2192580044973e-21	2.23733843825254e-19	MX1;IFIT1;IFITM1;IFI16;OAS3;OAS1;OAS2;APOBEC3A;BST2;RSAD2;IFITM3;PLSCR1;ISG15;ISG20;EIF2AK2;IFITM2;OASL
interferon-gamma-mediated signaling pathway (GO:0060333)	16/59	6.22522727057917e-19	9.79139317843952e-17	TRIM22;OAS1;OAS3;HLA-B;OAS2;IRF7;HLA-A;OASL;IFI30;HLA-C;B2M;MT2A;FCGR1A;FCGR1B;GBP1;STAT1
cellular response to interferon-gamma (GO:0071346)	17/77	2.19873707891412e-18	3.02601190485556e-16	TRIM22;LGALS9;OAS1;HLA-B;OAS3;IRF7;OAS2;IFI30;GBP1;HLA-C;B2M;MT2A;FCGR1A;HLA-A;FCGR1B;OASL;STAT1
antigen processing and presentation of exogenous peptide antigen via MHC class I (GO:0042590)	12/73	1.1590328365125e-11	1.41788350333362e-09	PSMB9;NCF1;HLA-B;HLA-A;IFI30;HLA-C;B2M;CD36;FCGR1A;FCGR1B;PSME2;CALR
response to interferon-beta (GO:0035456)	7/16	1.29337905201937e-10	1.42401033627333e-08	IFITM1;BST2;XAF1;IFITM3;PLSCR1;IFITM2;STAT1
antigen processing and presentation of exogenous peptide antigen via MHC class I, TAP-dependent (GO:0002479)	11/70	1.4488016682073e-10	1.45011876063294e-08	PSMB9;NCF1;HLA-B;HLA-A;HLA-C;B2M;CD36;FCGR1A;FCGR1B;PSME2;CALR
response to cytokine (GO:0034097)	12/101	5.87197258244081e-10	5.38753484438944e-08	MX1;LGALS9;IFITM1;BST2;IFITM2;MX2;IFITM3;XAF1;PLSCR1;EIF2AK2;ISG15;STAT1
response to interferon-alpha (GO:0035455)	6/14	3.41988246286333e-09	2.89637737816349e-07	IFITM1;BST2;MX2;IFITM3;EIF2AK2;IFITM2
pattern recognition receptor signaling pathway (GO:0002221)	7/35	6.44187165674766e-08	5.06607192434227e-06	CTSL;CD14;S100A8;FCN1;FFAR2;S100A9;CD36
antigen processing and presentation of peptide antigen via MHC class I (GO:0002474)	6/25	1.83447412822864e-07	1.26234750948733e-05	HLA-B;IFI30;HLA-C;B2M;HLA-A;CALR
regulation of nuclease activity (GO:0032069)	4/6	1.74494653507609e-07	1.26234750948733e-05	OAS2;OASL;OAS1;OAS3
regulation of innate immune response (GO:0045088)	7/49	7.28431873790308e-07	4.71766760613605e-05	IFI16;PARP9;GBP5;PLSCR1;CD36;TNFAIP3;STAT1
antigen processing and presentation of exogenous peptide antigen via MHC class I, TAP-independent (GO:0002480)	4/8	8.01077842917921e-07	4.89992613918128e-05	HLA-A;B2M;HLA-C;HLA-B
neutrophil degranulation (GO:0043312)	17/399	8.99873970526603e-07	5.21453285026205e-05	SERPINA1;MNDA;BST2;CD14;SELL;FPR1;FCN1;FOLR3;S100A8;GRN;S100A9;B2M;PLAC8;LYZ;RNASE2;CTSD;CD36
neutrophil activation involved in immune response (GO:0002283)	17/402	9.98224809217833e-07	5.39081873892397e-05	SERPINA1;MNDA;BST2;CD14;SELL;FPR1;FCN1;FOLR3;S100A8;GRN;S100A9;B2M;PLAC8;LYZ;RNASE2;CTSD;CD36
neutrophil mediated immunity (GO:0002446)	17/403	1.0331135789949e-06	5.39081873892397e-05	SERPINA1;MNDA;BST2;CD14;SELL;FPR1;FCN1;FOLR3;S100A8;GRN;S100A9;B2M;PLAC8;LYZ;RNASE2;CTSD;CD36
regulation of immune response (GO:0050776)	10/130	1.07718448915829e-06	5.39081873892397e-05	IFITM1;HLA-B;IRF7;SELL;PLSCR1;HLA-C;B2M;CD300E;FCGR1A;HLA-A
regulation of viral entry into host cell (GO:0046596)	5/19	1.24637026327908e-06	5.96632026030552e-05	LGALS9;IFITM1;FCN1;IFITM3;IFITM2
regulation of type I interferon production (GO:0032479)	8/80	1.87170066787484e-06	8.24296974132079e-05	IFI16;UBE2L6;IFIH1;IRF7;ISG15;TNFAIP3;ZBP1;HERC5
response to interferon-gamma (GO:0034341)	6/36	1.83536180377168e-06	8.24296974132079e-05	LGALS9;IFITM1;BST2;IFITM3;IFITM2;STAT1
negative regulation of viral entry into host cell (GO:0046597)	4/10	2.36420776099559e-06	0.00010011510557139	IFITM2;IFITM1;FCN1;IFITM3
positive regulation of interleukin-8 secretion (GO:2000484)	4/11	3.68490729429676e-06	0.000150262330778546	FFAR2;LGALS9;CD14;FCN1
positive regulation of NF-kappaB transcription factor activity (GO:0051092)	8/104	1.34778966404721e-05	0.000529970150041422	TRIM22;LGALS9;S100A8;S100A9;CLU;EIF2AK2;NFKBIA;CD36
negative regulation of cytokine production (GO:0001818)	7/76	1.4658714432224e-05	0.000556525675513055	LGALS9;UBE2L6;IFIH1;SRGN;TNFAIP3;ISG15;HERC5
regulation of interleukin-8 secretion (GO:2000482)	4/18	3.22689881368794e-05	0.00118427186462347	FFAR2;LGALS9;CD14;FCN1
positive regulation of cytokine secretion (GO:0050715)	5/36	3.50127088205243e-05	0.00124351588423862	LGALS9;IFIH1;CD14;FCN1;FFAR2
response to type I interferon (GO:0034340)	3/7	3.89823253415238e-05	0.0013412356312818	MX1;ISG15;IFIT1
regulation of cytokine production (GO:0001817)	6/61	4.22106068277797e-05	0.00140829933689047	IFI16;IFIH1;IRF7;EIF2AK2;ISG15;ZBP1
negative regulation of type I interferon production (GO:0032480)	5/40	5.90888642200008e-05	0.00191343645606532	UBE2L6;IFIH1;ISG15;TNFAIP3;HERC5
regulation of NLRP3 inflammasome complex assembly (GO:1900225)	3/8	6.18910738407946e-05	0.00194691635139185	CD36;GBP5;EIF2AK2
positive regulation of defense response (GO:0031349)	5/43	8.42873019445289e-05	0.00257778665113684	S100A8;GBP5;S100A9;PLSCR1;NFKBIA
regulation of defense response to virus by host (GO:0050691)	4/24	0.000106702199032008	0.00317511138200651	IFIT1;TNFAIP3;PARP9;STAT1
positive regulation of cytokine production (GO:0001819)	8/146	0.000152666208790468	0.00442330252311331	LGALS9;IFI16;IRF7;CD14;GBP5;FFAR2;EIF2AK2;ZBP1
positive regulation of intracellular signal transduction (GO:1902533)	11/277	0.000162412614972162	0.00458503305344488	TRIM22;LGALS9;NCF1;BST2;CD14;CXCL10;S100A8;S100A9;EIF2AK2;TNFSF10;SHISA5
platelet degranulation (GO:0002576)	6/78	0.000168796830146705	0.00461814417608022	LGALS3BP;SERPINA1;SRGN;SERPING1;CLU;CD36
regulation of endopeptidase activity (GO:0052548)	4/27	0.000171974487937592	0.00461814417608022	PSMB9;SERPING1;PSME2;SERPINA1
regulation of chemokine production (GO:0032642)	3/11	0.000178177950286192	0.00467080769678804	FFAR2;LGALS9;EIF2AK2
positive regulation of sequence-specific DNA binding transcription factor activity (GO:0051091)	8/151	0.000192585748564523	0.00493109091091954	TRIM22;LGALS9;S100A8;S100A9;CLU;EIF2AK2;NFKBIA;CD36
regulation of I-kappaB kinase/NF-kappaB signaling (GO:0043122)	8/153	0.000210787026518361	0.00527446627719808	TRIM22;LGALS9;BST2;TNFAIP3;NFKBIA;STAT1;TNFSF10;SHISA5
cellular defense response (GO:0006968)	4/30	0.000262065089103861	0.00613901410858194	MNDA;CX3CR1;NCF1;LGALS3BP
positive regulation of interleukin-8 production (GO:0032757)	4/30	0.000262065089103861	0.00613901410858194	FFAR2;LGALS9;CD14;FCN1
regulation of RNA metabolic process (GO:0051252)	4/30	0.000262065089103861	0.00613901410858194	OAS2;OASL;OAS1;OAS3
regulation of interferon-alpha production (GO:0032647)	3/13	0.000304109778539576	0.00697551804525152	IRF7;IFIH1;STAT1
positive regulation of tumor necrosis factor production (GO:0032760)	4/32	0.000338323724110967	0.00760192694379948	CLU;LGALS9;CD14;IFIH1
positive regulation of type I interferon production (GO:0032481)	5/58	0.000353744463528032	0.00778945308688727	IFI16;IFIH1;IRF7;ZBP1;STAT1
negative regulation of innate immune response (GO:0045824)	3/14	0.000384074268103342	0.00813203402272653	TNFAIP3;SERPING1;IFI16
positive regulation of apoptotic signaling pathway (GO:2001235)	5/59	0.000383272145298737	0.00813203402272653	LGALS9;S100A8;S100A9;TNFSF10;G0S2
regulated exocytosis (GO:0045055)	6/92	0.000415748360957362	0.00863658387573689	LGALS3BP;SERPINA1;SRGN;SERPING1;CLU;CD36
