# Supplementary material for: Longitudinal single cell atlas identifies complex temporal relationship between type I interferon response and COVID-19 severity
Source: Nat Commun. 2024 Jan 18;15:567. doi: 10.1038/s41467-023-44524-0 (PMC10796319; doi:10.1038/s41467-023-44524-0)
Supplement: Supplementary file 8 — Supplementary Data 5 [file 41467_2023_44524_MOESM8_ESM.xlsx]

## Sheet: overview
Sheet	Contents
Cross-sectional_NK_T	Cross-sectional study: marker genes of cell states enriched/depleted with increasing severity for each cell subtype in NK, T cells (p-value: Wilcoxon rank-sum test, two-sided, adjusted using the Benjamini-Hochberg method)
Cross-sectional_B	Cross-sectional study: marker genes of cell states enriched/depleted with increasing severity for each cell subtype in B cells (p-value: Wilcoxon rank-sum test, two-sided, adjusted using the Benjamini-Hochberg method)
Cross-sectional_Myeloid	Cross-sectional study: marker genes of cell states enriched/depleted with increasing severity for each cell subtype in myeloid cells (p-value: Wilcoxon rank-sum test, two-sided, adjusted using the Benjamini-Hochberg method)

## Sheet: Cross-sectional_NK_T
marker_genes_of_cell_states_enriched_with_increasing_severity_CD4_Tcm	marker_genes_of_cell_states_enriched_with_increasing_severity_CD4_Tem	marker_genes_of_cell_states_enriched_with_increasing_severity_Naive_CD4_T	marker_genes_of_cell_states_enriched_with_increasing_severity_Naive_CD8_T	marker_genes_of_cell_states_enriched_with_increasing_severity_CD16bright_NK	marker_genes_of_cell_states_enriched_with_increasing_severity_Cytotoxic_CD8T	marker_genes_of_cell_states_depleted_with_increasing_severity_CD4_Tcm	marker_genes_of_cell_states_depleted_with_increasing_severity_CD4_Tem	marker_genes_of_cell_states_depleted_with_increasing_severity_Naive_CD4_T	marker_genes_of_cell_states_depleted_with_increasing_severity_Naive_CD8_T	marker_genes_of_cell_states_depleted_with_increasing_severity_CD8_Tem	marker_genes_of_cell_states_depleted_with_increasing_severity_Cytotoxic_CD8T	marker_genes_of_cell_states_depleted_with_increasing_severity_CD16bright_NK
SOCS3	SOCS3	PIM1	SOCS3	LAG3	TRDV1	IFIT3	IFIT3	AL138963.4	TNFAIP3	METRNL	IFI6	ZNF331
ARID5B	UBALD2	SOCS3	PIM1	IL32	KLRC2	RGCC	CMPK2		MTRNR2L8	CREM	IFIT3	IFIT1
PIM1	PIM1	ARID5B	UBALD2	HLA-DRB1	SH2D1B	TNFAIP3	OAS1			FTH1	RSAD2	CREM
UGCG	UGCG	UBALD2	IFITM1	IFI6	FCGR3A	FOSB	IFI6			PIK3R1	ISG15	IFNGR1
UBALD2	FAM13A	CISH	UGCG	ISG15	TYROBP	TUBA1A	MX1			ZNF331	MX1	GRASP
BCL2	ARID5B	FAM13A	BCL3	GZMH	TRDC	JUN	MX2			ARID5A	IFI44L	IFIT3
GPRIN3	BCL3	IFITM1	HLA-C	S100A6	KLRF1	DUSP1	IFI44L			RBM38	LY6E	RSAD2
NFKBIZ	GPRIN3	BCL2	MYC	OASL	IKZF2	TSC22D3	OAS3			PER1	IFITM1	RBM38
PRDM1	SESN3	EDA	SBNO2	IFITM1	TIGIT	NR4A2	HERC5			LITAF	OAS1	TSPYL2
EDA	MAL	PRDM1	SGK1	IRF7	KIR3DL2	JUND	CREM			SYTL3	OASL	PIK3R1
SBNO2	BCL2	CDK6	NFKBIZ	HLA-DPA1	PRF1	YPEL5	PER1			SRGN	MX2	METRNL
BCL3	AREG	LDHA	TOB1	PTMS	NKG7	MX1	ISG15			GABARAPL1	XAF1	FOSL2
FAM13A	MYC	MYL12A	GPRIN3	MX1	IFITM2	IFI44L	RBM38			FOSL2	EPSTI1	NR4A2
TAF4B	DDIT4	UGCG	TAF4B	HLA-DPB1	KLRC3	ISG15	NR4A2			PABPC1	CMPK2	DUSP2
ITGA6	CD55	ADTRP	CD69	VIM	CTSW	IFI6	IRF7			RNF125	METRNL	VPS37B
MYC	PRDM1	MYC	IFI44L	CD3E	CYBA	MX2	EIF2AK2			NR4A2	FGFBP2	FTH1
LDHA	PELI1	BCL3	ARID5A	S100A11	KIR2DL1	CITED2	RGCC			ZFP36L2	EIF2AK2	CEMIP2
IFNGR2		GPRIN3	IFNGR2	IFIT3	TXK	PARP10	TNFAIP3			SELENOK	IRF7	MX1
SOCS2		DPP4	UBASH3B	ISG20	IFITM1	AL138963.4	MT2A			CNOT6L	TRIM22	IFI44L
ADTRP		XBP1	BCL2	KLRC2	NCR1	STAT1	EPSTI1			FAM177A1	STAT1	USP36
PTGER2		NFKBIZ	LDHA	XAF1	GZMB	XAF1	STAT1			USP36	HERC5	OAS1
CISH		MYL12B	SNX9	OAS1	PFN1	IRF7	XAF1			PPP1R16B	ISG20	TENT5C
CDK6		DDIT4	LY6E	TRG-AS1	ACTB	MT2A	TRIM22			TNFAIP3	IFIT2	SLA2
DACT1		ADGRE5	ADGRE5	LY6E	CST7		LY6E			VPS37B	PARP9	CSRNP1
SESN3		ITGA6	ABCC1	MT2A	CLIC1		ISG20			GSPT1	CD5	AUTS2
DDIT4			B3GNT2	S100A4	KIR2DL3		MTRNR2L8			MTFP1	PLSCR1	SYTL3
CRYBG1			KLF9	CD2	TRGV4					SYAP1	SYTL3	IFI6
IL4R			CRYBG1	HLA-DRB5	CD63					EZR	BST2	HSH2D
PDK1			DDIT4	LINC02446	CX3CR1					LEPROTL1	CX3CR1	PLSCR1
DPP4			UPP1	BST2	NCR3					RUNX3	MTRNR2L8	CHD1
PCGF5			PCED1B	LGALS1	KIR3DL1					P2RY8		MAFF
XBP1			STAT3	PSMB9	PLCG2					SMAP2		FAM177A1
REXO2			HIF1A	CMPK2	TTC38					AREG		ISG15
NEAT1			PCGF5	RSAD2	CD247					IFI6		SYAP1
			GADD45A	IFIT1	AOAH					TSPYL2		YES1
			ITGA6	PARP9	CD38					MT2A		CXCR4
			HPGD	OAS3	ACTG1					MX1		CMIP
			DDX21	LILRB1	RAC2					IFI44L		MAP3K8
			SNHG15	EIF2AK2	CXXC5					MTRNR2L8		SLC2A3
			AREG	LGALS3	GZMH					ISG15		EML4
			XBP1	IFI35	HCST					GNLY		CD3D
			DDX3Y	CD3D	SYNGR1							BTG2
			CITED4	IFIT2	CD7							CD3G
			PIM2	SP100	CLIC3							TNFAIP3
			ITK	CLEC2D	IFITM3							ZFP36
			G3BP2	EPSTI1	KLRD1							AREG
			IFI6	PLSCR1	AC092821.3							IER2
			PDE4D	CASP1	HLA-DRB1							AC020916.1
			CD55	OAS2	EFHD2							JUNB
			SOCS1	CRIP1	RHOC							DUSP1
			PXN	GBP1	LYN							FOS
			EIF2AK2	KLRC4	FGR							FOSB
			TCAF2	STAT1	IRF7							MTRNR2L8
			RNF149	PALM2-AKAP2	S100A11
			ARPC5L	UBE2L6	LAG3
			SLC2A3	PHF11	PTGDR
			NFKBIA	ANXA5	HSH2D
			CYLD	TYMP	PRELID1
			RNF157	CD52	CORO1A
			MT2A	ANXA2	GNLY
			FBXO32	MX2	LGALS3
			TRIM22	CD3G	CEP78
				SAMD9L	PLAC8
				SP110	KLRB1
				LAP3	G6PD
				HERC5	CCL3
				PPM1K	CD244
				SAMD9	FCRL3
				TRIM22	DENND2D
				IFI27	HLA-DRA
					PSMB9
					PTMS
					CDK2AP2
					PSMB10
					PPP1R18
					ADGRG1
					MBP
					XAF1
					TRBC1
					PSME2
					ISG20
					LGALS1
					TPI1
					LGALS9
					VAMP8
					VASP
					CD53
					ARPC5L
					CISD3
					DOK2
					SPN
					HOPX
					ACTR3
					GNPTAB
					XCL2
					PRDX5
					PTPN6
					CCL4L2
					BAX
					CCL4
					TRGV8
					TRGV3

## Sheet: Cross-sectional_B
marker_genes_of_cell_states_enriched_with_increasing_severity_Memory_B	marker_genes_of_cell_states_depleted_with_increasing_severity_Naive_B	marker_genes_of_cell_states_depleted_with_increasing_severity_Memory_B
FCRL5	IFITM1	IFIT3
FGR	ISG15	IFI6
RHOB	IFIT3	IFI44L
FCRL3	IFI44L	ISG15
MPP6	MX1	IFIT1
IFI30	XAF1	CMPK2
ADGRE5	IRF7	IFITM1
ITGB2	IFI6	XAF1
ITGAX	MX2	MX1
TNFRSF1B	PLSCR1	IFIT2
EMP3	LY6E	MX2
ZEB2	OAS1	OAS3
LITAF	SAMD9L	RSAD2
ITGB2-AS1	CMPK2	IRF7
PSAP	EPSTI1	STAT1
ENC1	STAT1	PLSCR1
TUBB6	EIF2AK2	HERC5
LILRB2	HERC5	EIF2AK2
DTX1	UBE2L6	SAMD9L
LAPTM5	OAS3	EPSTI1
SLC11A1	ISG20	LY6E
METRNL	IFIT1	ISG20
GPR137B	TRIM22	TRIM22
ADAP1	SAMD9	OAS1
MAP4K3	BST2	UBE2L6
RBPMS2	OAS2	USP18
CD74	PARP9	OAS2
MACROD2	IFITM2	PARP9
CD72	RNF213	OASL
NEAT1	IFIT2	BST2
CIB1	IFI44	IFI44
CD19	DRAP1	ZBP1
GAS7	DDX60L	SAMD9
HCK	ADAR	DDX60
HLA-DRB1	DDX60	TNFSF10
TBX21	IFI35	AP001610.2
SH3BP2	RSAD2	IFI35
SLC25A29	SP110	PPM1K
SYT11	PSMB9	IFITM2
DUSP5	SLFN5	DDX60L
CEMIP2	USP18	SP110
MAP4K3-DT	HERC6	RNF213
CD79A	OASL	HERC6
RGS2	B2M	GBP1
MAP3K8	COX5A	ADAR
FGD4	ZBP1	DRAP1
ARL4D	LAP3	TRANK1
RFTN1	TNFSF10	IFI16
KLF2	STAT2	BISPR
TOX	HSH2D	SHFL
MS4A1	AP001610.2	PARP14
S100A11	IFITM3	U62317.4
RIN3	PPM1K	STAT2
MS4A7	FBXO6	MT2A
ADAM15	PHF11	GBP4
CLEC2D	DTX3L	LAP3
IFNLR1	BISPR	PSMB9
RHOA	IFI16	TYMP
HLA-DQA1	NMI	LGALS9
DAPP1	SHISA5	MNDA
HLA-DPA1	HLA-E	NEXN
FTH1	HELZ2	HELZ2
FOXP4	RAC2	IFIH1
KLF3	LGALS9	DTX3L
HLA-DRA	PARP10	CHMP5
TSPAN3	SHFL	DHX58
TP53I11	HLA-A	PNPT1
LRMP	MT2A	CCSER1
EHBP1L1	ODF3B	APOL6
SRGN	APOL6	NMI
NR4A1	HLA-C	DDX58
SIGLEC6	PARP12	PARP10
TSC22D3	TRANK1	PHF11
HLA-DPB1	IRF9	CHST12
NR4A2	CLEC2D	TMEM123
NR4A3	CCSER1	ODF3B
MEF2A	TYMP	KIAA0040
THEMIS2	MYL12A	PML
TENT5A	CHMP5	PARP12
PCDH9	DDX58	IFITM3
TMSB4X	PSME2	SLFN5
SLC38A1	CACNA1A	CACNA1A
SCPEP1	IFIH1	HLA-A
ZBTB32	PARP14	IFIT5
CYTH4	PLAC8	HSH2D
TUBB2A	PNPT1	SHISA5
EZR	RTCB	PLAC8
HLA-DQB1	TMEM123	SMCHD1
SERTAD3	TAP1	SP100
YWHAH	UNC93B1	TAP2
FAM49A	KIAA0040	FBXO6
SNX9	TRIM69	IRF9
GDI2	CHST12	TAP1
CRIP1	PML	TRIM25
CYBA	TRAFD1	IGHM
PLEK	EAF2	PSME2
PLXNC1	TAP2	CMTR1
TNIP2	NAPA	NT5C3A
AKT2	NAPSA	TRIM5
MTSS1	PSME1	RTCB
PLEKHO1	GNG5	PSME1
JAZF1	NT5C3A	RBCK1
ITGB7	MYD88	MYD88
FOS	TRIM25	CLEC2D
OTUD1	RBCK1	SP140
ZNF318	ZCCHC2	FCHSD2
FCRLA	USP15	AIM2
IQSEC1	IFIT5	USP15
LGMN	TCL1A	CCR7
POU2F2	MCL1	JAK2
ZNF331	GBP4	ZNFX1
MCL1	HMGN2	BLNK
RASGRP1	CMTR1	MYL12A
TSEN54	SUB1	UNC93B1
LY6E	JAK2	CASP1
SERPINB6	ZNFX1	TRAFD1
IDI1	CD48	ZCCHC2
B4GALT1	WARS	CD48
P2RX5	CLIC1	TRIM69
SAT1	HLA-F	NUB1
SEC61B	PSMB10	IRF1
CD84	NUB1	EAF2
ADK	JUP	HMGN2
KPNA2	CARD16	TNFAIP8
SNX8	PSMB8	C5orf56
CD63	CD38	HLA-F
EEA1		TENT5A
GABARAPL2		CARD16
ADARB1		PALM2-AKAP2
GSTP1		FCGR2B
RHOC		SELL
LILRB1		COX5A
DNMBP		NAPA
DUSP2		UTRN
DBNL		LNPEP
SERPINB1		SAT1
PRAG1		MCL1
PACSIN2		MYCBP2
HCST		CD24
PRKX		WDFY1
CBLB		CCDC85B
KIF3B		DNAJA1
BORCS5		WARS
CYP51A1		IGKV4-1
AGTPBP1		IGHV4-39
ALOX5AP
DGKD
EFHD2
OGDH
SERF2
LGALS1
GRN
SERTAD1
UBC
CAPNS1
PABPC4
NFATC2
TFEB
CCDC69
CSK
MACF1
ZFP36
INPP5F
HLA-DRB5
SYK
CHD3
CCNG2
LBH
FAM3C
GRB2
RABAC1
SH3BGRL3
NKG7
CAMK2D
PEA15
FCGR2B
CD22
PTK2
LINC01128
TLN1
BHLHE40
VSIR
CREM
ARHGAP27
KLF6
NT5C3B
ARPC5L
SIPA1L1
NRROS
FLNA
PFKL
SEPTIN7
ATP6V0E1
CD68
ARPC2
CALM1
LHPP
ASAH1
ATP6V0D1
RAB11FIP1
CD86
CDK2AP2
MICAL1
JUNB
FCRL2
SREBF2
TACC1
PTPN12
MTPN
MAP1LC3B
ARL4C
PLD4
SELENOW
RAB29
CMIP
SLC2A3
CDV3
IGHG3
PTPN6
MYO9B
DBI
ADAM28
ORAI1
PARP15
ESYT2
TTN
RABGAP1L
IGFLR1
PPP1R14A
SPI1
CD47
CTSZ
ARHGAP25
TXNDC5
CMTM6
C7orf50
SMC6
WSB1
MYLIP
PLAC8
TSPO
IRF2BP2
JUN
SMIM14
H2AFZ
PHACTR1
GRASP
IGHD
AREG
AC092821.3

## Sheet: Cross-sectional_Myeloid
marker_genes_of_cell_states_enriched_with_increasing_severity_CD14_Mono	marker_genes_of_cell_states_depleted_with_increasing_severity_CD14_Mono	marker_genes_of_cell_states_depleted_with_increasing_severity_CD16_Mono	marker_genes_of_cell_states_depleted_with_increasing_severity_Intermediate_Mono	marker_genes_of_cell_states_depleted_with_increasing_severity_cDC
S100A12	HLA-DPB1	ISG15	FOS	HLA-DPB1
S100A8	HLA-DPA1	IFI6	JUN	HLA-DRA
RETN	HLA-DRA	LY6E	FOSB	HLA-DPA1
IL1R2	JUN	CD74	NR4A2	HLA-DQB1
PLBD1	HLA-DRB1	MX1	AC007952.4	CD74
CLU	CD74	IFITM1	ARL4C	HLA-DRB1
S100A9	FOSB	IFI44L	ZFP36L2	HLA-DQA1
RNASE2	AC253572.2	TNFSF10	CHMP1B	PABPC1
ALOX5AP	AC007952.4	LYZ	AC245014.3	EEF1B2
HMGB2	HLA-DQB1	APOBEC3A	AC020916.1	CST3
MCEMP1	TXNIP	HLA-DRB1	KLF4	PLD4
NKG7	HLA-DRB5	XAF1	HLA-DQA1	HLA-DOA
LGALS1	HLA-DMA	IFIT3	AC253572.2	SARAF
PLAC8	KLF2	IFIT1	CCL3	ARL4C
CTSD	KLF4	SERPING1	CCL3L1	CD1C
AGFG1	FOS	HLA-A	MTRNR2L8	CLEC10A
VCAN	AP1S2	EPSTI1		EIF3E
HP	JUNB	IRF7		EIF2AK4
FKBP5	LGALS2	SIGLEC1		HLA-DRB5
H2AFJ	HLA-DMB	ISG20		AC007952.4
DYSF	HLA-DQA1	PLAC8		DEF6
CD63	ZFP36L2	HLA-DRA		UNC119
SELL	TNFAIP2	MNDA		BASP1
SERPINB1	CD37	PLSCR1		AOAH
CST7	CD4	MS4A6A		HLA-DQA2
PKM	ZFP36	RSAD2		JUN
S100A6	DUSP1	GIMAP4
S100A10	PNRC1	UBE2L6
MYL6	WDR74	IFIT2
NDUFB9	AC245014.3	LGALS2
PGD	CD83	OASL
MS4A4A	CCL3	IFITM3
SAP30	AC020916.1	MX2
RFLNB	RHOB	TNFSF13B
HLX	Z93241.1	LGALS3BP
ANXA1	AL021155.5	LAP3
TXN	CCL3L1	HERC5
MGST1	NR4A2	GRN
GCA	HLA-DQA2	MARCKS
F5	CHMP1B	IFI35
RNASE1	TNFSF10	TYMP
ENO1	IL1B	HLA-DPA1
ACSL1	C12orf57	IFI27
FPR1	APOBEC3A	CAPG
CCND3		FCN1
CR1		HLA-DPB1
ADM		NCF1
PADI4		HLA-C
LTA4H		IFI44
H1FX		SELL
STAB1		HLA-DMA
ITGAM		GBP1
MARC1		JUN
PHC2		PARP14
HIST1H1C		TRIM22
EMB		HLA-DMB
THBS1		STAT1
FOLR3		IFI16
CKAP4		OAS3
CYP1B1		OTOF
DDIT4		NFKBIA
SLC25A37		CD14
AREG		OAS2
HIST1H1E		IFIH1
HIST1H1D		PSME2
		OAS1
		JUP
		ZBP1
		AC007952.4
		RNASE6
		LY86
		HLA-DRB5
		FOS
		CD300E
		PARP9
		BST2
		EIF2AK2
		GIMAP7
		SAMD4A
		NAGK
		TMEM123
		SP110
		SCO2
		BLVRA
		SAMD9
		IER2
		CMPK2
		CD36
		CDKN1A
		NEXN
		SAMD9L
		GBP5
		DDX58
		FOSB
		LILRB4
		ATF5
		CXCL10
		GBP4
		NT5C3A
		TCN2
		JUNB
		AC253572.2
		CSF3R
		BLVRB
		NMI
		ZFP36L2
		GLRX
		AC245014.3
		CCL3L1
		HLA-DQA1
		HSH2D
		CCL3
		SPATS2L
		TAP1
		PSMB9
		CPVL
		SSB
		NAIP
		AP1S2
		GADD45B
		HLA-DQB1
		HLA-DQA2
		ATP2B1-AS1
		TNFAIP3
		AC020916.1
		S100A9
		DUSP2
		CXCL8
		CCL4L2
		CCL4
