# Supplementary material for: Longitudinal single cell atlas identifies complex temporal relationship between type I interferon response and COVID-19 severity
Source: Nat Commun. 2024 Jan 18;15:567. doi: 10.1038/s41467-023-44524-0 (PMC10796319; doi:10.1038/s41467-023-44524-0)
Supplement: Supplementary file 9 — Supplementary Data 6 [file 41467_2023_44524_MOESM9_ESM.xlsx]

## Sheet: overview
Sheet	Contents
Cross-sectional_NK_T_GO	Cross-sectional study: GO of marker genes in cell states enriched/depleted with increasing severity for each cell subtype in NK, T cells (p-value: Fisher's exact test, adjusted using the Benjamini-Hochberg method)
Cross-sectional_B_GO	Cross-sectional study: GO of marker genes in cell states enriched/depleted with increasing severity for each cell subtype in B cells (p-value: Fisher's exact test, adjusted using the Benjamini-Hochberg method)
Cross-sectional_Myeloid_GO	Cross-sectional study: GO of marker genes in cell states enriched/depleted with increasing severity for each cell subtype in myeloid cells (p-value: Fisher's exact test, adjusted using the Benjamini-Hochberg method)
Cross-sectional_NK_T_KEGG	Cross-sectional study: KEGG of marker genes in cell states enriched/depleted with increasing severity for each cell subtype in NK, T cells (p-value: Fisher's exact test, adjusted using the Benjamini-Hochberg method)
Cross-sectional_B_KEGG	Cross-sectional study: KEGG of marker genes in cell states enriched/depleted with increasing severity for each cell subtype in B cells (p-value: Fisher's exact test, adjusted using the Benjamini-Hochberg method)
Cross-sectional_Myeloid_KEGG	Cross-sectional study: KEGG of marker genes in cell states enriched/depleted with increasing severity for each cell subtype in myeloid cells (p-value: Fisher's exact test, adjusted using the Benjamini-Hochberg method)

## Sheet: Cross-sectional_NK_T_GO
GO of marker genes in cell states enriched with increasing severity in CD4 Tcm
Term	Overlap	P.value	Adjusted.P.value	Genes
cellular response to cytokine stimulus (GO:0071345)	10/204	4.75964223365647e-10	2.50357181490331e-07	CISH;XBP1;MYC;PIM1;SOCS2;SOCS3;IFNGR2;IL4R;BCL2;SBNO2
negative regulation of STAT cascade (GO:1904893)	4/13	6.10375886584528e-08	1.60528858171731e-05	BCL3;SOCS2;CISH;SOCS3
negative regulation of JAK-STAT cascade (GO:0046426)	4/19	3.26426791150892e-07	5.35352789174595e-05	BCL3;SOCS2;CISH;SOCS3
regulation of JAK-STAT cascade (GO:0046425)	4/20	4.07112387205015e-07	5.35352789174595e-05	BCL3;SOCS2;CISH;SOCS3
cytokine-mediated signaling pathway (GO:0019221)	9/347	9.64495521668393e-07	0.000101464928879515	CISH;EDA;MYC;PIM1;SOCS2;SOCS3;IFNGR2;BCL2;IL4R
negative regulation of signal transduction (GO:0009968)	6/115	1.47488124280993e-06	0.000129297922286338	CISH;DACT1;DDIT4;SOCS3;SOCS2;BCL2
negative regulation of insulin receptor signaling pathway (GO:0046627)	3/19	2.79521337758991e-05	0.00210040319516042	SOCS3;SOCS2;CISH
negative regulation of cellular response to insulin stimulus (GO:1900077)	3/20	3.28130199034906e-05	0.0021574560586545	SOCS3;SOCS2;CISH
regulation of insulin receptor signaling pathway (GO:0046626)	3/23	5.0641995748342e-05	0.00295974330706976	SOCS3;SOCS2;CISH
adipose tissue development (GO:0060612)	2/4	5.93101095387696e-05	0.00311971176173928	ARID5B;XBP1
negative regulation of programmed cell death (GO:0043069)	6/237	9.17217689434847e-05	0.00438596822402481	XBP1;MYC;PIM1;BCL3;SOCS2;BCL2
cellular response to hormone stimulus (GO:0032870)	3/31	0.000126306999774192	0.00553645682343542	SOCS2;XBP1;ADTRP
intrinsic apoptotic signaling pathway in response to DNA damage (GO:0008630)	3/36	0.000198450246120844	0.00793667365524962	DDIT4;BCL3;BCL2
negative regulation of apoptotic process (GO:0043066)	6/276	0.000211242264588393	0.00793667365524962	XBP1;MYC;PIM1;BCL3;SOCS2;BCL2
negative regulation of myeloid leukocyte differentiation (GO:0002762)	2/8	0.00027456691663773	0.00863256992653244	MYC;CDK6
positive regulation of cell proliferation (GO:0008284)	5/185	0.000278999408271961	0.00863256992653244	DPP4;XBP1;MYC;PIM1;CDK6
regulation of transcription from RNA polymerase II promoter (GO:0006357)	10/864	0.000257239552965907	0.00863256992653244	ARID5B;DACT1;PCGF5;PRDM1;XBP1;TAF4B;MYC;ITGA6;NFKBIZ;SBNO2
GO of marker genes in cell states enriched with increasing severity in CD4 Tem
Term	Overlap	P.value	Adjusted.P.value	Genes
intrinsic apoptotic signaling pathway in response to DNA damage (GO:0008630)	3/36	2.25988584346349e-05	0.0071864369822139	DDIT4;BCL3;BCL2
cellular response to cytokine stimulus (GO:0071345)	4/218	0.000316155663350189	0.0142648870131963	SOCS3;PIM1;BCL2;MYC
cytokine-mediated signaling pathway (GO:0019221)	5/372	0.000210226861531115	0.0142648870131963	PELI1;SOCS3;PIM1;MYC;BCL2
intrinsic apoptotic signaling pathway in response to DNA damage by p53 class mediator (GO:0042771)	2/17	0.000314648964918482	0.0142648870131963	DDIT4;BCL3
negative regulation of JAK-STAT cascade (GO:0046426)	2/19	0.000394890724792467	0.0142648870131963	SOCS3;BCL3
negative regulation of STAT cascade (GO:1904893)	2/13	0.000181132083742169	0.0142648870131963	SOCS3;BCL3
negative regulation of programmed cell death (GO:0043069)	4/239	0.000448581352616236	0.0142648870131963	BCL3;PIM1;BCL2;MYC
positive regulation of cellular biosynthetic process (GO:0031328)	3/93	0.000388489903820846	0.0142648870131963	MYC;BCL3;AREG
positive regulation of macromolecule biosynthetic process (GO:0010557)	3/82	0.000267991798935065	0.0142648870131963	MYC;BCL3;AREG
regulation of JAK-STAT cascade (GO:0046425)	2/20	0.000438360248258612	0.0142648870131963	SOCS3;BCL3
negative regulation of apoptotic process (GO:0043066)	4/279	0.00080408097578694	0.0213081458583539	BCL3;PIM1;BCL2;MYC
negative regulation of signal transduction (GO:0009968)	3/119	0.000799198209985832	0.0213081458583539	DDIT4;SOCS3;BCL2
intrinsic apoptotic signaling pathway by p53 class mediator (GO:0072332)	2/32	0.00113167474925854	0.0273382019357264	DDIT4;BCL3
negative regulation of TOR signaling (GO:0032007)	2/33	0.00120356863867978	0.0273382019357264	DDIT4;SESN3
apoptotic process (GO:0006915)	3/163	0.00198107880944967	0.0419988707603331	MYC;BCL2;MAL
GO of marker genes in cell states enriched with increasing severity in Naïve CD4 T
Term	Overlap	P.value	Adjusted.P.value	Genes
cellular response to cytokine stimulus (GO:0071345)	6/199	6.00749119791595e-06	0.00106942538119625	CISH;XBP1;MYC;PIM1;SOCS3;BCL2
cytokine-mediated signaling pathway (GO:0019221)	7/341	1.11753681867636e-05	0.00106942538119625	CISH;IFITM1;EDA;MYC;PIM1;SOCS3;BCL2
negative regulation of JAK-STAT cascade (GO:0046426)	3/18	9.82572902196342e-06	0.00106942538119625	SOCS3;BCL3;CISH
negative regulation of STAT cascade (GO:1904893)	3/12	2.67449204194512e-06	0.00106942538119625	SOCS3;BCL3;CISH
regulation of JAK-STAT cascade (GO:0046425)	3/19	1.16495139563862e-05	0.00106942538119625	SOCS3;BCL3;CISH
adipose tissue development (GO:0060612)	2/4	3.32977424932858e-05	0.00254727730073636	ARID5B;XBP1
positive regulation of cell proliferation (GO:0008284)	5/177	5.48075140258703e-05	0.00359380699112492	DPP4;XBP1;MYC;PIM1;CDK6
intrinsic apoptotic signaling pathway in response to DNA damage (GO:0008630)	3/36	8.35497867854821e-05	0.00479366901681704	DDIT4;BCL3;BCL2
negative regulation of myeloid leukocyte differentiation (GO:0002762)	2/8	0.000154473781418782	0.0070903465671221	MYC;CDK6
negative regulation of signal transduction (GO:0009968)	4/114	0.000145927477088829	0.0070903465671221	DDIT4;CISH;SOCS3;BCL2
negative regulation of programmed cell death (GO:0043069)	5/234	0.000204672403820655	0.00782871944614005	XBP1;MYC;PIM1;BCL3;BCL2
regulation of monocyte differentiation (GO:0045655)	2/9	0.000198315989269505	0.00782871944614005	MYC;CDK6
connective tissue development (GO:0061448)	2/11	0.000302089134320595	0.00990420804665381	ARID5B;XBP1
positive regulation of fibroblast proliferation (GO:0048146)	2/11	0.000302089134320595	0.00990420804665381	MYC;CDK6
GO of marker genes in cell states enriched with increasing severity in Naïve CD8 T
Term	Overlap	P.value	Adjusted.P.value	Genes
cytokine-mediated signaling pathway (GO:0019221)	14/344	7.4665797394292e-09	6.37645909747254e-06	IFI6;NFKBIA;IFITM1;MT2A;HLA-C;SOCS1;MYC;PIM1;SOCS3;IFNGR2;TRIM22;HIF1A;STAT3;BCL2
cellular response to cytokine stimulus (GO:0071345)	11/200	1.73001716830768e-08	7.3871733086738e-06	MT2A;XBP1;SOCS1;MYC;PIM1;SOCS3;IFNGR2;HIF1A;STAT3;BCL2;SBNO2
negative regulation of NF-kappaB import into nucleus (GO:0042347)	3/10	2.1962729485719e-05	0.0050956362720145	CYLD;G3BP2;NFKBIA
negative regulation of apoptotic process (GO:0043066)	9/270	2.38671488150562e-05	0.0050956362720145	IFI6;NFKBIA;XBP1;MYC;PIM1;BCL3;PIM2;STAT3;BCL2
regulation of NF-kappaB import into nucleus (GO:0042345)	3/11	3.00733057801792e-05	0.00513652062725461	BCL3;CYLD;NFKBIA
negative regulation of STAT cascade (GO:1904893)	3/13	5.16950189885041e-05	0.00629399122402623	SOCS3;BCL3;SOCS1
negative regulation of programmed cell death (GO:0043069)	8/234	5.89601051431029e-05	0.00629399122402623	NFKBIA;XBP1;MYC;PIM1;BCL3;PIM2;STAT3;BCL2
regulation of response to interferon-gamma (GO:0060330)	3/13	5.16950189885041e-05	0.00629399122402623	SOCS3;IFNGR2;SOCS1
cellular response to interleukin-6 (GO:0071354)	3/17	0.000120883481877324	0.00860287446026956	SOCS3;STAT3;SBNO2
positive regulation of macromolecule biosynthetic process (GO:0010557)	5/79	9.22929582847154e-05	0.00860287446026956	XBP1;MYC;BCL3;HIF1A;AREG
regulation of apoptotic process (GO:0042981)	11/489	0.000104382293983212	0.00860287446026956	NFKBIA;GADD45A;XBP1;MYC;PIM1;ITGA6;BCL3;SGK1;PIM2;STAT3;BCL2
regulation of interferon-gamma-mediated signaling pathway (GO:0060334)	3/17	0.000120883481877324	0.00860287446026956	SOCS3;IFNGR2;SOCS1
GO of marker genes in cell states enriched with increasing severity in CD16bright NK
Term	Overlap	P.value	Adjusted.P.value	Genes
cellular response to type I interferon (GO:0071357)	21/50	3.25871782473734e-34	1.05419521630253e-31	MX1;STAT1;ISG20;IFIT1;IFI27;IFIT3;BST2;OAS3;XAF1;OAS2;RSAD2;IFITM1;OAS1;IFIT2;IFI35;SP100;IRF7;IFI6;ISG15;OASL;MX2
type I interferon signaling pathway (GO:0060337)	21/50	3.25871782473734e-34	1.05419521630253e-31	MX1;STAT1;ISG20;IFIT1;IFI27;IFIT3;BST2;OAS3;XAF1;OAS2;RSAD2;IFITM1;OAS1;IFIT2;IFI35;SP100;IRF7;IFI6;ISG15;OASL;MX2
cytokine-mediated signaling pathway (GO:0019221)	33/368	4.66103709525617e-30	1.00523033354358e-27	MX1;STAT1;HLA-DPA1;IFIT1;ISG20;ANXA2;IFI27;IFIT3;BST2;OAS3;XAF1;HLA-DRB5;OAS2;RSAD2;IL32;IFITM1;CASP1;MT2A;GBP1;OAS1;PSMB9;IFIT2;IFI35;SP100;IRF7;VIM;IFI6;HLA-DRB1;ISG15;OASL;HLA-DPB1;TRIM22;MX2
negative regulation of viral genome replication (GO:0045071)	13/40	1.40441010170786e-19	2.27163333951247e-17	RSAD2;MX1;PLSCR1;IFITM1;ISG20;ISG15;IFIT1;OASL;BST2;OAS3;OAS2;OAS1;EIF2AK2
interferon-gamma-mediated signaling pathway (GO:0060333)	14/55	2.54830374805892e-19	3.29750504998825e-17	HLA-DRB1;STAT1;HLA-DPA1;OASL;MT2A;HLA-DPB1;TRIM22;OAS3;HLA-DRB5;GBP1;SP100;OAS2;IRF7;OAS1
cellular response to interferon-gamma (GO:0071346)	15/74	5.16911223732274e-19	5.57402602924635e-17	HLA-DRB1;CASP1;STAT1;HLA-DPA1;OASL;MT2A;HLA-DPB1;TRIM22;OAS3;HLA-DRB5;GBP1;SP100;OAS2;IRF7;OAS1
negative regulation of viral life cycle (GO:1903901)	13/47	1.58533663328553e-18	1.46530400247962e-16	RSAD2;MX1;PLSCR1;IFITM1;ISG20;ISG15;IFIT1;OASL;BST2;OAS3;OAS2;OAS1;EIF2AK2
regulation of viral genome replication (GO:0045069)	13/51	5.26074149634917e-18	4.25462468517239e-16	RSAD2;MX1;PLSCR1;IFITM1;ISG20;ISG15;IFIT1;OASL;BST2;OAS3;OAS2;OAS1;EIF2AK2
response to cytokine (GO:0034097)	11/89	1.0799072717571e-11	7.76333338696493e-10	MX1;IFITM1;PLSCR1;STAT1;CASP1;ISG15;BST2;XAF1;SP100;MX2;EIF2AK2
regulation of nuclease activity (GO:0032069)	4/6	2.55522891181662e-08	1.65323310594535e-06	OAS2;OAS1;OAS3;OASL
response to interferon-beta (GO:0035456)	5/16	4.41041279785453e-08	2.59412461837444e-06	PLSCR1;IFITM1;STAT1;BST2;XAF1
response to type I interferon (GO:0034340)	4/7	5.93259935784641e-08	3.19865982043886e-06	ISG15;IFIT1;SP100;MX1
response to interferon-gamma (GO:0034341)	6/34	7.59851018312642e-08	3.78172006806369e-06	IFITM1;CASP1;STAT1;HLA-DPA1;BST2;SP100
regulation of T cell proliferation (GO:0042129)	5/27	7.70645930806873e-07	3.56148512308605e-05	CD3E;HLA-DPA1;HLA-DPB1;LGALS3;LILRB1
response to interferon-alpha (GO:0035455)	4/14	1.63865659808831e-06	7.06807212642091e-05	BST2;MX2;IFITM1;EIF2AK2
regulation of immune response (GO:0050776)	8/130	2.00595618218345e-06	8.11158531170433e-05	PLSCR1;IFITM1;CD3E;CLEC2D;CD3G;CD3D;IRF7;LILRB1
T cell receptor signaling pathway (GO:0050852)	8/133	2.38229410388147e-06	9.06673108947829e-05	PSMB9;HLA-DRB1;CD3E;HLA-DPA1;CD3G;HLA-DPB1;HLA-DRB5;CD3D
antigen receptor-mediated signaling pathway (GO:0050851)	8/165	1.1803607216626e-05	0.000424274103842057	PSMB9;HLA-DRB1;CD3E;HLA-DPA1;CD3G;HLA-DPB1;HLA-DRB5;CD3D
regulation of defense response to virus by host (GO:0050691)	4/23	1.38617841206554e-05	0.00047203022768758	IFIT1;LILRB1;PARP9;STAT1
regulation of T cell activation (GO:0050863)	4/25	1.96068579489289e-05	0.000604077956807477	HLA-DPA1;HLA-DPB1;CD2;LGALS3
regulation of interferon-gamma production (GO:0032649)	4/25	1.96068579489289e-05	0.000604077956807477	HLA-DPA1;ISG15;LILRB1;HLA-DPB1
regulation of RNA metabolic process (GO:0051252)	4/29	3.60891564923259e-05	0.00106134928411522	OAS2;OAS1;OAS3;OASL
antigen processing and presentation of exogenous peptide antigen (GO:0002478)	5/69	8.6622912586469e-05	0.00224180097773782	HLA-DRB1;HLA-DPA1;HLA-DPB1;HLA-DRB5;LAG3
antigen processing and presentation of exogenous peptide antigen via MHC class II (GO:0019886)	5/69	8.6622912586469e-05	0.00224180097773782	HLA-DRB1;HLA-DPA1;HLA-DPB1;HLA-DRB5;LAG3
antigen processing and presentation of peptide antigen via MHC class II (GO:0002495)	5/69	8.6622912586469e-05	0.00224180097773782	HLA-DRB1;HLA-DPA1;HLA-DPB1;HLA-DRB5;LAG3
positive regulation of defense response to virus by host (GO:0002230)	3/16	0.000143789138720553	0.00357813741354606	PARP9;LILRB1;STAT1
T cell activation (GO:0042110)	4/47	0.000247891640782784	0.00566733581016264	CD3G;CD3D;CD2;CD3E
negative regulation of leukocyte apoptotic process (GO:2000107)	2/4	0.000254022779744539	0.00566733581016264	IRF7;LILRB1
regulation of lymphocyte apoptotic process (GO:0070228)	2/4	0.000254022779744539	0.00566733581016264	CD3G;LGALS3
negative regulation of transport (GO:0051051)	3/22	0.000384381110024242	0.0080224057479253	BST2;LILRB1;LGALS3
positive regulation of interferon-gamma production (GO:0032729)	3/22	0.000384381110024242	0.0080224057479253	HLA-DPA1;HLA-DPB1;CD2
dynamin family protein polymerization involved in membrane fission (GO:0003373)	2/5	0.000421568123027212	0.00815256354757104	MX1;MX2
dynamin family protein polymerization involved in mitochondrial fission (GO:0003374)	2/5	0.000421568123027212	0.00815256354757104	MX1;MX2
regulation of I-kappaB kinase/NF-kappaB signaling (GO:0043122)	6/149	0.000428419104509143	0.00815256354757104	CASP1;LGALS1;STAT1;BST2;TRIM22;S100A4
cellular response to cytokine stimulus (GO:0071345)	7/216	0.000523618586344986	0.00967946358186303	IL32;CASP1;STAT1;HLA-DPA1;IFIT1;MT2A;VIM
GO of marker genes in cell states enriched with increasing severity in Cytotoxic CD8 T
Term	Overlap	P.value	Adjusted.P.value	Genes
regulation of immune response (GO:0050776)	19/130	9.9298035714741e-18	8.59920989289657e-15	KLRD1;KLRF1;KIR2DL1;FGR;LYN;IFITM1;CD247;NCR1;SH2D1B;KIR2DL3;HCST;KLRB1;TRBC1;IRF7;FCGR3A;KIR3DL2;KIR3DL1;NCR3;TYROBP
cellular defense response (GO:0006968)	9/31	8.05077250679363e-12	3.48598449544164e-09	NCR1;GNLY;SPN;KLRC2;KIR3DL2;CX3CR1;KLRC3;TYROBP;PRF1
response to interferon-gamma (GO:0034341)	7/33	2.09781924919641e-08	6.05570489934697e-06	IFITM1;IFITM3;IFITM2;CCL3;LGALS9;XCL2;CCL4
inflammatory response (GO:0006954)	10/108	7.41642780010913e-08	1.60565661872363e-05	LYN;AOAH;CCL3;NCR3;LGALS9;XCL2;PRDX5;CCL4;PTGDR;CYBA
eosinophil chemotaxis (GO:0048245)	4/7	2.72053516612654e-07	3.92663908977598e-05	CCL4;XCL2;LGALS3;CCL3
eosinophil migration (GO:0072677)	4/7	2.72053516612654e-07	3.92663908977598e-05	CCL4;XCL2;LGALS3;CCL3
antigen receptor-mediated signaling pathway (GO:0050851)	11/169	5.96023267123999e-07	6.45195186661729e-05	HLA-DRB1;PSMB9;TRDC;HLA-DRA;PLCG2;TXK;TRBC1;CD247;PSMB10;CD38;PSME2
regulation of viral entry into host cell (GO:0046596)	5/18	5.67966153617986e-07	6.45195186661729e-05	IFITM1;LGALS1;IFITM3;IFITM2;LGALS9
B cell receptor signaling pathway (GO:0050853)	6/39	1.68550890564159e-06	0.000154143806470217	BAX;TRDC;PLCG2;TXK;TRBC1;CD38
Fc receptor mediated stimulatory signaling pathway (GO:0002431)	8/90	2.18416353756983e-06	0.000154143806470217	FCGR3A;ACTG1;LYN;PLCG2;CD247;ACTR3;ACTB;FGR
Fc-gamma receptor signaling pathway (GO:0038094)	8/89	2.00574435635382e-06	0.000154143806470217	FCGR3A;ACTG1;LYN;PLCG2;CD247;ACTR3;ACTB;FGR
Fc-gamma receptor signaling pathway involved in phagocytosis (GO:0038096)	8/88	1.83988115112466e-06	0.000154143806470217	FCGR3A;ACTG1;LYN;PLCG2;CD247;ACTR3;ACTB;FGR
cytokine-mediated signaling pathway (GO:0019221)	15/374	2.49193220621598e-06	0.000154143806470217	HLA-DRB1;PSMB9;IFITM1;ISG20;IFITM3;HLA-DRA;IFITM2;CCL3;PTPN6;XCL2;XAF1;PSMB10;CCL4;IRF7;PSME2
monocyte chemotaxis (GO:0002548)	4/11	2.49038949676796e-06	0.000154143806470217	CCL4;XCL2;LGALS3;CCL3
T cell receptor signaling pathway (GO:0050852)	9/137	6.19163414129781e-06	0.000326455538512894	HLA-DRB1;PSMB9;HLA-DRA;PLCG2;TXK;TRBC1;CD247;PSMB10;PSME2
cellular response to interferon-gamma (GO:0071346)	7/73	5.85006916068112e-06	0.000326455538512894	HLA-DRB1;HLA-DRA;CCL3;LGALS9;XCL2;CCL4;IRF7
cellular response to type I interferon (GO:0071357)	6/50	7.53938888020541e-06	0.000326455538512894	IFITM1;ISG20;IFITM3;IFITM2;XAF1;IRF7
positive regulation of endopeptidase activity (GO:0010950)	4/14	7.38874415360431e-06	0.000326455538512894	LYN;PRELID1;MBP;PSME2
positive regulation of intracellular signal transduction (GO:1902533)	12/260	6.71174045166467e-06	0.000326455538512894	LYN;FCRL3;LGALS1;BAX;CCL3;LGALS9;RHOC;HCST;PTPN6;CCL4;CXXC5;FGR
type I interferon signaling pathway (GO:0060337)	6/50	7.53938888020541e-06	0.000326455538512894	IFITM1;ISG20;IFITM3;IFITM2;XAF1;IRF7
response to interferon-beta (GO:0035456)	4/16	1.32373349623295e-05	0.000545882479875113	IFITM3;IFITM2;IFITM1;XAF1
immune response-regulating cell surface receptor signaling pathway (GO:0002768)	3/7	2.90749725818362e-05	0.0011444966479941	LYN;FGR;NCR3
neutrophil chemotaxis (GO:0030593)	4/22	5.09025825485576e-05	0.00191659289074134	LGALS3;CCL4;XCL2;CCL3
granulocyte chemotaxis (GO:0071621)	4/24	7.28618636507797e-05	0.00252393495686301	LGALS3;CCL4;XCL2;CCL3
neutrophil migration (GO:1990266)	4/24	7.28618636507797e-05	0.00252393495686301	LGALS3;CCL4;XCL2;CCL3
negative regulation of viral entry into host cell (GO:0046597)	3/10	9.76176693571881e-05	0.0032399170468542	IFITM3;IFITM2;IFITM1
positive regulation of leukocyte chemotaxis (GO:0002690)	4/26	0.000101013579982752	0.0032399170468542	CCL4;LGALS9;XCL2;CCL3
positive regulation of tumor necrosis factor production (GO:0032760)	4/27	0.000117712049931259	0.00364066554430252	LGALS9;SPN;CYBA;CCL3
lymphocyte chemotaxis (GO:0048247)	3/11	0.000133290399307007	0.00372353179999575	CCL4;XCL2;CCL3
regulation of calcium ion import (GO:0090279)	3/11	0.000133290399307007	0.00372353179999575	LGALS3;FCRL3;CCL3
regulation of mast cell degranulation (GO:0043304)	3/11	0.000133290399307007	0.00372353179999575	LYN;LGALS9;FGR
positive regulation of lymphocyte migration (GO:2000403)	3/12	0.000176484496957603	0.00471843518398136	CCL4;SPN;CCL3
response to interleukin-1 (GO:0070555)	4/30	0.000179801802622846	0.00471843518398136	CCL4;LGALS9;XCL2;CCL3
positive regulation of defense response (GO:0031349)	4/31	0.000204927559521471	0.00521962548663511	CCL4;SH2D1B;CYBA;CCL3
chemokine-mediated signaling pathway (GO:0070098)	3/13	0.000227834816685923	0.00525189790230817	CCL4;XCL2;CCL3
natural killer cell activation (GO:0030101)	3/13	0.000227834816685923	0.00525189790230817	NCR1;CD244;NCR3
regulation of ERK1 and ERK2 cascade (GO:0070372)	6/91	0.000230452794789504	0.00525189790230817	LYN;CCL3;LGALS9;PTPN6;XCL2;CCL4
response to cytokine (GO:0034097)	6/90	0.000216922756941702	0.00525189790230817	IFITM1;IFITM3;IFITM2;LGALS9;PTPN6;XAF1
natural killer cell activation involved in immune response (GO:0002323)	2/3	0.000271058690837576	0.00601889298116257	CD244;CORO1A
regulation of natural killer cell mediated cytotoxicity (GO:0042269)	3/14	0.000287956472828012	0.00608220257241606	NCR1;LGALS9;NCR3
response to interferon-alpha (GO:0035455)	3/14	0.000287956472828012	0.00608220257241606	IFITM3;IFITM2;IFITM1
defense response to bacterium (GO:0042742)	5/62	0.000307203341765538	0.00633424033259418	GNLY;SPN;TRDC;TRBC1;FGR
peptidyl-tyrosine phosphorylation (GO:0018108)	4/36	0.00036981009474306	0.00711678982327756	LYN;PTPN6;TXK;FGR
positive regulation of calcium ion transport (GO:0051928)	3/15	0.000357445216094687	0.00711678982327756	CCL4;LGALS3;CCL3
positive regulation of cytokine secretion (GO:0050715)	4/36	0.00036981009474306	0.00711678982327756	LGALS9;MBP;CD244;FGR
cellular response to interleukin-1 (GO:0071347)	6/101	0.00040569283104244	0.00747510620601602	PSMB9;CCL3;XCL2;PSMB10;CCL4;PSME2
neutrophil degranulation (GO:0043312)	11/340	0.000398356894333943	0.00747510620601602	S100A11;PLAC8;LGALS3;CD53;SYNGR1;PTPN6;VAMP8;TYROBP;CD63;CYBA;FGR
neutrophil activation involved in immune response (GO:0002283)	11/342	0.000418630615178856	0.00755279401551853	S100A11;PLAC8;LGALS3;CD53;SYNGR1;PTPN6;VAMP8;TYROBP;CD63;CYBA;FGR
antigen processing and presentation of exogenous peptide antigen via MHC class I, TAP-dependent (GO:0002479)	5/67	0.000441482649159343	0.00764647948343982	PSMB9;PSMB10;VAMP8;PSME2;CYBA
neutrophil mediated immunity (GO:0002446)	11/344	0.000439765672571664	0.00764647948343982	S100A11;PLAC8;LGALS3;CD53;SYNGR1;PTPN6;VAMP8;TYROBP;CD63;CYBA;FGR
antigen processing and presentation of exogenous peptide antigen via MHC class I (GO:0042590)	5/70	0.000540872731413371	0.0079389116170166	PSMB9;PSMB10;VAMP8;PSME2;CYBA
immune response-inhibiting cell surface receptor signaling pathway (GO:0002767)	2/4	0.000538724050716236	0.0079389116170166	LYN;KIR2DL1
macrophage chemotaxis (GO:0048246)	2/4	0.000538724050716236	0.0079389116170166	LGALS3;CCL3
macrophage migration (GO:1905517)	2/4	0.000538724050716236	0.0079389116170166	LGALS3;CCL3
negative regulation of T cell activation (GO:0050868)	3/17	0.000526812365945178	0.0079389116170166	TIGIT;SPN;LGALS3
positive regulation of calcium ion import (GO:0090280)	2/4	0.000538724050716236	0.0079389116170166	LGALS3;CCL3
positive regulation of interleukin-6 production (GO:0032755)	3/17	0.000526812365945178	0.0079389116170166	LGALS9;MBP;CYBA
regulation of dendritic cell apoptotic process (GO:2000668)	2/4	0.000538724050716236	0.0079389116170166	LYN;LGALS9
regulation of lymphocyte apoptotic process (GO:0070228)	2/4	0.000538724050716236	0.0079389116170166	LYN;LGALS3
negative regulation of viral genome replication (GO:0045071)	4/40	0.00055716388492586	0.00804173207242992	IFITM3;IFITM2;IFITM1;ISG20
GO of marker genes in cell states depleted with increasing severity in CD4 Tcm
Term	Overlap	P.value	Adjusted.P.value	Genes
cellular response to type I interferon (GO:0071357)	8/48	4.35303788116394e-14	9.09784917163263e-12	XAF1;STAT1;IFIT3;IFI6;ISG15;MX1;MX2;IRF7
type I interferon signaling pathway (GO:0060337)	8/48	4.35303788116394e-14	9.09784917163263e-12	XAF1;STAT1;IFIT3;IFI6;ISG15;MX1;MX2;IRF7
response to cytokine (GO:0034097)	7/92	6.30778515230118e-10	8.78884731220631e-08	XAF1;STAT1;JUN;JUND;ISG15;MX1;MX2
cytokine-mediated signaling pathway (GO:0019221)	9/347	2.06560422469878e-08	2.15855641481022e-06	XAF1;STAT1;IFIT3;IFI6;ISG15;MX1;MX2;IRF7;MT2A
response to purine-containing compound (GO:0014074)	3/8	4.91639451291591e-07	4.1101058127977e-05	JUND;STAT1;JUN
response to organophosphorus (GO:0046683)	3/10	1.05054229342451e-06	7.31877797752407e-05	JUND;STAT1;JUN
negative regulation of transcription from RNA polymerase II promoter (GO:0000122)	7/360	7.37894600788663e-06	0.000437647188556023	STAT1;JUN;JUND;FOSB;NR4A2;CITED2;IRF7
response to cAMP (GO:0051591)	3/19	8.3760227474837e-06	0.000437647188556023	JUND;STAT1;JUN
positive regulation of transcription from RNA polymerase II promoter (GO:0045944)	7/469	4.11186258801534e-05	0.00190973173532268	STAT1;JUN;JUND;NR4A2;CITED2;RGCC;IRF7
dynamin family protein polymerization involved in membrane fission (GO:0003373)	2/6	6.67854897704291e-05	0.00253784861127631	MX2;MX1
dynamin family protein polymerization involved in mitochondrial fission (GO:0003374)	2/6	6.67854897704291e-05	0.00253784861127631	MX2;MX1
negative regulation of transcription, DNA-templated (GO:0045892)	7/522	8.13284568367859e-05	0.00266582694875133	STAT1;JUN;JUND;FOSB;NR4A2;CITED2;IRF7
negative regulation of viral genome replication (GO:0045071)	3/40	8.29084936214528e-05	0.00266582694875133	PARP10;MX1;ISG15
response to type I interferon (GO:0034340)	2/7	9.33766021465045e-05	0.00278795854980278	MX1;ISG15
interferon-gamma-mediated signaling pathway (GO:0060333)	3/48	0.000143511139480248	0.00374922851892147	IRF7;STAT1;MT2A
negative regulation of viral life cycle (GO:1903901)	3/48	0.000143511139480248	0.00374922851892147	PARP10;MX1;ISG15
mitotic cell cycle arrest (GO:0071850)	2/10	0.000199303698371816	0.00416544729597095	DUSP1;RGCC
negative regulation of transcription from RNA polymerase II promoter in response to stress (GO:0097201)	2/10	0.000199303698371816	0.00416544729597095	CITED2;JUN
regulation of viral genome replication (GO:0045069)	3/52	0.000182339790428441	0.00416544729597095	PARP10;MX1;ISG15
response to molecule of bacterial origin (GO:0002237)	3/51	0.000172062749135335	0.00416544729597095	JUN;JUND;TNFAIP3
negative regulation of endothelial cell proliferation (GO:0001937)	2/11	0.000243272862991134	0.00462218439683154	STAT1;RGCC
regulation of interferon-alpha production (GO:0032647)	2/11	0.000243272862991134	0.00462218439683154	IRF7;STAT1
cellular response to interferon-gamma (GO:0071346)	3/61	0.000293195698955826	0.0051863813563638	IRF7;STAT1;MT2A
regulation of angiogenesis (GO:0045765)	3/63	0.000322597883410189	0.0051863813563638	STAT1;TNFAIP3;RGCC
regulation of cell cycle (GO:0051726)	4/156	0.000317604846588267	0.0051863813563638	MX2;JUND;CITED2;JUN
regulation of transcription from RNA polymerase II promoter (GO:0006357)	8/864	0.000298943974358239	0.0051863813563638	STAT1;JUN;JUND;FOSB;NR4A2;CITED2;RGCC;IRF7
positive regulation of interferon-alpha production (GO:0032727)	2/13	0.000344097888976076	0.00532714509599999	IRF7;STAT1
positive regulation of transcription, DNA-templated (GO:0045893)	7/669	0.000381193607364156	0.00569067599565061	STAT1;JUN;JUND;NR4A2;CITED2;RGCC;IRF7
cellular response to cadmium ion (GO:0071276)	2/16	0.000527295061536813	0.00629740959206822	JUN;MT2A
mitochondrial fission (GO:0000266)	2/16	0.000527295061536813	0.00629740959206822	MX2;MX1
negative regulation of cytokine production (GO:0001818)	3/72	0.000478383552059734	0.00629740959206822	ISG15;TNFAIP3;RGCC
positive regulation of smooth muscle cell proliferation (GO:0048661)	2/16	0.000527295061536813	0.00629740959206822	STAT1;JUN
regulation of endothelial cell apoptotic process (GO:2000351)	2/15	0.000461990825925661	0.00629740959206822	TNFAIP3;RGCC
response to cadmium ion (GO:0046686)	2/16	0.000527295061536813	0.00629740959206822	JUN;MT2A
response to interferon-beta (GO:0035456)	2/16	0.000527295061536813	0.00629740959206822	XAF1;STAT1
negative regulation of cell proliferation (GO:0008285)	4/186	0.000618695433166118	0.00709558048818921	RGCC;PARP10;TNFAIP3;IFIT3
regulation of type I interferon production (GO:0032479)	3/79	0.000628077698715313	0.00709558048818921	IRF7;ISG15;TNFAIP3
regulation of smooth muscle cell proliferation (GO:0048660)	2/18	0.000670534091845452	0.00724252773391996	STAT1;TNFAIP3
response to lipopolysaccharide (GO:0032496)	3/81	0.000675738233547556	0.00724252773391996	JUN;JUND;TNFAIP3
positive regulation of cell differentiation (GO:0045597)	3/84	0.000751468696490165	0.00785284787832222	JUND;JUN;RGCC
negative regulation of homeostatic process (GO:0032845)	2/20	0.000830501129769661	0.00826546362485043	TNFAIP3;TSC22D3
organelle fission (GO:0048285)	2/20	0.000830501129769661	0.00826546362485043	MX2;MX1
negative regulation of blood vessel morphogenesis (GO:2000181)	2/22	0.00100706156210307	0.009789575185095	STAT1;RGCC
GO of marker genes in cell states depleted with increasing severity in CD4 Tem
Term	Overlap	P.value	Adjusted.P.value	Genes
cellular response to type I interferon (GO:0071357)	11/49	3.81191312267388e-20	7.56664754850765e-18	IFI6;MX1;ISG15;STAT1;ISG20;IFIT3;OAS3;XAF1;OAS1;IRF7;MX2
type I interferon signaling pathway (GO:0060337)	11/49	3.81191312267388e-20	7.56664754850765e-18	IFI6;MX1;ISG15;STAT1;ISG20;IFIT3;OAS3;XAF1;OAS1;IRF7;MX2
cytokine-mediated signaling pathway (GO:0019221)	13/372	5.61992612464809e-13	7.43703557161764e-11	IFI6;MX1;ISG15;STAT1;ISG20;MT2A;IFIT3;TRIM22;OAS3;XAF1;OAS1;IRF7;MX2
negative regulation of viral genome replication (GO:0045071)	6/40	3.87149692636065e-10	3.84246069941295e-08	MX1;ISG15;ISG20;OAS3;OAS1;EIF2AK2
negative regulation of viral life cycle (GO:1903901)	6/47	1.07098182054527e-09	8.50359565512942e-08	MX1;ISG15;ISG20;OAS3;OAS1;EIF2AK2
regulation of viral genome replication (GO:0045069)	6/51	1.7848497364242e-09	1.18097557560068e-07	MX1;ISG15;ISG20;OAS3;OAS1;EIF2AK2
interferon-gamma-mediated signaling pathway (GO:0060333)	6/53	2.26797093580937e-09	1.28626351645188e-07	STAT1;MT2A;TRIM22;OAS3;OAS1;IRF7
cellular response to interferon-gamma (GO:0071346)	6/67	9.64067644428177e-09	4.78418568547483e-07	STAT1;MT2A;TRIM22;OAS3;OAS1;IRF7
response to cytokine (GO:0034097)	6/95	8.02813944711162e-08	3.54130151167035e-06	ISG15;MX1;STAT1;XAF1;MX2;EIF2AK2
regulation of cytokine production (GO:0001817)	4/57	9.67136126150064e-06	0.000383953042081575	IRF7;ISG15;PER1;EIF2AK2
negative regulation of cytokine production (GO:0001818)	4/77	3.2065999083702e-05	0.00115729105783906	RGCC;TNFAIP3;ISG15;HERC5
regulation of type I interferon production (GO:0032479)	4/79	3.5485530697873e-05	0.00117397964058796	IRF7;ISG15;HERC5;TNFAIP3
regulation of RNA metabolic process (GO:0051252)	3/29	4.38034284297084e-05	0.0013376893143534	OAS1;RBM38;OAS3
dynamin family protein polymerization involved in membrane fission (GO:0003373)	2/6	8.35971867626681e-05	0.00195224018498701	MX1;MX2
dynamin family protein polymerization involved in mitochondrial fission (GO:0003374)	2/6	8.35971867626681e-05	0.00195224018498701	MX1;MX2
negative regulation of I-kappaB kinase/NF-kappaB signaling (GO:0043124)	3/35	7.77095423209886e-05	0.00195224018498701	TNFAIP3;PER1;STAT1
regulation of nuclease activity (GO:0032069)	2/6	8.35971867626681e-05	0.00195224018498701	OAS1;OAS3
negative regulation of type I interferon production (GO:0032480)	3/40	0.000116370596709281	0.00244180508829015	TNFAIP3;ISG15;HERC5
response to type I interferon (GO:0034340)	2/7	0.0001168622082557	0.00244180508829015	ISG15;MX1
negative regulation of endothelial cell proliferation (GO:0001937)	2/11	0.000304253652306909	0.00603943499829215	RGCC;STAT1
regulation of defense response to virus (GO:0050688)	2/12	0.000364562349844781	0.0065786933131081	TNFAIP3;HERC5
regulation of interferon-alpha production (GO:0032647)	2/12	0.000364562349844781	0.0065786933131081	IRF7;STAT1
regulation of I-kappaB kinase/NF-kappaB signaling (GO:0043122)	4/149	0.000415295921647976	0.00716836873453246	TNFAIP3;TRIM22;PER1;STAT1
positive regulation of interferon-alpha production (GO:0032727)	2/14	0.000501163041874863	0.00795846910497282	IRF7;STAT1
regulation of angiogenesis (GO:0045765)	3/65	0.000494295127726201	0.00795846910497282	TNFAIP3;RGCC;STAT1
mitochondrial fission (GO:0000266)	2/16	0.000658914340077843	0.00902031010382426	MX1;MX2
regulation of endothelial cell apoptotic process (GO:2000351)	2/16	0.000658914340077843	0.00902031010382426	TNFAIP3;RGCC
response to interferon-alpha (GO:0035455)	2/16	0.000658914340077843	0.00902031010382426	MX2;EIF2AK2
response to interferon-beta (GO:0035456)	2/16	0.000658914340077843	0.00902031010382426	XAF1;STAT1
GO of marker genes in cell states depleted with increasing severity in Naïve CD4 T
Too few gene (n=1)
GO of marker genes in cell states depleted with increasing severity in Naïve CD8 T
Too few gene (n=2)
GO of marker genes in cell states depleted with increasing severity in CD8 Tem
No significant GO enriched (adjusted p-value < 0.01)
GO of marker genes in cell states depleted with increasing severity in Cytotoxic CD8 T
Term	Overlap	P.value	Adjusted.P.value	Genes
cellular response to type I interferon (GO:0071357)	15/50	1.72366691429203e-28	2.70615705543849e-26	RSAD2;IFI6;IFIT2;MX1;IFITM1;ISG15;STAT1;ISG20;OASL;IFIT3;BST2;XAF1;OAS1;IRF7;MX2
type I interferon signaling pathway (GO:0060337)	15/50	1.72366691429203e-28	2.70615705543849e-26	RSAD2;IFI6;IFIT2;MX1;IFITM1;ISG15;STAT1;ISG20;OASL;IFIT3;BST2;XAF1;OAS1;IRF7;MX2
negative regulation of viral genome replication (GO:0045071)	10/40	4.71867976917843e-18	4.93888482507342e-16	RSAD2;MX1;PLSCR1;IFITM1;ISG20;ISG15;OASL;BST2;OAS1;EIF2AK2
negative regulation of viral life cycle (GO:1903901)	10/47	2.84807892819738e-17	2.23574195863494e-15	RSAD2;MX1;PLSCR1;IFITM1;ISG20;ISG15;OASL;BST2;OAS1;EIF2AK2
regulation of viral genome replication (GO:0045069)	10/51	6.98002153159476e-17	4.38345352184151e-15	RSAD2;MX1;PLSCR1;IFITM1;ISG20;ISG15;OASL;BST2;OAS1;EIF2AK2
cytokine-mediated signaling pathway (GO:0019221)	16/374	3.64758958618175e-16	1.90890521676845e-14	RSAD2;IFI6;IFIT2;MX1;IFITM1;ISG15;STAT1;ISG20;OASL;IFIT3;BST2;TRIM22;XAF1;OAS1;IRF7;MX2
response to cytokine (GO:0034097)	9/90	1.8142581978116e-12	8.13824391589777e-11	MX1;PLSCR1;IFITM1;STAT1;ISG15;BST2;XAF1;MX2;EIF2AK2
response to interferon-beta (GO:0035456)	5/16	5.35318794932895e-10	2.10112627011161e-08	PLSCR1;IFITM1;STAT1;BST2;XAF1
response to interferon-alpha (GO:0035455)	4/14	5.03083336761278e-08	1.75520186381157e-06	BST2;MX2;IFITM1;EIF2AK2
interferon-gamma-mediated signaling pathway (GO:0060333)	5/55	3.94942752460799e-07	1.24012024272691e-05	OASL;STAT1;TRIM22;OAS1;IRF7
cellular response to interferon-gamma (GO:0071346)	5/73	1.64606357680726e-06	4.69876330106801e-05	OASL;STAT1;TRIM22;OAS1;IRF7
dynamin family protein polymerization involved in membrane fission (GO:0003373)	2/5	7.63804020765709e-05	0.00184488048092641	MX1;MX2
dynamin family protein polymerization involved in mitochondrial fission (GO:0003374)	2/5	7.63804020765709e-05	0.00184488048092641	MX1;MX2
response to interferon-gamma (GO:0034341)	3/33	0.000104097594679874	0.00233476033782003	BST2;IFITM1;STAT1
regulation of nuclease activity (GO:0032069)	2/6	0.000114369748744551	0.00239414007371927	OAS1;OASL
response to type I interferon (GO:0034340)	2/7	0.00015983698711277	0.0031368008720881	ISG15;MX1
regulation of innate immune response (GO:0045088)	3/48	0.000320722153221832	0.00592392683009737	PARP9;PLSCR1;STAT1
regulation of cytokine production (GO:0001817)	3/51	0.000383966137650536	0.00669807595679269	IRF7;ISG15;EIF2AK2
regulation of interferon-alpha production (GO:0032647)	2/13	0.000587467016133791	0.00922323215330052	IRF7;STAT1
regulation of response to interferon-gamma (GO:0060330)	2/13	0.000587467016133791	0.00922323215330052	PARP9;STAT1
GO of marker genes in cell states depleted with increasing severity in CD16bright NK
Term	Overlap	P.value	Adjusted.P.value	Genes
cellular response to type I interferon (GO:0071357)	7/50	4.2892008036452e-09	1.13663821296598e-06	RSAD2;IFI6;MX1;ISG15;IFIT1;IFIT3;OAS1
type I interferon signaling pathway (GO:0060337)	7/50	4.2892008036452e-09	1.13663821296598e-06	RSAD2;IFI6;MX1;ISG15;IFIT1;IFIT3;OAS1
negative regulation of viral genome replication (GO:0045071)	6/40	3.85725664718724e-08	6.81448674336413e-06	RSAD2;PLSCR1;MX1;ISG15;IFIT1;OAS1
negative regulation of viral life cycle (GO:1903901)	6/47	1.05073417716391e-07	1.39222278474218e-05	RSAD2;PLSCR1;MX1;ISG15;IFIT1;OAS1
cytokine-mediated signaling pathway (GO:0019221)	12/368	1.82307735399376e-07	1.61038499602782e-05	RSAD2;IFI6;MX1;ISG15;PIK3R1;IFIT1;JUNB;MAP3K8;IFIT3;OAS1;IFNGR1;FOS
regulation of viral genome replication (GO:0045069)	6/51	1.73576506353621e-07	1.61038499602782e-05	RSAD2;PLSCR1;MX1;ISG15;IFIT1;OAS1
regulation of transcription from RNA polymerase II promoter (GO:0006357)	16/883	3.50697987288113e-06	0.000265528476089572	CHD1;CREM;IER2;PLSCR1;PIK3R1;ZFP36;NR4A2;JUNB;AUTS2;FOSL2;SLA2;FOSB;CD3D;MAFF;FOS;CSRNP1
response to type I interferon (GO:0034340)	3/7	4.03245014848009e-06	0.000267149822336806	ISG15;IFIT1;MX1
positive regulation of transcription from RNA polymerase II promoter (GO:0045944)	11/482	1.99713195645233e-05	0.00117608881879971	IER2;PLSCR1;PIK3R1;NR4A2;JUNB;AUTS2;FOSL2;CD3D;MAFF;FOS;CSRNP1
response to cytokine (GO:0034097)	5/89	7.66150664137953e-05	0.00406059851993115	PLSCR1;MX1;ISG15;JUNB;CXCR4
cellular response to cytokine stimulus (GO:0071345)	7/216	9.0113363646612e-05	0.00434182570297312	PIK3R1;IFIT1;ZFP36;JUNB;CXCR4;IFNGR1;FOS
positive regulation of fat cell differentiation (GO:0045600)	3/20	0.000125456036253492	0.00554097493452923	ZFP36;METRNL;SYAP1
endoderm development (GO:0007492)	2/5	0.000241319490648635	0.00983841000336743	DUSP2;DUSP1

## Sheet: Cross-sectional_B_GO
GO of marker genes in cell states enriched with increasing severity in Memory B
Term	Overlap	P.value	Adjusted.P.value	Genes
neutrophil activation involved in immune response (GO:0002283)	32/350	3.36039427939245e-11	6.02182654867128e-08	SYK;PSAP;ITGAX;FGR;ITGB2;GSTP1;SERPINB1;PTPN6;CMTM6;GDI2;DBNL;SLC11A1;LRMP;CTSZ;TNFRSF1B;TXNDC5;SLC2A3;S100A11;RHOA;ASAH1;CD63;PFKL;CD47;SERPINB6;B4GALT1;CYBA;FTH1;CD68;ADGRE5;GRN;PLAC8;LILRB2
neutrophil degranulation (GO:0043312)	31/348	1.35653033150398e-10	1.16053409922685e-07	PSAP;ITGAX;FGR;ITGB2;GSTP1;SERPINB1;PTPN6;CMTM6;GDI2;DBNL;SLC11A1;LRMP;CTSZ;TNFRSF1B;TXNDC5;SLC2A3;S100A11;RHOA;ASAH1;CD63;PFKL;CD47;SERPINB6;B4GALT1;CYBA;FTH1;CD68;ADGRE5;GRN;PLAC8;LILRB2
neutrophil mediated immunity (GO:0002446)	31/353	1.94285842504496e-10	1.16053409922685e-07	PSAP;ITGAX;FGR;ITGB2;GSTP1;SERPINB1;PTPN6;CMTM6;GDI2;DBNL;SLC11A1;LRMP;CTSZ;TNFRSF1B;TXNDC5;SLC2A3;S100A11;RHOA;ASAH1;CD63;PFKL;CD47;SERPINB6;B4GALT1;CYBA;FTH1;CD68;ADGRE5;GRN;PLAC8;LILRB2
integrin-mediated signaling pathway (GO:0007229)	9/34	5.89361649216799e-08	2.64034018849126e-05	SYK;ITGB7;PLEK;PTK2;FGR;HCK;ITGB2;ADAM15;CD47
antigen processing and presentation of exogenous peptide antigen (GO:0002478)	12/72	9.48903421422004e-08	2.83405821864705e-05	HLA-DQA1;CD74;HLA-DPB1;HLA-DPA1;LGMN;KIF3B;HLA-DRA;HLA-DRB1;IFI30;HLA-DQB1;HLA-DRB5;FCGR2B
antigen processing and presentation of exogenous peptide antigen via MHC class II (GO:0019886)	12/72	9.48903421422004e-08	2.83405821864705e-05	HLA-DQA1;CD74;HLA-DPB1;HLA-DPA1;LGMN;KIF3B;HLA-DRA;HLA-DRB1;IFI30;HLA-DQB1;HLA-DRB5;FCGR2B
antigen processing and presentation of peptide antigen via MHC class II (GO:0002495)	12/73	1.11218980085751e-07	2.84720589019524e-05	HLA-DQA1;CD74;HLA-DPB1;HLA-DPA1;LGMN;KIF3B;HLA-DRA;HLA-DRB1;IFI30;HLA-DQB1;HLA-DRB5;FCGR2B
regulation of cell proliferation (GO:0042127)	26/359	3.1177950305672e-07	6.98386086847053e-05	NR4A3;SYK;JUNB;CIB1;EMP3;TP53I11;CAPNS1;ADARB1;BHLHE40;CSK;FGR;AREG;JUN;PTPN6;HCK;GRB2;SERTAD1;TNFRSF1B;S100A11;RHOA;IFNLR1;CD47;CD86;PTK2;FTH1;AKT2
interferon-gamma-mediated signaling pathway (GO:0060333)	10/57	6.95478612462413e-07	0.000138477519281405	HLA-DQA1;HLA-DPB1;HLA-DPA1;CAMK2D;HLA-DRA;HCK;IFI30;HLA-DQB1;HLA-DRB5;HLA-DRB1
cellular response to molecule of bacterial origin (GO:0071219)	9/47	1.17280523297292e-06	0.000210166697748747	CD86;TNFRSF1B;TNIP2;RHOA;LILRB1;GSTP1;FCGR2B;LILRB2;ZFP36
cytokine-mediated signaling pathway (GO:0019221)	25/365	1.4953069009686e-06	0.000243599087866885	SYK;JUNB;HLA-DPB1;ITGAX;ITGB2;MAP3K8;PTPN6;HCK;TMSB4X;GRB2;HLA-DRB1;TNFRSF1B;TNIP2;HLA-DPA1;HLA-DRA;IFI30;IFNLR1;CD86;HLA-DQA1;UBC;CAMK2D;FOS;HLA-DQB1;HLA-DRB5;MCL1
cellular response to lipopolysaccharide (GO:0071222)	9/53	3.37320896531317e-06	0.000464983881987785	CD86;TNFRSF1B;TNIP2;HCK;RHOA;LILRB1;GSTP1;ZFP36;LILRB2
negative regulation of cytokine secretion (GO:0050710)	6/19	3.30988420664684e-06	0.000464983881987785	EZR;SRGN;TMSB4X;SYT11;LILRB1;FCGR2B
cellular response to interferon-gamma (GO:0071346)	10/70	4.88771597704377e-06	0.000467112203784361	HLA-DQA1;HLA-DPB1;HLA-DPA1;CAMK2D;HLA-DRA;HCK;IFI30;HLA-DQB1;HLA-DRB5;HLA-DRB1
platelet degranulation (GO:0002576)	10/70	4.88771597704377e-06	0.000467112203784361	PSAP;FLNA;SRGN;TTN;CALM1;PLEK;FAM3C;TLN1;TMSB4X;CD63
regulated exocytosis (GO:0045055)	11/84	3.91905821913858e-06	0.000467112203784361	PSAP;FLNA;SRGN;RAB11FIP1;TTN;CALM1;PLEK;FAM3C;TLN1;TMSB4X;CD63
regulation of cardiac muscle hypertrophy (GO:0010611)	5/12	4.7426272186814e-06	0.000467112203784361	NR4A3;CAMK2D;MTPN;MEF2A;RGS2
regulation of phagocytosis (GO:0050764)	6/20	4.63590736554265e-06	0.000467112203784361	SYK;CYBA;FGR;HCK;SLC11A1;FCGR2B
response to lipopolysaccharide (GO:0032496)	11/86	4.95264055351722e-06	0.000467112203784361	CD86;TNFRSF1B;JUNB;TNIP2;JUN;RHOA;LILRB1;SLC11A1;GSTP1;ZFP36;LILRB2
antigen receptor-mediated signaling pathway (GO:0050851)	16/182	5.73236181313191e-06	0.000513619618456619	RFTN1;SYK;CD79A;IGHG3;HLA-DQA1;CD19;UBC;HLA-DPA1;HLA-DPB1;CSK;HLA-DRA;IGHD;HLA-DQB1;HLA-DRB5;NFATC2;HLA-DRB1
regulation of cell motility (GO:2000145)	9/57	6.30969179993603e-06	0.000538427033594541	FLNA;INPP5F;RHOC;PLXNC1;RHOB;MACF1;RHOA;PRKX;AKT2
positive regulation of cellular process (GO:0048522)	19/258	1.03014361937542e-05	0.000839098802691247	JUNB;CIB1;CAPNS1;MTPN;AREG;JUN;FCGR2B;PTPN6;HCK;SERTAD1;EZR;P2RX5;SMC6;LILRB1;CD47;CD86;FLNA;PTK2;AKT2
cellular response to cytokine stimulus (GO:0071345)	17/218	1.45006060850985e-05	0.00112978635236942	CD86;TNFRSF1B;JUNB;CIB1;UBC;PTPN6;HLA-DPA1;ITGAX;FOS;HCK;ITGB2;GRB2;PTPN12;RHOA;MCL1;ZFP36;IFNLR1
positive regulation of cardiac muscle hypertrophy (GO:0010613)	4/8	1.92758482619695e-05	0.00138169280341797	NR4A3;MEF2A;CAMK2D;MTPN
positive regulation of muscle hypertrophy (GO:0014742)	4/8	1.92758482619695e-05	0.00138169280341797	NR4A3;MEF2A;CAMK2D;MTPN
ERBB signaling pathway (GO:0038127)	8/51	2.19364375562328e-05	0.00151192677310651	UBC;CSK;PTK2;CBLB;AREG;GRB2;PTPN12;DGKD
cellular response to oxygen-containing compound (GO:1901701)	13/141	2.64111710534736e-05	0.00175291920473425	CD86;EZR;NR4A3;TNFRSF1B;TNIP2;JUN;FOS;RHOA;LILRB1;GSTP1;ZFP36;LILRB2;H2AFZ
peptidyl-tyrosine phosphorylation (GO:0018108)	7/39	2.92475744864412e-05	0.00183324475918954	SYK;PTPN6;CSK;PTK2;FGR;HCK;GRB2
positive regulation of intracellular signal transduction (GO:1902533)	18/254	2.96674654109914e-05	0.00183324475918954	CD86;TNFRSF1B;LITAF;TNIP2;FCRL3;FLNA;CD19;P2RX5;CD74;PTPN6;RHOC;UBC;HCST;PTK2;FGR;LGALS1;GRB2;RHOA
regulation of cell migration (GO:0030334)	13/149	4.72971262241442e-05	0.00282521500645555	FLNA;CIB1;ADARB1;RHOC;PLXNC1;RHOB;PTK2;FGR;MACF1;RHOA;ADAM15;PRKX;AKT2
positive regulation of lymphocyte proliferation (GO:0050671)	7/44	6.59338721569442e-05	0.00381140319049174	CD86;FCRL3;CD74;HLA-DPB1;HLA-DPA1;NFATC2;LILRB2
peptidyl-tyrosine autophosphorylation (GO:0038083)	6/32	8.5557677250953e-05	0.00479122992605337	SYK;CSK;PTK2;FGR;HCK;GRB2
cellular response to lipid (GO:0071396)	9/81	0.00011210689941553	0.00608774435614029	CD86;TNFRSF1B;TNIP2;RHOA;LILRB1;GSTP1;ZFP36;LILRB2;H2AFZ
heterotypic cell-cell adhesion (GO:0034113)	4/12	0.000126541387129918	0.00647891902105178	ITGB2;LILRB2;ITGAX;ITGB7
positive regulation of leukocyte cell-cell adhesion (GO:1903039)	4/12	0.000126541387129918	0.00647891902105178	NR4A3;HLA-DPB1;HLA-DPA1;CD47
MAPK cascade (GO:0000165)	13/166	0.000143250652338397	0.00713069913862243	TNIP2;UBC;CALM1;CAMK2D;PTK2;MEF2A;GRB2;RASGRP1;MAP3K8;MAP4K3;DUSP5;ZFP36;PEA15
regulation of immune response (GO:0050776)	11/124	0.000156243311120379	0.00756724360885726	SYK;CD19;ITGB7;CLEC2D;HCST;CSK;FGR;ITGB2;LILRB1;FCGR2B;LILRB2
epidermal growth factor receptor signaling pathway (GO:0007173)	6/37	0.000198959093676635	0.00883021100502005	CSK;PTK2;CBLB;AREG;GRB2;DGKD
regulation of calcium ion transport (GO:0051924)	5/24	0.000202030497324677	0.00883021100502005	FCRL3;ORAI1;CD84;LILRB1;LILRB2
regulation of hydrolase activity (GO:0051336)	6/37	0.000198959093676635	0.00883021100502005	ADAP1;FGD4;PLXNC1;CAMK2D;PTK2;SIPA1L1
transmembrane receptor protein tyrosine kinase signaling pathway (GO:0007169)	15/219	0.000200575147044165	0.00883021100502005	ARPC2;SYK;CYBA;ATP6V0E1;UBC;CSK;PTK2;SIPA1L1;FGR;HCK;GRB2;RHOA;MTSS1;AKT2;ATP6V0D1
enzyme linked receptor protein signaling pathway (GO:0007167)	7/53	0.000221609413223092	0.00923544345339025	SYK;CSK;PTK2;FGR;HCK;GRB2;MTSS1
plasma membrane invagination (GO:0099024)	7/53	0.000221609413223092	0.00923544345339025	ARHGAP25;SNX9;IGHG3;ITGB2;IGHD;RHOA;FCGR2B
immunoglobulin mediated immune response (GO:0016064)	3/6	0.00024264511187531	0.00966266756623455	CD74;HLA-DQB1;FCGR2B
positive regulation of myeloid leukocyte mediated immunity (GO:0002888)	3/6	0.00024264511187531	0.00966266756623455	SYK;ITGB2;FGR
GO of marker genes in cell states depleted with increasing severity in Naive B
Term	Overlap	P.value	Adjusted.P.value	Genes
cellular response to type I interferon (GO:0071357)	30/49	1.17030075675784e-46	5.69936468541066e-44	XAF1;IFITM1;IRF9;MYD88;ISG20;HLA-F;IFIT3;MX2;OASL;IFITM2;HLA-C;HLA-A;IFITM3;ADAR;PSMB8;HLA-E;IFI6;OAS3;STAT1;OAS2;OAS1;ISG15;IFI35;STAT2;IRF7;IFIT2;BST2;IFIT1;MX1;RSAD2
type I interferon signaling pathway (GO:0060337)	30/49	1.17030075675784e-46	5.69936468541066e-44	XAF1;IFITM1;IRF9;MYD88;ISG20;HLA-F;IFIT3;MX2;OASL;IFITM2;HLA-C;HLA-A;IFITM3;ADAR;PSMB8;HLA-E;IFI6;OAS3;STAT1;OAS2;OAS1;ISG15;IFI35;STAT2;IRF7;IFIT2;BST2;IFIT1;MX1;RSAD2
cytokine-mediated signaling pathway (GO:0019221)	41/353	1.03866367117744e-29	3.37219471908942e-27	XAF1;TRIM25;B2M;IFITM1;IRF9;MYD88;PML;ISG20;PSME2;HLA-F;IFIT3;MX2;PSME1;IFITM2;HLA-C;OASL;HLA-A;TRIM22;PSMB9;IFITM3;ADAR;PSMB8;HLA-E;JAK2;MT2A;IFI6;OAS3;STAT1;OAS2;OAS1;ISG15;IFI35;STAT2;IRF7;PSMB10;IFIT2;BST2;IFIT1;MX1;RSAD2;MCL1
negative regulation of viral life cycle (GO:1903901)	19/46	2.8923706081673e-25	7.04292243088738e-23	IFIT5;IFITM1;PML;ISG20;EIF2AK2;OASL;IFITM2;IFITM3;PLSCR1;OAS3;IFI16;OAS2;OAS1;ISG15;PARP10;BST2;IFIT1;MX1;RSAD2
negative regulation of viral genome replication (GO:0045071)	18/40	7.97165073536329e-25	1.55287756324877e-22	OAS3;PARP10;OASL;IFIT5;IFITM1;IFITM2;OAS2;IFITM3;BST2;IFIT1;OAS1;PLSCR1;MX1;ISG20;RSAD2;ISG15;EIF2AK2;IFI16
regulation of viral genome replication (GO:0045069)	19/51	3.21190163737784e-24	5.21398699134335e-22	IFIT5;IFITM1;ISG20;EIF2AK2;OASL;IFITM2;IFITM3;ADAR;PLSCR1;OAS3;IFI16;OAS2;OAS1;ISG15;PARP10;BST2;IFIT1;MX1;RSAD2
interferon-gamma-mediated signaling pathway (GO:0060333)	17/55	3.8975762752881e-20	5.42319898875801e-18	TRIM25;OASL;B2M;HLA-C;IRF7;IRF9;HLA-A;TRIM22;STAT1;OAS2;PML;OAS1;HLA-F;HLA-E;JAK2;MT2A;OAS3
cellular response to interferon-gamma (GO:0071346)	18/69	9.08847629836563e-20	1.10652198932602e-17	TRIM25;OASL;B2M;HLA-C;LGALS9;IRF9;HLA-A;TRIM22;STAT1;OAS2;PML;IRF7;OAS1;HLA-F;HLA-E;JAK2;MT2A;OAS3
response to cytokine (GO:0034097)	19/92	1.01197019675707e-18	1.0951766351571e-16	XAF1;IFITM1;LGALS9;MYD88;NUB1;PML;EIF2AK2;MX2;IFITM2;IFITM3;ADAR;PLSCR1;JAK2;TRAFD1;STAT1;ISG15;BST2;MX1;MCL1
response to interferon-beta (GO:0035456)	8/16	4.35274766323066e-12	4.23957622398666e-10	XAF1;IFITM2;IFITM1;STAT1;PNPT1;IFITM3;BST2;PLSCR1
response to interferon-alpha (GO:0035455)	7/14	1.02608202816533e-10	9.08548995848209e-09	MX2;IFITM2;IFITM1;IFITM3;BST2;ADAR;EIF2AK2
antigen processing and presentation of exogenous peptide antigen via MHC class I, TAP-dependent (GO:0002479)	11/66	3.19691150470102e-10	2.594826504649e-08	PSME1;HLA-C;B2M;HLA-A;PSMB10;PSMB9;PSMB8;PSME2;HLA-F;HLA-E;TAP1
antigen processing and presentation of exogenous peptide antigen via MHC class I (GO:0042590)	11/69	5.2649431534663e-10	3.94465740882783e-08	PSME1;HLA-C;B2M;HLA-A;PSMB10;PSMB9;PSMB8;HLA-F;PSME2;HLA-E;TAP1
antigen processing and presentation of exogenous peptide antigen via MHC class I, TAP-independent (GO:0002480)	5/7	4.93007650649104e-09	3.42992465523019e-07	HLA-C;B2M;HLA-A;HLA-F;HLA-E
regulation of type I interferon production (GO:0032479)	10/78	2.94303608478377e-08	1.91101143105293e-06	HERC5;DDX58;TRIM25;IFIH1;UBE2L6;IRF7;MYD88;ZBP1;ISG15;IFI16
response to interferon-gamma (GO:0034341)	7/30	5.18300653377052e-08	3.1551552274328e-06	IFITM2;IFITM1;LGALS9;NUB1;STAT1;IFITM3;BST2
regulation of innate immune response (GO:0045088)	8/47	7.7715388657322e-08	4.45263462071951e-06	TRAFD1;STAT2;STAT1;PLSCR1;PARP9;HLA-E;USP18;IFI16
antigen processing and presentation of peptide antigen via MHC class I (GO:0002474)	6/24	3.13261645167784e-07	1.60587811786012e-05	HLA-C;B2M;HLA-A;HLA-F;HLA-E;TAP1
regulation of nuclease activity (GO:0032069)	4/6	3.00698915410768e-07	1.60587811786012e-05	OAS1;OAS2;OASL;OAS3
regulation of viral entry into host cell (GO:0046596)	5/16	9.39546296946421e-07	4.57559046612907e-05	TRIM25;IFITM2;IFITM1;LGALS9;IFITM3
regulation of I-kappaB kinase/NF-kappaB signaling (GO:0043122)	11/144	1.25638838887358e-06	5.82724900363272e-05	SHISA5;TRIM25;IFIT5;CARD16;LGALS9;MYD88;STAT1;TNFSF10;TRIM22;BST2;RBCK1
positive regulation of I-kappaB kinase/NF-kappaB signaling (GO:0043123)	10/118	1.51675301163802e-06	6.71507924243379e-05	SHISA5;TRIM25;IFIT5;CARD16;LGALS9;MYD88;TNFSF10;TRIM22;BST2;RBCK1
regulation of cytokine production (GO:0001817)	7/51	2.3878493493039e-06	0.000101120228966174	DDX58;IFIH1;IRF7;ZBP1;ISG15;EIF2AK2;IFI16
positive regulation of type I interferon production (GO:0032481)	7/57	5.13489339541558e-06	0.000208391090297282	DDX58;IFIH1;IRF7;MYD88;STAT1;ZBP1;IFI16
regulation of defense response to virus by host (GO:0050691)	5/23	6.76240967972177e-06	0.00026346348112196	DDX58;STAT1;IFIT1;DTX3L;PARP9
negative regulation of type I interferon production (GO:0032480)	6/40	7.62513009020287e-06	0.000285649104148369	HERC5;DDX58;IFIH1;TRIM25;UBE2L6;ISG15
positive regulation of intracellular signal transduction (GO:1902533)	13/249	9.4467387343135e-06	0.00032861155454362	SHISA5;TRIM25;IFIT5;CARD16;LGALS9;MYD88;TNFSF10;TRIM22;DDX60;BST2;RBCK1;JAK2;EIF2AK2
regulation of interferon-alpha production (GO:0032647)	4/12	9.37858688137227e-06	0.00032861155454362	STAT1;DDX58;IFIH1;IRF7
regulation of immune response (GO:0050776)	9/120	1.40817981711739e-05	0.000472954186852532	HLA-C;IFITM1;IRF7;CLEC2D;HLA-A;B2M;PLSCR1;HLA-F;HLA-E
antigen processing and presentation of endogenous peptide antigen (GO:0002483)	3/5	1.69871912956106e-05	0.000533726591029829	HLA-E;TAP1;B2M
positive regulation of tumor necrosis factor secretion (GO:1904469)	3/5	1.69871912956106e-05	0.000533726591029829	DDX58;IFIH1;LGALS9
positive regulation of tumor necrosis factor production (GO:0032760)	5/28	1.88167708755827e-05	0.000572735463525549	DDX58;IFIH1;LGALS9;HLA-E;JAK2
negative regulation of cytokine production (GO:0001818)	7/72	2.46233321750192e-05	0.00072029178812112	HERC5;DDX58;TRIM25;IFIH1;UBE2L6;LGALS9;ISG15
positive regulation of defense response to virus by host (GO:0002230)	4/15	2.51436558481705e-05	0.00072029178812112	STAT1;DDX58;DTX3L;PARP9
positive regulation of cytokine production (GO:0001819)	9/130	2.67911364316993e-05	0.000745559053842146	DDX58;IRF7;LGALS9;MYD88;DDX60;HLA-E;ZBP1;EIF2AK2;IFI16
STAT cascade (GO:0097696)	4/16	3.3211692365877e-05	0.000829440727291389	STAT1;STAT2;JAK2;NMI
positive regulation of interferon-alpha production (GO:0032727)	4/16	3.3211692365877e-05	0.000829440727291389	STAT1;DDX58;IFIH1;IRF7
protein polyubiquitination (GO:0000209)	12/239	3.12195263041735e-05	0.000829440727291389	HERC5;PSME1;PSMB10;FBXO6;RNF213;PSMB9;HERC6;DTX3L;PSMB8;RBCK1;PSME2;TRIM69
regulation of interferon-gamma-mediated signaling pathway (GO:0060334)	4/16	3.3211692365877e-05	0.000829440727291389	STAT1;PARP14;JAK2;PARP9
positive regulation of sequence-specific DNA binding transcription factor activity (GO:0051091)	9/141	5.09165718760963e-05	0.00123981852518295	DDX58;TRIM25;CARD16;LGALS9;MYD88;TRIM22;JUP;RBCK1;EIF2AK2
regulation of tumor necrosis factor secretion (GO:1904467)	3/7	5.84076534087361e-05	0.00135450129571688	DDX58;IFIH1;LGALS9
response to type I interferon (GO:0034340)	3/7	5.84076534087361e-05	0.00135450129571688	MX1;ISG15;IFIT1
cellular response to tumor necrosis factor (GO:0071356)	8/112	6.09775106871926e-05	0.00138121152114711	PSME1;PSMB10;STAT1;PSMB9;PSMB8;PSME2;JAK2;TCL1A
protein ubiquitination (GO:0016567)	15/392	7.46925483403331e-05	0.00165342141098828	HERC5;TRIM25;PSME1;PSMB10;NUB1;RNF213;FBXO6;PSMB9;HERC6;DTX3L;PSMB8;RBCK1;PSME2;ISG15;TRIM69
tumor necrosis factor-mediated signaling pathway (GO:0033209)	7/88	9.04382023742388e-05	0.00195748464694463	PSME1;PSMB10;STAT1;PSMB9;PSMB8;PSME2;JAK2
regulation of hematopoietic progenitor cell differentiation (GO:1901532)	6/63	0.000107564522299341	0.00222910307913953	PSME1;PSMB10;PSMB9;PSMB8;PSME2;EIF2AK2
regulation of hematopoietic stem cell differentiation (GO:1902036)	6/63	0.000107564522299341	0.00222910307913953	PSME1;PSMB10;PSMB9;PSMB8;PSME2;EIF2AK2
SCF-dependent proteasomal ubiquitin-dependent protein catabolic process (GO:0031146)	6/64	0.000117528217539867	0.00238484341424647	PSME1;FBXO6;PSMB10;PSMB9;PSMB8;PSME2
positive regulation of interleukin-6 production (GO:0032755)	4/22	0.000126184267083699	0.00250823420692904	MYD88;DDX58;IFIH1;LGALS9
cellular response to exogenous dsRNA (GO:0071360)	3/9	0.0001377112010845	0.00261574862106091	DDX58;IFIH1;IFIT1
negative regulation of viral entry into host cell (GO:0046597)	3/9	0.0001377112010845	0.00261574862106091	IFITM3;IFITM2;IFITM1
regulation of stem cell differentiation (GO:2000736)	6/66	0.000139649823711671	0.00261574862106091	PSME1;PSMB10;PSMB9;PSMB8;PSME2;EIF2AK2
JAK-STAT cascade (GO:0007259)	4/23	0.000151325710745432	0.00272946744937132	STAT2;STAT1;JAK2;NMI
regulation of type I interferon-mediated signaling pathway (GO:0060338)	4/23	0.000151325710745432	0.00272946744937132	STAT1;STAT2;USP18;ZBP1
positive regulation of NF-kappaB transcription factor activity (GO:0051092)	7/96	0.000156773438827473	0.00277631508032652	TRIM25;CARD16;LGALS9;MYD88;TRIM22;RBCK1;EIF2AK2
positive regulation of interleukin-6 secretion (GO:2000778)	3/10	0.000194992730727315	0.0033914807094358	DDX58;IFIH1;LGALS9
positive regulation of innate immune response (GO:0045089)	4/25	0.000212170662192059	0.00356300387888044	PLSCR1;ZBP1;DDX60;HLA-E
regulation of endopeptidase activity (GO:0052548)	4/25	0.000212170662192059	0.00356300387888044	PSMB8;PSME1;PSMB9;PSME2
regulation of cellular amine metabolic process (GO:0033238)	5/46	0.000220521394386409	0.00357979730220604	PSME1;PSMB10;PSMB9;PSMB8;PSME2
regulation of cellular amino acid metabolic process (GO:0006521)	5/46	0.000220521394386409	0.00357979730220604	PSME1;PSMB10;PSMB9;PSMB8;PSME2
cellular response to dsRNA (GO:0071359)	3/12	0.000351204763583007	0.00545125964268228	DDX58;IFIH1;IFIT1
positive regulation of cysteine-type endopeptidase activity involved in apoptotic signaling pathway (GO:2001269)	3/12	0.000351204763583007	0.00545125964268228	TNFSF10;JAK2;LGALS9
protein deubiquitination (GO:0016579)	10/222	0.000352596876272057	0.00545125964268228	DDX58;TRIM25;PSME1;IFIH1;PSMB10;PSMB9;PSMB8;PSME2;USP15;USP18
regulation of cellular ketone metabolic process (GO:0010565)	5/51	0.000360116085831578	0.00548051668124933	PSME1;PSMB10;PSMB9;PSMB8;PSME2
regulation of RNA metabolic process (GO:0051252)	4/29	0.000383737721815716	0.00575016216997703	OAS1;OAS2;OASL;OAS3
positive regulation of canonical Wnt signaling pathway (GO:0090263)	6/80	0.000402441858014974	0.00593906620767552	PSME1;PSMB10;PSMB9;JUP;PSMB8;PSME2
protein modification by small protein removal (GO:0070646)	10/228	0.000435539526023318	0.00633157460218973	DDX58;TRIM25;PSME1;IFIH1;PSMB10;PSMB9;PSMB8;PSME2;USP15;USP18
regulation of response to interferon-gamma (GO:0060330)	3/13	0.000452540140777516	0.00638803039300435	STAT1;JAK2;PARP9
response to exogenous dsRNA (GO:0043330)	3/13	0.000452540140777516	0.00638803039300435	DDX58;IFIH1;IFIT1
negative regulation of binding (GO:0051100)	5/55	0.000513140365856682	0.00713998166206298	CARD16;IFIT2;IFIT1;JAK2;IFI16
interleukin-1-mediated signaling pathway (GO:0070498)	6/85	0.000557649362860602	0.0075491617103347	PSME1;PSMB10;MYD88;PSMB9;PSMB8;PSME2
negative regulation of G2/M transition of mitotic cell cycle (GO:0010972)	5/56	0.000558048914932339	0.0075491617103347	PSME1;PSMB10;PSMB9;PSMB8;PSME2
ubiquitin-dependent protein catabolic process (GO:0006511)	11/283	0.000625523029087699	0.00834601959358108	TRIM25;PSME1;PSMB10;NUB1;RNF213;PSMB9;PML;DTX3L;PSMB8;RBCK1;PSME2
positive regulation of tyrosine phosphorylation of STAT protein (GO:0042531)	3/15	0.000707319101203557	0.00918571739429686	PARP14;JAK2;PARP9
regulation of response to cytokine stimulus (GO:0060759)	3/15	0.000707319101203557	0.00918571739429686	DDX58;IFIH1;PARP9
GO of marker genes in cell states depleted with increasing severity in Memory B
Term	Overlap	P.value	Adjusted.P.value	Genes
cellular response to type I interferon (GO:0071357)	29/50	2.14293281919788e-42	1.14861199109006e-39	HLA-A;IFIT1;IRF7;IFITM3;IFIT3;STAT2;BST2;IRF9;IFITM2;ISG15;OAS3;OAS1;IRF1;ISG20;IFI35;ADAR;IFIT2;OASL;IFITM1;STAT1;MX1;RSAD2;MYD88;XAF1;IFI6;SP100;MX2;OAS2;HLA-F
type I interferon signaling pathway (GO:0060337)	29/50	2.14293281919788e-42	1.14861199109006e-39	HLA-A;IFIT1;IRF7;IFITM3;IFIT3;STAT2;BST2;IRF9;IFITM2;ISG15;OAS3;OAS1;IRF1;ISG20;IFI35;ADAR;IFIT2;OASL;IFITM1;STAT1;MX1;RSAD2;MYD88;XAF1;IFI6;SP100;MX2;OAS2;HLA-F
cytokine-mediated signaling pathway (GO:0019221)	42/365	7.00091552010269e-28	2.50166047918336e-25	HLA-A;IFIT1;IRF7;IFIT3;TRIM22;IFITM3;STAT2;BST2;PSME2;IRF9;IFITM2;PML;ISG15;OAS3;PSME1;OAS1;TRIM25;IRF1;CASP1;ISG20;IFI35;TRIM5;ADAR;GBP1;IFIT2;OASL;IFITM1;STAT1;MX1;JAK2;RSAD2;MYD88;XAF1;IFI6;AIM2;SP100;MX2;PSMB9;OAS2;MT2A;MCL1;HLA-F
negative regulation of viral life cycle (GO:1903901)	20/47	8.90963972687529e-26	2.38778344680258e-23	IFIT1;IFITM3;BST2;IFI16;PARP10;IFITM2;PML;EIF2AK2;IFIT5;ISG15;OAS3;OAS1;PLSCR1;ISG20;OASL;IFITM1;MX1;RSAD2;OAS2;TRIM5
negative regulation of viral genome replication (GO:0045071)	18/40	7.71153676510336e-24	1.65335348243816e-21	RSAD2;IFIT1;IFITM2;PLSCR1;ISG20;IFITM3;EIF2AK2;IFIT5;OAS2;BST2;ISG15;OASL;OAS3;IFITM1;OAS1;MX1;IFI16;PARP10
regulation of viral genome replication (GO:0045069)	19/51	3.51962630341973e-23	6.28839899544325e-21	IFIT1;IFITM3;BST2;IFI16;PARP10;IFITM2;EIF2AK2;IFIT5;ISG15;OAS3;OAS1;PLSCR1;ISG20;ADAR;OASL;IFITM1;MX1;RSAD2;OAS2
cellular response to interferon-gamma (GO:0071346)	20/70	1.13952523633543e-21	1.74510150478797e-19	HLA-A;IRF7;TRIM22;IRF9;HLA-F;PML;OAS3;OAS1;TRIM25;IRF1;CASP1;GBP1;LGALS9;OASL;STAT1;JAK2;SP100;OAS2;MT2A;TRIM5
response to cytokine (GO:0034097)	22/95	1.54547277567959e-21	2.07093351941065e-19	IFITM3;BST2;IFITM2;PML;EIF2AK2;TRAFD1;ISG15;PLSCR1;NUB1;CASP1;ADAR;LGALS9;IFITM1;STAT1;MX1;JAK2;MYD88;XAF1;SP100;MX2;CCR7;MCL1
interferon-gamma-mediated signaling pathway (GO:0060333)	18/57	1.73877432063216e-20	2.07107341301964e-18	HLA-A;IRF7;PML;TRIM22;SP100;OAS2;GBP1;HLA-F;MT2A;OASL;JAK2;OAS3;IRF9;STAT1;OAS1;TRIM5;TRIM25;IRF1
response to interferon-beta (GO:0035456)	9/16	1.32208762978409e-13	1.41727793912854e-11	XAF1;PLSCR1;IFITM2;IFITM3;PNPT1;BST2;IFITM1;STAT1;IRF1
response to interferon-alpha (GO:0035455)	7/13	1.20282063478968e-10	1.17220338226776e-08	IFITM2;IFITM3;EIF2AK2;ADAR;MX2;BST2;IFITM1
response to interferon-gamma (GO:0034341)	9/30	1.4062742920258e-10	1.25627170087638e-08	NUB1;CASP1;IFITM2;IFITM3;SP100;BST2;LGALS9;IFITM1;STAT1
regulation of innate immune response (GO:0045088)	10/46	4.30045305156393e-10	3.5462197471358e-08	PLSCR1;FCGR2B;STAT2;DHX58;TRAFD1;PARP9;STAT1;USP18;IFI16;IRF1
regulation of type I interferon production (GO:0032479)	12/79	6.02105704189936e-10	4.61040939208294e-08	MYD88;UBE2L6;IRF7;HERC5;ZBP1;DHX58;DDX58;ISG15;IFIH1;IFI16;TRIM25;IRF1
positive regulation of I-kappaB kinase/NF-kappaB signaling (GO:0043123)	13/121	8.96879283982396e-09	6.40969728286086e-07	MYD88;CASP1;TNFSF10;TRIM22;IFIT5;SHISA5;BST2;LGALS9;CCR7;TRIM5;TRIM25;RBCK1;CARD16
regulation of I-kappaB kinase/NF-kappaB signaling (GO:0043122)	14/148	1.23717128812199e-08	8.2890476304173e-07	MYD88;CASP1;TNFSF10;TRIM22;IFIT5;SHISA5;BST2;LGALS9;CCR7;STAT1;TRIM5;TRIM25;RBCK1;CARD16
regulation of viral entry into host cell (GO:0046596)	6/16	4.11271072761335e-08	2.59342700000089e-06	IFITM2;IFITM3;LGALS9;IFITM1;TRIM5;TRIM25
positive regulation of type I interferon production (GO:0032481)	9/56	5.51399393082623e-08	3.28388971880318e-06	MYD88;IRF7;IFIH1;ZBP1;DHX58;DDX58;STAT1;IFI16;IRF1
positive regulation of intracellular signal transduction (GO:1902533)	17/254	5.89134425614602e-08	3.32395844346765e-06	MYD88;DDX60;CASP1;TNFSF10;TRIM22;EIF2AK2;IFIT5;SHISA5;BST2;LGALS9;DHX58;JAK2;CCR7;TRIM5;TRIM25;RBCK1;CARD16
regulation of defense response (GO:0031347)	8/42	7.77106629698613e-08	4.16529153518457e-06	MYD88;CASP1;FCGR2B;HERC5;DHX58;JAK2;USP18;IRF1
regulation of immune response (GO:0050776)	12/124	1.10987191721526e-07	5.66563188216553e-06	IGHV4-39;IGKV4-1;CLEC2D;HLA-A;IRF7;FCGR2B;DHX58;SELL;IFITM1;HLA-F;IRF1;PLSCR1
regulation of nuclease activity (GO:0032069)	4/6	4.84399990233558e-07	2.36034904331988e-05	OAS3;OAS1;OASL;OAS2
regulation of cytokine production (GO:0001817)	8/54	5.96881834982037e-07	2.78198837869889e-05	IRF7;EIF2AK2;ZBP1;DDX58;ISG15;CCR7;IFIH1;IFI16
negative regulation of cytokine production (GO:0001818)	9/75	7.34073120013824e-07	3.27885993606175e-05	UBE2L6;FCGR2B;HERC5;LGALS9;DHX58;DDX58;ISG15;IFIH1;TRIM25
regulation of defense response to virus by host (GO:0050691)	6/25	8.22088049528104e-07	3.52511355637651e-05	DTX3L;IFIT1;AIM2;DDX58;PARP9;STAT1
negative regulation of type I interferon production (GO:0032480)	7/40	9.6087538804671e-07	3.96176313840797e-05	UBE2L6;HERC5;DHX58;DDX58;ISG15;IFIH1;TRIM25
response to type I interferon (GO:0034340)	4/7	1.11829857934911e-06	4.440059544675e-05	IFIT1;MX1;ISG15;SP100
regulation of interleukin-1 beta secretion (GO:0050706)	5/16	1.69095543725579e-06	6.47394367406502e-05	CASP1;AIM2;LGALS9;CCR7;CARD16
positive regulation of cytokine production (GO:0001819)	11/134	2.00260539999708e-06	7.40273444412712e-05	MYD88;DDX60;IRF7;EIF2AK2;ZBP1;DHX58;LGALS9;DDX58;CCR7;IFI16;IRF1
positive regulation of defense response to virus by host (GO:0002230)	5/17	2.36933284202136e-06	8.46641602215634e-05	DTX3L;AIM2;DDX58;PARP9;STAT1
negative regulation of viral entry into host cell (GO:0046597)	4/9	3.94111560595345e-06	0.0001362863203091	IFITM2;IFITM3;IFITM1;TRIM5
positive regulation of NF-kappaB transcription factor activity (GO:0051092)	9/98	7.05471834759612e-06	0.00023633306464447	MYD88;TRIM22;EIF2AK2;AIM2;LGALS9;TRIM5;TRIM25;RBCK1;CARD16
regulation of interferon-alpha production (GO:0032647)	4/12	1.4997027994098e-05	0.000487176182111306	IFIH1;STAT1;DDX58;IRF7
positive regulation of tumor necrosis factor secretion (GO:1904469)	3/5	2.42399728204394e-05	0.000764272084220913	IFIH1;LGALS9;DDX58
positive regulation of sequence-specific DNA binding transcription factor activity (GO:0051091)	10/144	2.60226443691551e-05	0.000797036421820979	MYD88;TRIM22;EIF2AK2;AIM2;LGALS9;DDX58;TRIM5;TRIM25;RBCK1;CARD16
positive regulation of interleukin-1 beta production (GO:0032731)	4/14	2.96900145622007e-05	0.0008841026558522	LGALS9;AIM2;IFI16;CASP1
regulation of response to cytokine stimulus (GO:0060759)	4/15	4.00589710988332e-05	0.0011606274869716	IFIH1;CD24;DDX58;PARP9
antigen processing and presentation of exogenous peptide antigen via MHC class I (GO:0042590)	7/70	4.39517037244901e-05	0.00123990069454351	TAP1;HLA-A;PSMB9;PSME2;PSME1;HLA-F;LNPEP
STAT cascade (GO:0097696)	4/16	5.2848309653304e-05	0.00138178994995956	NMI;STAT1;JAK2;STAT2
positive regulation of interferon-alpha production (GO:0032727)	4/16	5.2848309653304e-05	0.00138178994995956	IFIH1;STAT1;DDX58;IRF7
regulation of interferon-gamma-mediated signaling pathway (GO:0060334)	4/16	5.2848309653304e-05	0.00138178994995956	STAT1;PARP14;PARP9;JAK2
regulation of response to external stimulus (GO:0032101)	6/50	5.57489920940369e-05	0.00142292665535256	MYD88;CASP1;HERC5;USP18;TRIM5;JAK2
regulation of interleukin-1 beta production (GO:0032651)	3/7	8.31534809541641e-05	0.00202592117233782	IFI16;AIM2;CCR7
regulation of tumor necrosis factor secretion (GO:1904467)	3/7	8.31534809541641e-05	0.00202592117233782	IFIH1;LGALS9;DDX58
negative regulation of immune response (GO:0050777)	4/18	8.6990457382449e-05	0.00207230600697745	IFI16;TRAFD1;FCGR2B;DHX58
negative regulation of binding (GO:0051100)	6/55	9.61791788515699e-05	0.00224139303758441	IFIT1;SP100;IFIT2;IFI16;JAK2;CARD16
antigen processing and presentation of exogenous peptide antigen via MHC class I, TAP-independent (GO:0002480)	3/8	0.000131717815569033	0.00288433437854582	HLA-F;LNPEP;HLA-A
cellular response to interferon-beta (GO:0035458)	3/8	0.000131717815569033	0.00288433437854582	STAT1;PNPT1;IRF1
protein polyubiquitination (GO:0000209)	12/246	0.00013183991095965	0.00288433437854582	DTX3L;RNF213;HERC6;PSMB9;TRIM69;HERC5;FBXO6;PSME2;PSME1;TRIM5;LNPEP;RBCK1
positive regulation of cytokine-mediated signaling pathway (GO:0001961)	4/21	0.000164821345967068	0.00346448005640583	PARP9;ZBP1;PARP14;CASP1
positive regulation of interferon-beta production (GO:0032728)	4/21	0.000164821345967068	0.00346448005640583	IFIH1;IRF7;DDX58;IRF1
cellular response to cytokine stimulus (GO:0071345)	11/218	0.000188435488073225	0.00388467006181726	CASP1;IFIT1;PNPT1;STAT2;LGALS9;MT2A;JAK2;CCR7;STAT1;MCL1;IRF1
cellular response to exogenous dsRNA (GO:0071360)	3/9	0.000195606165551223	0.00395641149945115	IFIT1;IFIH1;DDX58
positive regulation of interleukin-6 production (GO:0032755)	4/22	0.000199327368392564	0.00395701738734868	IFIH1;LGALS9;DDX58;MYD88
JAK-STAT cascade (GO:0007259)	4/23	0.000238751592322365	0.00457038762445669	NMI;STAT1;JAK2;STAT2
regulation of type I interferon-mediated signaling pathway (GO:0060338)	4/23	0.000238751592322365	0.00457038762445669	ZBP1;USP18;STAT1;STAT2
regulation of cytokine-mediated signaling pathway (GO:0001959)	6/65	0.000245113583851183	0.00460985547172751	CD24;STAT2;STAT1;RBCK1;USP18;JAK2
positive regulation of interleukin-6 secretion (GO:2000778)	3/10	0.000276652071599856	0.00511329346129389	IFIH1;LGALS9;DDX58
positive regulation of innate immune response (GO:0045089)	4/24	0.000283487846421144	0.0051508300231096	ZBP1;DHX58;DDX60;PLSCR1
antigen processing and presentation of exogenous peptide antigen via MHC class I, TAP-dependent (GO:0002479)	6/67	0.000289619128070791	0.00517452842153146	TAP1;HLA-A;PSMB9;PSME2;PSME1;HLA-F
positive regulation of interleukin-1 beta secretion (GO:0050718)	3/11	0.000376607292467282	0.00661841012335944	LGALS9;AIM2;CASP1
cellular response to dsRNA (GO:0071359)	3/12	0.000497144047295083	0.00819905259538968	IFIT1;IFIH1;DDX58
regulation of adaptive immune response (GO:0002819)	3/12	0.000497144047295083	0.00819905259538968	IRF7;FCGR2B;IRF1
regulation of cysteine-type endopeptidase activity (GO:2000116)	3/12	0.000497144047295083	0.00819905259538968	IFI16;AIM2;PSMB9
response to exogenous dsRNA (GO:0043330)	3/12	0.000497144047295083	0.00819905259538968	IFIT1;IFIH1;DDX58
positive regulation of tumor necrosis factor production (GO:0032760)	4/28	0.00052364200697929	0.00850521562851211	IFIH1;LGALS9;DDX58;JAK2
positive regulation of humoral immune response (GO:0002922)	2/3	0.000547480542105684	0.00875968867369094	FCGR2B;CCR7
regulation of RNA metabolic process (GO:0051252)	4/29	0.000601047149984738	0.00933800789541506	OAS1;OAS2;OASL;OAS3
regulation of interferon-beta production (GO:0032648)	4/29	0.000601047149984738	0.00933800789541506	IFIH1;IRF7;DDX58;IRF1
negative regulation of innate immune response (GO:0045824)	3/13	0.000639857207997547	0.00939625927360782	IFI16;TRAFD1;DHX58
positive regulation of cysteine-type endopeptidase activity involved in apoptotic signaling pathway (GO:2001269)	3/13	0.000639857207997547	0.00939625927360782	LGALS9;TNFSF10;JAK2
positive regulation of interleukin-1 secretion (GO:0050716)	3/13	0.000639857207997547	0.00939625927360782	LGALS9;AIM2;CASP1
regulation of response to interferon-gamma (GO:0060330)	3/13	0.000639857207997547	0.00939625927360782	STAT1;PARP9;JAK2

## Sheet: Cross-sectional_Myeloid_GO
GO of marker genes in cell states enriched with increasing severity in CD14 Mono
Term	Overlap	P.value	Adjusted.P.value	Genes
neutrophil activation involved in immune response (GO:0002283)	20/399	1.93021779231197e-13	4.86892088551666e-11	PKM;ITGAM;CD63;FPR1;LTA4H;PLAC8;S100A8;MGST1;CTSD;GCA;RETN;S100A12;RNASE2;CKAP4;MCEMP1;S100A9;FOLR3;SERPINB1;SELL;CR1
neutrophil degranulation (GO:0043312)	20/396	1.67505498184013e-13	4.86892088551666e-11	PKM;ITGAM;CD63;FPR1;LTA4H;PLAC8;S100A8;MGST1;CTSD;GCA;RETN;S100A12;RNASE2;CKAP4;MCEMP1;S100A9;FOLR3;SERPINB1;SELL;CR1
neutrophil mediated immunity (GO:0002446)	20/400	2.0230973208518e-13	4.86892088551666e-11	PKM;ITGAM;CD63;FPR1;LTA4H;PLAC8;S100A8;MGST1;CTSD;GCA;RETN;S100A12;RNASE2;CKAP4;MCEMP1;S100A9;FOLR3;SERPINB1;SELL;CR1
defense response to fungus (GO:0050832)	3/5	2.35212070012837e-06	0.000424557786373171	S100A12;S100A9;S100A8
granulocyte chemotaxis (GO:0071621)	4/25	1.63105031191513e-05	0.00235523665040545	S100A12;S100A9;S100A8;ANXA1
defense response to bacterium (GO:0042742)	5/70	7.42707830534367e-05	0.00893725089409689	S100A12;S100A9;S100A8;STAB1;HMGB2
GO of marker genes in cell states depleted with increasing severity in CD14 Mono
Term	Overlap	P.value	Adjusted.P.value	Genes
antigen processing and presentation of exogenous peptide antigen (GO:0002478)	12/70	6.1524460169185e-17	1.51587747276897e-14	HLA-DMB;HLA-DRB1;HLA-DPA1;HLA-DRA;HLA-DQA1;HLA-DRB5;HLA-DQA2;HLA-DQB1;HLA-DMA;AP1S2;HLA-DPB1;CD74
antigen processing and presentation of exogenous peptide antigen via MHC class II (GO:0019886)	12/70	6.1524460169185e-17	1.51587747276897e-14	HLA-DMB;HLA-DRB1;HLA-DPA1;HLA-DRA;HLA-DQA1;HLA-DRB5;HLA-DQA2;HLA-DQB1;HLA-DMA;AP1S2;HLA-DPB1;CD74
antigen processing and presentation of peptide antigen via MHC class II (GO:0002495)	12/71	7.38252015958912e-17	1.51587747276897e-14	HLA-DMB;HLA-DRB1;HLA-DPA1;HLA-DRA;HLA-DQA1;HLA-DRB5;HLA-DQA2;HLA-DQB1;HLA-DMA;AP1S2;HLA-DPB1;CD74
cellular response to interferon-gamma (GO:0071346)	10/76	5.08243349841827e-13	7.82694758756414e-11	HLA-DRB1;HLA-DPA1;HLA-DRA;HLA-DQA1;CCL3;HLA-DRB5;CCL3L1;HLA-DQA2;HLA-DQB1;HLA-DPB1
interferon-gamma-mediated signaling pathway (GO:0060333)	8/58	9.01993690745175e-11	1.11125622699806e-08	HLA-DPA1;HLA-DRB1;HLA-DRA;HLA-DQA1;HLA-DRB5;HLA-DQA2;HLA-DQB1;HLA-DPB1
cytokine-mediated signaling pathway (GO:0019221)	14/391	3.97827453988672e-10	4.08436186095037e-08	HLA-DRB1;HLA-DPA1;HLA-DRA;HLA-DQA1;CCL3;JUNB;HLA-DRB5;CCL3L1;HLA-DQA2;HLA-DQB1;CD4;HLA-DPB1;FOS;IL1B
T cell receptor signaling pathway (GO:0050852)	9/128	2.53582831404708e-09	2.23152891636143e-07	HLA-DRB1;HLA-DPA1;HLA-DRA;HLA-DQA1;HLA-DRB5;HLA-DQA2;HLA-DQB1;CD4;HLA-DPB1
antigen receptor-mediated signaling pathway (GO:0050851)	9/158	1.62634413114506e-08	1.2522849809817e-06	HLA-DRB1;HLA-DPA1;HLA-DRA;HLA-DQA1;HLA-DRB5;HLA-DQA2;HLA-DQB1;CD4;HLA-DPB1
cellular response to granulocyte macrophage colony-stimulating factor stimulus (GO:0097011)	3/4	2.8699788513059e-07	1.76790697240443e-05	ZFP36;ZFP36L2;CD4
response to granulocyte macrophage colony-stimulating factor (GO:0097012)	3/4	2.8699788513059e-07	1.76790697240443e-05	ZFP36;ZFP36L2;CD4
cellular response to cytokine stimulus (GO:0071345)	9/240	5.89004436701068e-07	3.02355610839882e-05	HLA-DPA1;CCL3;JUNB;ZFP36L2;CCL3L1;CD4;ZFP36;FOS;IL1B
positive regulation of lymphocyte proliferation (GO:0050671)	5/39	5.71724324502213e-07	3.02355610839882e-05	HLA-DMB;HLA-DPA1;HLA-DPB1;CD74;IL1B
regulation of interleukin-2 biosynthetic process (GO:0045076)	3/6	1.42646373500333e-06	6.75924354432345e-05	ZFP36;IL1B;CD4
regulation of T cell proliferation (GO:0042129)	4/31	8.26246346533573e-06	0.000363548392474772	HLA-DMB;HLA-DPB1;HLA-DPA1;IL1B
cellular response to organic substance (GO:0071310)	5/68	9.44768586204061e-06	0.000387984966067801	CCL3;JUNB;KLF4;JUN;IL1B
positive regulation of T cell proliferation (GO:0042102)	4/35	1.35800405720421e-05	0.00052283156202362	HLA-DMB;HLA-DPB1;HLA-DPA1;IL1B
positive regulation of T cell activation (GO:0050870)	4/40	2.33386765130724e-05	0.000845683807767799	HLA-DMB;HLA-DPB1;HLA-DPA1;IL1B
response to tumor necrosis factor (GO:0034612)	4/46	4.09064226068964e-05	0.00139990868476934	CCL3;ZFP36;ZFP36L2;CCL3L1
positive regulation of nitric oxide biosynthetic process (GO:0045429)	3/17	4.69372026373512e-05	0.00144566584123042	KLF4;KLF2;IL1B
positive regulation of nitric oxide metabolic process (GO:1904407)	3/17	4.69372026373512e-05	0.00144566584123042	KLF4;KLF2;IL1B
negative regulation of viral transcription (GO:0032897)	3/18	5.6157331115533e-05	0.00164630132365231	CCL3;ZFP36;JUN
regulation of ERK1 and ERK2 cascade (GO:0070372)	5/99	5.87964758447255e-05	0.00164630132365231	CCL3;CCL3L1;CD4;CD74;IL1B
positive regulation of reactive oxygen species biosynthetic process (GO:1903428)	3/19	6.64887625124849e-05	0.00178074250903003	KLF4;IL1B;KLF2
regulation of nitric oxide biosynthetic process (GO:0045428)	3/21	9.07178904121171e-05	0.00232842585391101	KLF4;IL1B;KLF2
positive regulation of interferon-gamma production (GO:0032729)	3/24	0.000136829036229088	0.00337146745268473	HLA-DPB1;HLA-DPA1;IL1B
positive regulation of interleukin-2 biosynthetic process (GO:0045086)	2/5	0.000175646882522587	0.00400735109755237	IL1B;CD4
regulation of interferon-gamma production (GO:0032649)	3/26	0.000174726814832438	0.00400735109755237	HLA-DPB1;HLA-DPA1;IL1B
regulation of MAPK cascade (GO:0043408)	4/69	0.000201827669320159	0.00428709807935235	DUSP1;CD74;IL1B;CD4
regulation of T cell activation (GO:0050863)	3/27	0.000195984422442978	0.00428709807935235	HLA-DPB1;HLA-DPA1;CD4
positive regulation of ERK1 and ERK2 cascade (GO:0070374)	4/71	0.000225441382212008	0.00462906304808656	CCL3;CD74;CCL3L1;CD4
cellular response to laminar fluid shear stress (GO:0071499)	2/6	0.000262757091924836	0.00476054025369703	KLF4;KLF2
eosinophil chemotaxis (GO:0048245)	2/6	0.000262757091924836	0.00476054025369703	CCL3;CCL3L1
eosinophil migration (GO:0072677)	2/6	0.000262757091924836	0.00476054025369703	CCL3;CCL3L1
positive regulation of monocyte differentiation (GO:0045657)	2/6	0.000262757091924836	0.00476054025369703	CD74;CD4
positive regulation of nucleic acid-templated transcription (GO:1903508)	7/309	0.000295009120477038	0.00519216052039586	KLF2;KLF4;JUN;CD4;FOS;CD74;IL1B
immunoglobulin mediated immune response (GO:0016064)	2/7	0.000366864374215101	0.00610779606801358	HLA-DQB1;CD74
positive regulation of viral entry into host cell (GO:0046598)	2/7	0.000366864374215101	0.00610779606801358	CD74;CD4
nuclear-transcribed mRNA catabolic process, deadenylation-independent decay (GO:0031086)	2/8	0.000487829040905392	0.00751256722994303	ZFP36;PNRC1
response to interferon-gamma (GO:0034341)	3/36	0.000465786098671034	0.00751256722994303	CCL3;HLA-DPA1;CCL3L1
response to laminar fluid shear stress (GO:0034616)	2/8	0.000487829040905392	0.00751256722994303	KLF4;KLF2
3'-UTR-mediated mRNA destabilization (GO:0061158)	2/9	0.000625512238157878	0.00856256752678339	ZFP36;ZFP36L2
cellular response to corticosteroid stimulus (GO:0071384)	2/9	0.000625512238157878	0.00856256752678339	ZFP36;ZFP36L2
negative regulation of cytokine biosynthetic process (GO:0042036)	2/9	0.000625512238157878	0.00856256752678339	ZFP36;KLF4
positive regulation of cell differentiation (GO:0045597)	4/92	0.000607589758624836	0.00856256752678339	ZFP36;JUN;IL1B;JUNB
response to purine-containing compound (GO:0014074)	2/9	0.000625512238157878	0.00856256752678339	JUNB;JUN
cellular response to fluid shear stress (GO:0071498)	2/10	0.000779775942419243	0.00941847020647556	KLF4;KLF2
negative regulation by host of viral transcription (GO:0043922)	2/10	0.000779775942419243	0.00941847020647556	CCL3;JUN
negative regulation of transcription from RNA polymerase II promoter (GO:0000122)	7/362	0.000762978280258607	0.00941847020647556	FOSB;KLF2;JUNB;KLF4;JUN;ZFP36;NR4A2
regulation of monocyte differentiation (GO:0045655)	2/10	0.000779775942419243	0.00941847020647556	CD74;CD4
regulation of sprouting angiogenesis (GO:1903670)	2/10	0.000779775942419243	0.00941847020647556	KLF4;KLF2
response to organophosphorus (GO:0046683)	2/10	0.000779775942419243	0.00941847020647556	JUNB;JUN
positive regulation of gene expression (GO:0010628)	8/479	0.000813644051724381	0.00963855261273498	KLF2;CCL3;KLF4;JUN;CD4;FOS;CD74;IL1B
GO of marker genes in cell states depleted with increasing severity in CD16 Mono
Term	Overlap	P.value	Adjusted.P.value	Genes
cytokine-mediated signaling pathway (GO:0019221)	47/387	1.33104501303624e-34	1.4175629388836e-31	ISG20;GBP1;HLA-DQB1;HLA-DQA1;OAS2;FOS;HLA-DQA2;HLA-DRB5;IFI27;IFI35;PSMB9;CCL4;NFKBIA;HLA-DPA1;IFIT2;PSME2;IFITM3;CSF3R;CCL3;HLA-C;HLA-A;IFITM1;RSAD2;ISG15;STAT1;XAF1;JUNB;HLA-DRA;MX1;MX2;CCL3L1;IRF7;HLA-DPB1;CXCL8;CD36;CDKN1A;HLA-DRB1;TRIM22;OASL;TNFSF13B;IFIT3;IFIT1;BST2;CXCL10;OAS3;IFI6;OAS1
cellular response to type I interferon (GO:0071357)	23/50	1.61297290073109e-31	5.72605379759539e-29	ISG20;OAS2;IFI27;IFI35;IFIT2;IFITM3;HLA-C;HLA-A;IFITM1;RSAD2;ISG15;STAT1;XAF1;MX1;MX2;IRF7;OASL;IFIT1;IFIT3;BST2;OAS3;IFI6;OAS1
type I interferon signaling pathway (GO:0060337)	23/50	1.61297290073109e-31	5.72605379759539e-29	ISG20;OAS2;IFI27;IFI35;IFIT2;IFITM3;HLA-C;HLA-A;IFITM1;RSAD2;ISG15;STAT1;XAF1;MX1;MX2;IRF7;OASL;IFIT1;IFIT3;BST2;OAS3;IFI6;OAS1
cellular response to interferon-gamma (GO:0071346)	21/76	3.01544613024764e-23	8.02862532178434e-21	GBP1;HLA-DQB1;HLA-DQA1;OAS2;HLA-DQA2;HLA-DRB5;CCL4;CCL3;HLA-C;HLA-A;STAT1;HLA-DRA;CCL3L1;IRF7;HLA-DPB1;HLA-DRB1;TRIM22;OASL;OAS3;HLA-DPA1;OAS1
negative regulation of viral life cycle (GO:1903901)	17/47	2.78365102773975e-21	5.92917668908566e-19	ISG20;PLSCR1;APOBEC3A;MX1;IFITM3;IFI16;OASL;OAS2;IFIT1;OAS1;EIF2AK2;BST2;FCN1;IFITM1;OAS3;RSAD2;ISG15
interferon-gamma-mediated signaling pathway (GO:0060333)	18/59	6.37237568124478e-21	9.69511442932241e-19	HLA-DRA;GBP1;HLA-DQB1;HLA-DRB1;TRIM22;OAS1;HLA-DQA1;OAS2;HLA-C;OASL;HLA-DQA2;IRF7;HLA-A;HLA-DRB5;OAS3;HLA-DPB1;HLA-DPA1;STAT1
negative regulation of viral genome replication (GO:0045071)	16/40	6.20770638703875e-21	9.69511442932241e-19	ISG20;PLSCR1;APOBEC3A;MX1;IFITM3;IFI16;OASL;OAS2;IFIT1;OAS1;EIF2AK2;BST2;IFITM1;OAS3;RSAD2;ISG15
regulation of viral genome replication (GO:0045069)	17/52	2.11670662911346e-20	2.81786570000729e-18	ISG20;PLSCR1;APOBEC3A;MX1;IFITM3;IFI16;OASL;OAS2;IFIT1;OAS1;EIF2AK2;BST2;IFITM1;OAS3;RSAD2;ISG15;CXCL8
antigen processing and presentation of exogenous peptide antigen (GO:0002478)	12/73	7.91282554563129e-11	8.42715920609732e-09	AP1S2;HLA-DMB;HLA-DRA;HLA-DQB1;HLA-DRB1;HLA-DQA1;CD74;HLA-DQA2;HLA-DRB5;HLA-DPB1;HLA-DMA;HLA-DPA1
antigen processing and presentation of exogenous peptide antigen via MHC class II (GO:0019886)	12/73	7.91282554563129e-11	8.42715920609732e-09	AP1S2;HLA-DMB;HLA-DRA;HLA-DQB1;HLA-DRB1;HLA-DQA1;CD74;HLA-DQA2;HLA-DRB5;HLA-DPB1;HLA-DMA;HLA-DPA1
antigen processing and presentation of peptide antigen via MHC class II (GO:0002495)	12/74	9.3456757153941e-11	9.04831330626792e-09	AP1S2;HLA-DMB;HLA-DRA;HLA-DQB1;HLA-DRB1;HLA-DQA1;CD74;HLA-DQA2;HLA-DRB5;HLA-DPB1;HLA-DMA;HLA-DPA1
response to cytokine (GO:0034097)	12/97	2.38435590729364e-09	2.11611586772311e-07	XAF1;JUNB;PLSCR1;STAT1;MX1;IFITM3;JUN;BST2;MX2;EIF2AK2;IFITM1;ISG15
response to interferon-gamma (GO:0034341)	8/35	8.1811602316678e-09	6.70225818978939e-07	IFITM3;CCL3;BST2;CCL3L1;IFITM1;HLA-DPA1;STAT1;CCL4
response to interferon-beta (GO:0035456)	6/16	2.38311451733736e-08	1.81286925783164e-06	XAF1;PLSCR1;IFITM3;BST2;IFITM1;STAT1
regulation of nuclease activity (GO:0032069)	4/5	1.13133794215066e-07	8.03249938926967e-06	OAS2;OAS1;OASL;OAS3
antigen receptor-mediated signaling pathway (GO:0050851)	12/150	3.30389718544208e-07	2.06979441323283e-05	NFKBIA;HLA-DPA1;HLA-DRA;PSME2;HLA-DQB1;HLA-DRB1;HLA-DQA1;HLA-DQA2;HLA-DRB5;HLA-DPB1;PSMB9;MNDA
response to interferon-alpha (GO:0035455)	5/13	3.27279502079378e-07	2.06979441323283e-05	IFITM3;EIF2AK2;BST2;MX2;IFITM1
T cell receptor signaling pathway (GO:0050852)	11/126	4.34701210449542e-07	2.57198216182645e-05	NFKBIA;HLA-DRA;PSME2;HLA-DQB1;HLA-DRB1;HLA-DQA1;HLA-DQA2;HLA-DRB5;HLA-DPB1;PSMB9;HLA-DPA1
regulation of type I interferon production (GO:0032479)	9/79	5.32018193768522e-07	2.9821019808604e-05	HERC5;IFIH1;IFI16;TNFAIP3;ZBP1;DDX58;UBE2L6;IRF7;ISG15
positive regulation of defense response (GO:0031349)	7/42	7.34946614290077e-07	3.91359072109466e-05	NFKBIA;S100A9;PLSCR1;CCL3;CCL3L1;CCL4;GBP5
cellular response to cytokine stimulus (GO:0071345)	14/235	1.23803378945928e-06	6.27859993225777e-05	CD36;JUNB;STAT1;ZFP36L2;CDKN1A;CSF3R;CCL3;IFIT1;FOS;CXCL10;CCL3L1;HLA-DPA1;CCL4;CXCL8
chemokine-mediated signaling pathway (GO:0070098)	5/17	1.51188469921337e-06	7.31889638482837e-05	CCL3;CXCL10;CCL3L1;CCL4;CXCL8
cellular response to tumor necrosis factor (GO:0071356)	10/119	2.11223349555446e-06	9.6604145794575e-05	NFKBIA;STAT1;ZFP36L2;PSME2;CCL3;TNFSF13B;CCL3L1;PSMB9;CCL4;CXCL8
regulation of innate immune response (GO:0045088)	7/49	2.17699483480732e-06	9.6604145794575e-05	CD36;PLSCR1;PARP9;IFI16;TNFAIP3;STAT1;GBP5
inflammatory response (GO:0006954)	10/131	5.04864129260836e-06	0.000215072119065116	S100A9;LYZ;CCL3;NMI;FOS;CXCL10;CCL3L1;SIGLEC1;CCL4;CXCL8
neutrophil chemotaxis (GO:0030593)	5/22	6.12056289857208e-06	0.000250707672576126	S100A9;CCL3;CCL3L1;CCL4;CXCL8
positive regulation of inflammatory response (GO:0050729)	6/38	6.56458569166019e-06	0.000258936435615485	NFKBIA;S100A9;CCL3;CCL3L1;CCL4;GBP5
regulation of cytokine production (GO:0001817)	7/58	6.94453916846467e-06	0.000264140507657674	IFIH1;IFI16;ZBP1;DDX58;EIF2AK2;IRF7;ISG15
regulation of defense response to virus by host (GO:0050691)	5/23	7.74302684446063e-06	0.000284355985839675	PARP9;IFIT1;TNFAIP3;DDX58;STAT1
negative regulation of type I interferon production (GO:0032480)	6/40	8.94328569525892e-06	0.000317486642181692	HERC5;IFIH1;TNFAIP3;UBE2L6;DDX58;ISG15
granulocyte chemotaxis (GO:0071621)	5/24	9.68352385320299e-06	0.000322279778239412	S100A9;CCL3;CCL3L1;CCL4;CXCL8
neutrophil migration (GO:1990266)	5/24	9.68352385320299e-06	0.000322279778239412	S100A9;CCL3;CCL3L1;CCL4;CXCL8
lymphocyte chemotaxis (GO:0048247)	4/12	1.04663927244944e-05	0.000337779037926865	CCL3L1;CXCL10;CCL3;CCL4
regulation of interferon-alpha production (GO:0032647)	4/13	1.49726652678823e-05	0.000468996720891019	IRF7;DDX58;IFIH1;STAT1
positive regulation of response to external stimulus (GO:0032103)	6/44	1.57913589679987e-05	0.00048050849431196	NFKBIA;S100A9;LY86;CCL3;CCL3L1;CCL4
eosinophil chemotaxis (GO:0048245)	3/5	1.84583821482835e-05	0.000531302080754646	CCL3L1;CCL3;CCL4
eosinophil migration (GO:0072677)	3/5	1.84583821482835e-05	0.000531302080754646	CCL3L1;CCL3;CCL4
antigen processing and presentation of exogenous peptide antigen via MHC class I, TAP-dependent (GO:0002479)	7/70	2.44675168878775e-05	0.000685734354883936	TAP1;CD36;PSME2;HLA-C;HLA-A;NCF1;PSMB9
antigen processing and presentation of exogenous peptide antigen via MHC class I (GO:0042590)	7/73	3.22443042815699e-05	0.000880517539996717	TAP1;CD36;PSME2;HLA-C;HLA-A;NCF1;PSMB9
positive regulation of interferon-alpha production (GO:0032727)	4/17	4.79500651416172e-05	0.00127667048439556	STAT1;DDX58;IFIH1;IRF7
positive regulation of cytokine production (GO:0001819)	9/139	5.65832357712807e-05	0.00146978405113205	CD14;IFI16;ZBP1;DDX58;EIF2AK2;IRF7;HLA-DPB1;HLA-DPA1;GBP5
negative regulation of viral transcription (GO:0032897)	4/18	6.10579236610163e-05	0.00154825449283291	JUN;IFITM3;CCL3;CCL4
response to type I interferon (GO:0034340)	3/7	6.34335592973443e-05	0.00157108699189934	IFIT1;ISG15;MX1
positive regulation of type I interferon production (GO:0032481)	6/58	7.85385319649857e-05	0.00181833775092847	IFIH1;IFI16;ZBP1;DDX58;IRF7;STAT1
regulation of viral entry into host cell (GO:0046596)	4/19	7.65974249760778e-05	0.00181833775092847	IFITM3;CD74;FCN1;IFITM1
response to molecule of bacterial origin (GO:0002237)	6/58	7.85385319649857e-05	0.00181833775092847	JUNB;CD14;JUN;TNFAIP3;CXCL10;CXCL8
regulation of NLRP3 inflammasome complex assembly (GO:1900225)	3/8	0.000100570591811652	0.00227888681445552	CD36;EIF2AK2;GBP5
positive regulation of lymphocyte proliferation (GO:0050671)	5/39	0.000112962573922619	0.0025063571089081	HLA-DMB;TNFSF13B;CD74;HLA-DPB1;HLA-DPA1
positive regulation of cytokine-mediated signaling pathway (GO:0001961)	4/21	0.000116016156544434	0.00252157564734331	PARP14;CD74;ZBP1;PARP9
cellular response to exogenous dsRNA (GO:0071360)	3/10	0.000211609236838951	0.0040243542363122	IFIT1;DDX58;IFIH1
monocyte chemotaxis (GO:0002548)	3/10	0.000211609236838951	0.0040243542363122	CCL3L1;CCL3;CCL4
negative regulation by host of viral transcription (GO:0043922)	3/10	0.000211609236838951	0.0040243542363122	JUN;CCL3;CCL4
negative regulation of viral entry into host cell (GO:0046597)	3/10	0.000211609236838951	0.0040243542363122	IFITM3;FCN1;IFITM1
positive regulation of response to cytokine stimulus (GO:0060760)	3/10	0.000211609236838951	0.0040243542363122	CD74;DDX58;IFIH1
response to organophosphorus (GO:0046683)	3/10	0.000211609236838951	0.0040243542363122	JUNB;STAT1;JUN
response to purine-containing compound (GO:0014074)	3/10	0.000211609236838951	0.0040243542363122	JUNB;STAT1;JUN
response to tumor necrosis factor (GO:0034612)	5/45	0.000225829242136868	0.00421944110308358	ZFP36L2;CCL3;CCL3L1;CCL4;CXCL8
cellular response to interleukin-1 (GO:0071347)	7/101	0.000255258328872433	0.00468707103877829	NFKBIA;PSME2;CCL3;CCL3L1;PSMB9;CCL4;CXCL8
regulation of interferon-gamma production (GO:0032649)	4/26	0.000276172692720123	0.00498515114825306	CD14;HLA-DPB1;HLA-DPA1;ISG15
negative regulation of cytokine production (GO:0001818)	6/76	0.000353467704283992	0.00627405175104086	HERC5;IFIH1;TNFAIP3;UBE2L6;DDX58;ISG15
response to interleukin-1 (GO:0070555)	4/28	0.000371028955792749	0.0064778006216275	CCL3L1;CCL3;CCL4;CXCL8
positive regulation of lymphocyte migration (GO:2000403)	3/12	0.000380938767716232	0.00654354496157722	CXCL10;CCL3;CCL4
regulation of natural killer cell chemotaxis (GO:2000501)	2/3	0.000456723498878151	0.00772080200484493	CCL3;CCL4
regulation of inflammatory response (GO:0050727)	6/80	0.000466586631491784	0.00776429316466797	NFKBIA;S100A9;CCL3;TNFAIP3;CCL3L1;CCL4
cellular response to dsRNA (GO:0071359)	3/13	0.000490728598465614	0.00780038742337132	IFIT1;DDX58;IFIH1
regulation of RNA metabolic process (GO:0051252)	4/30	0.000487151415578207	0.00780038742337132	OAS2;OAS1;OASL;OAS3
regulation of response to cytokine stimulus (GO:0060759)	3/13	0.000490728598465614	0.00780038742337132	PARP9;DDX58;IFIH1
positive regulation of intracellular signal transduction (GO:1902533)	11/269	0.000517868850700225	0.00811074008817264	S100A9;CD14;TRIM22;CCL3;TNFSF10;CD74;BST2;EIF2AK2;CXCL10;NCF1;CCL4
positive regulation of tumor necrosis factor production (GO:0032760)	4/31	0.000553973847613085	0.00855046590881067	CD14;IFIH1;DDX58;CCL3
negative regulation of binding (GO:0051100)	5/56	0.000633065320419998	0.00923581597599038	NFKBIA;IFIT2;IFI16;IFIT1;JUN
negative regulation of innate immune response (GO:0045824)	3/14	0.000618901820478421	0.00923581597599038	SERPING1;TNFAIP3;IFI16
pattern recognition receptor signaling pathway (GO:0002221)	4/32	0.00062706139785809	0.00923581597599038	CD14;S100A9;CD36;FCN1
response to exogenous dsRNA (GO:0043330)	3/14	0.000618901820478421	0.00923581597599038	IFIT1;DDX58;IFIH1
GO of marker genes in cell states depleted with increasing severity in intermediate Mono
Term	Overlap	P.value	Adjusted.P.value	Genes
eosinophil chemotaxis (GO:0048245)	2/5	2.1741710323877e-05	0.00321777312793379	CCL3L1;CCL3
eosinophil migration (GO:0072677)	2/5	2.1741710323877e-05	0.00321777312793379	CCL3L1;CCL3
response to tumor necrosis factor (GO:0034612)	3/46	4.24292914156743e-05	0.0041863567530132	CCL3L1;ZFP36L2;CCL3
cellular response to organic substance (GO:0071310)	3/68	0.000137239571044283	0.00469009557365829	JUN;KLF4;CCL3
cellular response to transforming growth factor beta stimulus (GO:0071560)	3/56	7.6761978072952e-05	0.00469009557365829	JUN;FOS;ZFP36L2
lymphocyte chemotaxis (GO:0048247)	2/12	0.000142604257307178	0.00469009557365829	CCL3L1;CCL3
monocyte chemotaxis (GO:0002548)	2/10	9.74033495051142e-05	0.00469009557365829	CCL3L1;CCL3
negative regulation by host of viral transcription (GO:0043922)	2/10	9.74033495051142e-05	0.00469009557365829	JUN;CCL3
positive regulation of pri-miRNA transcription from RNA polymerase II promoter (GO:1902895)	2/12	0.000142604257307178	0.00469009557365829	JUN;FOS
cellular response to interferon-gamma (GO:0071346)	3/75	0.000183712221368491	0.00543788175250735	CCL3L1;CCL3;HLA-DQA1
regulation of inflammatory response (GO:0050727)	3/79	0.000214347123006721	0.00576788621908993	CCL3L1;KLF4;CCL3
cellular response to cadmium ion (GO:0071276)	2/16	0.000258359445677601	0.0057729278946098	JUN;FOS
chemokine-mediated signaling pathway (GO:0070098)	2/17	0.000292547021686308	0.0057729278946098	CCL3L1;CCL3
regulation of pri-miRNA transcription from RNA polymerase II promoter (GO:1902893)	2/16	0.000258359445677601	0.0057729278946098	JUN;FOS
response to cadmium ion (GO:0046686)	2/17	0.000292547021686308	0.0057729278946098	JUN;FOS
negative regulation of viral transcription (GO:0032897)	2/18	0.000328822777822918	0.00608322138972397	JUN;CCL3
cellular response to cytokine stimulus (GO:0071345)	4/237	0.000372883906522432	0.00649256684297882	CCL3L1;FOS;ZFP36L2;CCL3
neutrophil chemotaxis (GO:0030593)	2/21	0.000450122707945563	0.0074020178639937	CCL3L1;CCL3
granulocyte chemotaxis (GO:0071621)	2/23	0.000541326977983636	0.00763013264205506	CCL3L1;CCL3
modulation by host of viral transcription (GO:0043921)	2/23	0.000541326977983636	0.00763013264205506	JUN;CCL3
neutrophil migration (GO:1990266)	2/23	0.000541326977983636	0.00763013264205506	CCL3L1;CCL3
cellular response to tumor necrosis factor (GO:0071356)	3/119	0.000715066000209227	0.00962088800281506	CCL3L1;ZFP36L2;CCL3
positive regulation of neuron death (GO:1901216)	2/27	0.000748344378030447	0.00963086677813097	FOS;CCL3
GO of marker genes in cell states depleted with increasing severity in cDC
Term	Overlap	P.value	Adjusted.P.value	Genes
antigen processing and presentation of exogenous peptide antigen (GO:0002478)	10/74	7.21041750664919e-16	8.28051981122073e-14	HLA-DRA;HLA-DQB1;HLA-DRB1;HLA-DQA1;CD74;HLA-DQA2;HLA-DOA;HLA-DRB5;HLA-DPB1;HLA-DPA1
antigen processing and presentation of exogenous peptide antigen via MHC class II (GO:0019886)	10/74	7.21041750664919e-16	8.28051981122073e-14	HLA-DRA;HLA-DQB1;HLA-DRB1;HLA-DQA1;CD74;HLA-DQA2;HLA-DOA;HLA-DRB5;HLA-DPB1;HLA-DPA1
antigen processing and presentation of peptide antigen via MHC class II (GO:0002495)	10/75	8.3082138574121e-16	8.28051981122073e-14	HLA-DRA;HLA-DQB1;HLA-DRB1;HLA-DQA1;CD74;HLA-DQA2;HLA-DOA;HLA-DRB5;HLA-DPB1;HLA-DPA1
interferon-gamma-mediated signaling pathway (GO:0060333)	8/58	7.12114738799393e-13	5.32305767252546e-11	HLA-DRA;HLA-DQB1;HLA-DRB1;HLA-DQA1;HLA-DQA2;HLA-DRB5;HLA-DPB1;HLA-DPA1
cellular response to interferon-gamma (GO:0071346)	8/75	6.10796035089621e-12	3.65256028983593e-10	HLA-DRA;HLA-DQB1;HLA-DRB1;HLA-DQA1;HLA-DQA2;HLA-DRB5;HLA-DPB1;HLA-DPA1
T cell receptor signaling pathway (GO:0050852)	8/129	5.08254489181678e-10	2.53280153775536e-08	HLA-DRA;HLA-DQB1;HLA-DRB1;HLA-DQA1;HLA-DQA2;HLA-DRB5;HLA-DPB1;HLA-DPA1
antigen receptor-mediated signaling pathway (GO:0050851)	8/157	2.44015568726101e-09	1.04229507213006e-07	HLA-DRA;HLA-DQB1;HLA-DRB1;HLA-DQA1;HLA-DQA2;HLA-DRB5;HLA-DPB1;HLA-DPA1
cytokine-mediated signaling pathway (GO:0019221)	8/390	2.75545211128424e-06	0.000102985022659248	HLA-DRA;HLA-DQB1;HLA-DRB1;HLA-DQA1;HLA-DQA2;HLA-DRB5;HLA-DPB1;HLA-DPA1
lymphocyte activation involved in immune response (GO:0002285)	2/5	5.77566015106604e-05	0.00191880265018749	CD1C;EIF2AK4
immunoglobulin mediated immune response (GO:0016064)	2/7	0.00012092254916043	0.00361558421989687	HLA-DQB1;CD74
positive regulation of lymphocyte proliferation (GO:0050671)	3/42	0.000141743176550898	0.00385283725351987	CD74;HLA-DPB1;HLA-DPA1
T cell activation involved in immune response (GO:0002286)	2/8	0.000160986453114801	0.00401124579011046	CD1C;EIF2AK4

## Sheet: Cross-sectional_NK_T_KEGG
KEGG of marker genes in cell states enriched with increasing severity in CD4 Tcm
Term	Overlap	P.value	Adjusted.P.value	Genes
JAK-STAT signaling pathway	8/75	6.54793015438282e-11	7.53011967754024e-09	IL4R;MYC;SOCS3;CISH;IFNGR2;SOCS2;PIM1;BCL2
Pathways in cancer	8/264	1.34710140163231e-06	7.74583305938578e-05	PTGER2;ITGA6;IL4R;MYC;IFNGR2;PIM1;CDK6;BCL2
PI3K-Akt signaling pathway	6/153	7.75749601160248e-06	0.000297370680444762	ITGA6;IL4R;MYC;DDIT4;CDK6;BCL2
MicroRNAs in cancer	5/97	1.28509916565327e-05	0.000369466010125316	MYC;DDIT4;PIM1;CDK6;BCL2
Small cell lung cancer	4/58	3.27174312763366e-05	0.000752500919355743	ITGA6;MYC;CDK6;BCL2
HIF-1 signaling pathway	4/70	6.88158273826641e-05	0.00131897002483439	IFNGR2;PDK1;LDHA;BCL2
Central carbon metabolism in cancer	3/45	0.00038672351653083	0.00593403098854047	PDK1;MYC;LDHA
Prolactin signaling pathway	3/46	0.000412802155724555	0.00593403098854047	SOCS3;SOCS2;CISH
p53 signaling pathway	3/50	0.000528366132338215	0.00675134502432163	SESN3;CDK6;BCL2
KEGG of marker genes in cell states enriched with increasing severity in CD4 Tem
Term	Overlap	P.value	Adjusted.P.value	Genes
JAK-STAT signaling pathway	4/79	5.93985803651817e-06	0.000475188642921454	PIM1;BCL2;SOCS3;MYC
MicroRNAs in cancer	4/99	1.45959409306264e-05	0.000583837637225055	PIM1;BCL2;MYC;DDIT4
PI3K-Akt signaling pathway	4/157	8.92783569112056e-05	0.00238075618429882	MYC;BCL2;DDIT4;AREG
Colorectal cancer	3/72	0.000182247758607257	0.00364495517214513	MYC;BCL2;AREG
KEGG of marker genes in cell states enriched with increasing severity in Naïve CD4 T
Term	Overlap	P.value	Adjusted.P.value	Genes
JAK-STAT signaling pathway	5/73	7.12002920191161e-07	7.47603066200719e-05	SOCS3;CISH;BCL2;PIM1;MYC
MicroRNAs in cancer	5/95	2.65084868579815e-06	0.000139169556004403	BCL2;PIM1;DDIT4;MYC;CDK6
Small cell lung cancer	4/56	8.82419330639275e-06	0.000308846765723746	MYC;BCL2;CDK6;ITGA6
PI3K-Akt signaling pathway	5/147	2.24653199476635e-05	0.000589714648626168	BCL2;MYC;DDIT4;ITGA6;CDK6
Focal adhesion	4/96	7.47990142095008e-05	0.00157077929839952	MYL12B;ITGA6;BCL2;MYL12A
Pathways in cancer	5/259	0.000327868121532611	0.00573769212682068	BCL2;MYC;PIM1;ITGA6;CDK6
KEGG of marker genes in cell states enriched with increasing severity in Naïve CD8 T
Term	Overlap	P.value	Adjusted.P.value	Genes
JAK-STAT signaling pathway	7/74	2.13606613421719e-07	3.22545986266795e-05	IFNGR2;SOCS3;SOCS1;BCL2;PIM1;MYC;STAT3
MicroRNAs in cancer	7/98	1.4726227033886e-06	0.00011118301410584	SOCS1;BCL2;ABCC1;PIM1;DDIT4;MYC;STAT3
Pathways in cancer	10/262	2.40305223147532e-06	0.000120953628984258	IFNGR2;BCL2;PIM2;NFKBIA;PIM1;ITGA6;HIF1A;MYC;GADD45A;STAT3
Toxoplasmosis	6/71	3.26092321024424e-06	0.00012309985118672	IFNGR2;SOCS1;BCL2;NFKBIA;ITGA6;STAT3
Small cell lung cancer	5/58	2.06071704837601e-05	0.000622336548609556	BCL2;NFKBIA;ITGA6;MYC;GADD45A
Epstein-Barr virus infection	7/154	2.92995196851697e-05	0.000737371245410104	HLA-C;BCL2;MYC;NFKBIA;EIF2AK2;GADD45A;STAT3
HIF-1 signaling pathway	5/70	5.15927228389164e-05	0.0011129287355252	IFNGR2;BCL2;LDHA;HIF1A;STAT3
Osteoclast differentiation	5/79	9.22929582847154e-05	0.001742029587624	IFNGR2;SOCS3;SOCS1;NFKBIA;CYLD
Kaposi sarcoma-associated herpesvirus infection	6/131	0.000108519313000803	0.00182071291812458	HLA-C;MYC;NFKBIA;HIF1A;EIF2AK2;STAT3
Acute myeloid leukemia	4/50	0.000196954447984712	0.00288612497163807	PIM1;PIM2;MYC;STAT3
Necroptosis	5/94	0.00021024751449019	0.00288612497163807	IFNGR2;BCL2;CYLD;EIF2AK2;STAT3
PI3K-Akt signaling pathway	6/154	0.000262761514803053	0.00330641572793842	BCL2;MYC;SGK1;DDIT4;ITGA6;AREG
Hepatitis C	5/102	0.000307863340668621	0.00357595111084321	SOCS3;MYC;NFKBIA;EIF2AK2;STAT3
NF-kappa B signaling pathway	4/68	0.000644065935540608	0.00694671116190227	NFKBIA;BCL2;GADD45A;CYLD
Colorectal cancer	4/72	0.000799628055649031	0.00754648977518773	MYC;BCL2;GADD45A;AREG
PD-L1 expression and PD-1 checkpoint pathway in cancer	4/72	0.000799628055649031	0.00754648977518773	STAT3;NFKBIA;IFNGR2;HIF1A
Viral carcinogenesis	5/133	0.00103495849456839	0.00919286662822509	HLA-C;NFKBIA;PXN;EIF2AK2;STAT3
Th17 cell differentiation	4/80	0.00118736687786416	0.00996068880874935	STAT3;NFKBIA;IFNGR2;HIF1A
KEGG of marker genes in cell states enriched with increasing severity in CD16bright NK
Term	Overlap	P.value	Adjusted.P.value	Genes
Influenza A	14/121	3.1946864967386e-14	2.42796173752134e-12	OAS1;RSAD2;HLA-DRB5;OAS2;HLA-DPA1;IRF7;MX1;HLA-DPB1;OAS3;HLA-DRB1;STAT1;EIF2AK2;MX2;CASP1
Epstein-Barr virus infection	15/160	8.32946121862577e-14	3.16519526307779e-12	OAS1;VIM;HLA-DRB5;OAS2;CD3G;HLA-DPA1;IRF7;CD3E;HLA-DPB1;ISG15;OAS3;CD3D;HLA-DRB1;EIF2AK2;STAT1
Measles	11/101	4.41963496560594e-11	1.1196408579535e-09	OAS1;OAS2;CD3G;IRF7;CD3E;MX1;OAS3;CD3D;EIF2AK2;MX2;STAT1
Hematopoietic cell lineage	8/43	2.81687908980799e-10	5.35207027063519e-09	HLA-DRB5;CD3G;CD2;HLA-DPA1;HLA-DPB1;CD3D;HLA-DRB1;CD3E
Hepatitis C	10/109	1.99671051001909e-09	3.03499997522901e-08	OAS1;RSAD2;OAS2;IRF7;MX1;OAS3;STAT1;EIF2AK2;MX2;IFIT1
Th1 and Th2 cell differentiation	8/67	1.11826698161236e-08	1.41647151004232e-07	HLA-DRB5;CD3G;HLA-DPA1;HLA-DPB1;CD3D;HLA-DRB1;CD3E;STAT1
Th17 cell differentiation	8/80	4.64479664463965e-08	5.04292207132305e-07	HLA-DRB5;CD3G;HLA-DPA1;HLA-DPB1;CD3D;HLA-DRB1;CD3E;STAT1
Coronavirus disease	9/151	5.73783573083995e-07	5.45094394429796e-06	OAS1;OAS2;MX1;ISG15;OAS3;STAT1;EIF2AK2;MX2;CASP1
Asthma	4/13	1.17630380885747e-06	9.9332321636853e-06	HLA-DPA1;HLA-DRB1;HLA-DRB5;HLA-DPB1
Antigen processing and presentation	6/60	2.47290245354612e-06	1.87940586469505e-05	HLA-DRB5;HLA-DPA1;HLA-DPB1;KLRC2;HLA-DRB1;KLRC4
Herpes simplex virus 1 infection	12/360	3.4086079271242e-06	2.17697705241868e-05	OAS1;HLA-DRB5;OAS2;HLA-DPA1;IRF7;HLA-DPB1;SP100;BST2;OAS3;HLA-DRB1;EIF2AK2;STAT1
Inflammatory bowel disease	5/36	3.4373321880295e-06	2.17697705241868e-05	HLA-DRB5;HLA-DPA1;HLA-DPB1;HLA-DRB1;STAT1
Autoimmune thyroid disease	4/21	9.4625672544788e-06	5.13682222385992e-05	HLA-DPA1;HLA-DRB1;HLA-DRB5;HLA-DPB1
Intestinal immune network for IgA production	4/21	9.4625672544788e-06	5.13682222385992e-05	HLA-DPA1;HLA-DRB1;HLA-DRB5;HLA-DPB1
Staphylococcus aureus infection	4/22	1.15080536917948e-05	5.8307472038427e-05	HLA-DPA1;HLA-DRB1;HLA-DRB5;HLA-DPB1
Allograft rejection	4/23	1.38617841206554e-05	6.5843474573113e-05	HLA-DPA1;HLA-DRB1;HLA-DRB5;HLA-DPB1
NOD-like receptor signaling pathway	7/123	1.52786092922308e-05	6.83043709535022e-05	OAS1;OAS2;IRF7;OAS3;STAT1;GBP1;CASP1
Systemic lupus erythematosus	4/24	1.65517411603635e-05	6.98851293437572e-05	HLA-DPA1;HLA-DRB1;HLA-DRB5;HLA-DPB1
Leishmaniasis	5/50	1.79884557339878e-05	7.19538229359511e-05	HLA-DRB5;HLA-DPA1;HLA-DPB1;HLA-DRB1;STAT1
Type I diabetes mellitus	4/25	1.96068579489289e-05	7.45060602059299e-05	HLA-DPA1;HLA-DRB1;HLA-DRB5;HLA-DPB1
Cell adhesion molecules	5/55	2.87926233053785e-05	0.000104201874819465	HLA-DRB5;CD2;HLA-DPA1;HLA-DPB1;HLA-DRB1
Graft-versus-host disease	4/28	3.12661178389947e-05	0.000108010225261982	HLA-DPA1;HLA-DRB1;HLA-DRB5;HLA-DPB1
Human T-cell leukemia virus 1 infection	7/168	0.000112427029974169	0.000367976929851965	HLA-DRB5;CD3G;HLA-DPA1;HLA-DPB1;CD3D;HLA-DRB1;CD3E
Toxoplasmosis	5/74	0.000121045042714462	0.000367976929851965	HLA-DRB5;HLA-DPA1;HLA-DPB1;HLA-DRB1;STAT1
Viral myocarditis	4/39	0.000118932419279128	0.000367976929851965	HLA-DPA1;HLA-DRB1;HLA-DRB5;HLA-DPB1
Rheumatoid arthritis	4/44	0.000191489755801522	0.000559739286189066	HLA-DPA1;HLA-DRB1;HLA-DRB5;HLA-DPB1
Tuberculosis	5/115	0.00093665092824194	0.00263649890912546	HLA-DRB5;HLA-DPA1;HLA-DPB1;HLA-DRB1;STAT1
PD-L1 expression and PD-1 checkpoint pathway in cancer	4/71	0.00119937422343315	0.00325544432074711	CD3E;CD3G;CD3D;STAT1
Human papillomavirus infection	6/189	0.00148476473061969	0.00389110756989987	MX1;ISG15;EIF2AK2;MX2;OASL;STAT1
Phagosome	4/98	0.00390407924386325	0.00989033408445356	HLA-DPA1;HLA-DRB1;HLA-DRB5;HLA-DPB1
KEGG of marker genes in cell states enriched with increasing severity in Cytotoxic CD8 T
Term	Overlap	P.value	Adjusted.P.value	Genes
Natural killer cell mediated cytotoxicity	20/90	1.79187418394797e-22	2.52654259936664e-20	CD247;HCST;TYROBP;SH2D1B;KIR3DL1;KIR2DL1;NCR3;PRF1;KIR3DL2;KLRC3;NCR1;PTPN6;FCGR3A;PLCG2;CD244;KIR2DL3;KLRC2;KLRD1;GZMB;RAC2
Graft-versus-host disease	9/29	4.06311919528611e-12	2.86449903267671e-10	KIR3DL1;KIR2DL3;KLRD1;PRF1;GZMB;KIR2DL1;HLA-DRB1;HLA-DRA;KIR3DL2
Antigen processing and presentation	10/60	2.11034390458551e-10	9.91861635155191e-09	KIR3DL1;KLRC3;PSME2;KIR2DL3;KLRC2;KLRD1;KIR2DL1;HLA-DRB1;HLA-DRA;KIR3DL2
Chemokine signaling pathway	9/111	1.07246813281319e-06	3.78045016816649e-05	LYN;CCL3;PLCG2;CCL4;CX3CR1;RAC2;FGR;XCL2;CCL4L2
Viral myocarditis	6/41	2.28719478472622e-06	6.44988929292793e-05	ACTB;PRF1;ACTG1;RAC2;HLA-DRB1;HLA-DRA
Leukocyte transendothelial migration	7/67	3.27242730944133e-06	7.69020417718712e-05	PLCG2;ACTB;ACTG1;RAC2;VASP;TXK;CYBA
Fc gamma R-mediated phagocytosis	7/72	5.33062547153266e-06	0.000107374027355158	LYN;FCGR3A;PLCG2;ACTR3;RAC2;VASP;ARPC5L
Viral protein interaction with cytokine and cytokine receptor	5/34	1.63324480295379e-05	0.000287859396520605	CCL3;CCL4;CX3CR1;XCL2;CCL4L2
Phagosome	7/95	3.3407850490621e-05	0.000523389657686396	CYBA;CORO1A;FCGR3A;ACTB;ACTG1;HLA-DRB1;HLA-DRA
Autoimmune thyroid disease	4/24	7.28618636507797e-05	0.000933956615887266	GZMB;HLA-DRB1;PRF1;HLA-DRA
Neutrophil extracellular trap formation	6/73	6.76164624737147e-05	0.000933956615887266	FCGR3A;PLCG2;ACTB;ACTG1;RAC2;CYBA
Allograft rejection	4/25	8.61042623372022e-05	0.00101172508246213	GZMB;HLA-DRB1;PRF1;HLA-DRA
Leishmaniasis	5/50	0.000110148872153829	0.00103539939824599	CYBA;FCGR3A;PTPN6;HLA-DRB1;HLA-DRA
Platelet activation	6/79	0.00010541379080732	0.00103539939824599	LYN;PLCG2;ACTB;VAMP8;ACTG1;VASP
Type I diabetes mellitus	4/26	0.000101013579982752	0.00103539939824599	GZMB;HLA-DRB1;PRF1;HLA-DRA
B cell receptor signaling pathway	5/61	0.000284572648550932	0.00250779646535509	LYN;IFITM1;PLCG2;PTPN6;RAC2
Adherens junction	4/45	0.000875681986374527	0.00653927494820733	PTPN6;ACTG1;ACTB;RAC2
Apoptosis	6/116	0.000846385361034436	0.00653927494820733	BAX;ACTB;CTSW;PRF1;GZMB;ACTG1
Epstein-Barr virus infection	7/161	0.000881178893730066	0.00653927494820733	CD247;LYN;BAX;PLCG2;IRF7;HLA-DRB1;HLA-DRA
Hematopoietic cell lineage	4/46	0.000952084536258557	0.00671219598062283	HLA-DRB1;CD38;HLA-DRA;CD7
Influenza A	6/120	0.00101041303423603	0.00678420180129905	BAX;ACTB;IRF7;ACTG1;HLA-DRB1;HLA-DRA
Cytokine-cytokine receptor interaction	5/83	0.00117633017971057	0.00721141544952999	CCL3;CCL4;CX3CR1;XCL2;CCL4L2
Staphylococcus aureus infection	3/22	0.00115229011151717	0.00721141544952999	HLA-DRB1;FCGR3A;HLA-DRA
Regulation of actin cytoskeleton	6/129	0.00146844844685746	0.00862713462528758	ACTB;ACTR3;ACTG1;RAC2;PFN1;ARPC5L
Bacterial invasion of epithelial cells	4/53	0.00162319453438087	0.00880188545699362	ACTR3;ACTG1;ACTB;ARPC5L
Pathogenic Escherichia coli infection	6/131	0.00158884218787235	0.00880188545699362	BAX;ACTB;ACTR3;PTPN6;ACTG1;ARPC5L
Systemic lupus erythematosus	3/25	0.00168546742793495	0.00880188545699362	HLA-DRB1;FCGR3A;HLA-DRA
Shigellosis	7/185	0.00196827300570149	0.0099116604929968	BAX;PLCG2;ACTB;ACTR3;ACTG1;PFN1;ARPC5L
KEGG of marker genes in cell states depleted with increasing severity in CD4 Tcm
Term	Overlap	P.value	Adjusted.P.value	Genes
Measles	6/100	5.27527355511554e-08	4.3784770507459e-06	IRF7;TNFAIP3;MX1;JUN;MX2;STAT1
IL-17 signaling pathway	4/51	3.88655466431274e-06	0.000161292018568979	FOSB;TNFAIP3;JUN;JUND
Coronavirus disease	5/150	1.43257571118624e-05	0.000337740087168094	MX1;ISG15;JUN;MX2;STAT1
Epstein-Barr virus infection	5/154	1.62766307068961e-05	0.000337740087168094	IRF7;TNFAIP3;ISG15;JUN;STAT1
Osteoclast differentiation	4/81	2.47866802500266e-05	0.000411458892150442	FOSB;JUND;JUN;STAT1
Hepatitis C	4/104	6.62822478953338e-05	0.000916904429218784	IRF7;MX2;MX1;STAT1
Influenza A	4/114	9.48207115153029e-05	0.00112430272225288	IRF7;MX2;MX1;STAT1
NOD-like receptor signaling pathway	4/123	0.000127352088397823	0.00132127791712742	IRF7;TNFAIP3;JUN;STAT1
Toll-like receptor signaling pathway	3/58	0.000252437030874776	0.00232803039584516	IRF7;JUN;STAT1
Cocaine addiction	2/18	0.000670534091845452	0.0050594845111975	FOSB;JUN
Human papillomavirus infection	4/186	0.000618695433166118	0.0050594845111975	STAT1;MX2;MX1;ISG15
KEGG of marker genes in cell states depleted with increasing severity in CD4 Tem
Term	Overlap	P.value	Adjusted.P.value	Genes
Measles	8/100	5.66776971842489e-11	2.5504963732912e-09	OAS1;IRF7;TNFAIP3;MX1;OAS3;EIF2AK2;MX2;STAT1
Hepatitis C	7/106	4.13635963499422e-09	9.30680917873699e-08	OAS1;IRF7;MX1;OAS3;EIF2AK2;MX2;STAT1
Influenza A	7/119	9.31757232278706e-09	1.39763584841806e-07	OAS1;IRF7;MX1;OAS3;EIF2AK2;MX2;STAT1
Coronavirus disease	7/149	4.45083983913977e-08	5.00719481903224e-07	OAS1;MX1;ISG15;OAS3;EIF2AK2;MX2;STAT1
Epstein-Barr virus infection	7/158	6.67162753253996e-08	6.00446477928597e-07	OAS1;IRF7;TNFAIP3;ISG15;OAS3;EIF2AK2;STAT1
NOD-like receptor signaling pathway	5/126	1.09423778171934e-05	8.20678336289503e-05	OAS1;IRF7;TNFAIP3;OAS3;STAT1
Human papillomavirus infection	5/186	7.1378342545193e-05	0.000458860773504812	MX1;ISG15;EIF2AK2;MX2;STAT1
Herpes simplex virus 1 infection	5/359	0.0014778484782213	0.00792615930228631	OAS1;IRF7;OAS3;EIF2AK2;STAT1
Necroptosis	3/97	0.00158523186045726	0.00792615930228631	EIF2AK2;TNFAIP3;STAT1
KEGG of marker genes in cell states depleted with increasing severity in Naïve CD4 T
Too few gene (n=1)
KEGG of marker genes in cell states depleted with increasing severity in Naïve CD8 T
Too few gene (n=2)
KEGG of marker genes in cell states depleted with increasing severity in CD8 Tem
No significant KEGG pathways enriched (adjusted p-value < 0.01)
KEGG of marker genes in cell states depleted with increasing severity in Cytotoxic CD8 T
Term	Overlap	P.value	Adjusted.P.value	Genes
Hepatitis C	7/108	1.52779385153696e-08	6.26395479130155e-07	MX2;STAT1;RSAD2;MX1;EIF2AK2;OAS1;IRF7
Influenza A	7/120	3.18583920546258e-08	6.53097037119829e-07	MX2;STAT1;RSAD2;MX1;EIF2AK2;OAS1;IRF7
Measles	6/103	3.48565309978588e-07	4.7637259030407e-06	MX2;STAT1;MX1;EIF2AK2;OAS1;IRF7
Coronavirus disease	6/152	3.43519085440351e-06	3.5210706257636e-05	MX2;STAT1;MX1;EIF2AK2;OAS1;ISG15
Human papillomavirus infection	6/188	1.16887287118441e-05	9.58475754371217e-05	MX2;STAT1;MX1;EIF2AK2;OASL;ISG15
Epstein-Barr virus infection	5/161	7.80535065133083e-05	0.00053336562784094	STAT1;EIF2AK2;OAS1;IRF7;ISG15
KEGG of marker genes in cell states depleted with increasing severity in CD16bright NK
Term	Overlap	P.value	Adjusted.P.value	Genes
Measles	7/101	6.08473691424133e-07	8.33608957251062e-05	OAS1;PIK3R1;CD3G;TNFAIP3;MX1;CD3D;FOS
PD-L1 expression and PD-1 checkpoint pathway in cancer	6/71	1.27940738499816e-06	8.76394058723739e-05	EML4;PIK3R1;CD3G;IFNGR1;CD3D;FOS
Osteoclast differentiation	6/84	3.4562997996442e-06	0.000157837690850418	JUNB;PIK3R1;FOSB;IFNGR1;FOSL2;FOS
Chagas disease	5/66	1.79863567037904e-05	0.000616032717104822	PIK3R1;CD3G;IFNGR1;CD3D;FOS
T cell receptor signaling pathway	5/83	5.48146270781525e-05	0.00125160065161782	MAP3K8;PIK3R1;CD3G;CD3D;FOS
TNF signaling pathway	5/80	4.59005622100531e-05	0.00125160065161782	JUNB;MAP3K8;PIK3R1;TNFAIP3;FOS
Epstein-Barr virus infection	6/160	0.000135041855556163	0.00264296203017061	OAS1;PIK3R1;CD3G;TNFAIP3;ISG15;CD3D
Hepatitis C	5/109	0.000200028420660978	0.00342548670381926	RSAD2;OAS1;PIK3R1;MX1;IFIT1
Influenza A	5/121	0.00032536509035648	0.00457464577091672	RSAD2;OAS1;PIK3R1;IFNGR1;MX1
Th1 and Th2 cell differentiation	4/67	0.000333915749701951	0.00457464577091672	IFNGR1;FOS;CD3G;CD3D
Th17 cell differentiation	4/80	0.000656887071065483	0.00818122988508828	IFNGR1;FOS;CD3G;CD3D

## Sheet: Cross-sectional_B_KEGG
KEGG of marker genes in cell states enriched with increasing severity in Memory B
Term	Overlap	P.value	Adjusted.P.value	Genes
B cell receptor signaling pathway	15/68	3.49016462705984e-11	3.89153355917172e-09	FOS;SYK;CD22;GRB2;CD79A;LILRB2;NFATC2;DAPP1;CD19;FCGR2B;PTPN6;LILRB1;JUN;AKT2;CD72
Rheumatoid arthritis	13/47	3.33569514969266e-11	3.89153355917172e-09	FOS;HLA-DQA1;JUN;HLA-DRB1;HLA-DPB1;HLA-DQB1;CD86;ITGB2;HLA-DRA;ATP6V0E1;HLA-DPA1;HLA-DRB5;ATP6V0D1
Tuberculosis	18/122	4.32448001495912e-10	3.21453014445295e-08	SYK;HLA-DQA1;CALM1;CD74;EEA1;CAMK2D;HLA-DPA1;HLA-DPB1;HLA-DRB1;HLA-DQB1;FCGR2B;ITGB2;RHOA;HLA-DRA;AKT2;ITGAX;HLA-DRB5;ATP6V0D1
Phagosome	16/99	1.04856900817638e-09	5.13365562694366e-08	HLA-DQA1;CYBA;EEA1;HLA-DPA1;HLA-DPB1;HLA-DRB1;HLA-DQB1;TUBB2A;TUBB6;SEC61B;FCGR2B;ITGB2;HLA-DRA;ATP6V0E1;HLA-DRB5;ATP6V0D1
Staphylococcus aureus infection	9/23	1.15104386254342e-09	5.13365562694366e-08	HLA-DQA1;HLA-DRB1;HLA-DPB1;HLA-DQB1;FCGR2B;ITGB2;HLA-DRA;HLA-DPA1;HLA-DRB5
Cell adhesion molecules	12/54	3.0816642999772e-09	1.14535189815819e-07	HLA-DQA1;CD22;HLA-DRB1;HLA-DPB1;HLA-DQB1;VSIR;ITGB2;ITGB7;HLA-DRA;HLA-DPA1;HLA-DRB5;CD86
Leishmaniasis	12/55	3.86041258466666e-09	1.22981715197238e-07	FOS;HLA-DQA1;CYBA;JUN;HLA-DRB1;HLA-DPB1;HLA-DQB1;ITGB2;PTPN6;HLA-DRA;HLA-DPA1;HLA-DRB5
Intestinal immune network for IgA production	9/29	1.24700639531442e-08	3.47603032693895e-07	HLA-DQA1;HLA-DRB1;HLA-DPB1;HLA-DQB1;ITGB7;HLA-DRA;HLA-DPA1;HLA-DRB5;CD86
Asthma	7/15	1.98135736498347e-08	4.90936324879238e-07	HLA-DQA1;HLA-DRB1;HLA-DPB1;HLA-DQB1;HLA-DRA;HLA-DPA1;HLA-DRB5
Autoimmune thyroid disease	8/23	2.9830330680906e-08	6.65216374184204e-07	HLA-DQA1;HLA-DRB1;HLA-DPB1;HLA-DQB1;HLA-DRA;HLA-DPA1;HLA-DRB5;CD86
Allograft rejection	8/25	6.31759622968972e-08	1.08371073786216e-06	HLA-DQA1;HLA-DRB1;HLA-DPB1;HLA-DQB1;HLA-DRA;HLA-DPA1;HLA-DRB5;CD86
Graft-versus-host disease	8/25	6.31759622968972e-08	1.08371073786216e-06	HLA-DQA1;HLA-DRB1;HLA-DPB1;HLA-DQB1;HLA-DRA;HLA-DPA1;HLA-DRB5;CD86
Systemic lupus erythematosus	8/25	6.31759622968972e-08	1.08371073786216e-06	HLA-DQA1;HLA-DRB1;HLA-DPB1;HLA-DQB1;HLA-DRA;HLA-DPA1;HLA-DRB5;CD86
Inflammatory bowel disease	9/35	7.77252485256659e-08	1.23805217294454e-06	HLA-DQA1;JUN;HLA-DRB1;HLA-DPB1;HLA-DQB1;TBX21;HLA-DRA;HLA-DPA1;HLA-DRB5
Type I diabetes mellitus	8/27	1.24503369414476e-07	1.85095009196188e-06	HLA-DQA1;HLA-DRB1;HLA-DPB1;HLA-DQB1;HLA-DRA;HLA-DPA1;HLA-DRB5;CD86
Antigen processing and presentation	10/51	2.32904128240744e-07	3.24610128735537e-06	HLA-DQA1;CD74;HLA-DRB1;IFI30;HLA-DQB1;HLA-DPB1;LGMN;HLA-DRA;HLA-DPA1;HLA-DRB5
Hematopoietic cell lineage	10/52	2.82468316377328e-07	3.70531967953789e-06	HLA-DQA1;MS4A1;CD22;HLA-DRB1;HLA-DPB1;HLA-DQB1;CD19;HLA-DRA;HLA-DPA1;HLA-DRB5
Viral myocarditis	9/42	4.25183853858685e-07	5.26755552280482e-06	HLA-DQA1;HLA-DRB1;HLA-DPB1;HLA-DQB1;ITGB2;HLA-DRA;HLA-DPA1;HLA-DRB5;CD86
Th1 and Th2 cell differentiation	11/68	4.50516533408562e-07	5.28764141842681e-06	FOS;HLA-DQA1;JUN;NFATC2;HLA-DRB1;HLA-DPB1;HLA-DQB1;TBX21;HLA-DRA;HLA-DPA1;HLA-DRB5
Osteoclast differentiation	12/87	8.01919196104889e-07	8.94139903656952e-06	FOS;SYK;GRB2;CYBA;JUNB;LILRB2;NFATC2;SPI1;FCGR2B;LILRB1;JUN;AKT2
Human T-cell leukemia virus 1 infection	16/169	2.17822109303083e-06	2.31306335117083e-05	FOS;HLA-DQA1;TLN1;NFATC2;HLA-DPB1;HLA-DRB1;HLA-DQB1;HLA-DRA;SPI1;TSPO;ITGB2;ZFP36;JUN;AKT2;HLA-DPA1;HLA-DRB5
Th17 cell differentiation	11/84	3.91905821913858e-06	3.97249992212684e-05	FOS;HLA-DQA1;NFATC2;HLA-DPB1;HLA-DRB1;HLA-DQB1;HLA-DRA;TBX21;JUN;HLA-DPA1;HLA-DRB5
Fluid shear stress and atherosclerosis	10/78	1.31502892237135e-05	0.000127500630299483	FOS;CALM1;CYBA;RHOA;GSTP1;PTK2;MEF2A;KLF2;JUN;AKT2
T cell receptor signaling pathway	10/79	1.47496595783561e-05	0.000137048920248892	FOS;MAP3K8;GRB2;CBLB;NFATC2;PTPN6;RHOA;JUN;AKT2;RASGRP1
Lysosome	10/107	0.000202499277257935	0.00180629355314078	PSAP;CD68;CD63;CTSZ;ASAH1;LGMN;SLC11A1;LITAF;ATP6V0D1;LAPTM5
Kaposi sarcoma-associated herpesvirus infection	11/137	0.000374305817480964	0.00321039220377904	FOS;SYK;CALM1;NFATC2;GABARAPL2;HCK;UBC;ZFP36;JUN;AKT2;CD86
ErbB signaling pathway	7/60	0.000483011232046217	0.00371418981883815	GRB2;CBLB;CAMK2D;AREG;PTK2;JUN;AKT2
MAPK signaling pathway	12/164	0.000479944254500129	0.00371418981883815	FOS;FLNA;MAP3K8;GRB2;JUN;AREG;NR4A1;DUSP5;DUSP2;AKT2;RASGRP1;MAP4K3
Toxoplasmosis	8/78	0.00046831844846761	0.00371418981883815	HLA-DQA1;HLA-DPB1;HLA-DRB1;HLA-DQB1;HLA-DRA;AKT2;HLA-DPA1;HLA-DRB5
Pathogenic Escherichia coli infection	10/131	0.00101775219816806	0.00746255626641649	FOS;ARPC5L;EZR;CYTH4;TUBB2A;TUBB6;PTPN6;RHOA;JUN;ARPC2
Proteoglycans in cancer	9/109	0.00103739571416552	0.00746255626641649	FLNA;GRB2;CD63;CAMK2D;EZR;PTPN6;PTK2;RHOA;AKT2
Shigellosis	12/183	0.00126286105520579	0.00880056297846532	SEPTIN7;ARPC5L;TLN1;CYTH4;GABARAPL2;UBC;PTK2;CAPNS1;RHOA;JUN;AKT2;ARPC2
KEGG of marker genes in cell states depleted with increasing severity in Naive B
Term	Overlap	P.value	Adjusted.P.value	Genes
Influenza A	19/119	1.66362238215446e-16	2.37898000648087e-14	IRF9;DDX58;TNFSF10;RSAD2;IRF7;OAS3;ADAR;TRIM25;MX2;PML;MYD88;STAT2;STAT1;JAK2;MX1;IFIH1;EIF2AK2;OAS2;OAS1
Epstein-Barr virus infection	18/165	9.95217906799231e-13	7.1158080336145e-11	B2M;IRF9;IRF7;OAS3;ISG15;HLA-E;MYD88;DDX58;STAT2;HLA-C;TAP1;HLA-F;STAT1;HLA-A;EIF2AK2;OAS2;TAP2;OAS1
Measles	14/101	1.45875240638361e-11	6.95338647042852e-10	IRF9;IRF7;OAS3;ADAR;MX2;MYD88;DDX58;STAT2;MX1;STAT1;IFIH1;EIF2AK2;OAS2;OAS1
Hepatitis C	13/101	2.10844334505429e-10	7.53768495856909e-09	RSAD2;IRF9;IRF7;OAS3;MX2;DDX58;STAT2;MX1;STAT1;EIF2AK2;IFIT1;OAS2;OAS1
Herpes simplex virus 1 infection	21/365	2.2858140154256e-09	6.5374280841172e-08	B2M;IRF9;HLA-E;DDX58;HLA-C;HLA-F;HLA-A;TAP2;IRF7;OAS3;TAP1;PML;MYD88;STAT2;STAT1;JAK2;BST2;EIF2AK2;IFIH1;OAS2;OAS1
Coronavirus disease	14/150	3.09781984160669e-09	7.38313728916262e-08	IRF9;OAS3;ISG15;ADAR;MX2;MYD88;DDX58;STAT2;MX1;STAT1;EIF2AK2;IFIH1;OAS2;OAS1
Antigen processing and presentation	9/49	5.68863723735395e-09	1.16210732134516e-07	B2M;HLA-E;HLA-C;PSME1;PSME2;HLA-F;TAP1;HLA-A;TAP2
NOD-like receptor signaling pathway	12/119	1.83935451962164e-08	3.28784620382368e-07	IFI16;IRF9;RBCK1;OAS3;IRF7;MYD88;STAT2;CARD16;STAT1;OAS2;GBP4;OAS1
Kaposi sarcoma-associated herpesvirus infection	11/131	4.86779727892585e-07	7.73438900984885e-06	IRF9;IRF7;GNG5;HLA-E;STAT2;HLA-C;JAK2;HLA-F;STAT1;HLA-A;EIF2AK2
Human papillomavirus infection	12/178	1.53559587544192e-06	2.19590210188195e-05	IRF9;ISG15;HLA-E;MX2;STAT2;HLA-C;HLA-F;MX1;STAT1;HLA-A;EIF2AK2;OASL
Human immunodeficiency virus 1 infection	11/150	1.88166152184325e-06	2.24231331352987e-05	B2M;GNG5;RAC2;HLA-E;MYD88;HLA-C;TAP1;HLA-F;BST2;HLA-A;TAP2
Necroptosis	9/94	1.864789411967e-06	2.24231331352987e-05	IRF9;RBCK1;ZBP1;STAT2;JAK2;STAT1;EIF2AK2;TNFSF10;CHMP5
Human cytomegalovirus infection	9/139	4.55152646500349e-05	0.000500667911150384	B2M;GNG5;RAC2;HLA-E;HLA-C;TAP1;HLA-F;HLA-A;TAP2
Autoimmune thyroid disease	4/21	0.000104213292068115	0.00106446434041004	HLA-E;HLA-F;HLA-A;HLA-C
Allograft rejection	4/22	0.000126184267083699	0.00113080162143269	HLA-E;HLA-F;HLA-A;HLA-C
Viral myocarditis	5/41	0.000126523258342119	0.00113080162143269	RAC2;HLA-E;HLA-C;HLA-F;HLA-A
Graft-versus-host disease	4/23	0.000151325710745432	0.00126641730800012	HLA-E;HLA-F;HLA-A;HLA-C
Proteasome	5/43	0.000159409171636378	0.00126641730800012	PSMB9;PSMB10;PSME2;PSMB8;PSME1
RIG-I-like receptor signaling pathway	5/44	0.000178118096575551	0.0012862774361301	IRF7;TRIM25;ISG15;DDX58;IFIH1
Type I diabetes mellitus	4/24	0.000179898942116098	0.0012862774361301	HLA-E;HLA-F;HLA-A;HLA-C
Natural killer cell mediated cytotoxicity	6/75	0.000283255170023367	0.00192883282444483	CD48;RAC2;HLA-E;HLA-C;HLA-A;TNFSF10
Hepatitis B	7/116	0.000502500878192165	0.00326625570824907	IRF7;MYD88;DDX58;STAT2;JAK2;IFIH1;STAT1
Viral carcinogenesis	7/133	0.00113218151646608	0.00703921551541952	IRF9;IRF7;HLA-E;HLA-C;HLA-F;EIF2AK2;HLA-A
Cytosolic DNA-sensing pathway	4/39	0.00121055892518084	0.00712392446146793	ZBP1;IRF7;DDX58;ADAR
Phagosome	6/99	0.00124544133941747	0.00712392446146793	HLA-E;HLA-C;TAP1;HLA-F;HLA-A;TAP2
KEGG of marker genes in cell states depleted with increasing severity in Memory B
Term	Overlap	P.value	Adjusted.P.value	Genes
Influenza A	20/122	1.64976477395139e-16	2.06220596743924e-14	IRF9;DDX58;TNFSF10;RSAD2;IRF7;OAS3;ADAR;CASP1;TRIM25;MX2;PML;MYD88;STAT2;STAT1;JAK2;MX1;IFIH1;EIF2AK2;OAS2;OAS1
Measles	15/105	9.63410693515031e-12	6.02131683446894e-10	IRF9;IRF7;OAS3;ADAR;MX2;MYD88;DDX58;STAT2;FCGR2B;MX1;STAT1;IFIH1;EIF2AK2;OAS2;OAS1
NOD-like receptor signaling pathway	15/122	8.75364375376212e-11	3.64735156406755e-09	IFI16;IRF9;RBCK1;OAS3;IRF7;OAS1;MYD88;STAT2;AIM2;CARD16;STAT1;OAS2;CASP1;GBP4;GBP1
Epstein-Barr virus infection	16/168	9.55571249367944e-10	2.98616015427482e-08	IRF9;IRF7;OAS3;ISG15;MYD88;DDX58;STAT2;TAP1;HLA-F;STAT1;HLA-A;EIF2AK2;BLNK;OAS2;TAP2;OAS1
Hepatitis C	13/103	1.20585942572295e-09	3.01464856430738e-08	RSAD2;IRF9;IRF7;OAS3;MX2;DDX58;STAT2;MX1;STAT1;EIF2AK2;IFIT1;OAS2;OAS1
Coronavirus disease	15/153	2.20207913808988e-09	4.58766487102058e-08	IRF9;OAS3;ISG15;ADAR;MX2;MYD88;DDX58;STAT2;MX1;STAT1;EIF2AK2;IFIH1;OAS2;CASP1;OAS1
Herpes simplex virus 1 infection	19/368	5.56917631680647e-07	9.94495770858298e-06	IRF9;DDX58;HLA-F;HLA-A;TAP2;IRF7;OAS3;TAP1;SP100;PML;MYD88;STAT2;STAT1;JAK2;BST2;EIF2AK2;IFIH1;OAS2;OAS1
Necroptosis	10/96	6.66604316995996e-07	1.04156924530624e-05	IRF9;RBCK1;ZBP1;STAT2;JAK2;STAT1;EIF2AK2;TNFSF10;CHMP5;CASP1
Cytosolic DNA-sensing pathway	6/39	1.29450012216358e-05	0.00017979168363383	IRF7;ZBP1;ADAR;DDX58;AIM2;CASP1
RIG-I-like receptor signaling pathway	6/47	3.89551195565483e-05	0.000486938994456853	IRF7;TRIM25;ISG15;DDX58;IFIH1;DHX58
Human papillomavirus infection	11/187	4.78177579899016e-05	0.000543383613521609	IRF9;ISG15;MX2;STAT2;IRF1;MX1;HLA-F;STAT1;HLA-A;EIF2AK2;OASL
Antigen processing and presentation	6/51	6.24800895184485e-05	0.000650834265817172	PSME2;PSME1;HLA-F;TAP1;HLA-A;TAP2
Kaposi sarcoma-associated herpesvirus infection	8/137	0.000555067586510344	0.00533718833183023	IRF9;IRF7;STAT2;JAK2;HLA-F;STAT1;HLA-A;EIF2AK2

## Sheet: Cross-sectional_Myeloid_KEGG
KEGG of marker genes in cell states enriched with increasing severity in CD14 Mono
Term	Overlap	P.value	Adjusted.P.value	Genes
Complement and coagulation cascades	4/21	7.86405278232215e-06	0.000739220961538282	CLU;F5;CR1;ITGAM
KEGG of marker genes in cell states depleted with increasing severity in CD14 Mono
Term	Overlap	P.value	Adjusted.P.value	Genes
Rheumatoid arthritis	15/57	3.64699151846962e-24	3.79287117920841e-22	HLA-DPB1;HLA-DPA1;HLA-DRB1;HLA-DQA2;HLA-DQA1;HLA-DQB1;FOS;IL1B;CCL3;CCL3L1;HLA-DRB5;HLA-DMA;HLA-DMB;HLA-DRA;JUN
Asthma	10/13	1.8400987484385e-22	9.56851349188018e-21	HLA-DPB1;HLA-DPA1;HLA-DRB1;HLA-DQA1;HLA-DQB1;HLA-DRB5;HLA-DMA;HLA-DMB;HLA-DRA;HLA-DQA2
Graft-versus-host disease	11/23	2.78992080658162e-21	7.25379409711221e-20	HLA-DPB1;HLA-DPA1;HLA-DRB1;HLA-DQA1;IL1B;HLA-DQB1;HLA-DRB5;HLA-DMA;HLA-DMB;HLA-DRA;HLA-DQA2
Inflammatory bowel disease	12/33	2.28204415149272e-21	7.25379409711221e-20	HLA-DPB1;HLA-DPA1;HLA-DRB1;HLA-DQA2;HLA-DQA1;IL1B;HLA-DQB1;HLA-DRB5;HLA-DMA;HLA-DMB;HLA-DRA;JUN
Type I diabetes mellitus	11/25	9.14368546879877e-21	1.90188657751014e-19	HLA-DPB1;HLA-DPA1;HLA-DRB1;HLA-DQA1;IL1B;HLA-DQB1;HLA-DRB5;HLA-DMA;HLA-DMB;HLA-DRA;HLA-DQA2
Hematopoietic cell lineage	13/55	2.73174668254171e-20	4.48487609545817e-19	CD4;HLA-DPB1;HLA-DPA1;HLA-DRB1;HLA-DQA1;HLA-DQB1;IL1B;CD37;HLA-DRB5;HLA-DMA;HLA-DMB;HLA-DRA;HLA-DQA2
Th17 cell differentiation	14/75	3.01866660271223e-20	4.48487609545817e-19	CD4;HLA-DPB1;HLA-DPA1;HLA-DRB1;HLA-DQA2;HLA-DQA1;HLA-DQB1;FOS;IL1B;HLA-DRB5;HLA-DMA;HLA-DMB;HLA-DRA;JUN
Leishmaniasis	13/56	3.54767238074126e-20	4.61197409496364e-19	HLA-DPB1;HLA-DPA1;HLA-DRB1;HLA-DQA2;HLA-DQA1;HLA-DQB1;FOS;IL1B;HLA-DRB5;HLA-DMA;HLA-DMB;HLA-DRA;JUN
Th1 and Th2 cell differentiation	13/61	1.21543993880028e-19	1.40450837372476e-18	CD4;HLA-DPB1;HLA-DPA1;HLA-DRB1;HLA-DQA2;HLA-DQA1;HLA-DQB1;FOS;HLA-DRB5;HLA-DMA;HLA-DMB;HLA-DRA;JUN
Autoimmune thyroid disease	10/21	2.21554956523249e-19	2.30417154784179e-18	HLA-DPB1;HLA-DPA1;HLA-DRB1;HLA-DQA1;HLA-DQB1;HLA-DRB5;HLA-DMA;HLA-DMB;HLA-DRA;HLA-DQA2
Allograft rejection	10/22	4.04967511250995e-19	3.82878374273668e-18	HLA-DPB1;HLA-DPA1;HLA-DRB1;HLA-DQA1;HLA-DQB1;HLA-DRB5;HLA-DMA;HLA-DMB;HLA-DRA;HLA-DQA2
Intestinal immune network for IgA production	10/23	7.14334888532665e-19	6.1909023672831e-18	HLA-DPB1;HLA-DPA1;HLA-DRB1;HLA-DQA1;HLA-DQB1;HLA-DRB5;HLA-DMA;HLA-DMB;HLA-DRA;HLA-DQA2
Antigen processing and presentation	12/51	9.69611395034315e-19	7.75689116027452e-18	CD4;HLA-DPB1;HLA-DPA1;HLA-DRB1;CD74;HLA-DQA1;HLA-DQB1;HLA-DRB5;HLA-DMA;HLA-DMB;HLA-DRA;HLA-DQA2
Systemic lupus erythematosus	10/26	3.28683777842083e-18	2.44165092111262e-17	HLA-DPB1;HLA-DPA1;HLA-DRB1;HLA-DQA1;HLA-DQB1;HLA-DRB5;HLA-DMA;HLA-DMB;HLA-DRA;HLA-DQA2
Staphylococcus aureus infection	10/29	1.22832524204847e-17	8.51638834486939e-17	HLA-DPB1;HLA-DPA1;HLA-DRB1;HLA-DQA1;HLA-DQB1;HLA-DRB5;HLA-DMA;HLA-DMB;HLA-DRA;HLA-DQA2
Cell adhesion molecules	11/53	1.44008026455887e-16	9.36052171963267e-16	CD4;HLA-DPB1;HLA-DPA1;HLA-DRB1;HLA-DQA1;HLA-DQB1;HLA-DRB5;HLA-DMA;HLA-DMB;HLA-DRA;HLA-DQA2
Viral myocarditis	10/39	3.78336156866793e-16	2.31452707730274e-15	HLA-DPB1;HLA-DPA1;HLA-DRB1;HLA-DQA1;HLA-DQB1;HLA-DRB5;HLA-DMA;HLA-DMB;HLA-DRA;HLA-DQA2
Human T-cell leukemia virus 1 infection	14/167	3.59752736167577e-15	2.07857136452378e-14	CD4;HLA-DPB1;HLA-DPA1;HLA-DRB1;HLA-DQA2;HLA-DQA1;HLA-DQB1;FOS;HLA-DRB5;HLA-DMA;HLA-DMB;HLA-DRA;JUN;ZFP36
Influenza A	12/125	8.69351199586385e-14	4.75855393457811e-13	HLA-DPB1;HLA-DPA1;HLA-DRB1;TNFSF10;HLA-DQA1;HLA-DQB1;IL1B;HLA-DRB5;HLA-DMA;HLA-DMB;HLA-DRA;HLA-DQA2
Tuberculosis	12/127	1.05501279668903e-13	5.48606654278295e-13	HLA-DPB1;HLA-DPA1;HLA-DRB1;CD74;HLA-DQA1;HLA-DQB1;IL1B;HLA-DRB5;HLA-DMA;HLA-DMB;HLA-DRA;HLA-DQA2
Toxoplasmosis	10/77	5.82345005523183e-13	2.88399431306719e-12	HLA-DPB1;HLA-DPA1;HLA-DRB1;HLA-DQA1;HLA-DQB1;HLA-DRB5;HLA-DMA;HLA-DMB;HLA-DRA;HLA-DQA2
Phagosome	10/108	1.87230685521655e-11	8.85090513375099e-11	HLA-DPB1;HLA-DPA1;HLA-DRB1;HLA-DQA1;HLA-DQB1;HLA-DRB5;HLA-DMA;HLA-DMB;HLA-DRA;HLA-DQA2
Epstein-Barr virus infection	11/165	5.96852510085922e-11	2.69881134995373e-10	HLA-DPB1;HLA-DPA1;HLA-DRB1;HLA-DQA2;HLA-DQA1;HLA-DQB1;HLA-DRB5;HLA-DMA;HLA-DMB;HLA-DRA;JUN
Herpes simplex virus 1 infection	12/280	1.20093212413645e-09	5.2040392045913e-09	HLA-DPB1;HLA-DPA1;HLA-DRB1;CD74;HLA-DQA1;HLA-DQB1;IL1B;HLA-DRB5;HLA-DMA;HLA-DMB;HLA-DRA;HLA-DQA2
Chagas disease	5/69	1.01537661146514e-05	4.22396670369497e-05	IL1B;FOS;CCL3L1;CCL3;JUN
Toll-like receptor signaling pathway	5/74	1.43266204311355e-05	5.73064817245421e-05	IL1B;FOS;CCL3L1;CCL3;JUN
Cytokine-cytokine receptor interaction	5/85	2.81796873126136e-05	0.000108543980759697	TNFSF10;IL1B;CCL3L1;CCL3;CD4
Fluid shear stress and atherosclerosis	5/90	3.71670935688105e-05	0.000138049204684153	DUSP1;IL1B;FOS;JUN;KLF2
Lipid and atherosclerosis	6/155	4.54866562030154e-05	0.000163124560176331	TNFSF10;IL1B;FOS;CCL3;CCL3L1;JUN
Osteoclast differentiation	5/101	6.4705950882777e-05	0.000224313963060294	JUNB;IL1B;FOS;FOSB;JUN
IL-17 signaling pathway	4/58	0.000102477600799308	0.000343795822036387	FOSB;IL1B;FOS;JUN
Amphetamine addiction	3/32	0.000327436562395936	0.00106416882778679	FOSB;FOS;JUN
TNF signaling pathway	4/85	0.000449909479441197	0.00141789654126923	IL1B;FOS;JUNB;JUN
Human immunodeficiency virus 1 infection	5/155	0.000481484288138384	0.00147277546959976	APOBEC3A;FOS;AP1S2;CD4;JUN
Viral protein interaction with cytokine and cytokine receptor	3/38	0.000547075522793965	0.00162559583915921	CCL3L1;TNFSF10;CCL3
Pertussis	3/49	0.00115645782653546	0.00334087816554689	IL1B;FOS;JUN
Yersinia infection	4/114	0.00135581211817036	0.00381093135918154	IL1B;FOS;CD4;JUN
Salmonella infection	5/204	0.00165596181647539	0.0045321060240379	TNFSF10;IL1B;FOS;RHOB;JUN
Pathogenic Escherichia coli infection	4/135	0.00252025276682113	0.00672067404485634	IL1B;TNFSF10;FOS;JUN
Cocaine addiction	2/18	0.00259449163058758	0.00674567823952771	FOSB;JUN
PD-L1 expression and PD-1 checkpoint pathway in cancer	3/71	0.00336149298954537	0.00852671392470044	FOS;CD4;JUN
T cell receptor signaling pathway	3/75	0.00392474979241432	0.00971842805740688	FOS;CD4;JUN
KEGG of marker genes in cell states depleted with increasing severity in CD16 Mono
Term	Overlap	P.value	Adjusted.P.value	Genes
Influenza A	25/125	9.95696020715589e-24	1.53337187190201e-21	HLA-DRB1;MX2;NFKBIA;HLA-DMA;RSAD2;STAT1;CXCL10;DDX58;CXCL8;OAS1;HLA-DPB1;TNFSF10;HLA-DQA1;IRF7;OAS2;OAS3;HLA-DRA;HLA-DQA2;IFIH1;HLA-DPA1;MX1;HLA-DQB1;EIF2AK2;HLA-DRB5;HLA-DMB
Epstein-Barr virus infection	27/166	4.60705443902813e-23	3.54743191805166e-21	HLA-DRB1;NFKBIA;HLA-DMA;GADD45B;CDKN1A;STAT1;CXCL10;DDX58;OAS1;JUN;HLA-DPB1;HLA-DQA1;HLA-A;IRF7;OAS2;OAS3;HLA-DRA;HLA-DQA2;HLA-DPA1;ISG15;HLA-DQB1;EIF2AK2;TNFAIP3;HLA-C;TAP1;HLA-DRB5;HLA-DMB
Rheumatoid arthritis	16/55	2.5156992712791e-18	1.29139229258994e-16	HLA-DPB1;HLA-DPA1;HLA-DRB1;HLA-DQA2;HLA-DQA1;HLA-DQB1;FOS;CCL3;CCL3L1;TNFSF13B;HLA-DRB5;HLA-DMA;CXCL8;HLA-DMB;HLA-DRA;JUN
Autoimmune thyroid disease	12/22	4.7533069744715e-18	1.83002318517153e-16	HLA-DPB1;HLA-DPA1;HLA-DRB1;HLA-DQA1;HLA-A;HLA-DQB1;HLA-C;HLA-DRB5;HLA-DMA;HLA-DMB;HLA-DRA;HLA-DQA2
Allograft rejection	12/23	9.83502283913184e-18	3.02918703445261e-16	HLA-DPB1;HLA-DPA1;HLA-DRB1;HLA-DQA1;HLA-A;HLA-DQB1;HLA-C;HLA-DRB5;HLA-DMA;HLA-DMB;HLA-DRA;HLA-DQA2
Graft-versus-host disease	12/24	1.94647850791447e-17	4.28225271741183e-16	HLA-DPB1;HLA-DPA1;HLA-DRB1;HLA-DQA1;HLA-A;HLA-DQB1;HLA-C;HLA-DRB5;HLA-DMA;HLA-DMB;HLA-DRA;HLA-DQA2
Type I diabetes mellitus	12/24	1.94647850791447e-17	4.28225271741183e-16	HLA-DPB1;HLA-DPA1;HLA-DRB1;HLA-DQA1;HLA-A;HLA-DQB1;HLA-C;HLA-DRB5;HLA-DMA;HLA-DMB;HLA-DRA;HLA-DQA2
Antigen processing and presentation	15/52	3.50535926958149e-17	6.74781659394437e-16	HLA-DPB1;HLA-DPA1;HLA-DRB1;CD74;HLA-DQA1;HLA-A;HLA-DQB1;TAP1;HLA-C;PSME2;HLA-DRB5;HLA-DMA;HLA-DMB;HLA-DRA;HLA-DQA2
Asthma	10/14	5.98344805602099e-17	1.02383444514137e-15	HLA-DPB1;HLA-DPA1;HLA-DRB1;HLA-DQA1;HLA-DQB1;HLA-DRB5;HLA-DMA;HLA-DMB;HLA-DRA;HLA-DQA2
Leishmaniasis	15/57	1.63794128306092e-16	2.52242957591381e-15	HLA-DPB1;HLA-DPA1;HLA-DRB1;HLA-DQA2;NFKBIA;HLA-DQA1;STAT1;HLA-DQB1;FOS;HLA-DRB5;HLA-DMA;HLA-DMB;HLA-DRA;JUN;NCF1
Cell adhesion molecules	14/52	1.23036695841925e-15	1.72251374178695e-14	HLA-DPB1;HLA-DPA1;HLA-DRB1;HLA-DQA1;HLA-A;HLA-DQB1;SIGLEC1;HLA-C;SELL;HLA-DRB5;HLA-DMA;HLA-DMB;HLA-DRA;HLA-DQA2
Intestinal immune network for IgA production	11/24	1.5598781548207e-15	2.0018436320199e-14	HLA-DPB1;HLA-DPA1;HLA-DRB1;HLA-DQA1;HLA-DQB1;TNFSF13B;HLA-DRB5;HLA-DMA;HLA-DMB;HLA-DRA;HLA-DQA2
Inflammatory bowel disease	12/35	5.35178117337032e-15	6.33980231306946e-14	HLA-DPB1;HLA-DPA1;HLA-DRB1;HLA-DQA2;HLA-DQA1;STAT1;HLA-DQB1;HLA-DRB5;HLA-DMA;HLA-DMB;HLA-DRA;JUN
Th1 and Th2 cell differentiation	14/60	1.10975456434785e-14	1.22073002078263e-13	HLA-DPB1;HLA-DPA1;HLA-DRB1;HLA-DQA2;NFKBIA;HLA-DQA1;STAT1;HLA-DQB1;FOS;HLA-DRB5;HLA-DMA;HLA-DMB;HLA-DRA;JUN
Systemic lupus erythematosus	11/29	2.05142019209031e-14	2.10612473054605e-13	HLA-DPB1;HLA-DPA1;HLA-DRB1;HLA-DQA1;HLA-DQB1;SSB;HLA-DRB5;HLA-DMA;HLA-DMB;HLA-DRA;HLA-DQA2
Viral myocarditis	12/40	3.39999109386151e-14	3.2724914278417e-13	HLA-DPB1;HLA-DPA1;HLA-DRB1;HLA-DQA1;HLA-A;HLA-DQB1;HLA-C;HLA-DRB5;HLA-DMA;HLA-DMB;HLA-DRA;HLA-DQA2
Hematopoietic cell lineage	13/54	6.65627212428542e-14	6.02979945376444e-13	HLA-DPB1;HLA-DPA1;HLA-DRB1;CSF3R;HLA-DQA1;CD14;HLA-DQB1;HLA-DRB5;HLA-DMA;CD36;HLA-DMB;HLA-DRA;HLA-DQA2
Phagosome	16/108	2.48441267489252e-13	2.12555306629694e-12	HLA-DPB1;HLA-DPA1;HLA-DRB1;HLA-DQA1;HLA-A;CD14;HLA-DQB1;TAP1;HLA-C;HLA-DRB5;HLA-DMA;CD36;HLA-DMB;HLA-DRA;HLA-DQA2;NCF1
Th17 cell differentiation	14/75	3.06664287332358e-13	2.485594749957e-12	HLA-DPB1;HLA-DPA1;HLA-DRB1;HLA-DQA2;NFKBIA;HLA-DQA1;STAT1;HLA-DQB1;FOS;HLA-DRB5;HLA-DMA;HLA-DMB;HLA-DRA;JUN
Herpes simplex virus 1 infection	24/313	5.8120433272476e-13	4.47527336198065e-12	HLA-DRB1;NFKBIA;HLA-DMA;BST2;CD74;STAT1;DDX58;OAS1;HLA-DPB1;HLA-DQA1;HLA-A;IRF7;OAS2;OAS3;HLA-DRA;HLA-DQA2;IFIH1;HLA-DPA1;HLA-DQB1;EIF2AK2;HLA-C;TAP1;HLA-DRB5;HLA-DMB
Staphylococcus aureus infection	10/32	3.19204806808666e-12	2.34083524993022e-11	HLA-DPB1;HLA-DPA1;HLA-DRB1;HLA-DQA1;HLA-DQB1;HLA-DRB5;HLA-DMA;HLA-DMB;HLA-DRA;HLA-DQA2
Measles	14/102	2.45222311063154e-11	1.71655617744208e-10	MX2;NFKBIA;MX1;STAT1;EIF2AK2;FOS;TNFAIP3;IRF7;OAS2;OAS3;DDX58;OAS1;JUN;IFIH1
Hepatitis C	14/108	5.41246741255704e-11	3.61067461063003e-10	RSAD2;MX2;NFKBIA;MX1;IFIT1;CDKN1A;STAT1;EIF2AK2;CXCL10;OAS2;IRF7;OAS3;DDX58;OAS1
Toll-like receptor signaling pathway	12/71	5.62702536721562e-11	3.61067461063003e-10	CCL4L2;NFKBIA;CD14;STAT1;FOS;CCL4;CXCL10;CCL3;IRF7;CCL3L1;CXCL8;JUN
Toxoplasmosis	12/77	1.51655834979667e-10	9.34199943474749e-10	HLA-DPB1;HLA-DPA1;HLA-DRB1;NFKBIA;HLA-DQA1;HLA-DQB1;STAT1;HLA-DRB5;HLA-DMA;HLA-DMB;HLA-DRA;HLA-DQA2
Human T-cell leukemia virus 1 infection	16/165	1.83655194970173e-10	1.08780384713102e-09	HLA-DPB1;HLA-DPA1;HLA-DRB1;HLA-DQA2;NFKBIA;HLA-DQA1;HLA-A;CDKN1A;HLA-DQB1;FOS;HLA-C;HLA-DRB5;HLA-DMA;HLA-DMB;HLA-DRA;JUN
NOD-like receptor signaling pathway	14/134	1.00821953163305e-09	5.75058547672185e-09	GBP4;NFKBIA;STAT1;IFI16;TNFAIP3;IRF7;OAS2;GBP1;GBP5;OAS3;CXCL8;NAIP;OAS1;JUN
Coronavirus disease	15/162	1.35252063031729e-09	7.4388634667451e-09	MX2;ISG15;MX1;NFKBIA;STAT1;FOS;EIF2AK2;CXCL10;OAS2;OAS3;DDX58;CXCL8;OAS1;JUN;IFIH1
Tuberculosis	13/127	5.31347957785979e-09	2.82164087927727e-08	HLA-DPB1;HLA-DPA1;HLA-DRB1;CD74;HLA-DQA1;CD14;HLA-DQB1;STAT1;HLA-DRB5;HLA-DMA;HLA-DMB;HLA-DRA;HLA-DQA2
Viral protein interaction with cytokine and cytokine receptor	7/36	2.419466693087e-07	1.24199290245133e-06	CCL4L2;TNFSF10;CCL4;CXCL10;CCL3;CCL3L1;CXCL8
IL-17 signaling pathway	8/54	2.96721963925613e-07	1.4740381433724e-06	NFKBIA;FOS;TNFAIP3;S100A9;CXCL10;FOSB;CXCL8;JUN
NF-kappa B signaling pathway	9/76	3.80015936761331e-07	1.82882669566391e-06	CCL4L2;GADD45B;NFKBIA;CD14;CCL4;TNFAIP3;TNFSF13B;DDX58;CXCL8
Cytokine-cytokine receptor interaction	9/85	9.99567816056195e-07	4.63176816637374e-06	CCL4L2;CSF3R;TNFSF10;CCL4;CXCL10;CCL3L1;CCL3;TNFSF13B;CXCL8
Cytosolic DNA-sensing pathway	7/44	1.02259816660199e-06	4.63176816637374e-06	ZBP1;CCL4L2;NFKBIA;CCL4;CXCL10;IRF7;DDX58
RIG-I-like receptor signaling pathway	7/45	1.19853498468532e-06	5.27355393261539e-06	NFKBIA;ISG15;IRF7;CXCL10;DDX58;CXCL8;IFIH1
Lipid and atherosclerosis	11/152	2.81772553148654e-06	1.20536036624702e-05	TNFSF10;NFKBIA;CD14;CD36;FOS;IRF7;CCL3L1;CCL3;CXCL8;JUN;NCF1
Kaposi sarcoma-associated herpesvirus infection	10/140	9.13727536828391e-06	3.80308218031276e-05	NFKBIA;HLA-A;CDKN1A;STAT1;FOS;EIF2AK2;HLA-C;IRF7;CXCL8;JUN
Chemokine signaling pathway	9/118	1.53731474260896e-05	6.23017027267842e-05	CCL4L2;NFKBIA;STAT1;CCL4;CXCL10;CCL3L1;CCL3;CXCL8;NCF1
Hepatitis B	9/120	1.76076926010775e-05	6.9527811809383e-05	NFKBIA;CDKN1A;STAT1;FOS;IRF7;DDX58;CXCL8;JUN;IFIH1
Osteoclast differentiation	8/97	2.63551886790145e-05	0.000101467476414206	JUNB;LILRB4;NFKBIA;STAT1;FOS;FOSB;JUN;NCF1
Human cytomegalovirus infection	10/159	2.78247012409191e-05	0.000104512292465891	CCL4L2;NFKBIA;HLA-A;CDKN1A;CCL4;HLA-C;TAP1;CCL3L1;CCL3;CXCL8
Human immunodeficiency virus 1 infection	9/154	0.000124935374922818	0.000458096374717001	BST2;APOBEC3A;NFKBIA;HLA-A;FOS;AP1S2;HLA-C;TAP1;JUN
Chagas disease	6/68	0.000191900208731193	0.000687270514990783	NFKBIA;FOS;CCL3;CCL3L1;CXCL8;JUN
Pertussis	5/49	0.000338744429152104	0.00118560550203236	CD14;FOS;SERPING1;CXCL8;JUN
Human papillomavirus infection	9/185	0.000490785609686129	0.0016700412960631	OASL;ISG15;MX1;HLA-A;CDKN1A;STAT1;EIF2AK2;HLA-C;MX2
TNF signaling pathway	6/81	0.000498843504018849	0.0016700412960631	JUNB;NFKBIA;FOS;TNFAIP3;CXCL10;JUN
B cell receptor signaling pathway	5/69	0.0016378562548648	0.00536659283508893	LILRB4;NFKBIA;JUN;FOS;IFITM1
Viral carcinogenesis	7/139	0.00171606776769293	0.00550571742134815	NFKBIA;HLA-A;CDKN1A;EIF2AK2;HLA-C;IRF7;JUN
Cellular senescence	6/114	0.00293914162251654	0.00905255619735094	GADD45B;HLA-A;CDKN1A;HLA-C;ZFP36L2;CXCL8
Legionellosis	4/48	0.00291109824049313	0.00905255619735094	CXCL8;NFKBIA;NAIP;CD14
KEGG of marker genes in cell states depleted with increasing severity in intermediate Mono
Term	Overlap	P.value	Adjusted.P.value	Genes
Rheumatoid arthritis	5/56	1.50670213960003e-08	1.31083086145203e-06	HLA-DQA1;FOS;CCL3L1;CCL3;JUN
Chagas disease	4/67	2.60824366461838e-06	0.000106820210425178	CCL3L1;JUN;CCL3;FOS
Toll-like receptor signaling pathway	4/73	3.68345553190269e-06	0.000106820210425178	CCL3L1;JUN;CCL3;FOS
Amphetamine addiction	3/31	1.27404367139678e-05	0.000277104498528799	FOSB;JUN;FOS
IL-17 signaling pathway	3/54	6.88149678870248e-05	0.000954041727478117	FOSB;JUN;FOS
Leishmaniasis	3/56	7.6761978072952e-05	0.000954041727478117	HLA-DQA1;JUN;FOS
Lipid and atherosclerosis	4/153	6.90069800766911e-05	0.000954041727478117	CCL3L1;JUN;CCL3;FOS
Th1 and Th2 cell differentiation	3/60	9.44096438884511e-05	0.00102670487728691	HLA-DQA1;JUN;FOS
Th17 cell differentiation	3/74	0.00017652796324054	0.00170643697799189	HLA-DQA1;JUN;FOS
Cocaine addiction	2/18	0.000328822777822918	0.00286075816705938	FOSB;JUN
Osteoclast differentiation	3/99	0.000417303695458578	0.00330049286408148	FOSB;JUN;FOS
Chemical carcinogenesis	3/103	0.000468770810652482	0.0033985883772305	JUN;KLF4;FOS
Inflammatory bowel disease	2/34	0.00118865142324173	0.00795482106323312	HLA-DQA1;JUN
Viral protein interaction with cytokine and cytokine receptor	2/36	0.00133247827736487	0.00828040072362453	CCL3L1;CCL3
KEGG of marker genes in cell states depleted with increasing severity in cDC
Term	Overlap	P.value	Adjusted.P.value	Genes
Asthma	9/16	7.7238552368493e-21	6.25632274184793e-19	HLA-DPB1;HLA-DPA1;HLA-DRB1;HLA-DQA1;HLA-DQB1;HLA-DOA;HLA-DRB5;HLA-DRA;HLA-DQA2
Autoimmune thyroid disease	9/23	5.46168749731616e-19	1.47465562427536e-17	HLA-DPB1;HLA-DPA1;HLA-DRB1;HLA-DQA1;HLA-DQB1;HLA-DOA;HLA-DRB5;HLA-DRA;HLA-DQA2
Inflammatory bowel disease	10/38	4.98654645890334e-19	1.47465562427536e-17	HLA-DPB1;HLA-DPA1;HLA-DRB1;HLA-DQA1;HLA-DQB1;HLA-DOA;HLA-DRB5;HLA-DQA2;HLA-DRA;JUN
Allograft rejection	9/24	8.72604533763452e-19	1.76702418087099e-17	HLA-DPB1;HLA-DPA1;HLA-DRB1;HLA-DQA1;HLA-DQB1;HLA-DOA;HLA-DRB5;HLA-DRA;HLA-DQA2
Graft-versus-host disease	9/25	1.36147001618539e-18	2.20558142622034e-17	HLA-DPB1;HLA-DPA1;HLA-DRB1;HLA-DQA1;HLA-DQB1;HLA-DOA;HLA-DRB5;HLA-DRA;HLA-DQA2
Intestinal immune network for IgA production	9/26	2.07923249132323e-18	2.80696386328636e-17	HLA-DPB1;HLA-DPA1;HLA-DRB1;HLA-DQA1;HLA-DQB1;HLA-DOA;HLA-DRB5;HLA-DRA;HLA-DQA2
Type I diabetes mellitus	9/27	3.11433131347923e-18	3.60372623416882e-17	HLA-DPB1;HLA-DPA1;HLA-DRB1;HLA-DQA1;HLA-DQB1;HLA-DOA;HLA-DRB5;HLA-DRA;HLA-DQA2
Systemic lupus erythematosus	9/29	6.63556810436576e-18	6.71851270567033e-17	HLA-DPB1;HLA-DPA1;HLA-DRB1;HLA-DQA1;HLA-DQB1;HLA-DOA;HLA-DRB5;HLA-DRA;HLA-DQA2
Antigen processing and presentation	10/53	2.01468749095798e-17	1.63189686767596e-16	HLA-DPB1;HLA-DPA1;HLA-DRB1;CD74;HLA-DQA1;HLA-DQB1;HLA-DOA;HLA-DRB5;HLA-DRA;HLA-DQA2
Staphylococcus aureus infection	9/32	1.85034277215027e-17	1.63189686767596e-16	HLA-DPB1;HLA-DPA1;HLA-DRB1;HLA-DQA1;HLA-DQB1;HLA-DOA;HLA-DRB5;HLA-DRA;HLA-DQA2
Rheumatoid arthritis	10/56	3.6637843278525e-17	2.69787755050957e-16	HLA-DPB1;HLA-DPA1;HLA-DRB1;HLA-DQA1;HLA-DQB1;HLA-DOA;HLA-DRB5;HLA-DQA2;HLA-DRA;JUN
Hematopoietic cell lineage	10/57	4.43718013551866e-17	2.76470454597701e-16	HLA-DPB1;HLA-DPA1;HLA-DRB1;HLA-DQA1;CD1C;HLA-DQB1;HLA-DOA;HLA-DRB5;HLA-DRA;HLA-DQA2
Leishmaniasis	10/57	4.43718013551866e-17	2.76470454597701e-16	HLA-DPB1;HLA-DPA1;HLA-DRB1;HLA-DQA1;HLA-DQB1;HLA-DOA;HLA-DRB5;HLA-DQA2;HLA-DRA;JUN
Th1 and Th2 cell differentiation	10/64	1.54145112594153e-16	8.91839580009031e-16	HLA-DPB1;HLA-DPA1;HLA-DRB1;HLA-DQA1;HLA-DQB1;HLA-DOA;HLA-DRB5;HLA-DQA2;HLA-DRA;JUN
Viral myocarditis	9/41	2.281195496215e-16	1.2318455679561e-15	HLA-DPB1;HLA-DPA1;HLA-DRB1;HLA-DQA1;HLA-DQB1;HLA-DOA;HLA-DRB5;HLA-DRA;HLA-DQA2
Th17 cell differentiation	10/78	1.25596260111392e-15	6.35831066813922e-15	HLA-DPB1;HLA-DPA1;HLA-DRB1;HLA-DQA1;HLA-DQB1;HLA-DOA;HLA-DRB5;HLA-DQA2;HLA-DRA;JUN
Cell adhesion molecules	9/55	4.05685811164475e-15	1.9329735708425e-14	HLA-DPB1;HLA-DPA1;HLA-DRB1;HLA-DQA1;HLA-DQB1;HLA-DOA;HLA-DRB5;HLA-DRA;HLA-DQA2
Toxoplasmosis	9/79	1.26811833558211e-13	5.70653251011948e-13	HLA-DPB1;HLA-DPA1;HLA-DRB1;HLA-DQA1;HLA-DQB1;HLA-DOA;HLA-DRB5;HLA-DRA;HLA-DQA2
Tuberculosis	10/128	2.1126190556721e-13	9.00642860575999e-13	HLA-DPB1;HLA-DPA1;HLA-DRB1;CD74;HLA-DQA1;HLA-DQB1;HLA-DOA;HLA-DRB5;HLA-DRA;HLA-DQA2
Phagosome	9/108	2.31035606304344e-12	9.35694205532593e-12	HLA-DPB1;HLA-DPA1;HLA-DRB1;HLA-DQA1;HLA-DQB1;HLA-DOA;HLA-DRB5;HLA-DRA;HLA-DQA2
Epstein-Barr virus infection	10/165	2.76080874443577e-12	1.0648833728538e-11	HLA-DPB1;HLA-DPA1;HLA-DRB1;HLA-DQA1;HLA-DQB1;HLA-DOA;HLA-DRB5;HLA-DQA2;HLA-DRA;JUN
Human T-cell leukemia virus 1 infection	10/168	3.30882897061661e-12	1.2182506664543e-11	HLA-DPB1;HLA-DPA1;HLA-DRB1;HLA-DQA1;HLA-DQB1;HLA-DOA;HLA-DRB5;HLA-DQA2;HLA-DRA;JUN
Influenza A	9/125	8.81032168963108e-12	3.10276546460921e-11	HLA-DPB1;HLA-DPA1;HLA-DRB1;HLA-DQA1;HLA-DQB1;HLA-DOA;HLA-DRB5;HLA-DRA;HLA-DQA2
Herpes simplex virus 1 infection	11/315	7.07128549321734e-11	2.38655885396085e-10	HLA-DPB1;HLA-DPA1;HLA-DRB1;CD74;HLA-DQA1;HLA-DQB1;EIF2AK4;HLA-DOA;HLA-DRB5;HLA-DRA;HLA-DQA2
