# Supplementary material for: Longitudinal single cell atlas identifies complex temporal relationship between type I interferon response and COVID-19 severity
Source: Nat Commun. 2024 Jan 18;15:567. doi: 10.1038/s41467-023-44524-0 (PMC10796319; doi:10.1038/s41467-023-44524-0)
Supplement: Supplementary file 10 — Supplementary Data 7 [file 41467_2023_44524_MOESM10_ESM.xlsx]

## Sheet: overview
count_of_13_IFN_in_German_study	Mean of normalized counts across all cells in 13 IFN genes between Progressors and Non-Progressors from the German
downsampling_in_cross-sectional	downsampling numbers for each severity comparison at each temporal stage

## Sheet: count_of_13_IFN_in_German_study
Mean of normalized counts across all cells in 13 IFN genes between Progressors and Non-Progressors from the German Cohort (normalization - log10(TP10k+1))
	Progressor1	Progressor2	Non-Progressor1	Non-Progressor2	Non-Progressor3
IFI35	0.461577	0.618637	0.123709	0.148019	0.218235
ISG15	1.71248	1.9108	0.587275	0.533673	0.971841
ISG20	0.659599	0.638764	0.478437	0.283779	0.65506
MX1	1.40181	1.72007	0.705107	0.450895	1.22327
IFIT3	0.852839	0.885765	0.253131	0.217115	0.587715
IFITM1	0.235408	1.07984	0.707262	1.04284	0.936316
IFI6	3.47524	3.35545	1.87479	1.95233	2.56247
IRF7	0.928369	1.03285	0.367803	0.390005	0.650462
MX2	1.1404	1.51845	0.565293	0.593413	0.890255
IFIT2	0.354955	0.542217	0.119839	0.136739	0.214854
IFIT1	0.477191	0.705195	0.105053	0.0813688	0.203389
BST2	0.779664	0.849189	0.281536	0.404955	0.35283
RSAD2	0.608761	0.744702	0.226541	0.19231	0.400882

## Sheet: downsampling_in_cross-sectional
downsampling numbers for each severity comparison at each temporal stage
		Days 1-4	Days 5-8	Days 9-14	Days > 14
Mild2/Mild1	Mild2	9	27	21	18
	Mild1	9	27	21	18
Moderate/Mild1	Moderate	3	8	10	9
	Mild1	6	16	20	18
Severe/Mild1	Severe	1	4	7	2
	Mild1	3	12	21	6
Critical/Mild1	Critical	1	6	7	6
	Mild1	3	18	21	18
