# Supplementary material for: Longitudinal single cell atlas identifies complex temporal relationship between type I interferon response and COVID-19 severity
Source: Nat Commun. 2024 Jan 18;15:567. doi: 10.1038/s41467-023-44524-0 (PMC10796319; doi:10.1038/s41467-023-44524-0)
Supplement: Supplementary file 12 — Source Data [file 41467_2023_44524_MOESM12_ESM.zip]

Archive with 85 entries (84 files):
- Source Data/
- __MACOSX/._Source Data
- Source Data/Figure3B_UMAP_source_data.txt
- __MACOSX/Source Data/._Figure3B_UMAP_source_data.txt
- Source Data/Figure3F_histogram_source_data.txt
- __MACOSX/Source Data/._Figure3F_histogram_source_data.txt
- Source Data/Figure2C_lower_heatmap_source_data.txt
- __MACOSX/Source Data/._Figure2C_lower_heatmap_source_data.txt
- Source Data/Figure3B_boxplot_source_data.txt
- __MACOSX/Source Data/._Figure3B_boxplot_source_data.txt
- Source Data/Figure2B_lower_UMAP_source_data.txt
- __MACOSX/Source Data/._Figure2B_lower_UMAP_source_data.txt
- Source Data/Figure3G_boxrplot_MCP-1_source_data.txt
- __MACOSX/Source Data/._Figure3G_boxrplot_MCP-1_source_data.txt
- Source Data/Figure6I_volcano_plot_source_data.txt
- __MACOSX/Source Data/._Figure6I_volcano_plot_source_data.txt
- Source Data/Figure3F_scatterplot_IFN_alpha_source_data.txt
- __MACOSX/Source Data/._Figure3F_scatterplot_IFN_alpha_source_data.txt
- Source Data/Figure4G_boxplot_source_data.txt
- __MACOSX/Source Data/._Figure4G_boxplot_source_data.txt
- Source Data/Figure3G_boxrplot_IP-10_source_data.txt
- __MACOSX/Source Data/._Figure3G_boxrplot_IP-10_source_data.txt
- Source Data/.DS_Store
- __MACOSX/Source Data/._.DS_Store
- Source Data/Figure5C_source_data.txt
- Source Data/Figure4H_boxplot_source_data.txt
- __MACOSX/Source Data/._Figure4H_boxplot_source_data.txt
- Source Data/Figure6A_UMAP_source_data.txt
- __MACOSX/Source Data/._Figure6A_UMAP_source_data.txt
- Source Data/Figure6D_UMAP_source_data.txt
- __MACOSX/Source Data/._Figure6D_UMAP_source_data.txt
- Source Data/Figure6B_volcano_plot_source_data.txt
- __MACOSX/Source Data/._Figure6B_volcano_plot_source_data.txt
- Source Data/Figure3F_scatterplot_IP-10_source_data.txt
- __MACOSX/Source Data/._Figure3F_scatterplot_IP-10_source_data.txt
- Source Data/Figure5B_source_data.txt
- __MACOSX/Source Data/._Figure5B_source_data.txt
- Source Data/Figure2A_upper_UMAP_source_data.txt
- __MACOSX/Source Data/._Figure2A_upper_UMAP_source_data.txt
- Source Data/Figure2B_lower_heatmap_source_data.txt
- __MACOSX/Source Data/._Figure2B_lower_heatmap_source_data.txt
- Source Data/Figure3E_heatmap_source_data.txt
- __MACOSX/Source Data/._Figure3E_heatmap_source_data.txt
- Source Data/Figure3C_UMAP_source_data.txt
- __MACOSX/Source Data/._Figure3C_UMAP_source_data.txt
- Source Data/Figure3G_boxrplot_IFN-alpha_source_data.txt
- __MACOSX/Source Data/._Figure3G_boxrplot_IFN-alpha_source_data.txt
- Source Data/Figure3F_scatterplot_MCP-1_source_data.txt
- __MACOSX/Source Data/._Figure3F_scatterplot_MCP-1_source_data.txt
- Source Data/Figure2A_upper_heatmap_source_data.txt
- __MACOSX/Source Data/._Figure2A_upper_heatmap_source_data.txt
- Source Data/Figure2C_lower_UMAP_source_data.txt
- Source Data/Figure4I_boxplot_source_data.txt
- __MACOSX/Source Data/._Figure4I_boxplot_source_data.txt
- Source Data/Figure2B_upper_heatmap_source_data.txt
- __MACOSX/Source Data/._Figure2B_upper_heatmap_source_data.txt
- Source Data/Figure2C_upper_UMAP_source_data.txt
- Source Data/Figure6C_volcano_plot_source_data.txt
- __MACOSX/Source Data/._Figure6C_volcano_plot_source_data.txt
- Source Data/Figure3C_boxplot_source_data.txt
- __MACOSX/Source Data/._Figure3C_boxplot_source_data.txt
- Source Data/Figure2A_lower_heatmap_source_data.txt
- __MACOSX/Source Data/._Figure2A_lower_heatmap_source_data.txt
- Source Data/Figure3G_boxrplot_3_proteins_combined_source_data.txt
- __MACOSX/Source Data/._Figure3G_boxrplot_3_proteins_combined_source_data.txt
- Source Data/Figure2A_lower_UMAP_source_data.txt
- __MACOSX/Source Data/._Figure2A_lower_UMAP_source_data.txt
- Source Data/Figure6E_volcano_plot_source_data.txt
- __MACOSX/Source Data/._Figure6E_volcano_plot_source_data.txt
- Source Data/Figure6G_UMAP_source_data.txt
- __MACOSX/Source Data/._Figure6G_UMAP_source_data.txt
- Source Data/Figure2C_upper_heatmap_source_data.txt
- __MACOSX/Source Data/._Figure2C_upper_heatmap_source_data.txt
- Source Data/Figure5A_source_data.txt
- __MACOSX/Source Data/._Figure5A_source_data.txt
- Source Data/Figure3D_boxplot_source_data.txt
- __MACOSX/Source Data/._Figure3D_boxplot_source_data.txt
- Source Data/Figure6F_volcano_plot_source_data.txt
- Source Data/Figure6H_volcano_plot_source_data.txt
- __MACOSX/Source Data/._Figure6H_volcano_plot_source_data.txt
- Source Data/Figure2B_upper_UMAP_source_data.txt
- Source Data/Figure3D_UMAP_source_data.txt
- __MACOSX/Source Data/._Figure3D_UMAP_source_data.txt
- Source Data/Figure1I_source_data.txt
- __MACOSX/Source Data/._Figure1I_source_data.txt
