# Supplementary material for: Longitudinal single cell atlas identifies complex temporal relationship between type I interferon response and COVID-19 severity
Source: Nat Commun. 2024 Jan 18;15:567. doi: 10.1038/s41467-023-44524-0 (PMC10796319; doi:10.1038/s41467-023-44524-0)
Supplement: Supplementary file 12 — Source Data [file 41467_2023_44524_MOESM12_ESM.zip › Source Data/Figure3B_UMAP_source_data.txt]

UMAP_1	UMAP_2	metagene
-7.62298406824028	3.82817740555983	-0.0294573380285599
3.45383392110909	1.49708385583144	-0.103722000530905
3.30011926427926	3.37147708054762	-0.392628357505236
5.71658979192818	-0.223475830590912	-0.00225637520794944
-4.63667310937797	1.27976269837599	-0.576733449795045
-7.7494589255706	-3.61623148802538	-0.226958466300391
-6.39143385156547	-0.813772069251724	-0.172011083261416
-8.26207651361381	-4.46364574316759	0.322018946099127
3.55724392667855	4.36229772683363	-0.3726411897879
5.34630380407418	-3.75446324232835	-0.353732027718917
-7.13012136682426	2.43589468117934	0.172747947051394
-5.05433143838798	0.0812706184027713	-0.342644730642032
-4.63420976861869	-0.215540545022674	1.05419171646437
6.28235088125313	-2.67075090292711	-0.12403200655391
3.27701221242989	-5.63665943030138	-0.477313705294193
-6.87941660150444	-6.82615308645982	-0.301674223781767
0.403251214180837	5.42315693017226	-0.0790639384304223
5.85922752157296	-3.58759670141954	0.113034167618685
7.78965078130806	-2.89761905554552	-0.652446234661571
-8.0348044799224	-3.02290205839891	0.105383003274049
8.5029791428193	-1.77929739836473	0.186514464728595
-7.26916994317924	-4.31542329672594	-0.106694153141149
-5.34649528726493	1.98538966294508	0.407176390983208
8.07134900823678	-2.71143607977647	-0.522145808408902
-8.93940080865775	-2.21280388716478	0.957319714073098
-7.74755777582084	0.897492839062027	1.64419494300636
6.392014844571	-1.40938787344713	-0.544751625639086
-7.2109052108184	4.25646038171034	-0.0959705742793144
3.49695502058114	-5.32919864538927	-0.435892936437393
-7.08375801309501	4.77879781838637	-0.425346720030711
0.170998556767354	3.3697216045497	-0.538729063958726
5.47530017629708	0.523725641929917	-0.535883434129035
9.12646661535348	-1.26280753496904	0.542741610098417
-6.35784830316459	0.903549565040879	0.102270255030552
-6.48408664926445	-6.69346217993516	-0.499838462124899
-8.62382139429008	-2.19798617247362	0.194093651176802
2.91815028921212	-7.53035859946031	-0.560723841825406
-5.76714243158256	2.98642439957838	-0.0718491920437508
-9.46686472162162	-2.75306277159471	2.07817347105172
-5.13265909418022	2.34234304543715	-0.295058175211365
-6.91298259958183	2.06364817734938	0.190935514564333
7.70713363424386	-1.32010524157304	-0.565710167883392
2.68953691259469	0.533671272957138	0.473441086785826
3.59351859823311	-1.95791654471178	0.121489692815682
-7.35069574579154	-4.29290847662706	-0.421113729019215
1.76490805879677	2.8873362075923	-0.198587407505521
9.17236123815621	0.337482167446427	0.107913107354027
-7.65553631051933	-0.538390265739151	0.478077891813371
4.85610662237252	2.93928547021132	-0.314379852916805
5.03568778768624	-1.28599398020525	-0.492718376855193
-7.52148260339653	-4.06800107840318	0.0151997293980636
-0.432367997016062	5.18884964104872	-0.0815477865112134
-3.6789170668975	1.94735999222975	0.138041284076722
4.07513581052865	3.15583343621474	-0.0179397405034407
-5.40991510614311	2.36600632783156	-0.438011513914623
-6.85999168619071	-0.926321314609237	-0.524022744028486
-7.72157253488456	4.14539356347304	-0.255311455737273
6.90605483785714	-1.26858775500078	-0.581694700593193
-5.33241523965751	-0.327280001676269	-0.0163288303218503
7.93564401403512	-2.53387431982774	-0.368474448164536
-7.75063099130546	4.26385898705702	-0.101430637049524
7.05886493459786	0.981215251648239	0.214288780834785
-7.39865793451225	-3.99077539328355	0.507159984782465
5.76218782201851	-2.82429175261278	-0.539611024319547
-6.74142994150077	-5.25011806372423	-0.264492653271356
6.24345956579293	3.892076445782	-0.339522551556216
4.02410326734627	-6.88279323462266	-0.0461825650416847
3.78576718107308	2.07618684884291	-0.328809546403473
4.95889888540352	-1.18674521330614	-0.484171750748277
1.6672925783738	1.06173069592696	-0.443204758067534
-7.87245477899467	-4.54243020895738	-0.12849115851622
2.79697428480233	-6.87259321097154	-0.551828816479921
-3.1778994964019	0.951430572235398	0.151078555636925
5.84550081029976	4.3866312038539	-0.0849958881489201
4.17847381368721	-2.40217833403368	0.530946973405301
6.82810626760567	4.54320306893568	0.183249568826288
-3.03121222719108	2.77635688897353	0.707078319800721
7.28747354284371	2.53931756135207	0.159107185522863
6.48783908620919	-3.24092559698839	-0.418297116607696
-6.03602852090751	-1.49110154989976	-0.495399840300633
8.43189512029732	-1.82205943945665	-0.37266427340329
3.87040458456124	4.22510976906996	-0.222535104929014
5.38497768179024	-4.05340556982774	-0.520319498808139
-8.39504636987602	-4.27120904806871	0.0692440509755456
-4.20685447915946	-0.695927845275589	-0.558979813878279
3.07413731351937	2.66480155106764	0.426943492298012
5.49109445348824	1.13820476647597	-0.283494373738673
3.42259917989815	-5.97051267508287	-0.666282373219903
-7.65702594980155	2.58228035088759	1.59163715447009
-5.06883634790336	-4.74868039969224	0.0657021234492921
-4.94913210138237	4.32755251046401	0.321021407007165
-7.51287426217948	-5.0113819110753	-0.259490639412946
2.50763235822762	-4.02728586081285	-0.134900188416946
5.62610851064766	2.47351164933424	-0.31123755855348
6.67966924444283	4.23837204095107	0.765172882957137
-3.96581281885063	3.27102298852187	0.133511464430943
-6.47167314752494	3.131090117657	-0.136127579599995
7.83108316198433	-1.93468646887559	-0.141133172922951
7.95626531377877	-1.77079920653123	-0.340968908890208
-2.39661301835929	3.18980713006239	-0.650142596011658
7.95248780981148	0.982978833877854	0.296737496635501
-3.84793390497123	2.58311195489149	0.521445804408784
3.52900849119271	-6.47643642309923	-0.178184116777143
-6.10066570505058	3.68354292031508	-0.495389490153473
-2.25682749017631	2.90878124352675	0.483491375455643
-3.85352577432548	3.18262024041396	-0.307410367439507
-1.73244513734733	3.11319465752821	-0.353968385470531
-4.20304788812553	3.74573106881361	-0.263066240957816
-3.79561294778739	3.67092843171339	-0.542094811786259
7.68152271047677	-0.224958764350601	-0.355441696382769
0.514342708741079	5.29415292855483	-0.348167649599445
3.80864296690072	-5.53239278677721	-0.505746925046606
-9.41954244836723	-2.24643258932848	1.19094279135543
-8.38140787347709	-0.656664954459854	1.73466628965527
-5.75627578958427	1.87918133851271	1.63915663675773
7.23001704946602	-0.963120268619247	-0.160473621706013
2.93136916891182	-7.91834668997545	0.0541095221298822
-6.71296037897026	-4.68857078436632	-0.247506683394362
-4.17552961572563	-0.954892443454452	-0.253386012883678
-8.07263483270561	-4.42526130560655	-0.00567306642611497
6.5505841805085	-1.33414988402147	-0.394116927686353
7.08568893209542	-3.04998783949632	-0.471177012370582
6.21493945852364	-2.29334812048692	-0.230397223389899
-6.64168228372489	-1.15225629690904	0.00711908249154877
-6.70447124704277	4.6983987819789	0.0271386982761285
-5.10769666894828	3.12275714989882	0.156049721531764
7.23081956640328	-1.35188548449297	-0.265893742031059
7.54963908926095	-3.18618445280809	-0.576101075940227
8.30211625829781	-1.10074036005754	0.105123483157082
5.07368360296334	2.80321807976942	-0.185221943690939
2.39520846143807	2.97301120873671	-0.0110207919469363
-4.78635849222099	-1.18664674643297	-0.162851314154634
7.84189115301217	-1.8544279802205	-0.528132816394639
0.956521911774526	2.79761786576491	-0.0143708120857937
4.60416637197579	-3.36096196059007	0.0443913964697101
-5.10575260385429	-4.37861518744249	-0.179131884196212
7.32150636449898	0.109017679506354	-0.0909070982905026
-7.03294958337699	3.69404716607314	0.448867958382153
-2.22219361528312	4.506498528683	0.0334534666620442
3.72799144521798	-0.947706149852462	-0.290958045688778
-7.0983768866912	3.0150422584651	-0.0454292659454046
-8.15090669855033	-4.24067859534044	0.476955274460019
9.19897351995553	0.278760461175255	0.140049366716471
-7.61616291269218	-4.81044416311998	-0.265859665200822
-7.71232713922416	4.29626674767714	-0.215320736615948
1.20152281061257	3.85561628457289	-0.303402423819182
-5.15673603280937	1.51636357423048	0.46547332001895
-7.57494606241142	-4.49775295141954	-0.197496585775051
6.59809051290596	4.4662038814662	-0.298859474329699
3.44236360326851	0.0811621938286345	-0.39132000741392
-7.90667356714164	4.09507913705092	0.087864162145428
3.24019513860787	-6.64734725836534	-0.192533570071302
-6.90380539163505	-2.59313206557054	-0.181184202011733
-7.28177608713066	-5.3062661159398	-0.0730972377321243
-6.37787451013481	3.35881705399733	-0.023931313999894
3.34018264547432	3.91934580918532	-0.463605303072774
7.14777122274483	-3.41704587820787	0.130509930785453
-4.89474596246635	2.19336123582106	0.141654686670809
-7.72153200372612	3.06120867844801	1.3953780698107
5.63561044469918	1.73019774075728	-0.239114779638872
-1.2424655125991	5.49824686166029	-0.42332107578577
5.31177221075142	2.7200884353755	0.727076016670076
4.04700790182198	2.80043478127699	0.0851606848884538
-6.81018175348197	-1.39656250361223	-0.384297290695744
2.10766015783394	3.73826236840468	-0.32929359501249
5.69452749029244	-4.33728246573228	-0.169787891405297
8.77002321020211	-1.68835179690141	-0.148029053670567
-3.28997863992607	2.19276781197768	0.222586472704621
3.02683125272835	4.23894996758681	-0.179699973142686
-4.99248661264335	4.07668466683608	-0.182671146830756
-4.40876163705741	0.826681030952744	0.0872714671648799
-6.58271707757865	4.00411291238051	0.019717384003135
8.16084275976266	-0.617113696372696	0.170169252713223
2.95905695692147	2.71775097962599	-0.260131937905063
3.90233360067452	3.21476669427138	-0.447807317347574
0.318548230682264	2.97339387055617	-0.585311756362172
2.8368094994172	0.00636432882528715	-0.220357256885793
-7.32647718652641	-2.74823288801927	0.179660045466216
-6.16781105264579	3.77850599404555	-0.481081580722992
-3.43495239480888	4.25557537194472	-0.326862708830001
2.64363752142037	2.75862426873427	-0.241124184964165
-0.530586974467387	4.27946872826796	-0.17192891296373
2.22264133230294	0.0338373231155794	-0.100831676718782
-5.57391180261528	0.701857937538437	-0.389316929231929
-5.78238548501884	-3.81648878935594	0.693288740964612
5.78615985647286	-3.4188628661992	-0.503970008625128
-4.01670326455986	0.944754077160172	-0.139232090805808
-5.37112201913749	2.96118946191054	-0.382627545580013
1.92719839349831	-7.19954280737657	0.552051232997467
-6.39751686319267	4.10133667107802	-0.0975431826687505
-2.41036667093193	3.32158465501051	-0.385517012727509
-6.05249323114311	3.96020050164442	-0.824641823696617
3.93351565137948	2.39195199128371	0.0358710958078284
5.7730191780671	-3.58979921225328	0.0808702787670456
-8.41446985467826	0.68960363980513	1.77797960926723
1.07580332294549	-6.27749233130235	-0.446464631666569
8.28261743322457	-0.366472976243683	-0.388447403837234
-5.53671373590385	-0.062632048464008	-0.106774923139445
5.63238416448678	-4.04333619955797	-0.458500714177288
-5.28573526605522	4.23327512856703	0.0611258386535641
-8.81002535089408	-3.11315135840196	0.589208650604802
6.77444873586739	5.05148668404799	-0.704187225572719
-5.28837980493461	0.290713904464058	-0.201392258393782
-5.58935703500663	1.26037998315077	-0.277343912921162
-7.58960117563163	-4.92078761938829	-0.511806256450254
8.6786678864106	-0.901766167915054	-0.579519094955344
-4.96273578866874	1.64674635049086	-0.0636113522708032
6.10689435735787	-1.31535320166368	-0.293523723810446
-5.90335096582328	-3.5725927818181	-0.244858252657935
6.36577258840645	3.81767530556899	0.0107073463611104
-5.65400041803276	0.442148221695236	-0.295248360481544
-0.945369856204142	6.33609600182753	-0.209228151900465
3.30332408681954	-6.52119426611681	-0.346353791051786
6.33400903478707	-2.18208460692186	-0.365433683436123
-4.92194809183036	4.64684362527113	0.218999087173899
-6.10548080667411	3.25317950364333	-0.502346561098452
3.29497347608651	-5.99501352194566	-0.449488823423553
-4.75443138345634	3.01609034653883	-0.254645697516056
-6.01858772500907	0.329524589741043	0.392763880025239
2.76743231550301	4.53322095986586	-0.221375293555223
6.39983449712838	-1.61041085604448	-0.404064692281273
7.52254377142037	-1.63064556006212	0.155015821377035
7.40961251989449	-0.129842581188865	-0.234090705606826
-3.17190803750907	2.48177809830885	-0.338414182434818
7.45548854604805	0.083281530105881	-0.00674972953352606
-5.38485063775932	0.387528372967057	0.163578008619234
3.99745641485299	3.98868007775526	-0.466307454034504
-6.28170694574272	4.09884328957777	-0.297123293708071
-7.18368496164238	-4.63310985449571	-0.418319215407507
-7.17047037347709	-2.48928885344286	-0.497006352010712
-7.72745718225395	2.71412510987502	1.4412781030628
5.89510331884469	3.92158622857314	-0.345971864939969
8.14798007742013	-2.33319072607774	-0.539542820344972
7.82097945943917	-0.665780650413223	-0.497294689150163
6.40470777288521	-3.68514351729173	-0.38138276106291
5.02131257787789	-2.278981732166	-0.42322893815184
7.0863998962983	2.28175611611586	0.538906386095054
-5.78249277337944	3.91280455704909	-0.356225689130149
-6.92022527917778	-2.68335537794847	-0.560146598069053
-7.45654596551811	3.26310725327712	1.12464936544102
1.54131017461861	-7.21192912939806	4.91064947403167e-05
7.75403152242745	-3.78847007635851	-0.198310062590415
3.56378780141915	-0.524072872436233	-0.631888082235511
-6.52000631555473	-3.02980689886827	0.0233733416973624
-4.69582142099296	1.89486940022688	0.996260232101409
-4.80608286127006	1.96115524884444	0.152423291387664
-8.03381551965629	-4.53859596136827	0.306148852497408
4.27253137365426	-6.23875837210435	-0.510642323926108
2.54480109945382	3.00036568757277	-0.177293466826471
-4.64796413644706	1.97965664979201	0.386780664702033
-4.12727417215263	3.3881017696498	0.548543646843402
4.3211616112336	-6.4890020358922	-0.662208275725281
5.30837903753365	1.4835413229106	-0.356898117569263
7.39065919653023	-2.67494182471056	-0.389051140905555
-7.25410904153739	4.97043771859389	-0.599568117884784
-6.53997244104301	0.543624354564957	0.122389186695304
6.57547221914376	4.92358751412611	-0.571518869410967
6.35263047948922	-2.43180446509142	-0.0695781949278845
-8.95353235467826	-2.91706972006578	0.44700324155678
1.2701716257676	3.0176331531642	-0.601100525528531
-8.52709879144584	-3.17357616308946	0.710537384434104
2.41611490980233	4.13148946877699	-0.571007554290502
-8.01402963861381	3.58347649689894	-0.105156335665118
5.60827146307076	-4.06810216788072	-0.357668592328127
-5.82613100274955	-3.49930577162523	0.239790989443731
-6.83186020120536	2.62244076844435	0.947139250535395
-3.96155657037651	2.2504326831935	0.346877754975737
-7.30478109582817	1.24735446091872	-0.174677937471077
-7.89371790155326	3.97442646142226	-0.144849658930145
8.40155397192086	-2.15641598585863	-0.278932589904758
3.66233931318368	-0.799620734489151	-0.159862171170013
4.44921956792916	-1.40332167032976	-0.332271319150444
6.9257610870942	-1.65861611250658	-0.560243087258532
-1.52426256402885	3.26860447045546	-0.188337485520574
-3.91082252725517	1.29039712067824	-0.549890259101212
5.16290078893746	-2.20129327658434	-0.40925154252814
6.62052093282784	-3.14171318892259	-0.0217056824601815
4.25142846838082	3.72183556672316	-0.130212827947552
-7.04885019525444	-1.06277971152086	0.0344074974379124
-5.18376983865654	-4.60723667029161	0.262408117374505
-4.66590322717582	2.94891877289992	-0.317464793060593
5.72174106374825	0.583540869915299	-0.203819291774313
-6.04809679254447	2.13894171830397	0.281632528919539
5.47759805456246	-2.93084816817064	-0.335168206932207
2.60080943838204	-0.902198122775741	-0.360850999403342
-7.42830528482353	-2.4285920131566	0.145570791525171
-8.12567247613822	3.20484180566054	0.298323467582075
-6.87981428369438	-4.11342840079088	-0.375970929717556
2.60880981222237	2.94506163712721	0.0429963669004453
-5.19004215463554	0.213938487732224	-0.279769429703657
-7.12559761270439	2.93399925347548	0.0689337188050021
3.03778014913643	3.67351455804091	-0.227327014227354
5.18145976797188	-1.25244407538194	-0.235701836312011
6.32866893545235	1.75077540990096	0.00611809996089953
-8.05012525781547	-1.5526154506566	-0.168005324964023
-5.76921619638359	1.51749916192275	0.467888817709468
-6.97719349130546	-5.33384780768175	-0.337015640881215
-6.38962711557304	3.49832220193129	-0.348042522536339
-6.05744756921684	-4.74246148947496	0.0875613389812481
6.89546714559639	4.64863605614882	-0.370365287539631
2.58606944814766	-0.805641518867202	-0.349716027920323
7.31072889104928	-2.2192049491765	-0.0664219653496771
2.41187821165169	3.40870018120985	-0.425653449469356
2.66396747366036	-7.19618778113145	-0.0784690321809457
-7.47637333139335	4.58819742318373	-0.389006635256049
-8.04937662347709	-3.18651227835435	0.0162293426886564
5.50044284597481	2.33893032189589	-0.310010606891514
3.43557010427559	4.38060732003432	-0.284036994113177
2.92720065847481	-5.75932912710924	-0.290768396773412
4.19538150564278	2.86463708993178	-0.115181159063365
-7.41914619668876	2.64136977311354	1.47492398678685
7.36839185491646	-3.43517856482286	-0.349034289960521
5.11432824865426	4.49099846001845	-0.161005548511767
2.07207833067025	3.30768175240736	-0.0672435479031972
4.61051593557442	2.43537635918837	-0.249593781585289
-7.06328930124198	3.21101923104506	-0.0581301964514391
-7.10508789285575	4.93526287194472	-0.214474133337408
6.76117740408028	-0.452211128509231	-0.521431233584926
-5.01081098779594	-4.62874822500963	0.307921307166899
6.09796987310494	1.07516129132491	-0.479036492978982
-7.750243799533	2.50041122552138	1.31823568697028
-5.1804253028289	1.95410843011122	0.125320895852453
5.91324125066842	-2.70841913107652	-0.137391541783305
-6.43655981286918	-3.66808133009691	0.00433394070659498
7.64764676824654	-0.997006224429794	-0.253556360630669
-2.52532257303153	3.73039908524733	0.155578014984203
-6.65357984765922	0.228334633672051	-0.118658033712899
5.51880393758858	2.78496213074904	0.0504876898536444
-7.5078498290435	-4.80085353735704	-0.0270487862844211
-5.85047687753593	-3.57362728003282	-0.158253103551775
3.71973763242806	-1.0410461891057	0.0280357038861053
-8.06329359277641	4.04918642159682	-0.199252287348722
6.68318782583321	0.147839663588814	-0.289421095302322
-7.51056350931083	4.6691691410182	-0.00290440051535941
2.68732057348336	-4.44315938833971	-0.489180476999497
-8.85651602014457	-3.36962823752184	0.663996514287473
2.17046056524361	-6.64729051474351	-0.140153237156757
-3.62051166757499	1.16105074998122	-0.14288095461884
5.88500009313668	1.65161819573622	-0.248867755670783
-7.21918453439628	3.7968501579402	0.112752454496504
-8.78136553033744	-1.65424315813798	1.37536751406973
4.29768453374947	0.557399584018997	-0.561646372823683
-5.16614116891777	-4.38910322073717	0.141096048117107
-8.04243578180229	-0.806712554729171	0.739890355078162
-5.98914970621025	2.03411800976973	-0.248390054316972
-3.34145368799125	4.86252040978651	-0.369860009696091
6.62977014318551	-2.95607356909532	-0.18944908435626
2.21011791959847	-6.00849323157091	0.112140124451848
-6.11209453805839	-0.330437647140213	0.661460632514952
-8.95150770410453	-2.68155412558336	1.58160526148389
-5.71810020669853	3.14943738099318	0.698121520241354
7.68369470373238	-2.82833390120287	-0.607462508681159
-7.26700748666679	-2.99627857092638	-0.270829226783439
1.83011279836739	-6.92528896216173	-0.375006879980231
3.41628967062081	-2.33156065825243	-0.52508550397132
-3.89303220971977	4.62007398720961	-0.0597913199175052
-5.96013130411064	0.441164476835541	-0.276480726822268
-5.28119672998344	2.15388174172621	-0.00484388229154396
7.07220302358712	-3.09919171217699	-0.0703810281987983
5.33754335180367	1.51092584248763	-0.264425438159158
-6.89734091028129	-4.18601159933824	0.621879198994351
-4.74621452554618	1.93323273774367	0.095483693102981
3.34492336050118	3.20405788537245	-0.172224369588082
-6.51245035394584	4.95027418252211	-0.0426523197522286
-0.148564236010661	5.86310405846816	-0.824641823696617
7.87381969228829	-2.09231428984422	-0.455933326657304
-6.04469885095512	3.68163128014784	-0.307878307440546
0.99397383466805	4.11351127740126	-0.354316459798999
5.43919502035225	1.39927990552168	0.115980337070703
-8.18535150751029	-0.504584716594406	0.282943141010242
6.69413266912545	-2.20181708220262	-0.254317033145265
6.919349534665	-1.9405800569417	-0.33986187564014
-6.72470773919975	-5.03523998144884	-0.347857292157259
-8.10633863672172	-0.181973146236129	1.21874186249058
3.68467341199959	-2.14205031279344	-0.242056301234369
-5.40920986398613	2.3385674488185	0.079136498836476
-6.55463899835502	4.67990179177504	-0.472830730169352
-7.26293768152153	4.32594652291518	-0.432190845632977
3.60275660291756	3.25683541413527	-0.207274883408608
-6.89239610895072	-0.298751966989227	-0.368479615957672
5.55869136587227	-1.24220268610735	-0.257852264128524
-7.98797239526664	4.37881012078505	0.54676767107204
5.53163753286446	-1.97296218756456	-0.471686061090258
2.35269771352852	-8.24962501410265	1.17380836136399
6.77849088445748	-2.05244569662828	-0.019458117156509
-7.94382871850883	-3.02049093130846	0.558898540821248
7.31305204168404	-1.30300097349901	-0.297965413530511
-7.15390791162406	4.26237363930922	-0.270026918120334
-5.34171118005668	-3.95599012259264	0.219559456177357
-5.78041185602104	3.07400364991408	-0.213747102578045
-9.34674848779594	-2.46857910040636	2.07454118018415
-7.8985158370391	1.71900267716628	1.79482043033646
3.42612396017159	1.23262841817122	-0.12285988185312
-9.5851556228057	-2.48423008803148	2.74856530370631
6.20567308202828	-3.79862193945665	-0.376298917785228
5.9788936211213	-2.19122843626756	-0.348608458803507
5.4506691528901	-0.388208644426056	-0.411285735204617
-8.85371126398002	-4.34986286047716	1.21549329137465
-5.30807699426567	1.869415832722	0.977515635193819
0.889862640057454	2.97082800980788	-0.512190765540445
-5.23926700815116	-3.42737154845018	-0.204498100207184
6.3064755035981	-0.11794378045816	-0.463988696669822
8.64501653448189	0.0847925264773887	0.0807944324823493
4.8520716263398	-2.6174393165471	-0.399582323931452
-9.63730348810111	-2.5880842674138	1.47292914598332
6.18569503561104	2.82797498818617	-0.164100483025591
-5.5106369422332	2.41996903535109	-0.17467035861415
7.34322677389229	-3.11762266043443	-0.658840285924789
-5.15695156320488	0.0532564320987087	-0.194182475609167
-6.85602297052299	-5.12090043905992	-0.223016704988948
-5.85577263101493	-0.688699530399032	-0.0585073264072331
0.56171361938561	2.61499781724196	0.113888944879655
-6.0769301818267	3.61938209649306	-0.395077091644016
7.04243932500924	-2.85995273474474	-0.624269968133622
1.49931345716561	-6.1111395824315	-0.457470820001903
-5.45693077310478	-2.50296788100023	-0.0972837455190587
6.59481607214058	-1.55485050562639	-0.479100658335257
-3.00721301301872	2.80908079262953	-0.527813772238085
5.91504321828927	3.03335757371169	0.583652531139221
-5.93841518625175	0.576775861942581	-0.0598824003573844
-5.56836857065116	4.32046575661879	-0.237883034238047
-1.90713657602226	2.71022863503676	-0.245050867673803
-6.31608356698905	4.18069763299208	-0.361823914676098
8.76245866552437	-0.494155393874832	0.328629270672039
6.32900224462594	-0.988809274470993	-0.353920851656816
-6.13749565347587	-3.49838905218858	-0.100761438510651
3.67543421522225	3.60877580758315	0.158062587006859
-6.30390180810844	-0.587559269702621	-0.243076002508175
-8.09047712549125	2.19713492509108	0.746661992626795
5.76691184774483	1.65122635480147	0.243557334567996
6.66941867605294	-3.93282465819139	-0.462905099361529
-8.28735460504447	4.19973249551039	0.309593873333455
6.82616601720894	4.92775936242323	-0.577750565458709
-4.95001568063652	2.07559294816237	0.293965203004757
-7.24592174753105	4.76415796395522	-0.351117404288579
7.67408309713448	-2.45735983732957	-0.582760672036016
-4.61826004251396	-1.48703818205614	0.549240291965745
-2.85855569108879	2.80723161813002	0.0668284306633982
5.11596427694405	2.31504650231581	-0.610256711269742
-7.59316124185478	3.74982924576979	-0.507762882048145
-8.16469110711967	-3.87204747084398	0.0103654708891617
-6.14352764352714	-0.788408266341873	0.118395157374557
-1.00707556470787	6.51721925851088	1.06805581192342
-7.78822864755546	-4.45322732809801	0.0616906250226423
2.66219602361764	1.1626424324153	-0.15901237746803
6.96438394323433	-1.97366170767564	-0.516058007731241
-0.595754103507151	5.82793636437636	0.0433513489264966
1.91156647935952	-0.478249238765426	-0.379147420873111
7.70504031911934	-3.65869097594041	-0.679001710465085
7.0645230843171	-3.30374007109422	-0.177003022681762
-6.2458058761016	1.96014804955702	1.31359347274457
-4.82586158975517	1.53344423886519	-0.022425509939124
-2.60118164285575	3.3480569851039	0.379377294047541
7.14745984808053	-0.82172505739946	-0.30649322362664
-6.01093687280571	0.648614956104569	-0.0795040556056577
5.05228315130318	2.56365985985976	-0.0504911413989991
-1.17288150056755	2.59940929528456	0.0468000212663122
-4.88001884683525	3.61265201684218	-0.102218595727369
8.22786126867379	-1.81636540774126	-0.383148045586647
5.99613652959908	1.59000427838545	0.232046903414613
7.89832292333687	-2.53456907156725	0.034646760567419
-7.02779688104545	-4.80289678457994	-0.283474162594649
5.94959150091256	-4.27873115423936	-0.592101352319939
9.17611203924264	0.823590947353653	1.36057629002299
-8.95122541650688	-3.74061779860277	0.807008318278977
-6.07562460168754	1.99955804463606	0.603130067426165
-7.24047579034721	4.47391767617445	0.100828876764722
-7.02426351770317	-2.70091442946214	-0.132320512905285
7.3935721947297	-3.22559718970079	-0.126179137842843
9.40928827062691	-0.540521429813095	0.515549749042085
-8.3029986785308	-0.0995098817707974	1.61095686430635
6.62542424932564	2.65342874642592	0.679785292189821
6.56992851034249	5.00887985345107	-0.329709540917682
6.79285178915108	-1.8845623004796	-0.290673771074295
-4.38525785669242	3.16899151917677	0.2058908910302
-1.85160936578666	3.72551078912001	-0.410567519788914
4.22503553167428	1.58812518235426	-0.4984324270313
3.63221202627266	1.66333444234114	-0.208043136689047
-8.33257498010551	2.99328680154066	0.193624218357543
6.58154426351632	-3.04650454405565	-0.458901445216802
-6.67000068887626	-1.18040280226488	-0.278091758357535
3.52122197881783	3.49214167710524	-0.179010096067028
-5.38685335382377	3.71316094514113	-0.549906561827306
2.78300319448556	3.93190879937392	-0.0985389493442591
6.56930814519967	2.87485976334792	0.236154381907357
3.19298659101571	-5.25592594031114	-0.232780312232775
6.20395742193306	-0.65049086693544	0.00706188909134389
-7.83768238290702	2.97229380723219	1.47585742118341
5.95391641393746	-1.96662263754625	-0.445127473940925
5.37018762365426	1.34428043481093	-0.226291320638723
8.37640653387154	-0.798384057319351	-0.161572087337278
-7.18096794351493	3.33902282830458	0.515757731326449
6.01601396337594	-3.18541006926317	-0.555759688639178
7.66342340246285	-1.44682400110979	-0.364006525771418
3.68135724798287	2.21401305314284	0.388802350191485
5.01615844503487	1.54328401204329	-0.247548410220224
-6.59678854211723	1.70563991185408	0.245838140185874
-8.82157530054008	3.67260379906874	0.77904219379663
1.17028747335518	-5.67900590780992	-0.573684453618586
-4.16584314569389	4.06928892251234	-0.200672189240157
-7.43036331399833	4.26388044472914	-0.0574929380790236
6.70782361761178	-0.508104788100906	-0.243995491612424
4.20419297948922	1.96688563939314	-0.294772286149691
-5.99941028818046	-1.26550667170305	0.294977239596866
6.95928798452462	-3.7057452667119	-0.237179362214641
-7.35043396219169	3.80230922814589	-0.112751861968717
-6.00002207025444	2.95326132889967	0.0705619288356104
5.30442987218941	-1.13157467726488	-0.697691814462158
5.35376916662301	-0.238152014053055	-0.348808477515254
-7.88437475427543	3.44339509125929	-0.197587796434275
-7.49891056283866	-3.54369168165941	-0.0297745466173792
-4.01113285287773	1.17971820946913	-0.446605911680938
8.15199790731515	-1.24081640127916	-0.194175805815243
3.5615032745942	-2.51111845854539	-0.555018168264026
-9.58063425287162	-2.66862587813158	1.09315316522995
-3.97551073297416	3.05938882943373	0.161544193623539
-7.91984762414848	4.38170642968398	-0.269348057991888
6.9987271858796	2.83447666283827	0.774705221595416
-9.55109132989799	-2.60987429503221	0.729590691737297
4.60524259344185	1.68427093144637	-0.661279569597706
6.30278526083077	-4.12407665137071	-0.653967337255906
-5.81644071802055	-5.46237640265245	-0.132109810578014
2.68708859220589	-6.67332677725572	-0.146050840884456
-4.93473161920463	3.34465522881728	-0.13071527758611
4.23563800588692	-1.56219475153703	-0.321003036592603
-5.57286276086723	-3.74220757368822	0.0703481640061825
6.9288915230378	0.142089871728234	0.45512738850566
-7.99115385278617	-5.01222877386827	0.262270470539035
-4.58193077310478	-2.05820040587205	-0.411986241824548
-7.5371204779998	-4.66433076742906	-0.399838860732247
-8.44819559320365	-0.363452421462722	2.51882441921022
6.51846586004342	4.34392233010512	-0.0503282642737767
-7.50831951364433	4.47727270241957	-0.0638158644719141
-5.19497026666557	-0.0886456835629422	-0.298987645455001
6.46605191961373	-1.00832192782182	-0.433941966951533
-1.42284728750144	6.28604097481947	0.88247400568634
2.76415382162179	2.51065011140089	-0.385112655328081
-8.10826601251518	-3.92269282225389	0.375873544197583
5.92404542699898	-2.06966643217821	-0.551502902617655
4.11686335340584	3.84627504464369	0.0812151121750403
-6.45601619943534	3.85361786004286	-0.513600098745361
-9.42256464227592	-2.18359713438768	2.83058762055187
-2.60334910615837	3.64533228989821	0.0787494695387413
-7.39286913141166	-1.68610851649065	-0.0778557712842472
6.05159173742379	-3.56145553473253	-0.234291196748401
-7.96783270105278	3.35552544709425	0.0220226271083979
-7.33588089212333	3.39104766961317	-0.00954803849877587
-6.82913126214897	-1.62438921812791	-0.180498226213113
-3.25986398919975	0.662462605202011	-0.484420515453278
0.345967618976484	4.35871715661269	0.00652210443258971
5.43311057821358	-2.20491795424242	-0.553279164195304
6.01701007619942	-4.42275695685167	-0.0574408006925694
3.45669565931405	-6.54354839209337	-0.307488702440637
7.01541648641671	-1.24947731379289	-0.571714455205288
7.37564836279	-2.50494508627672	-0.121909767839657
-6.32977689966117	-2.82248024824876	0.00474847842401803
4.67704187170113	-2.65704111937303	-0.152652598958304
-8.59529794916068	3.23482985612135	1.49216926174969
6.8339150978669	-3.74291543844957	-0.397017901722381
3.12592111364449	-1.14068226698656	-0.235881237073855
7.70341859594429	-1.65464477423448	-0.607382667420986
-9.64724363550102	-1.99132804754991	1.87238605939258
7.20127855077828	-1.89528899077196	-0.136438100531149
-7.47679342492973	3.06506176110487	1.03224116955143
3.67697916761483	3.17215318795424	-0.260961524462914
-1.56127156480705	4.4719206821559	-0.307891226424655
-6.03439964517509	2.0896009933589	1.12705063153415
2.07183073297585	-6.71766404989976	-0.0781925308251842
-7.76670135721122	-0.087271915710159	1.19082921497113
5.83833299413765	-2.58243493918199	-0.495945627462033
-7.52561773523246	4.63243026849013	-0.215709009873352
-6.23766292795097	1.95526571389418	1.0327855772057
2.09832237497414	3.58144588586073	-0.305137854543179
-6.47388471826469	-1.36030464056749	-0.107805032570298
-5.43832554086601	1.6164519321559	0.349670712143489
-3.3408769534484	3.74129314538222	-0.220680239609373
-2.44247569307243	3.73844285126906	-0.217841545967766
5.03377757803048	-2.98994831923265	-0.380430550459084
-7.93173803552543	1.0805153381465	1.41847581833068
8.57514940038766	-0.302993373906799	0.710820392928304
5.9329689575776	-3.19584898833055	-0.296139176367179
3.34154544607247	2.87294478532057	-0.342779739603816
6.03769622579659	-0.604899035728164	-0.277482171671375
8.94436059728707	-0.521488653457351	0.224828641096133
-4.05379404291069	1.98987407799941	-0.00855500675666625
7.00006185308541	-3.71342949751634	-0.316486671235007
6.12534127966012	-3.41800098303575	0.103282323730212
2.19442020193184	-2.39420037153978	-0.370241194338761
-5.75002922281181	-3.8766527641179	0.0634068194821597
-6.88736356958305	-2.82279138449449	0.0661101887583124
-5.73455108865654	-5.94181136969347	0.0729094845688018
3.35222492948617	3.51850457307082	-0.321521881069505
-6.59472526773368	-3.33261756781358	-0.615337751024033
5.65834651723946	-1.0510068405034	-0.477965311981694
-5.30972303613578	-4.63248090628404	-0.279043931952578
-6.14254917367851	-1.02557639960069	-0.333146806478084
-3.83967627748405	0.660224927627854	-0.157110100788944
2.43078480497445	1.56898720380049	0.427647614865593
2.98296890989388	-5.84739618185777	-0.0175515572442948
-4.05762066110527	3.55599088784438	0.0222873370028094
-1.10102619394218	3.82826585885268	-0.479928100500104
5.30231652990426	2.70498628731947	-0.298717943589638
5.18437181249703	-0.906728612220474	-0.379867881164894
-7.64645494684135	4.69253082391005	-0.371569117680366
7.93698535696114	-1.35555832270402	-0.131222433181684
6.38895355001534	5.17357797738295	-0.243316923709873
-8.00598730310356	-3.24508433226366	0.528268107888423
2.26790223852242	2.8770548832057	0.258672151553684
-3.98071302637016	3.78124280091505	-0.0518879592629771
-5.50129713281547	0.00943409841638022	-0.242477275512241
6.056640966092	-3.05949168089647	-0.315113128658337
9.05189882055367	-0.428934710061737	0.474074708092105
-5.60079397424613	4.74115295525771	-0.388231087107257
-1.56741298898612	3.09890980836134	-0.0735667436822264
-6.65131534799491	2.00937528725844	0.828929675724508
2.49833117261971	-6.2322390544774	-0.0641323356744794
5.45291934743966	-2.58140020254869	-0.391433210800316
-5.05012907251274	-1.84533100012559	-0.26658201085679
4.51039062276925	0.635832442009262	-0.527671589724206
5.92489324346627	-3.16435150984544	0.114823743821101
6.60486303106392	4.46102924462538	0.0449035344810979
8.30863080755318	-2.47821335676927	-0.213712013403007
5.89411435857857	1.95651753064375	-0.497989704415826
5.11766515508736	-3.73054413679857	0.0482326655846301
-1.92052926286613	4.3288337719081	-0.254989034479758
-6.00264658197319	-0.546609865462967	0.574625656250542
2.30393110052193	-6.51583938483018	0.0725981963305867
-6.25239052041923	0.0764924846975129	-0.196212738115889
-8.03567995294486	2.96006031151991	0.968569708666605
5.1567443443879	1.20969219323378	-0.311303918165475
-5.29661430581962	-0.116489144003578	0.185840224170123
-6.48063339456474	-0.289451645648666	0.575132954210428
6.43735538259591	5.08433408852797	-0.402013613916806
3.30606184736336	3.82094187852126	-0.0598036891474977
-4.16641439660942	1.69080336209517	-0.567118729911404
-9.15593351587211	-3.24706058386583	0.58258653127371
-6.0626331733123	-4.32977371100206	-0.211280828558784
-5.57595075830375	-3.37462191466112	-0.152336630387452
2.45545254484261	4.33484478112441	-0.287532088920778
4.08951817289437	4.19314880486708	-0.266489241715667
0.0170368684872487	6.44934816476088	-0.511290893060803
1.92327938810433	3.58803434487563	-0.0964388001596499
7.10509620443429	0.137520445549301	-0.309816294078234
5.41886173025216	1.12027795430403	-0.334863748636181
3.15932212606514	3.5668286811946	-0.177466423226914
-5.6387878821746	-4.2574289310338	-0.369639131881766
2.80089984670723	-6.99862747076768	-0.422896589862227
-7.02870048746025	3.58638544198256	0.0885830523461389
1.68593309656228	4.57963771935683	-0.285408173811836
4.11614404455269	4.47174282189589	0.415693960989442
8.981361253415	-1.29364316347856	0.181536286088653
7.74136815801705	-1.11804609183092	-0.275390977037363
3.04725800291146	4.47373838540297	-0.514037932268365
-8.28136553033744	-4.46083526495714	1.25908083144238
8.03741441503609	-1.7504389751317	-0.439919040552699
4.07942496076668	-6.63008718374986	-0.580567399441083
6.44388709798897	0.318617893421463	-0.477639914268937
-6.51368488534843	2.05304713364821	0.630426713256604
-8.35191930993949	3.74886341210585	0.735604613884988
-3.30722059472953	2.66871137734633	-0.290857032806059
4.61331830755318	-1.53191106203813	-0.478900263933652
2.13468549982155	-6.64608554724474	-0.566398322948945
-6.10136093362724	-4.77439527395982	-0.325515402761321
6.27767310873116	-3.42544488791246	-0.404513638418576
-3.50362934335624	0.843814922535233	-0.446216761890903
6.13158832326973	-3.50878672484178	-0.549579168798529
5.79267869726265	-0.656818615234085	-0.299338661937447
4.94289861456002	-2.80059604529161	-0.29996057823148
0.389641238604436	5.66751880761366	-0.376668101400783
-7.75135149225151	-0.194097386634536	0.513422040560133
-7.87301077112113	0.0414213245188814	0.310441634481878
1.46939931646431	3.56163282510024	-0.310107545466384
-5.24982322915946	2.79931874390822	-0.321137694323775
6.84970508352364	-2.74178390387315	-0.416362640003379
-8.30243314966117	-2.36046676520128	0.939603758814233
4.29948602453316	-0.370881603992172	-0.48550322963632
-5.69729246362602	-4.50508623007555	0.201332297342397
-7.90527452691947	-3.32612686041612	1.0540456360674
-6.26250662073051	-2.86995296362657	-0.104320075496779
6.12151752248848	-2.16668348196764	-0.45086959139125
1.99056731000985	-0.317780511415191	-0.570057467741587
8.86095891729439	-0.260679678952881	0.933362379424549
1.44580159917916	3.09144563790541	-0.205728687025761
6.45433841482247	-1.88449566248674	-0.590677173317508
5.82460532919014	-1.17838756922502	-0.0805331634138237
-7.62894882425224	4.30181951638442	-0.244865235948122
6.4279526306733	-3.80511979941148	-0.244992904388745
7.34833560720528	-3.45838265303392	-0.368367125104383
-8.39068903192436	-0.421165959871002	1.14621370240846
3.12295065656746	-2.06749849203844	0.070973135872379
4.20858274236763	0.325703902208618	-0.273738592007251
5.89629016653145	1.39078147526961	0.169585090212292
-7.31437648996269	4.59345550652724	-0.226139258394913
-7.36791433557426	-0.00192618924994058	0.577182539123225
-0.64253647788917	4.70171375390273	-0.545920229252567
5.42763410345162	-1.62604336622972	-0.279106904518156
-5.35029520257865	-4.87928800467271	-0.0732343411090957
-6.3324724601165	-5.18845205191392	0.300343762463638
6.01971469656075	-1.07482676390428	-0.184528696734731
8.65733228460396	0.448032839262299	0.0457944064894894
6.65165553823555	4.90730924721938	-0.37545763597447
8.25180803075875	-2.35177068594713	-0.519540751113852
-6.87248434289848	-2.60260372046251	-0.0401619864434192
-6.67755283578788	-0.590272175109573	-0.156115476829418
-6.50716032251274	2.64387078400832	-0.243381856555084
5.11104760900582	-1.19746427420396	-0.260228528249788
6.17055688634957	-4.33236484411974	-0.370545613647291
5.6961239410981	0.50662834759932	-0.110881323232178
-8.65469278558647	-2.38583283308763	0.612645722759539
2.97821555868233	-2.31972007635851	-0.262894575917497
-8.66781152948295	-0.470098720824905	2.83683317657415
-4.41968740686332	1.57654447671156	-0.150971352840814
-6.02168573602592	1.84935875054579	-0.316838066149672
-7.27485145791923	4.26639480706435	-0.496633009211403
-6.74699558481132	-0.773008333480545	-0.49135384011143
-9.54411615594779	-2.95028786543626	1.03306174871151
6.83754907384957	-3.94004301909227	-0.394346238820538
-1.0816499160186	5.49956340905409	-0.518754201610488
-6.43848718866264	2.83054370995741	-0.42571466541804
4.16091714635933	1.6469056141017	-0.316391832510537
5.92508016363228	-2.47046832922716	-0.324436076678192
-7.90892996057426	3.78333492394667	0.797511327307002
-9.50005068048393	-1.41556136492509	3.19396506014957
-7.66339792474662	-3.37977747801561	-0.371996895113491
-5.27151312097465	-3.31965331915636	-0.36386597888189
4.20506463781441	2.43661828156691	-0.49830772467432
-7.92764009698783	-4.38363342169542	-0.444457399270316
6.41510091558541	4.44477100487929	-0.318828300453983
4.99446903005684	-0.67057804945726	-0.425182497900049
6.68686805502022	-3.39486055258531	-0.576021678623788
-1.13424422010337	2.78521437760573	0.883085481541248
2.9911748005494	-6.78461675528307	-0.411069502754421
-7.15981449350273	4.65793819543105	-0.0499930105921626
6.47506652608956	5.04115171548109	-0.641809067183783
6.33313070074166	-2.660742329395	-0.287200659857073
-6.85954536661064	4.18195171471816	-0.111306007849662
-4.0434714721099	0.925185574257187	0.395983424136126
2.19702373281563	4.42978782769423	-0.39553665308879
-7.57053722604667	4.0516325962184	-0.171463751423362
-0.248583273734202	6.54718275185805	-0.498616364864343
6.76128803030098	2.45392651673537	-0.160952810959288
8.16645608678902	-1.47684483412523	-0.543043563341797
5.27745853200997	2.02970512028914	0.0653930517702358
2.70830355421151	-6.37597303274889	-0.28079385899226
-6.54852880700981	-3.98247890356798	-0.230459732044398
5.9119351936921	-3.65062694433946	-0.346833911575927
-3.69724978670036	1.00581688996535	-0.101437594785384
-2.43167390092765	3.36032600518446	-0.474622771349693
6.05494580999459	3.02141494866591	0.786623801147437
-8.665198461856	-0.517046259677597	1.72423458292219
5.59851585165108	-0.785519348418899	-0.264612092390094
-7.4674216674224	-0.0462110731365163	1.485165958566
-4.9601670668975	1.77065558549147	-0.195139045079668
5.90691505209054	-1.92565493468065	0.137418196527921
1.68213997617806	2.91463084336501	0.298630005440399
8.2774866654023	-1.93752198103685	-0.538871654961642
-5.89652313455497	-0.575174199378677	-0.141977021546504
2.1572965218171	-2.01519422415514	-0.824641823696617
-6.32471288904106	3.8710746299861	0.0756016241538903
-5.94545616372978	2.942125273907	-0.290841770665873
5.67787824407662	-3.54829149130601	-0.122677712508156
5.88916192785347	0.211057348215393	0.157932668276038
6.13794360891427	0.283225549423508	-0.22564833479625
-7.43364919885551	3.82867212411147	0.600127233641657
2.86309729353035	4.42745752450209	0.110313662599291
3.41249285474862	3.03499860879164	-0.186703738960411
-8.07314314111625	-2.84248356703538	0.509791997293023
5.28573594823922	-2.66112189177293	-0.248015121428741
-0.201479719723811	4.89908428307753	-0.244530446394255
4.25981746450509	2.47075100060683	0.190054951465965
-7.59902586206352	-4.01688032034654	0.177389120960268
3.3698004318818	3.75904841538649	-0.209518348591279
-7.57251037820732	2.15932650681715	1.23880948311373
7.81519494787301	-1.00578980330247	-0.58065179800542
-7.50669206842338	3.3317155372737	0.442354479111832
-2.76961316331779	2.13364119645338	0.35483789579546
-7.51589931711113	4.55141086693984	-0.118946987175523
-8.77576174005424	2.92338938828688	2.30124817495817
5.18665252462471	-0.632518516814895	-0.368395934469238
4.15082083479012	4.15487833138686	0.104611846192288
-5.42553295358573	2.03870506402235	-0.355678367524532
7.89926467672432	-1.64057378653307	-0.2100387772794
7.71353708044137	-3.02232913855333	-0.348067138357207
1.44124530092324	3.14239711877089	-0.397819568536707
6.92897163168038	-3.27850537184496	-0.00431198716588106
-7.38435377344047	-3.52412752989549	-0.212962726865951
2.83063708082284	-1.86699764612932	-0.631658165512078
6.35216079488839	-4.1778538692357	-0.307387810463402
-1.06027926668083	3.0329877864955	-0.24050729458408
-5.47287000879203	-4.02867774847765	0.134731013843539
-6.18421949609672	0.981613291466049	0.0371600736619039
6.63459907308663	-3.96155815008897	-0.159297018921523
-4.33367790445243	2.54956288453322	-0.390141211809593
7.51837955251778	-1.13594405535478	-0.443812695133671
-7.75625194772636	-1.0068915355565	0.441585594340138
-5.35402168497001	3.28362102624159	0.342112993559596
-5.89813389047538	3.17663283463698	-0.210978064449338
4.75961576238717	0.0135347228882831	-0.484003204017678
3.08657322660531	-6.95876817587633	-0.0867685676583867
-5.09220327600395	2.46726889725905	-0.127171194165125
-5.42050041421806	-1.22642509821672	-0.349024354891681
-5.90687193139946	-5.02279357794542	0.02947233885436
6.68060432211007	-3.16660051230211	0.0360145370737611
4.04642568365181	2.33409805413466	-0.21214871972121
-7.02306808694755	1.6622876655696	1.07608597977437
-8.01189626916801	-4.56836442831773	0.31768056095279
4.42101751104439	3.99003071900587	-0.155806321301882
-3.55798711046134	1.5633593332408	0.159086927775674
3.62444649473275	-5.96587877157945	-0.612951485174862
2.33133612409676	0.238023070657067	0.304289964741465
8.88875756994332	-2.13532833937425	0.0677389534507953
6.51765619054879	-2.62809686545152	-0.0121069442922637
-6.55928386911308	2.27916474457961	0.940510705973801
-7.51817192300712	1.26783461686354	-0.118135682080733
5.50275169149483	-1.7115155923726	-0.462724626487248
4.48273216024483	4.26110334511977	0.851065856389458
-4.71211685403739	3.71869225617628	-0.405940804017223
3.14234696165169	1.06254525300246	-0.165461193264765
3.30095182195748	1.5879923832057	-0.345336441619842
7.0946219994172	-1.6476146448018	-0.523888963149137
5.47338615194405	-3.84624342802782	-0.14270441760917
2.40820942655648	-6.01095895651598	-0.305840138844907
6.6168011261567	-4.04596595648546	-0.253948019203783
-5.10152639612113	2.55707974549513	0.0224256268029266
-7.75035680993949	-3.9695961940648	-0.164462983981841
-6.55525316461479	4.27560205575209	-0.303607427105595
6.30107484594429	-1.03279142264146	-0.534682133062096
7.12104068533028	-1.67198841456194	-0.487539718020185
3.90581999555672	-3.11936955336351	-0.48315557498662
-7.03578056558525	3.83428712006789	0.248060876629805
3.03462348714913	3.61412329789381	-0.317614935585675
4.48599658742989	2.81166167374831	-0.455562511502875
2.64332519308175	0.410485131704621	-0.287987398672054
-5.40357364877616	1.11474962350111	-0.168672390790372
7.53737340704049	-2.93473677519579	-0.373669825505325
5.53126273885811	-3.57897071722765	-0.193083555720458
-7.85573496087944	0.581331862175278	0.284078726172582
-7.01940454706108	-3.97395973089952	-0.478784302988165
-7.23571457132255	-4.5750935542943	-0.349595290629927
-6.77000345453178	-0.871547685897537	0.218508821461172
-4.93733991846	4.4586264621852	0.0131242336779567
8.56142507330025	-0.362503992355056	-0.036296393194086
3.80229173437203	2.67926974412184	-0.392592926637275
2.53026090398873	-0.313502805268951	0.0620046413078221
2.61085806623543	-5.45441799048204	0.866635108686111
-5.16410316690361	2.34814639207106	-0.462802640465668
4.5237983299836	0.446049226486496	-0.36208450634149
-7.2567774222747	2.64182753678542	2.28785650738619
9.29081044927682	0.141946470403485	0.985124367761759
-5.7504354880706	-3.3280368316533	-0.403305264691469
-4.66740526422416	-1.06293754462022	-0.279414001349096
3.61502419248665	-5.22724513891954	0.227628885917067
3.01140366331185	2.66424293633681	-0.558093746324669
5.9340880943879	-3.38765387419481	-0.211522769903536
7.5188253952607	-0.0350379589559514	0.163140959604778
-7.54573787912284	-2.70448593977708	-0.175763430212807
5.60672508016671	-3.72842554930467	-0.334087495999494
3.91973291174019	2.02892549153548	-0.550217476302314
-4.57838405832206	0.678691281044297	-0.181624234442965
-4.72070755227958	2.61574311372023	-0.311133734840749
5.78177819982613	1.72916586514693	-0.487497239844862
-7.83305896982109	0.0637054760394614	0.525892189377524
5.30038581625069	-0.855762289798446	0.550038960274341
6.49994169012154	-1.71572964075822	-0.390460922335946
1.93724511400307	1.60974784013014	-0.447954730583331
-4.73282875284111	3.66790886040907	-0.0793567063429279
-7.46247686609184	3.57548136826735	-0.0079508306580114
4.77200876012887	2.83324070092421	-0.493863512023778
-6.27645601495658	3.49755258675795	0.0448896326229119
-0.908174173678508	6.23829622384291	-0.0227472989909162
-0.446814017142405	5.21930093880873	-0.0713148997110279
0.979504449520955	3.11629004594069	-0.173687362932587
-5.50147642358696	3.73507590409499	-0.372270608792467
5.28991637960518	-0.957371281421371	-0.387331532638144
-6.3961063788787	-4.68779878500719	-0.151674342536421
-5.9656545089141	1.84228975888472	0.109108813420769
3.63990484014596	2.33874793168288	0.105812794021346
-8.07249368890678	-4.22824792746324	-0.078464883765346
5.0252951218232	-3.27830247763414	-0.622919157656412
8.79285894170846	-1.45083145979662	-0.487933176288108
-7.23360170587455	2.06940145608168	0.805308122445954
2.61206613317574	4.22842617150526	-0.183461510099272
-2.97778906091606	2.86738438721877	-0.694483613914315
-7.68302931054985	-3.9436750877263	-0.415401938530227
-6.82237972482597	3.87220687981825	0.267277416400307
6.30647025838936	-2.36202912215013	-0.421206022212623
-6.75619281991874	2.2764267456172	0.626624383495232
-7.24759353860771	-2.86113195303697	-0.0739514721281942
2.24535237089242	-5.60875587347765	-0.414899544170084
2.80906687513436	-5.4121330249669	0.074501842977543
-4.36679424508964	2.30698580857497	0.638674747534725
-9.42962564691459	-3.26256327513475	1.93853825590513
8.347740991269	-1.43282847288866	0.0935083014315788
-5.58199609979545	0.898215962612442	-0.509198063598218
7.37175975576485	-1.09568111780901	0.182467763310044
-6.73466076120292	-4.15349893454332	-0.193240620110119
2.46701203123177	3.42099280472975	-0.212875464937843
-6.25192322000419	0.317681087219528	-0.523926145549487
-8.87822450860893	0.0218087379274886	2.71414346362225
-8.2863913939849	0.217195732557587	1.19484345223106
-9.25839914544975	-3.13116531256456	1.43342381335159
6.97651420370186	4.82161207314711	0.456843197530461
-3.45568551286613	0.398737652265839	-0.511806256450254
-4.78268684610282	2.12531228181105	0.101863980684523
4.73956094518746	4.23771877404433	-0.21713117691637
-5.66900839075004	3.20319242593031	-0.142378887155421
-6.68549455865776	-5.17386703375597	0.0460413544522799
-9.30463327630912	-3.63560562018175	0.446110852373029
4.17746053472603	-6.084321783817	-0.633757306066976
2.84760962263192	2.12563510056715	-0.300720845308201
3.50879202619637	-5.46226386908311	-0.297463807424731
-6.90326322778617	-2.6551590431096	-0.357287735932608
4.31710658804024	1.35001928921919	0.491354095165017
-6.66520656808769	-2.39774732474107	-0.345402321571234
6.9300278259858	-1.10621814612169	-0.378864886003239
6.08564363256539	-2.45828466299791	-0.316106748401409
7.06538091436471	-3.47657923582811	-0.541824440852988
2.90721283689583	-6.83820419195909	-0.269715291453409
-5.38696445688163	0.612360192501358	-0.4638688328658
5.97598062292183	-3.9760454166295	-0.103345735947473
-6.95739616617118	3.50035567399245	0.196582642955877
6.66450916067208	-2.93670515898485	-0.245545105341901
5.78279481664742	-4.10112552527208	-0.515008719086908
-4.92707218393241	4.27800626870375	0.352558716344057
6.776855809842	1.67018432732802	-0.0992552031062582
-5.51075710519706	1.43437643166762	-0.311211419328146
-4.96447576745903	4.31354827996474	-0.354440204235028
-3.93991054757987	2.784659100735	-0.368916519359434
5.1502517296418	-0.382635133302398	-0.403794306908871
1.84853182569588	-6.78846483114976	-0.0823183859109182
-7.05486883386528	3.49244399186354	-0.275225616237359
-3.91641058191215	3.48100395318251	0.199082633245802
7.54535327688302	-2.13395743254442	-0.278094005573233
-6.94658292993461	3.43424077149611	0.0478056844309843
7.24041639104928	-3.57221822623033	-0.117801920028727
2.73518381849373	-1.07667999151964	-0.533778976857231
8.04641757742013	-2.7075546253087	-0.035323099951682
-4.30567135080253	2.71055026169997	0.0380565068071996
9.5386761261567	0.1291297730444	0.431604435443279
8.4316671921357	-1.98690705183763	-0.492259776191511
5.23102794424141	0.792811287605576	-0.307477363948566
5.02668081060494	1.82220680829268	-0.543203191657005
8.30333410039986	-1.74100975874681	0.138560111583376
-7.65655101999198	-3.38011102560777	0.00951240112590382
-5.39888824685966	2.31203742142897	-0.358369966572426
6.91619573370064	-3.66139535788316	-0.348250486324961
-4.23333229288017	2.04320366498213	0.619633391199803
5.32610593572701	3.16344566460829	0.352591864561906
0.522488756333242	5.28944368478041	-0.491727059744203
-4.58925117715751	3.00084014054518	-0.250049858315466
3.14981113210763	-0.841679738795944	0.976285534421749
3.94042979017342	3.0973655712245	-0.11714541761809
-9.23936189874565	-1.41961901072282	1.71219416951849
2.41480885282601	3.41938538666945	0.00590621730319143
-6.67320312723075	-2.6257720458867	-0.0886278676631417
3.16298876539315	-6.18306379202623	-0.182153406607382
8.31770787969674	-1.12044446352739	0.0563637050339549
-5.84539236291801	-5.48191575888414	-0.383973976851057
5.36835084692086	0.495553685390763	0.0315923592005176
-6.39570345148002	3.43292136307936	1.04961519648689
4.87586437002266	1.26821346398573	0.232035689159292
-5.46197571023857	-3.0842681396367	-0.30997589696779
-4.7560883925811	-0.331745462453552	0.0329193490869233
3.5158260895356	3.12993259545546	-0.336260555890311
2.46564064756478	3.95865864869337	0.42756302480829
3.90041123167122	1.0858829748271	-0.1613495264814
-6.79886497720634	4.15452499505263	-0.148730544481734
0.0469513593658307	6.1340186130641	-0.304360622563636
5.81832681432808	-3.04514222029466	-0.10716100344753
-6.23273100122367	-2.43926648978014	-0.34068975647993
2.51268683210457	-7.47265033606309	-0.0738589582538942
-1.28336300119316	6.03338117715102	-0.214408057242468
1.91985808149422	2.62302489396315	-0.519176584383292
4.59531770483101	-2.09773068312425	0.058965662356745
-7.45709385141288	-2.36892871741075	0.187815872493407
-5.56724943384086	0.322192026340775	-0.494437208600457
-7.36861051782524	4.79145212289076	-0.252142790252135
6.36346040502633	0.130623875224404	-0.0112369919844603
-7.62194504007255	-5.89998273733873	0.899742636779445
-6.56341518625175	-3.08051185492296	-0.0862429334785366
7.65752254263009	-0.782488988673874	-0.435745217079443
7.0492642952546	-2.94565658453722	-0.637328459915578
-6.19620718225395	-2.73227839354295	0.203362801274611
4.87087379232491	-0.855024622714706	-0.351382941695054
-5.24583400949394	2.9727386963008	-0.18479496555803
-7.40909542306816	2.63257236596327	0.662821106851968
-7.5261660979644	2.32715959664565	0.262192881415095
4.31844745412911	-2.96440033797044	-0.554295856280638
-8.31362737878715	1.3948623668788	1.90805049495207
7.04024730459298	5.05645914193373	0.099993094610714
3.31010018125618	-2.23694901350755	-0.275707221739087
-2.91571821435844	3.00649519082289	0.0857815045418069
-8.99383939966117	-1.87124256972093	1.02694838648949
-7.55357517465507	-4.74529533270616	0.123275955717437
7.52376924291695	-1.07176439646501	-0.271055138418219
-5.80607189401542	0.78257079240065	-0.357199854285572
-7.02197279199516	4.60719699975234	-0.248591965534028
8.44687639013375	-1.58971576575059	0.316601384333139
6.60167203680123	4.36015529748183	-0.417636232428551
7.03915916219796	-3.54552178267259	-0.824641823696617
4.86031232610787	-2.8893595207097	-0.629228467504433
7.960693700467	-1.36042992953081	-0.264322034604777
-7.07737030252372	3.15352101441603	-0.166728020143052
-9.19244589075004	-3.85199169996996	0.908008663329387
1.87080739275063	-5.88530425909776	-0.281098851641519
3.86460457578743	1.27315242406111	-0.389554433520604
7.07794557348336	-0.436302589214035	-0.471946976608116
7.06468091741646	-1.16261618021745	-0.561795362896705
-2.83299054368888	2.12707371827345	1.52284517334061
-3.65191568597709	2.75058932419997	-0.338305724912744
5.84963212743844	2.51286549683791	-0.33896381430451
3.54946003690804	-6.71491269949693	-0.241565710831357
3.58310209051217	-6.5531995761754	-0.313915421696343
-7.72301830514823	0.203958926760964	1.06699664474982
-6.82290996774589	4.26030702706557	0.0453922313281479
4.98711620107735	3.39669675942641	0.461168588938764
-8.64370073541557	-3.0653758514287	0.403075829796007
4.5748556686982	3.05731935616713	-0.483912453353212
5.49664960638131	-0.880855070388504	-0.505722737613879
4.59043060079659	-2.37840943220872	-0.344091157920401
2.49047647253121	-6.53587751272935	-0.319026197455623
6.03208242193306	-0.811253773009964	-0.153217508141396
2.00286422506417	-8.43692378882188	0.825148862708129
8.98306928411568	0.819172395431809	1.04427588273495
-6.83049978479301	3.47104616280775	-0.17812395828326
7.37757097021187	-2.48181633833665	-0.458269321881639
6.62625108495797	-0.497806178367325	-0.303610688212792
-3.31740631326591	4.5374781620143	0.204840305314401
-1.19002212747489	3.54528994675856	-0.0616449364679361
8.03850446477975	-1.15915589216966	-0.0889713671184039
-1.31436099275505	3.36517233964186	-0.574061769499982
0.606040073786626	3.97189040299635	-0.541214204661224
-6.29819359048759	3.83534474488478	0.304743687079958
0.280922157917867	5.58578939553481	-0.222339013897244
-4.12641586526786	2.08358712311964	-0.33867670292023
-5.92549289926445	-3.85475020293016	-0.179868430346989
4.92725978628243	-1.67389826658983	-0.560291289427649
-5.33890642389213	-0.0608538481952626	-0.230318077484122
-6.17066778406059	-3.80330781821031	0.0625173371672847
4.5800636841401	3.14237899895888	0.0921909251158189
-6.0417944358245	-3.41178159598131	1.35691612542055
-0.499410765017619	3.25681443330031	-0.407857619650065
2.73091851011361	3.04513568993788	-0.091210916468727
-4.47636045679008	2.65601272698622	-0.45484394102777
-7.39935125574028	-3.03522972944994	-0.341529993414018
6.4346984459504	-1.20201139334459	-0.433629827009762
5.62914787069405	3.6185099613307	0.792905540528931
7.04994951025094	0.866554154121689	-0.190554758865355
-1.82074190839683	4.67204160805922	-0.651531727396485
5.53520379797066	-3.47369437102098	-0.442260444720328
6.53304754034127	-3.16628103140611	-0.383806058220848
-5.35086311563407	-0.476138876712509	0.0250434229760164
7.85221038595284	-3.56178765181322	-0.410834310799928
7.92624126211251	0.266794873440079	-0.208009376221398
8.51698671117867	-0.283767895734497	-0.484158911085844
4.20925317541207	-2.62983469847459	-0.383186135424091
-6.69174446329032	3.1820196640132	0.0594317693872086
-5.82859720453178	-0.6325914729001	-0.462695441248474
-7.06249202951347	-3.16950421217699	0.130841023338092
-0.609708742941966	6.74661750909071	0.0328362156230242
-7.70724214776908	3.9091183673976	-0.54384010574234
-6.79320825799858	-1.3295884597661	-0.158442276829116
-6.16130317911064	-0.894105421340652	-0.526895567746924
7.30708823934639	-2.95533971670885	-0.261502362302104
-6.39737476571952	3.23577828522902	-0.0681000927519137
6.52230964437569	4.32859583016615	-0.458679943669952
6.36115537420357	-3.00735978964586	-0.37515261161176
-6.46170391305839	3.83983106728774	-0.241352320769817
-6.1798526214019	-0.886273013389297	0.746092432408228
-7.01747669443046	-5.62908010367174	-0.0537459342620583
8.19834790960396	-0.385653810537048	-0.0396988027949557
3.80878721014107	-2.41530518416185	0.0847471968391588
8.22731195226754	-0.503644334113785	-0.177239187370317
8.05954776540841	-2.09262018088121	-0.338881583244343
-1.0703418420211	3.41441745873671	-0.0377162714300554
-7.03013004526054	-4.0925586688878	-0.0597080619283072
-7.96483530267631	-2.86365203741808	0.588492462776565
-6.52534212335502	-2.65211348418016	-0.0119732907807197
-6.27940096124565	-4.86180763129015	0.040841936212257
6.63664994970406	-2.49912624243517	-0.31235580696734
3.87786970869149	4.21874494668227	1.04562021010778
3.08315788045968	2.92817778702956	-0.357837527070595
4.57043443456734	-3.33784751776476	-0.329066597375459
-7.93956960901176	-2.34214858893175	0.456247870989192
-7.65786136850273	4.17495794411879	0.097993003299249
6.13138042226876	-4.49925355795641	-0.528026601293341
-6.56517709955131	0.418169988357834	-0.0841184960192723
7.56243263021554	-2.9641931522252	-0.622691589033214
6.35412345663155	4.43052930947524	-0.550424050213277
-1.59932579263603	2.76191086884718	-0.295571680338684
-2.45703615411674	2.36049957391005	0.699250980056794
-4.53408445581352	1.88782162781935	0.300123301226955
3.33361325994576	3.3677033912776	-0.336518957101123
2.65114579931344	-6.99540977362413	-0.267112388225553
7.7797330452546	-2.9292457569005	-0.341252036151862
1.94772396818245	-6.54819421652574	-0.297457803815052
-1.415691273059	3.78452630158644	-0.0794194733759733
-7.33522953256523	-4.73226051214952	0.053931150162834
2.963214976941	2.24153156396132	-0.315359359318901
-8.06744875177299	3.12683410760146	1.03305004957818
3.33793078199471	2.63581080552321	-0.473467544811727
-0.173934595431437	6.33029193993788	-0.526097506927363
4.86542974248971	-1.41719918135423	-0.326120617035576
1.34260867372597	-6.02690963629503	-0.470292294244538
-6.18338550790702	2.82947011109572	0.882012254729415
-0.179418133343806	6.46330471154433	-0.559510219528936
2.84483896032418	-7.02410535696764	-0.0506824102295559
2.35322128072823	3.64441723939162	-0.30642897062925
-0.341561423386683	6.0411927234767	-0.125599556282607
-7.28380312189018	-2.74402241591234	0.173358621459007
4.30470119253243	3.65718407746535	-0.424006594863435
-5.36384548410331	3.56453175660353	-0.324683773824389
5.54852996603096	1.10834653493147	-0.551031369141536
2.93282328382577	-6.26177768591661	-0.390615871047691
-7.24090637430107	-2.97182111624498	-0.343763417896112
-7.8075381682769	-4.37090759161729	-0.202565761898139
8.75557599798287	-0.372126596009918	-0.23712024853509
7.50232158437813	-2.6712894904973	-0.478464619286249
-7.01001896127616	-6.43576173666734	-0.200970508519849
2.46208272710885	-3.82184677008409	-0.450613709626933
5.97302947774971	-1.97048859480638	-0.610716814368488
8.53868470922555	-1.10624234560747	-0.268886175128913
-4.61989988550102	-0.604369686877914	0.0702364883844047
-7.13057626947319	-3.38956408385057	-0.143823830806727
5.97926460043038	-0.732835935390182	-0.292773623125299
7.55981097951973	-2.95130686644334	-0.241959596867981
2.34194026723946	0.307804478370957	-0.242628550155363
2.66684733167733	3.36176271554213	-0.220727152065409
-4.77712597116386	-2.14120273474474	-0.413595954125655
0.0679981766685346	3.2325088512538	0.982260440265924
1.69572232500161	4.0046822559474	-0.190301341104271
-7.88981451257621	-2.72904329184312	0.346331721668235
-7.84819425805961	1.16745026227217	1.91366287469777
5.13198266759957	3.44361443635207	1.29670468640041
4.70175014272774	-2.65902094725389	-0.310162468657625
-8.06694711908256	-3.83779625777025	0.0602232074777405
5.79218707815255	-4.44070463064928	-0.261389774022749
6.92829213872994	4.66003198739272	-0.288574588214043
-5.04828514322196	2.73367924805861	-0.325643051729683
6.64816890493477	-1.64209406260271	-0.237101978442399
-6.37635769113456	0.307117266619019	-0.48870284944701
-8.01692880853568	2.55297799226027	1.6906388088872
0.109875263874183	6.07906408425551	-0.423820728454486
-8.02134432062065	-3.61003308180589	0.0746549478270777
-7.92222513421928	3.02800173875075	0.776682977271497
6.75080190435494	0.423932714426331	0.0188984757381841
-3.69602383836662	1.06562454816084	-0.151845531896735
-0.434727566088786	5.77074928399306	-0.379077154029586
-5.70100416406547	-0.78702388886232	-0.162872360143618
-7.49769033655082	-4.41165332678575	-0.421737027189023
2.79502998128975	-7.77684430960435	0.166649682491565
-6.72129883035575	-6.86764793280382	-0.121251652677774
6.79678092733468	-3.8929326999547	-0.330438456775226
-6.90296758874809	3.29137845154982	0.160845753957944
4.26884303823555	-6.38254766348619	-0.564012516418977
6.08687148824776	-1.98653654936571	0.139078600946286
-0.875665085162272	6.69169254418593	0.149815115423549
7.72961650625313	-1.93134550932664	0.206793760364706
-6.79551042779838	3.54244728203993	-0.411451008787856
6.91909442678536	-2.92668347243089	0.0869037558061111
5.88201795354928	4.21044654961806	-0.0695731835712987
-7.40838159784233	4.36281938668471	-0.310267872851526
7.91478429571236	-1.69673292521257	-0.158266833737458
5.14390884176339	3.69468541260939	-0.178626285068533
0.872177286301503	4.05750436898451	-0.436779947518005
-8.44523824914848	-3.45117668989915	0.834364072430334
-7.53094400628959	4.44764537926894	0.105493747930407
1.35984550252999	-5.72655610922594	0.0184054970644534
4.73839412466134	2.34607167359572	-0.185341072086172
4.93938241735543	4.5469676982997	-0.410776474657071
8.67399106756295	-1.60801570299882	-0.341492557972327
6.89736686483468	-1.60651783827562	0.00802185223367861
-0.91962410673057	6.09889574166518	-0.558734638324971
6.33725534216012	-2.0322833526494	-0.159708773715694
3.46374641195382	-1.84101610068101	0.0859274205627622
-0.406095700110545	4.96991033669692	-0.239795423403282
6.73276553884591	-1.05431501749773	-0.225539284156051
-7.37679256662284	-3.91542534712572	-0.248521322532126
-5.38413871988212	3.33196230050307	-0.618574010743991
-6.95222772821342	-3.92446045759935	-0.162712059901912
-7.10313476785575	4.63792533990126	-0.652264563519162
2.11538217798317	4.08506746407729	-0.266002673633608
-9.59882940515434	-2.73175363425035	1.29266196907826
-4.94747795328056	2.00744934197646	-0.373492926830468
5.85479675069893	-1.40302126292009	-0.372673258194914
-7.35798563226615	4.23760767098647	-0.184406790548777
-5.55979265436088	-3.87632732275743	0.150630937903948
2.88545356527413	3.42372698899489	-0.679926729738027
2.91160069242562	2.73585934754591	-0.358352793030637
7.36015687719429	-0.740984188354202	-0.158732207656042
7.09290014043892	0.534872932398133	-0.354391435579424
-6.47493900522148	4.09754915353041	0.617767258916643
-6.56255735620414	0.792222632133774	-0.401470080144492
3.79892478719796	-2.82307772520799	-0.274051677426552
-1.72140921815788	2.93924040909987	-0.671531659862382
-4.41528953775321	4.24068565484267	0.0173220522448492
7.28988681570137	-1.52113644961137	-0.283637900755111
-5.39760555490409	-4.24533681753892	-0.218008053160365
-7.9636432097808	-4.13167743567247	-0.0544513711829268
-5.79052318796073	2.11856384392958	0.722215030461906
-1.20232297643577	6.27693147774916	1.08783450481184
-7.26053585275566	-4.11651878241319	-0.143313770178707
-6.88605798944389	3.88657612916212	0.0791837017280859
-4.93451799615776	1.96122391339522	-0.18969279868068
7.7179015709504	-2.56864004019518	-0.14444557059874
-7.06972326501762	-2.18967156294603	-0.178025959134056
-5.25383962854301	1.94642908688765	-0.337979352616637
-7.61513342126762	0.984989119732193	1.02441603239843
6.60193715826119	5.03514022942763	-0.217896138117525
5.91927562490548	-2.33969120863695	-0.389328202350933
-2.59026588663017	2.91914053078871	-0.270727050308307
-4.19632305368339	1.89172823544722	-0.0545687466108847
-8.90459360345756	-3.16988329771776	1.32294674751418
7.01382098928536	-4.22083692435045	-0.207668250837412
-7.42038025125419	-3.7315123546483	0.133287259189671
-7.53883375390922	-4.23621063116807	-0.134914009317494
-5.70606483682548	4.38711042519789	-0.48260433693942
-5.56167043908988	0.133616102897934	0.138536627330777
-7.85189928277885	-0.215138928926178	1.00375790644804
-8.45305170282279	-1.6355216968419	1.38091578519752
-6.36105932458793	4.54921217080336	-0.382369558548887
-4.5472260878936	4.37549753304701	0.173634556046029
0.289129836712728	3.29987211343031	0.106884001326415
7.53979144826973	-0.725424991882034	-0.380756006463999
6.83893666997994	-2.63432817343492	-0.208055388628933
-5.04668106302177	2.49271078225356	-0.241308306744652
3.77677474752511	2.24113841172438	-0.456321866830892
9.20787416235055	-1.37228159788866	0.553528096180261
5.28688131109322	-2.46187214735765	-0.422314890966104
-5.62684454187309	-0.791396247184463	-0.216409687883351
6.22418008581246	-1.51550202254076	-0.429515119109444
3.49881444707955	2.2831463348506	-0.201703607647997
2.98241792455758	2.93560810204726	-0.381995615025273
-5.17785324319755	2.69050235863905	-0.358661638727868
-5.67692436441337	4.17308158990126	-0.259043204152982
7.17763696447457	0.483260078394226	-0.164055642191339
4.164551122342	2.0419628154872	-0.0152355232101756
5.03506360784615	-2.9170604217412	-0.256430328534066
-7.82676996454154	-2.10527496222276	0.404330822999685
-0.597613530005564	6.08401460763197	-0.509594357027401
2.37866960302437	-3.6137407291295	-0.530436573266961
6.90293298498238	5.2034618389247	-0.0854646049172555
5.7854384018525	-1.14580373648424	-0.476531230574451
-6.94061435922538	-2.60756688002367	0.209954167652504
4.5215486122712	-1.65860860232133	-0.348543369661902
-7.21066345437919	4.1820823680995	-0.538406014258568
-7.25714697107231	-3.99749975088853	-0.335805092618663
3.88917480245675	-2.38672237280626	-0.409985207573926
3.57488165632332	-6.14522485617418	-0.489646033273646
7.10936103597725	2.57834715958815	0.63315278356515
2.29470334783639	-7.12471418265123	-0.433712080957327
5.68859992757882	-1.3050363529088	-0.244824766439737
6.71092496648873	-0.91424225453157	-0.358522882406889
6.80346236959542	4.80895300027113	-0.445882582395679
-6.21321024164115	1.39941187020522	-0.14404356717754
2.08196686044777	-7.27831916693468	-0.409997325457656
-5.75580896600639	2.50566549416762	-0.065827889894382
-4.57657207712089	1.45217855092268	-0.370751229253465
6.1290720535859	-0.496188389098831	0.491109671917831
-6.30791677698051	4.94771642800551	-0.368425977087374
-4.70429529413139	2.3251237403987	-0.0137777855520387
-6.71812023385917	3.373930169308	-0.0259547802556619
-9.4990436004058	-2.79933957937975	1.54323945068146
3.03684602514351	-6.25934057120103	-0.298025584919848
3.96548496023263	1.89444859143477	-0.185448244460753
8.05690370336617	-1.33453934077043	-0.416679856154962
4.63490043417061	-2.76621990088243	-0.248117549105038
3.7707420422181	-6.15937213782091	-0.345905952594502
5.78072582021798	-4.31588535193224	-0.227068630969348
-6.95954336389457	5.05050678368788	-0.196577193436215
-0.17772667273437	3.18942637559157	-0.428193948471239
4.01173268095101	4.54083700295668	-0.191757258419417
-2.83579029306327	2.42709488984328	-0.369502720533118
5.11499534383858	-1.1644889581563	-0.500174993565963
3.89800678030098	-6.32130126837511	-0.374491007198012
-7.90165247186576	-3.52395920637865	0.399199188439546
0.243438331638227	6.41599626656752	-0.0132268872567868
-1.25839020475303	6.63214559670668	0.274879437403369
3.74236760870064	4.50609655495863	-0.109715429198885
-5.85058750375663	-4.81515769842882	-0.115213415712802
3.86688957944954	1.5576847326396	-0.368198014820441
-2.06283225282585	2.90823288079482	-0.39534074997029
-4.49175180658256	3.48783726807814	-0.440093779870791
5.73018108144845	-2.42270474318285	-0.172218291397824
-4.62427915796196	2.86935181733351	-0.390694775030843
5.92972503439034	0.575787914955429	-0.414185579461822
6.38597856298531	-4.74506835821886	-0.542049810409357
-7.2215629981414	1.7528558504222	1.24851708027285
-7.94205297693168	-4.81404428366441	0.0812914426162012
-3.58616389497673	3.48933501359206	-0.323956571285399
7.34881768957222	-1.20796053293962	-0.217231778056597
-5.41895784601127	2.84945578690749	-0.0467058386729654
3.00591169134224	1.84089799042921	-0.369864023712403
3.68132005468453	3.74323911782484	-0.222911757909319
-7.72249283059989	1.46056432839613	-0.0875321372902373
6.48308406606759	-1.40407686117906	-0.249932498568664
8.4387997223481	-1.61634616736192	-0.431052011982168
7.08364282384957	-0.401372866666504	-0.316961344586821
-7.58370985254203	-4.03434448126573	0.224634296715999
-0.895830290164103	4.91791124459486	-0.551502902617655
-6.73649133905326	0.539308710062317	-0.583559933479877
2.38764606252755	-5.84776954535265	-0.20654656952673
6.51771245733346	-3.29111151579637	-0.233554602560777
-5.3694859908477	3.45411486741286	-0.42567161301741
2.23620687261666	-7.08732728842516	-0.0739280912905681
4.22488342062081	1.88450403329115	0.103163329725631
-7.69289221033012	-4.50406246069688	-0.0736082323957471
-3.94451870187675	4.10200901147109	-0.0611059921409124
4.08532796636666	3.88946409341078	-0.528238898971104
6.99416242376412	4.90682668801527	0.192666668706704
-0.664018885935893	5.06059999581557	0.0832231958954328
7.02113424078072	-2.726735638416	-0.182980780621769
-5.68027509912406	2.78990955468398	-0.363590075466351
2.36291633382882	-5.28248433951158	-0.200115067627506
-3.57246579393302	0.839016152584366	-0.316428090923973
6.54122672811593	-0.174278633630462	-0.0500506658589494
4.78391967550362	1.85693879243117	-0.331401423730578
2.14493666425789	4.34708566781264	-0.253746145496992
-5.24465431436454	1.89937861081343	-0.312621107584253
-2.17620028718864	2.88649220582228	-0.188024803506778
-8.99858583673393	-2.94388131979723	0.863123913547129
4.35979018941964	0.54131541963797	-0.22881820741191
-4.02443899377738	3.18130440827589	0.0155178327290688
-8.80666364892875	-3.68744068030138	0.693441885783681
3.63246737257088	0.216307161414437	-0.535596571543856
2.6797517372712	-3.76696758154649	-0.0146391403909587
-6.08390726312553	3.54845614548903	-0.404743564434932
-6.84478010400688	-6.42382411841173	-0.366615193604853
2.0168323351487	-7.66800670508165	0.102793085129671
7.27855144277657	-2.43764214400072	-0.399062174610227
-8.19786943658744	-0.171673091089912	1.53111051270172
4.19850860372628	2.70730848427992	0.301078203319685
4.68227897420968	1.94430239316206	-0.41145449032234
8.30491052404488	-2.00731210593004	-0.291925098955496
2.62918196455086	-5.86889152411241	-0.414418207317559
-4.37210048898613	-0.595688151157089	-0.477352986943608
-1.57658018335258	2.18201298829298	2.6028025429633
-7.7389608786956	3.45023961182814	1.54172334880366
-8.27074350580131	-2.73138432387132	-0.0165307582771791
-5.95397247537529	2.12820406075697	0.106386997198471
-7.07021679147636	-3.50728754881639	-0.557010218868321
6.01148353353585	2.84833998795729	-0.208936082233382
2.0203655792817	-6.35699729803819	-0.401331929419278
-7.49355186685478	4.31245727654677	-0.365844328898148
7.59827600256051	-1.88299875143785	-0.0430111918464052
8.52160154119576	-0.324431853330322	0.119001859795407
-6.19796432718193	-2.62380390051622	-0.362380733249615
-6.54121984704887	-4.10935239676256	0.416696882775345
6.65516982809151	5.04996032830458	-0.157397614449918
7.7316635681733	-1.95890502814073	-0.440528790245428
-7.41091646417533	-2.81881241682787	-0.154202249952279
-5.11349596246635	3.0680436622737	-0.609509505152756
5.5346249176606	1.24427468892317	-0.506995026048069
-5.17203916772758	4.91384906884413	-0.431397051237449
7.93014941946114	-3.12595443609972	-0.305728370073375
-7.64898409112846	-2.67111973646898	0.545100932454691
7.29111228719796	1.01998241063338	-0.218298208364307
-6.72531856759941	3.20853324052077	-0.412371535285405
8.03213916555489	-0.143224777615257	-0.324986595109171
2.01758383051003	3.77688522454482	-0.330717005121622
-3.97626222833549	4.50135679360609	-0.0139862999485321
3.15751109853829	3.20872540589552	-0.31228687929027
6.79419933096016	-2.15264992598314	-0.391775377594245
7.47166667715157	-1.93760161284227	-0.177570340523431
-4.64024986490165	1.68676478978377	-0.263013920212186
-8.38552679284965	-2.64444665793199	0.886200179225941
6.76153550878609	0.340056253635697	-0.181247873201646
-7.48188270791923	1.06474168416243	0.713206265433124
-5.04640783533012	4.50031919594984	0.185429226588951
-2.09901990159904	2.23522324677687	0.0886994656966388
6.81060729757393	3.15277094956618	1.49901551433122
7.90546880498971	-0.816828058994003	0.0171816085627592
3.03427754179085	3.05070920106154	-0.56264262022461
-9.19045366510307	-3.72662191275377	0.188070321681999
3.51820383802498	-2.67017464522142	-0.395136833252693
2.26228318945015	1.34128315564375	-0.622103162281686
6.54983840719307	4.59900112267714	-0.109911630516609
-5.81945051416313	2.22143311616164	-0.541008064074865
-5.00667728647148	2.07595343705397	0.0696988577809453
1.93724451795662	-5.19362764242906	-0.176431898168474
5.73820815816964	-3.47601418379564	-0.618686507485387
6.2005880905732	3.36672921296339	0.415544747828524
5.24787555471505	1.31920631047469	-0.401641864114291
-9.20045198663627	-2.26183395270128	2.06301354659763
4.51785169378365	2.18039317246657	-0.322850661002447
2.64500199094857	2.78334875222426	-0.234283053269715
8.27245412603463	0.949916375839524	0.0682207496955985
4.7518895699128	2.32200021859389	0.0521836485780073
-5.12487329706108	2.73874731179457	0.0169160030557871
6.64715038076485	-1.62875358942766	-0.350413275731459
6.15325818792428	4.9930445682643	0.0825171454862112
-7.36497225030815	3.81138177033644	1.5615791883594
2.08520828023995	-0.696621166503616	-0.381034597340784
8.10535751119698	-2.02913622740526	0.176906739731046
3.09360895887459	2.69794364091139	-0.157714439303215
8.89936338201607	-0.511141167915054	0.267824150446079
-7.17689050897514	3.9949554931758	0.131000066155596
5.1808298660859	-2.87955264929552	-0.306422055962108
-8.46665872796928	-0.490999685561844	0.845315990869959
6.18170629278267	-4.36121015433092	-0.624397329533693
5.43060098424996	3.29924316521864	0.202424099481626
-4.82748522027885	-2.36433248404283	0.155576126985855
-1.37363769277488	3.3627316486476	-0.553042761269064
3.51074848905648	2.26045603867751	-0.445428143215056
-7.30373014673149	4.5053302776454	-0.0665921814354727
-7.05907501443779	-3.62071518782396	-0.307247263176695
7.71007905737008	-1.67378013018388	-0.380707313685852
-5.51009906991874	2.24187774773817	-0.271286008726367
4.52663551107491	-0.412548320329376	-0.555218491990817
6.90309797063912	-0.53354089144487	-0.249579704900517
-1.92491378053581	4.49740953561049	-0.305247589669442
3.72204194799508	-6.09288864020128	-0.395904230806616
7.48170886770333	-0.592243717944809	0.0906153355306076
-7.37056268915092	4.23262901421767	0.0755398208505988
-3.81848015054618	0.867519272529892	-0.0120911759790234
7.0522202087983	5.16175956841689	0.509280896622038
-4.37528862222587	2.56608624573927	-0.327645971562252
-5.2580734656707	-0.885469781196304	-0.140625051134015
2.56549082532967	-3.93349294546861	-0.575263473710544
-5.09185947641288	-0.68336223248262	-0.09274894796026
4.85738836065377	-0.0448489058377225	-0.0947305705780151
-7.66416420205986	3.99489183541518	-0.212785056488125
-3.86761297449027	1.19094486352187	-0.501052231411321
-1.48381008371269	2.878404570782	0.166620642856522
-7.3878113196746	2.51416392441969	0.381379564268703
8.94792352453316	0.641055537426285	0.32593562723834
-6.20894970163261	1.27570481415968	0.149193741485711
8.95111928716744	-0.702349828517624	0.200555989254908
8.27385888830269	-2.0294871795537	-0.340699357081693
0.067886820290933	2.94210429307204	0.632095458516658
6.31108032003487	4.98709030266982	-0.398984078466263
2.7242926193818	-2.10147147063036	-0.599523885366357
-6.62781681283866	-0.392140941655822	0.212698194545516
-6.54128708108818	-6.32686691168565	-0.284865829930787
8.4736536575898	-0.241937624252029	0.0864909721791608
-0.613607661570658	4.92476673241835	0.197891281403472
2.93593011633004	-7.27075033072252	0.231475700750862
5.41690526739205	3.80714149590712	1.4584821369676
-6.27315439447319	0.991364492142014	-0.0230136776063396
-6.80112327798759	1.29692990895491	0.69657109083187
2.68038450018014	-1.76664667013902	-0.0280011010725685
-8.19507326349174	3.53555507775526	0.989691075581077
4.58548770681466	-0.159134568607994	-0.367577712318674
-6.77378668054496	4.15125007745009	-0.238165067430406
5.92625890508736	-2.4917662608983	-0.683333334697462
-8.05863203271781	3.95346708413344	0.344345761109662
-8.05924619897758	-4.25473146322984	0.480889847972659
3.23819981351937	-2.841646002567	-0.61074229382327
-5.58354725107109	-0.0559674966694791	-0.274466139425705
8.15921865240182	0.224309114777855	-0.191942565503584
-8.41478361352836	-3.96300296667833	0.584381877379317
-7.90626539453422	0.562891436779312	0.84288971726635
-2.03650726541435	3.92373843308669	0.00421117343751395
2.12476621404732	3.6352347862361	-0.489856588493983
4.32895313039864	2.37079687234145	-0.205441360806891
4.89320073858346	-2.63915138129015	-0.190193632755601
4.07363973394478	1.44643325921278	-0.291469166548808
-6.78038515314018	2.98377890702467	-0.111226407834364
-4.72010101541435	-0.727144764697738	0.0362049789175226
-6.83041824563896	-1.28996114615221	-0.147439256836638
-6.55743803247367	-1.74084322336931	-0.127079723532599
2.94590078130806	-7.5572164523961	-0.61112345924805
6.56743465200509	4.29257698174696	0.0251295095367358
-1.81365598901664	3.02655048485976	0.238022342541491
8.98778901830758	1.52259273644667	1.10944633103489
4.45818362966622	0.659347845279984	-0.415061193238239
5.56705890432442	-3.37000827673692	-0.557696860251884
7.35276256338204	-1.73457734469194	-0.0480337279610478
-9.36890615686332	-2.06787781599779	2.09775539833252
-6.29189933999931	-2.7847829330327	0.322694617081113
3.51623664632882	3.16753740426283	0.041926222800811
-5.2783576415435	-0.120972784197517	-0.190626137267734
3.77799115911568	1.45524580594283	-0.663196626514784
-5.97156490549003	-0.0797212291123349	-0.300926820102719
-9.58835329278861	-2.76343994025011	1.00367453969108
3.93858824506844	0.312239272558502	-0.309594798947807
5.81269632116402	-2.31311159018297	-0.5175691795293
4.91301427618111	-3.31534962538499	-0.414145046781865
-5.5962082312957	-3.36659006956834	-0.160383467068497
-7.35993065103446	-4.94379405859727	0.200091026759503
-0.315805839146723	5.3308336269496	-0.28439631576735
2.93793426290597	-5.10742454413194	-0.409002915386706
2.69403873220528	-4.29397086981554	-0.574376546908688
-4.6708022521392	3.67803616639357	-0.430364454904048
-4.32610334619438	4.50005407448988	-0.282239247901508
-4.96855892404472	3.12050147172194	-0.0328168594113547
5.66094527975167	2.80198474045973	0.620994276075016
-5.77324785455619	1.96528513547163	0.626421875698706
-2.75910677179252	3.58547992821913	-0.0538071782617374
3.37222562566842	4.18006153222304	0.0199997084349219
-5.60341324075614	-0.98718862417955	-0.101978989793072
3.89830599561776	0.932551218235306	-0.341867306610572
-7.77071441873466	3.39539070245009	0.450849983651961
4.31128011480416	4.34261436578017	0.621130123898534
-6.8610779212371	3.17750377770644	0.482183552369075
2.80692253843392	-5.39586667898912	-0.276538918185237
3.25393448606576	-2.24231152418871	-0.474896828921374
-0.351401226367106	3.33428878899794	-0.409312941959129
7.00078378454293	-2.57503275755663	-0.598049859340776
2.47947488561715	0.825545383655838	-0.144976929141078
7.58022914663399	-1.8428609836461	-0.0102318817151751
3.33916745916451	2.68072171326857	-0.0367585316026973
-6.03891195520317	0.0254638381687921	-0.130539897193008
-9.45795358880912	-2.85939912680406	1.60453648746973
-7.49923814996635	-4.53891878012437	-0.277573994308686
3.56655250326241	-2.7982585895421	-0.557870732996495
-3.31552495225822	3.51351113435011	-0.113616112546549
-6.58592094644462	-4.2128675449254	-0.269735134983558
3.51442347303475	2.20731229897719	-0.307906087297426
-6.88382782205497	3.17499251481276	0.403935264280346
7.53204332128609	0.0837063435850661	-0.0815256779353865
-1.86353768571769	4.67516632195693	-0.134468860916757
-7.75114216073905	2.60268683549147	1.09598391939099
-6.01161064371025	4.3988792430995	-0.313980611025577
-8.35812963708793	-0.0692617911459882	1.67041552802559
4.4433654381379	-3.36037425879259	-0.393760598860109
2.41714750066842	2.2854816448329	0.0456096003313392
-2.25232495530998	3.7288786899684	-0.0180165958632428
-7.6902638839141	-3.00226931456346	-0.358984289578021
2.55628643766488	4.49774046059828	-0.280929686281293
-6.35896743997489	1.66930980797987	0.7306985500046
-6.90034641488945	-3.12524895552415	0.363016484155243
3.7166443897828	2.24318308945876	-0.32550789107932
-6.75294698938285	3.7016262542842	0.0826517546948954
3.47908221021737	-7.01104812506456	-0.579462036794601
-6.97324861749565	-0.788064943587967	-0.408680716390077
2.52808390394295	4.63200254555922	-0.133408175419669
-4.25623049005424	1.95820982571822	0.808380115817548
-6.59286655649101	-0.505605148112961	-0.284468767837319
-5.59166015848075	0.299737704956345	-0.19598675536806
6.03693471685494	1.27746470090132	-0.540584502031971
3.15872679487313	-6.59939651373643	-0.496173927092717
7.6601451470002	-0.928002463615127	-0.214050613835577
2.85340176359261	1.28014083024245	-0.483605018808117
5.23364959493721	0.165793729984574	-0.187487756351795
7.24960265890206	-0.0609141457440335	-0.431297308032703
-6.52417148813163	-3.79450993422288	0.382257527357179
5.79270683065499	-1.33623688105363	-0.124878655107554
-7.06124986871635	-1.34969453696031	0.152383636643825
8.60599599615182	-1.94417874697465	-0.445945057702755
8.3896864487275	-0.300283865964599	-0.00736700324444904
-6.11683668359672	-1.33871679190416	0.361238418177908
-5.50328888162529	-3.85523157004137	-0.337201468802282
-7.6184979842559	4.17208786126357	-0.0559680666190808
-6.5985423491851	-1.06561128977556	-0.360381835371687
7.08030687109078	-0.372395234143921	-0.407947975296966
-5.48468555673515	3.03892178651076	-0.22719997200817
6.59733234182442	4.73306341286879	-0.131930729649752
8.15278278127755	-1.65998403910417	-0.182593034757627
-6.43041815027153	-1.40329735163469	0.177674919405674
4.31767640844429	-5.56633214834947	-0.406775165547658
1.90975485578621	-5.11664180640001	-0.433315143194842
2.95187531248177	4.24147195931654	0.0101858511156017
-4.69905819162284	2.19713063355666	0.614407027841551
-2.47330536111747	4.20277996178847	-0.526338031594533
5.79331289068306	-2.01455597761888	-0.502932344094912
2.87685833707894	2.84204907532912	-0.566540522527707
-7.00249017938529	3.19191093560439	-0.169761323903157
-2.23307480081474	4.55375690575819	0.122624080898334
-7.76033844217216	-0.408682005441375	0.361769918610934
-6.27669967874443	-0.561347888744064	0.379415688911971
-4.20195545419609	0.934932721817307	-0.51890076152697
-7.44047941430961	-2.73366527441759	-0.140514761558214
-6.62216533883964	-2.95209960821886	-0.027066801907597
-8.52490057214652	-0.630306528842636	1.6331628630137
8.23137174383248	-0.297772334850021	-0.093485026919557
-7.09253515466606	-1.96056656721849	0.64129699759435
-0.00637614890490978	5.23027868386488	-0.488256651141124
6.59128032461251	-2.54221229437608	-0.477890060832465
-6.67941440805351	2.04556913491469	0.696742489151613
2.74140964284981	-4.99200181845445	-0.611098107908333
6.40705953374947	0.191076381170563	-0.0315909170280152
5.39020381704415	-2.91140608671922	-0.396253776077875
-6.53875030740654	-2.03459219816942	-0.288006299831598
-3.77080287202751	3.03759284135085	-0.620241904355745
-7.38277973398124	-2.95174555662889	-0.526091698101951
-7.449293749179	-6.24278144720811	0.665672895123534
-7.36279215082084	4.76366539117079	-0.244595759004643
4.40091882482613	-1.2873634565236	-0.506869831867873
-8.65923513635551	2.94180936928969	1.59330556750188
-6.95750822290336	2.98932714577895	1.68675622188484
2.42731438413704	3.2918784153102	-0.37610059047136
-8.12679685815727	-2.12226157072801	0.422139255533388
7.27379880682076	-3.8038213718297	-0.532417438713743
6.14136873022164	-2.36867384794969	-0.29312711753945
5.0914515091523	4.38973398324233	0.085638212042248
6.89584384695137	-0.939162002837845	-0.275147827353079
2.69933949247445	-6.67812805060167	0.188815807351001
-4.79330887063896	4.40853328820448	0.327604684384826
-4.91575111612236	-3.45768337134142	0.0869720407791315
3.2761393620118	3.89865274544936	0.125708374019076
4.97318444982613	1.88885493394118	0.207061439920414
-5.19323076471244	-4.55456189993639	-0.181034338007021
8.51834188238228	1.38735265847426	1.08954298606406
-1.32584847673332	5.6179224979518	-0.113465606362919
8.57162462011422	-1.81533067110796	-0.257349495655136
6.94839893117989	4.7703940403102	-0.39873291210232
-6.39579786523735	-3.02287964705247	0.677820847921906
8.15779481664742	0.909769846164994	0.744424208141378
-0.000939966882815058	3.78597207185011	-0.151520354513547
-3.09998788103019	2.33176655884962	-0.321127293227599
-6.77958263620292	1.96350832101088	1.09675294448857
-4.56103672250663	-1.52670304659624	0.753180245002559
7.09369169012154	-0.71734546307344	-0.303972464371826
8.35267911687935	-1.20052175406236	-0.0724575877704263
0.731523854885946	5.70059557076674	-0.401632661434723
2.1349793507203	0.547330511772446	-0.358125751032628
4.64824949041451	-2.64893107298631	0.0955186916306177
-5.17845215066825	2.97573132630568	-0.537692510625339
3.03652153745736	1.52207644101363	-0.454774730990063
-7.09423364862358	4.75629301186781	-0.495097167630072
-7.04656948312675	-3.77137045744676	0.298157325953064
3.89745364919747	4.50670929070693	-0.233659008597378
-7.63165821298515	-4.72429733160753	0.062940881105182
8.25707612768258	-1.93723409060258	-0.573356698834761
-7.9173432753936	-4.37976531866807	-0.18183455642012
-7.65618051752006	4.57737655755263	-0.211900069207799
-6.33229126199638	-1.16201417330522	-0.293098754867586
5.28571353689278	-2.72455792311449	-0.389204266242156
3.5863348080262	3.78149504777174	-0.108245901317669
5.49022660986031	4.17772979851943	0.558581773358337
3.80441842809762	2.11056943055373	-0.0250498588206424
-5.88416542276298	-0.233219819104858	-0.1960572249462
-4.94196619256889	-0.181875454223343	-0.383806724040293
-7.2791892455474	3.32116789933424	0.515390340136126
-0.636064188326945	6.85961742516737	0.340816941213285
2.40850530401314	3.72860951539259	-0.56435717113354
-0.0796233282939097	4.81670065041762	-0.165134114173985
-4.92349971994316	4.08977003213149	-0.0999590746055112
-1.74960388406669	4.08453722115736	-0.222523543947443
1.0342741443261	4.83460779305678	-0.412716812210795
6.82765708700264	-3.29220728758592	-0.674306518404893
7.19466863409127	-3.29633860472459	-0.451004492573299
-8.03856863244926	-4.57579307440538	0.236757631981242
2.95341954961861	-1.96093587759752	-0.393668401161583
0.927518351231466	5.54122276421767	-0.179216035523358
-8.42461885675346	-3.68340210798997	0.499812927127069
-7.94792379602348	2.01405711289626	1.41494171706002
-7.13649858697807	-3.70615224722643	0.382119736774855
6.34663711324776	-2.17922143820543	-0.286004766808816
0.331999121461759	4.21598978158217	0.849015196592682
-6.88169445260917	3.69719667550307	-0.0283985259019029
5.38255248800362	-3.59786062124986	-0.0745361841137185
1.86867080465401	0.707421494686417	-0.364291279324036
-5.71621050104057	-3.56211404684801	0.177510550423825
5.29464708105172	2.36528654214125	0.205414711011809
-5.68846954568779	3.16030569192152	-0.195505252168741
1.16319988504494	4.5196010601161	-0.325142927026067
6.05925308004464	-4.26628570441026	-0.566372761396372
5.24719320074166	0.366560472214035	-0.421375438232128
-3.93208088144218	0.609209431373886	1.05910643505398
5.94160781637276	-0.983039306438156	-0.200997155532258
-0.0432028637782237	6.25960941430312	-0.559965375138941
3.18278370634163	3.18416233178358	-0.149020379499243
6.13432489172066	-4.2280304897191	-0.191219107970784
-6.12034095987236	4.62898988839369	-0.155694957422579
-6.7986041472808	4.18813009377699	-0.409671374895454
8.81314168706978	-1.69627766493578	0.0781143456863619
-6.9484712050811	4.35182876702528	-0.580238333319117
-6.44522251352226	-0.177838521039673	0.154721479731241
5.78366647497262	-4.31227474097032	0.364707100447424
-6.61731018289482	2.08623571511488	-0.076264466381541
7.42011008993233	-0.541232870853134	-0.18790533119325
-6.79569687112724	3.54625601884108	-0.212809963847756
2.22924242750252	3.28703351136427	0.0499601508986593
-5.93374313577568	-3.3299055564763	-0.38231127502863
5.14407335058297	1.98894996758681	-0.331374641328195
-6.30530275567924	-0.559217320716568	-0.0958315057397412
-7.73553814157402	-4.71384553793687	-0.224301193007064
-4.29938663705741	3.28899211999159	0.0792306457275358
7.40886388555611	-3.6146648395421	-0.305313782066307
4.04037795797432	3.21049018021803	0.534420664003294
4.40550218359078	3.98425383683424	-0.133644897966254
-7.46925081476127	4.50520677682143	-0.020970587620754
2.37698732153023	-5.06533460501451	-0.521570554574208
4.4089244438752	4.17127008553725	0.311484627042425
-7.8667422698394	4.0060307514308	-0.30175911310135
7.17423091665352	-3.0903249252202	0.584579331249459
-6.39778818353569	-4.48518495444078	0.536364419102684
-4.81308187707817	2.80478091355544	-0.322135080063175
7.05979285970772	-2.49896530989427	-0.512773402263935
-5.93377603753959	-0.57886080626268	-0.0887902770454702
-5.43351234659111	0.0121074673173945	-0.18321432982525
-7.28500379785453	-4.85330324057359	-0.493529935887193
7.78940330282296	-2.02267651442308	0.200728740116155
-3.30027832254325	2.0632919799922	0.882219602653515
5.42241321340645	1.09029765244704	-0.286198034035489
-5.06759752496635	4.3604065906642	0.251680494801019
-6.86315120920097	2.7584025394557	-0.202639384393791
3.56808195844735	4.07313509103041	-0.270672288195266
3.25722323194588	-2.12762336615343	-0.0111796575800441
-5.34664978250419	2.64392180558424	-0.13509218790893
-3.16750706895744	2.03895921822768	0.4087573602381
-2.40452684625541	4.36075515862685	-0.0663019111296802
-0.0778398232117793	3.21851630326491	-0.346991411513171
-7.85372366174613	3.00523610230666	1.42356756632863
5.65153251424874	1.84205908890944	0.84248233707422
5.26854263082589	-0.453921483791061	-0.248631783772681
4.48511729971016	0.976130319797806	-0.362578796228837
-5.06661428674613	-0.394914792812057	-0.281058734043165
-7.22206701501762	-3.89811234358568	-0.334649910951268
-7.75811638101493	-0.532201575076767	0.0288561177274493
-2.655517237033	3.20110411759596	-0.259132284848384
7.23563323751534	-1.87887232188005	-0.0906624385995259
-7.49580492242729	4.26411695595961	-0.186390048480225
6.75325427785958	-0.797506676948257	-0.496897908330641
4.55809865728463	-1.0604279506566	-0.436284083783014
-7.70645584329521	-4.70087890509386	-0.0206782816658377
3.45775209203805	4.30682773705702	-0.157787826528236
-6.83048309549247	2.54647202607375	0.173546776436145
2.55166445509041	-0.706910239494034	-0.0824676030104363
4.43955407873238	3.97988410111647	0.187682953151314
2.52011619344796	-6.21732215765733	-0.339146706535412
8.83256994024361	-0.292153703010269	-0.061319384379566
-5.9775763915435	4.24634666558485	0.00591233018771052
4.24172817007149	3.88476724740248	-0.203754610099455
-0.334784226264109	5.27321786996108	-0.241933720423998
1.42606852785195	-7.72514800909776	0.689478419357516
5.38463531271065	-3.23192481879015	-0.263003442122254
6.07737336889351	4.34879560586195	-0.248003462641154
2.69296108022774	0.0967045072851699	-0.230569482849698
5.61384425893868	-3.17036061171312	-0.365018121896658
-8.05802931054984	4.35202283974867	-0.390940697666563
7.85481487051095	2.13272423859816	2.10167705126009
3.44132385984505	3.77939839478712	0.349092545066351
-7.44896044000541	3.26630993005019	1.04739382997312
7.98047672048653	-0.156301008498855	-0.41208288297922
-7.07797445520317	3.63799066659193	0.528699071922535
9.01298509374703	-1.20096044424791	-0.304970015976244
-5.12063040002738	4.23613662835341	-0.127264579039579
6.75545726553048	-2.02145199660081	-0.643509419403412
-6.50922598108207	3.93601079102736	-0.376144240858344
-6.21682943567192	-3.55696015242357	0.285235244452893
-8.6319085524932	-3.80849556807298	0.352132831849644
-7.3340798781768	-5.55940036658067	-0.391223156939683
-5.60721935495292	1.17013151761275	-0.499345337592299
8.26494584814156	-2.53393797758836	-0.125328306179
5.19064317480172	1.83256478425246	-0.128489830904831
3.49459205404366	2.46508116837721	-0.153200425931679
-6.12075485452568	-0.412912951743789	0.105482045090998
4.88288865820015	-2.46961502913255	-0.485591229774289
-8.13419069513236	-2.31681923750658	1.39923324396745
-4.18414797052299	3.67615289803725	0.270463679123445
-6.7603756354705	2.84679432030898	0.164098021386378
-5.59374012216484	-3.7250414359929	0.380164645901888
-7.13383449777519	4.34458704110365	0.0323788405766024
3.22035680547799	4.27350063439589	-0.513359331055773
5.89752946630562	-2.94324831846971	-0.42833451413356
-4.09890712961113	1.33387763615828	0.142851942496929
-5.81978763803398	-5.22958068732042	-0.230209770042864
-9.44885744317924	-2.95401649359483	1.0007209440284
-7.37882675393974	3.0711171161769	-0.0823853938153267
-6.01821912988578	-4.31667356375474	-0.383381693503521
4.33451543584908	4.0201954376338	-0.43152343861601
-2.75010384782707	2.29335017319899	-0.341689198483387
6.27676664129342	-1.58466725233812	-0.558773915487614
-6.47248663171684	-4.20952205542345	0.0400382270421698
7.11893354192818	2.13582105752211	0.558855053747792
-0.82449551090156	5.93067474480849	0.791418168007346
5.89220700994576	2.05770821686964	0.698533485134637
-9.54040922387992	-2.36743073347826	2.82813655829799
8.34414373174752	-1.8404754865529	-0.353599550755953
2.83102832571114	3.3009891044734	0.00101712986439958
5.56420837179268	1.65570588227492	-0.159175983758016
-7.53674711450492	4.3577095996974	0.395304114240075
3.46213827863778	3.04341812249403	-0.211060797243978
3.23644910589303	2.10908289071303	-0.0836247186507441
-5.66260446771537	3.42980022546034	-0.146782086682389
-1.22696949705039	5.29003400918227	-0.308212724123561
5.73429904714669	-1.29725162867326	-0.270328828154266
7.84352765813912	-1.25397949103136	-0.279138806853598
9.38897023931588	0.282801849806122	0.346009209590841
-0.102277414645304	6.48033018227797	-0.389736821424755
-5.62854065164482	1.65239102956038	-0.534372760018223
7.6332691742524	1.12973744984847	-0.034466164776403
5.87367378011788	-2.14113049391527	-0.458053552094732
6.60923085943306	0.327789945566468	-0.361395277250986
2.72980557218636	-4.64338712576646	-0.24133684703571
-6.29074300989067	3.67669458504897	-0.411212284698574
-8.10027326806938	-0.431176619565674	0.50532725778259
3.18227921262826	-7.0762217510106	-0.525024973061126
6.84570775762642	5.15465517159682	-0.114645688482636
-5.34656633600151	2.06266899224501	-0.239956641109406
2.33487282529915	1.24213500138503	0.198661895238746
0.705227418099294	3.18538828011732	-0.660459579012878
-6.38212074502861	1.14546675797682	-0.110175193891589
7.2955964638337	-2.10855893973131	-0.386695038604889
-3.83633889421379	4.27090473290663	-0.377916859584521
-6.79398884042655	-6.77687101248521	0.194383044019141
-7.95862688287651	-3.72416858557481	0.456307984480941
-7.20119108423149	3.16934056397658	0.206127956683309
-7.5231667922393	-0.0372479203702886	0.809432789720401
1.88553117052163	2.4101964962123	-0.295371444818281
-2.1930235789672	4.63568134423476	-0.354557669137092
1.83683095708931	-6.36230687979478	-0.202057803370178
0.301717533026586	6.04102249261122	-0.385146714483196
3.86405072942818	-2.03678636435289	-0.33824196621992
7.66784320608223	0.826781226360611	0.0908603177386477
-8.07622160180961	-2.65722422484178	0.355460825690635
-1.52869083150779	2.8187863361476	-0.260491503749232
3.13056383863534	4.69693679925185	-0.10351943822971
6.41984735265816	-2.75771288756151	-0.273678344480971
-6.57979072793876	3.8388754856227	-0.227106258991249
-6.79212726816093	4.3107673656581	-0.062226339132836
5.28513894811715	-3.61783771399278	-0.46704372125469
2.03350482717598	0.546129269563965	-0.524909294566693
6.42754445806588	-0.881036030090042	0.129159656579257
-5.14019264444267	0.15948721584063	-0.267085858472945
7.42183528677071	-0.418865757024475	-0.369498368606595
-4.8191496299163	0.0031143445907157	0.134655082367641
4.18193660513009	0.650543941223435	-0.117175238360519
-8.55990804895317	-3.27136974219102	0.275475907405733
-5.80373968347465	-1.39343325976152	-0.406294706065743
2.54131923452462	-6.94265251044054	-0.536325048411778
2.88058529630745	4.2529413234828	0.423887643041796
-5.87001480325614	-5.02655343893785	-0.230392936072759
5.82133422628487	-1.39654509905595	-0.589125704331123
7.82792649999703	0.437908811533264	0.0145510634122137
1.72334943548287	2.66444749947768	-0.583794551161624
3.91955672041024	-1.98294477347154	-0.080716664127115
9.28506360784615	0.336548252069763	0.724692737163482
5.92329583898629	-1.53504912737627	-0.130980127464586
5.39634929433907	-1.8511937129857	-0.516371614507724
3.90297280088509	-6.16215209845323	0.170122021078941
-6.4236303733245	-6.6465981471898	0.2360163953244
5.78586183324898	3.00941772576552	-0.121441282408428
-2.30748380884086	4.55499668236952	-0.052188750326444
-7.62903560861503	-4.19610862616319	0.374070358777316
2.90139590040291	2.28793640252333	-0.304849602127375
-3.91599907144462	4.22807474251967	-0.301938488568504
3.94201312795723	4.61637849923354	0.587443490310526
3.30929432645882	2.4285857212184	-0.172848139491747
-6.85143865808403	3.52140278931837	-0.0194865904808327
7.24225555196846	0.131794435941986	-0.329599526686362
-6.35346807702934	3.64716429826003	-0.486433306578101
5.92560802236641	-4.02816467169542	-0.311123594157098
-4.09174741968071	1.83782978173476	-0.138954444775676
-8.17767824396049	3.09720726128798	1.3242008196357
-0.806380228842845	6.59536380883437	1.29936910676585
3.64117275014962	3.31234307404738	-0.0676412069856776
4.74988446966256	0.893271101677231	-0.559477719816013
5.63387714162911	-2.44453577879686	-0.335082826131553
-9.14609541162406	-2.38852839354295	1.04921816093904
3.24401555791939	-6.04089288595933	-0.584085955689012
3.7528992725953	2.05540819283705	-0.15646966005027
-5.9073916839019	-3.6239352691533	0.184024330416084
5.60740648046578	-4.39112167242784	-0.5301260807878
7.02242503896798	-0.433465914762207	-0.439093203681979
2.87955461279	4.46009988900404	-0.5110425026082
2.39469109312142	4.67278690453749	-0.326441696129906
6.71681009069527	-3.06171684149522	-0.419711531662885
-8.3889533446685	4.4084965717433	-0.378083419835073
6.74615751043404	1.05310793038588	-0.176585631540521
-6.48865522607719	-1.47201161268968	-0.00315346872294383
4.32690654531563	2.35872550126295	-0.407845963318992
4.44651113287056	1.17796440240126	-0.479355364952776
9.14315973058785	0.72642655488234	0.868448158203433
6.02283941045846	-0.511293934619613	-0.235276576089578
-7.02155698999321	-2.25408558729906	-0.167680747452405
6.14407621160592	-3.07718591574449	-0.551207611408234
-3.97862686380302	1.89594037648421	-0.436868985724729
6.67047582403267	-2.24819140318651	-0.102051759333114
-8.82021440729057	-0.638360785281845	2.23294218673507
0.0148001743897298	6.44156522866469	-0.186917815178776
3.1475354267701	-2.34485154036302	-0.407758537229194
-0.262096391762843	5.33275241967421	0.203079687986081
-3.35153426393424	1.27809019204359	0.193267053483436
-7.152014868106	4.4284202587245	-0.259619362966791
6.46235976949776	2.81934161301833	0.244167448413923
2.94289980665291	-7.46540384176988	-0.0400827149886459
-6.9286319182769	-1.51481668833513	0.292677427079589
5.60956655279244	-2.82238559607286	-0.38552787318991
-5.08794941171562	-4.41439466360826	-0.339882392235972
-1.19908787473594	4.15136261101943	-0.562502017100744
-3.10391558870231	4.49613161202651	-0.138693447805482
-7.6419502662078	-5.00294618490953	-0.311300493531694
-9.42945589288627	-2.46680288199205	1.11912836481024
-1.3173390792266	3.2759327423213	-0.3639889440567
9.2776897980317	0.59856714125853	1.2417384873066
4.29857192770089	3.52922935601454	-0.596891345372681
8.25202070013131	-1.63796286467332	-0.160775425474529
3.00231943861092	-7.00859861258287	-0.301528488472933
7.25882421270455	-3.32885103110094	-0.520474465867998
-0.889098899211039	5.86543626900893	-0.25937397142039
-6.76716865762626	4.86863680001479	-0.379887572229135
-6.94961370691215	-3.07616977576036	-0.2640783629885
-6.10058035119926	1.71641440507155	-0.265110275704686
-6.02635015710746	4.38155050393324	-0.34894228539985
2.92669020429696	-1.35924093607683	-0.372693987044923
-8.37199796899711	0.152309140229039	1.946423092173
5.8418119980439	-1.48633007887621	-0.331468521924655
8.33865915075387	-2.7101226318242	-0.595622320130395
5.53263412252511	-1.24104623678941	-0.1241554731626
3.12766037717904	-5.88706045035142	-0.358577258902978
-7.82653011545097	-2.87037258032579	0.177437279309433
-2.96040739282524	2.69280071374159	0.178987307252471
2.63706837431038	2.69024677392226	-0.353383947693916
2.53075848356331	3.98658628579359	0.105843726971654
1.2919069363221	4.44026870843153	-0.392684867196825
4.83328805700387	1.67709453221541	-0.436282692556411
-1.42491354211723	3.30587692376357	-0.68283190048865
-4.81840671762382	3.66176838990431	-0.0668328178455059
7.01203809515084	-2.47211222533006	-0.277033343184528
5.5380223824128	-0.459183799064346	-0.190534426832583
5.66393218771065	2.78627057191115	0.924778990678449
-5.8048526214019	4.28994722481947	-0.332953834750072
3.55990324750985	0.469401104414276	-0.0279655742181025
-5.26917232736503	1.99205608483534	-0.437954922485091
3.59222446218575	2.99931616898756	-0.0947669663308569
-5.76777328714286	-2.47480587843675	0.0640912067620919
-6.38854707940971	0.651982082092575	-0.373260611297234
4.12719617620553	2.57207579728346	-0.0907789084563178
5.89777169958199	-1.79573564413805	-0.292688861535122
7.25486455694283	-3.06891374472398	-0.423394549984787
-5.86249269708549	4.15409345742445	-0.390512382029408
7.45705877081002	-3.02745680693407	-0.571529909740649
4.06354914442147	-6.26050977591295	-0.219635288235655
4.05662642255867	-2.52188424948473	-0.448375419228538
-5.73550667032157	4.58344335671645	0.115362788110287
-3.97085870965873	4.18958397027235	-0.513568141836056
2.27312694326485	2.43334217187148	-0.612504837873061
5.71463523641671	-4.49930076483507	-0.287681104566652
-7.93868555292045	-3.52306156042833	0.119139822965858
0.00573059753025562	6.19785757180434	0.158867968703795
-8.16032900079643	-3.81022910956163	-0.165750098249537
-7.68317331537162	4.57983512994032	-0.350303621085979
6.95310292974556	4.63009328957777	0.337688752183815
6.61693893209542	-3.56257967833299	-0.479862378548832
4.58968578115548	-0.358759062326141	-0.269731603661107
5.8140438629731	1.43063373681288	-0.279886452104374
-7.79842485650932	-3.02692179564256	0.0458135351050228
-7.44238914712821	-0.508684145248123	0.136428426204711
7.3435381485566	-2.47825102690477	-0.334150510564468
5.34648595586861	3.75793404694777	1.00987537511388
6.80373702779854	4.79351158257704	-0.400151927819014
3.99617110029305	3.90866274949294	-0.158925036047356
8.17697797552193	-2.5474508273961	-0.0789779328562205
-5.79716409906303	-0.348949061668106	0.0750588339101957
3.23807225957955	0.828155113422684	0.26069785204971
4.81105838552559	-1.65408604029436	-0.222301450415663
2.03429542318429	-6.4031956661107	-0.0199571703448384
4.60635505453194	-5.54678087118883	-0.647988684972343
7.64477144018258	-1.90757326964159	-0.545157436547728
-5.1122666762725	0.973973823749832	-0.389948308710519
-7.1814862655059	4.00503487702589	-0.299815034979684
-8.09482301935111	-3.07558827284593	0.299781455403034
-4.89745582803642	3.5724279415248	-0.00386309219450242
6.96062074438179	-4.13153247717638	-0.316444898258876
7.06923614278878	-2.46554045561571	-0.341116865854691
-7.56232132181083	-4.69185905340929	0.0990685106004891
-8.85203470453178	-2.37784485701341	1.02893126656103
7.06580005422677	0.795519543850235	-0.14721561937063
8.57191072240914	-0.801757799422928	-0.305449971778915
4.07203040853585	3.04220719453078	-0.337920973418048
-9.22598184808647	-2.10118584517259	2.29547328302964
-6.22396196588432	2.01880653020125	2.02560055770237
-0.593481736029734	4.93751783486586	-0.15555003335647
6.13983093038643	-0.385506706273742	-0.0963659044078266
-3.97238506540214	-0.0457912105681378	0.662908982686576
6.87240682378853	-2.05766849402208	-0.424207424694595
-7.60576786264335	3.73717851754408	-0.0753579085017907
7.11342225805367	4.77894182320815	0.183542053664866
2.45295272604073	-5.57648210409898	-0.379664725844344
-6.01088537439262	3.51647992249709	-0.409716222938056
0.12110644415463	6.37631054040175	0.751417984882734
5.3416317535981	-4.48844127539415	-0.515142039680564
-6.71135725244438	-1.05979339960832	-0.516640922916114
-1.10526336892997	2.12629456635695	1.05192927653988
-8.32010092004692	-0.578087972438522	1.366952936606
9.33296666875924	0.0955289882061999	0.414368863484556
-6.37687267526542	-6.51108865622301	-0.349796343134195
3.03463207021798	3.57516546365004	-0.11738602009644
3.32644282117928	-6.85156421545763	-0.0791250930811737
-7.52213110193168	1.46178419705611	1.04458531457597
-7.55907263025199	-1.07641701582689	0.522030761065712
-7.03561653360282	-2.87077360037584	-0.479892801968213
-6.60497345193779	4.77057094689589	-0.102988613661323
6.1174753738984	-2.48785095099229	-0.292079062618175
-5.23702158197319	1.75435872193556	0.0767685798937842
3.12598906293953	4.07176704522353	-0.111466684901814
-6.09138836130058	2.4416050445674	-0.419410735442426
8.96534047857369	-1.89123587492723	-0.202117402976361
-0.276352064456095	6.56373424645644	-0.338833767470137
4.21501718298043	3.34520287629347	-0.161865644150858
-7.22922767862236	-3.67631249312181	-0.077767744434706
6.9623330666169	5.24907369729262	0.248535018040822
6.87572036520089	-1.15448205355424	-0.375632007763008
-1.27931799158012	6.42767686959486	0.341355953808097
4.91981349721993	-2.52404813650865	0.00278942565802398
3.21583495870675	-5.5707514751317	-0.315805068007596
-5.20199026330863	2.90047974702101	-0.265119930802204
-6.33723558648979	-4.99520091894884	-0.471884534197576
-5.43170751794731	-3.87662129286546	0.115666568097723
-0.636006312216868	5.45044918175917	-0.203253215626915
6.94466005102242	-2.60792307738084	-0.37030946718046
-7.78818668588554	-4.31552772406358	-0.265273912158755
0.622155590210805	2.56198043938857	-0.178672383783516
-6.03569235071098	-1.39236621741075	0.0661509440932008
5.37516532674874	-2.1605198848607	-0.255041620836346
[truncated: 220,823 more rows]
