# Supplementary material for: Longitudinal single cell atlas identifies complex temporal relationship between type I interferon response and COVID-19 severity
Source: Nat Commun. 2024 Jan 18;15:567. doi: 10.1038/s41467-023-44524-0 (PMC10796319; doi:10.1038/s41467-023-44524-0)
Supplement: Supplementary file 12 — Source Data [file 41467_2023_44524_MOESM12_ESM.zip › Source Data/Figure3F_histogram_source_data.txt]

Luminex	correlation
BDNF	0.0506263857973694
EGF	0.00322529768196471
Eotaxin	0.206875236043603
GM.CSF	-0.0562109640988757
HGF	-0.18700869305732
IFN.alpha	0.462661521240088
IFN.gamma	0.175015418341103
IL.1_alpha	-0.0299221224327347
IL.1_beta	-0.00945469250527175
IL.12p70	0.00957178888488968
IL.13	0.000841451484261386
IL.15	0.0352883644949591
IL.17A	-0.126099822981896
IL.18	0.0338562899237754
IL.1RA	0.0122185156507383
IL.2	-0.0546314892054731
IL.5	-0.0162992561450622
IL.6	-0.072564068570751
IP.10	0.382259486367409
Il.7	-0.0844100023317537
LIF	-0.126164242997409
MCP.1	0.386451003114257
MIP.1_alpha	-0.174399326036599
MIP.1_beta	0.0129042478046872
PDGF.BB	0.170591453922096
PIGF.1	-0.0348567326901746
RANTES	-0.163911701031862
SCF	0.222454697226267
SDF.1_alpha	-0.0213562572659038
TNF.alpha	-0.115526985742376
VEGF.A	-0.0780126390559171
VEGF.D	-0.0448637502422734
bNGF	0.0854763779659686
