# Supplementary material for: Longitudinal single cell atlas identifies complex temporal relationship between type I interferon response and COVID-19 severity
Source: Nat Commun. 2024 Jan 18;15:567. doi: 10.1038/s41467-023-44524-0 (PMC10796319; doi:10.1038/s41467-023-44524-0)
Supplement: Supplementary file 12 — Source Data [file 41467_2023_44524_MOESM12_ESM.zip › Source Data/Figure2C_lower_heatmap_source_data.txt]

progression1	progression2	progression3	nonprogression_rising_1	nonprogression_rising_2	nonprogression_rising_3	nonprogression_rising_4	nonprogression_rising_5	nonprogression_rising_6	nonprogression_rising_7	nonprogression_rising_8	nonprogression_rising_9	nonprogression_rising_10	nonprogression_rising_11	nonprogression_rising_12	nonprogression_rising_13	nonprogression_rising_14	nonprogression_rising_15	nonprogression_rising_16	nonprogression_rising_17	nonprogression_rising_18	nonprogression_rising_19	nonprogression_rising_20
IFITM3	1.01929214663049	1.10373631471512	0.968624339034996	-0.115381878976767	-0.00891538996703983	0.0405085398507561	1.03405018052783	0.158841758260071	-2.91873474674748	-0.270617022869809	0.276095329732064	-2.03445221232807	0.793985213536979	0.486343769039337	-0.0404373418225526	-0.157264094105863	0.933239836068879	0.185966142640707	0.064523444350737	-1.09122808455557	-0.686832689853936	0.962580724230583	-0.703924277391464
IFITM1	1.29202278095265	1.37342894214067	1.25833030587869	-0.779375633614698	-0.283859958764453	0.215240951708804	0.944170884666433	-0.484229536654161	-1.70785274458433	-0.919309123578725	0.920613863453169	-1.47000743469136	1.13591705870807	0.439724300975822	-0.618654958640989	-0.294799774796622	1.09265846930555	-0.19566363208846	0.324178112165586	-1.20026554284072	-1.11380352240059	1.09784765680162	-1.02631146410196
IFITM2	1.2974623303383	0.744651325963317	1.27762018955051	-0.598241521365258	0.0542691371429749	0.38213046800698	0.300274874383459	0.0890854073863596	-2.88807707354011	-0.995742969115723	1.54761215893448	-1.07618172188687	0.544516091167115	0.863702909043132	-0.76419937599262	-0.370862251956619	0.779833163571787	0.0739062846496843	0.527930320403316	-0.635907875340628	-1.01610530637693	0.449035886405539	-0.586712451372218
RSAD2	1.62873689176463	1.17354591129288	1.45487166312088	-1.08797329546172	-0.948486277555378	0.408050679769825	1.55282582444776	-1.0017569297055	-1.21168493401629	-0.43581432447107	0.73435142373166	-1.10858318588937	0.387481429129229	-0.632790871764717	0.176153028957848	0.158822179016614	1.42999205793939	-0.521185886815805	0.0216129499510541	-1.08944951886414	-0.929978239832689	0.862502900197632	-1.02124347494274
MX2	1.3782522400031	1.44936018812199	0.638004166628452	-1.0478481255034	-1.2186977298357	0.395128331372891	1.53458206227672	-0.943327926963433	-1.45530899152845	-0.0525268924517932	0.863216252563977	-1.6614916169899	0.414512611603507	-0.481516419572541	0.62714860100076	0.314688224187732	1.2918698090314	-0.381393972932406	0.436939473012926	-1.46134357577415	-0.820638488660543	0.447707761194828	-0.267315980785979
MX1	0.909167899137557	1.16238550999736	1.16038967069089	-0.870753999011101	-1.39959263750829	0.788965154868202	1.1414225046835	-0.748487510306409	-1.7853750539173	-0.483279281690424	0.909843686674457	-1.47542048672894	0.586969085882435	-0.468958567579991	0.797532303795462	0.631539615065492	1.21379696456112	-0.1061388442965	0.127055289062041	-1.30036620438575	-0.966620478234289	0.831770336780739	-0.655844957540263
IFI6	0.27774951812152	1.32632880129843	1.28666528781759	-0.396294711212911	-0.659608686895312	0.679247399670975	1.34402866971308	-0.0824100767166282	-2.34813403555903	-0.051153509691913	0.976147939447906	-1.73897545316704	0.707306398984239	0.926982038717233	0.253811229093135	-0.0762308921498778	0.130418946057425	-0.21494403998204	0.142479948015162	-1.23918934328235	-1.07453894131644	0.897575592159911	-1.06726207912306
ISG15	0.842018238921779	1.31787484338919	1.15114979705678	-0.719430861574913	-1.08735510930446	0.410868571134072	1.5934559894564	-0.791664944165624	-1.59569496734521	-0.501585302879913	1.09580775077254	-1.45309696699308	1.04980864743465	0.360801098113466	0.101285231973908	-0.12745353263674	0.701860158570331	-0.686540631599358	0.252010886433309	-1.22183518927327	-0.813201047990007	1.2086437144514	-1.08772637394524
IFI35	0.545674626660408	1.28200762435195	1.58484433890943	-1.12584619995914	-1.38640563040071	0.465187547008147	1.39997723052134	-0.528957442911292	-1.27425954090056	-0.749792604119249	0.651086068734531	-1.51321313659637	1.57319357652421	-0.554500026987569	-0.0815560623436561	0.269737555978833	0.375749288117752	-0.013365791513229	0.429818746492474	-0.869428597256274	-0.689169223617559	1.23616838620593	-1.0269507328994
IFIT1	1.91304043568298	0.904142252998623	1.71321596329338	-0.811467066568622	-1.16691820750252	0.226202087116215	1.27493159284484	-0.953612573192917	-1.16691820750252	-0.473471925969676	0.532704213121372	-1.10974499738783	0.397236329831076	-0.631823796228108	0.678117597156846	-0.391741713984326	1.79691775605257	-0.382322982728039	-0.143129892193692	-0.9858876709604	-0.793864514810918	0.344737925510093	-0.770342604578418
IFIT3	2.14268218167728	0.902777960332396	0.877657609057713	-1.07121385707848	-1.29768757116857	0.633205561102535	1.23035767177261	-1.05183090417886	-1.28203075823482	-0.556101912646257	0.383557525578869	-1.2440000252227	0.284590498265842	-0.200716598171113	0.784693991245739	-0.112372491472342	1.52542673920042	-0.0380547335312156	0.0454283767379417	-1.23481814906022	-0.656421933368518	0.769205797654466	-0.834334978492717
PSMB8	1.26523069406195	0.485526803868465	2.38598061088485	0.497323437927047	-1.7812126433319	0.673980823641685	0.321413225005454	0.187692951498684	-0.0351382555856631	-0.494595252735314	-0.398873076114309	-1.88327352655738	-0.385178574044046	-1.63490135051423	-0.362938837330931	1.12931277044246	0.516064578379903	-0.408023799459975	-0.106460970088369	-0.756808035336182	0.00323816869327218	1.0819469608183	-0.30030670412377
IFIT2	2.17975950038694	0.406460629276425	1.33695068428171	-0.649165681244564	-1.22529710677297	0.553354246549467	1.52907742253447	-1.00405767579378	-1.24641562469839	-0.430234023627894	0.154215247786208	-1.16688535002662	-0.0370570271251703	-0.848059775214605	0.604227547195302	-0.251010947239234	1.81368054047018	0.00985209160290628	-0.143582855713142	-0.988289457857028	-0.580031623512881	0.633373237851467	-0.650863999108816
OASL	1.74529214000669	1.29857071631762	2.35670876640069	-0.674137616606671	-0.791142002435806	-0.142519014980889	1.28035828050776	-0.837658460284405	-1.18725584201524	-0.519540576171171	0.557047744755693	-0.905301201559401	0.694022836338039	-0.578428407809575	-0.580918487877776	-0.320802905770912	0.569318852937251	-0.592373791061858	0.0981577202105906	-0.935853177647223	-1.00598868925657	1.10852450588223	-0.636081389879061
BST2	0.661911483784735	1.7072815932657	0.648990384422433	-0.804224130466057	-2.17101199095523	0.811547600115098	1.09841134422795	0.180861940791661	-1.66288543962961	-0.436212166296051	0.322137893169334	-1.45970572623617	0.428530836915982	-0.1142604289827	0.457528259220882	0.0596591399456642	0.68869764510148	0.119256528533045	0.057740896963702	-0.940109733499624	-0.703672452736893	1.73860711437763	-0.689080592032958
ISG20	0.994498971813085	1.73512398439697	0.707974704567857	-0.83349563633146	-0.678879137990776	0.0421825155252885	1.43684611091772	-0.753363302370305	-0.889093522050825	-0.777582849373372	1.09075961677823	-1.03437979267439	1.26791041604501	-0.690497485398865	-0.690994577795893	-0.70802615110023	1.37529966689465	-0.530722212143166	-0.25194630717991	-1.12176162555772	-0.703543890154535	1.62218286236061	-0.60849235917798
OAS1	1.65159036453043	1.24455152469881	1.1029435334495	-0.487774145777614	-1.78163995770857	0.496197416508869	1.07082558849483	-0.264604663090884	-1.23724293060816	-0.334379496085189	0.363185102951649	-1.87362949707358	0.686926883898237	-0.843730202034846	0.00212627614562103	-0.0819145852739462	1.07362570263251	0.555881065198143	0.167749970034527	-1.01926399997408	-0.497478146544477	1.09393144515234	-1.08787724952412
IFI27	-0.311393489277875	1.48786871776513	-0.349149816837108	1.06366383018327	-1.17133176885803	-0.495607145928773	1.89871895493557	1.10568340488861	-2.18090072842456	-0.19628168014168	0.358340417900163	-1.39916947684344	0.968585868962546	0.753371383756049	-0.681558896225366	0.182326139726511	-0.659163055091398	1.19184470614794	-0.122880821986737	0.0277259771683071	-0.656137747798288	0.0790999499743945	-0.893654723995242
OAS3	0.59931783994322	0.483155323877438	2.13109485318935	-0.481353817865178	-1.33175453789351	0.274385856222454	1.92837934959872	-0.72085794656056	-1.39635025724175	0.29515128197835	0.727136680298982	-1.25518829537534	0.233330694384448	-0.245936095419386	0.658431927559393	-0.391748070189598	0.73362808970202	-0.48763497957639	0.0793074440601347	-1.31666897320672	-0.766084878193434	1.25866469434109	-1.00840618363373
IRF7	1.42954238306075	1.30858820028421	0.728989747943416	-0.972501440543319	-1.49571236334074	0.126501177229119	1.3301871611259	-0.521995262406976	-1.57663992948788	-0.493066009252027	0.525574765024598	-0.945852192520136	0.646824914903097	-1.22353627741919	0.499212087029534	0.0616285151494645	1.33774931412501	0.0395193963884679	0.465701305607556	-1.37368801592629	-0.462337766071873	1.31585474912276	-0.750544460025446
XAF1	0.956708671822727	0.77059819068378	1.25376667275643	-0.319196974302351	-1.44696585683886	1.10982809990279	0.39602338924735	-0.627928958604076	-1.96735505947296	-0.092042345426775	0.543857730574884	-1.90921832641872	0.0156371813063551	-0.49459720199867	1.28245832250136	0.194626443814011	1.47685121678344	0.414569671049048	0.333274521267607	-1.53582967701095	-0.534828056043721	0.274553373900641	-0.0947910294933498
