# Supplementary material for: Longitudinal single cell atlas identifies complex temporal relationship between type I interferon response and COVID-19 severity
Source: Nat Commun. 2024 Jan 18;15:567. doi: 10.1038/s41467-023-44524-0 (PMC10796319; doi:10.1038/s41467-023-44524-0)
Supplement: Supplementary file 12 — Source Data [file 41467_2023_44524_MOESM12_ESM.zip › Source Data/Figure3B_boxplot_source_data.txt]

type	metagene.score
pro	0.196397592896758
pro	1.11030144861686
pro	0.79087838520681
pro	1.37384914007908
nonpro	0.350869015166685
nonpro	-0.255724229314736
nonpro	-0.156997459766596
nonpro	-0.364533991526672
nonpro	1.76121117038722
nonpro	-0.154760450583383
nonpro	-1.10237966635147
nonpro	-0.564301720138659
nonpro	-1.31717292254821
nonpro	-1.16850510914035
nonpro	1.10012929037442
nonpro	-0.341439887703461
nonpro	-1.2265767473076
pro	1.19469667653968
pro	1.59349752366535
pro	1.22935541854493
nonpro	-0.839909175722864
nonpro	0.0941007533293587
nonpro	-0.68763982209816
nonpro	-1.17789046325526
nonpro	-0.575560689178674
nonpro	-0.995856002344389
nonpro	-1.03967994353051
nonpro	-0.814720341335614
nonpro	-0.468222535634023
nonpro	-0.171914822268577
nonpro	-0.758998341026021
nonpro	1.30646479824506
nonpro	1.46497758382136
nonpro	0.525173228996099
nonpro	-0.370899851485509
nonpro	0.140812410228235
nonpro	-0.885653719988727
nonpro	1.14153737534623
nonpro	-0.967737059070303
nonpro	0.989317035253533
pro	1.29727248579139
pro	-0.679938487594217
pro	1.29597578764563
pro	0.716949392203777
nonpro	-1.37382077902131
nonpro	-1.33376132793376
nonpro	0.621994442767879
nonpro	-0.0563619187985803
nonpro	0.42370823514542
nonpro	0.229086429964926
nonpro	0.023449584145934
nonpro	-1.5456035633838
nonpro	-1.00435446607125
nonpro	-0.918112921562542
nonpro	0.386902025164147
nonpro	-1.38874865499799
nonpro	1.36470881228334
nonpro	0.35907837660107
nonpro	-0.00221793111987291
nonpro	-0.742455107665683
nonpro	0.58029439228623
nonpro	1.0891740171206
nonpro	0.498632503594208
