# Supplementary material for: Longitudinal single cell atlas identifies complex temporal relationship between type I interferon response and COVID-19 severity
Source: Nat Commun. 2024 Jan 18;15:567. doi: 10.1038/s41467-023-44524-0 (PMC10796319; doi:10.1038/s41467-023-44524-0)
Supplement: Supplementary file 12 — Source Data [file 41467_2023_44524_MOESM12_ESM.zip › Source Data/Figure3G_boxrplot_MCP-1_source_data.txt]

type	zscore
progressor	-0.576247949484735
progressor	2.39794510737597
progressor	-0.0953864301227711
progressor	-0.761773695853138
progressor	0.0754994161366895
progressor	0.834406487279725
progressor	1.95283891414859
progressor	1.90725647662969
progressor	1.64917736748063
progressor	-0.256828362592481
non-progressor	1.25672597325361
non-progressor	0.321329046220702
non-progressor	-0.3246779960098
non-progressor	0.0247955760189342
non-progressor	-0.877902037156681
non-progressor	-0.53610632225289
non-progressor	-0.223244737236016
non-progressor	1.06828903948359
non-progressor	-0.981534267726559
non-progressor	-1.62057165756955
non-progressor	1.20192164594094
non-progressor	-0.467582301204516
non-progressor	0.194021006322913
non-progressor	1.00198707347777
non-progressor	-0.252239595359298
non-progressor	-1.17666237224318
non-progressor	-0.997049933062047
non-progressor	-0.316855385768294
non-progressor	-0.0578413193826266
non-progressor	-0.125824072599837
non-progressor	-0.77810416972981
non-progressor	0.829271869245711
non-progressor	-0.00635242774411056
non-progressor	-0.844868351260242
non-progressor	0.110545736487622
non-progressor	-0.303952650825902
non-progressor	0.0637260484908828
non-progressor	1.51638700445309
non-progressor	-0.710897438534514
non-progressor	-1.33278710748357
non-progressor	-1.4641116811925
non-progressor	1.30398847378301
non-progressor	-0.632485455326476
non-progressor	-0.217120859229181
non-progressor	-0.287381267798259
non-progressor	-1.00500728881352
non-progressor	-0.318560085769877
