# Supplementary material for: Longitudinal single cell atlas identifies complex temporal relationship between type I interferon response and COVID-19 severity
Source: Nat Commun. 2024 Jan 18;15:567. doi: 10.1038/s41467-023-44524-0 (PMC10796319; doi:10.1038/s41467-023-44524-0)
Supplement: Supplementary file 12 — Source Data [file 41467_2023_44524_MOESM12_ESM.zip › Source Data/Figure6I_volcano_plot_source_data.txt]

gene	p_val_adj	avg_logFC
HLA-DPB1	1e-300	0.62345425493136
HLA-DPA1	1e-300	0.602193559667121
HLA-DRA	1e-300	0.576756766576553
JUN	1e-300	0.525522847228772
HLA-DRB1	1e-300	0.489699781533692
CD74	1e-300	0.475468367607628
FOSB	1e-300	0.422797053178543
AC253572.2	1e-300	0.411336917214016
AC007952.4	1e-300	0.402460851509731
HLA-DQB1	1e-300	0.375958777041652
TXNIP	1e-300	0.367106636955498
HLA-DRB5	1e-300	0.366062997176655
HLA-DMA	1e-300	0.360591059456967
KLF2	1e-300	0.359510560353002
KLF4	1e-300	0.353874125892093
FOS	1e-300	0.336792822892586
AP1S2	1e-300	0.332552885665785
JUNB	1e-300	0.325232168984687
LGALS2	1e-300	0.318900506688367
HLA-DMB	1e-300	0.314721791656442
HLA-DQA1	1e-300	0.313436845922867
ZFP36L2	1e-300	0.311761315040963
TNFAIP2	1e-300	0.305157841259549
CD37	1e-300	0.288597989132877
CD4	1e-300	0.284728919012776
ZFP36	1e-300	0.284476494898827
DUSP1	1e-300	0.266519384600309
PNRC1	1e-300	0.260971448069087
EEF1A1	1e-300	0.246431606429808
PSAP	1e-300	0.202598351995535
CST3	1e-300	0.185013140247026
FTH1	1e-300	0.15147873455876
CFL1	1e-300	-0.171868846299852
SH3BGRL3	1e-300	-0.177354191222577
S100A4	1e-300	-0.179808390113805
SERF2	1e-300	-0.187860580266627
MYL6	1e-300	-0.241315082310848
VIM	1e-300	-0.254975428111832
S100A6	1e-300	-0.266285188831767
ANXA1	1e-300	-0.300603228822748
CTSD	1e-300	-0.330374995908822
VCAN	1e-300	-0.343995989533594
S100A10	1e-300	-0.356273547336646
LGALS1	1e-300	-0.38300638048294
MCEMP1	1e-300	-0.415774901768085
ALOX5AP	1e-300	-0.454358672855983
RNASE2	1e-300	-0.51131668552869
S100A9	1e-300	-0.558602284218392
CLU	1e-300	-0.648519701859004
PLBD1	1e-300	-0.656309669865429
S100A8	1e-300	-0.970608538091606
S100A12	1e-300	-1.03580549266367
WDR74	5.51079721691981e-305	0.327868164866333
AC245014.3	1.22476903285688e-298	0.37189755445089
CD83	3.05773075255297e-295	0.293340293901617
CCL3	6.06560409716297e-292	0.506318264185275
RETN	4.97667663995389e-286	-0.621724405327998
GAPDH	1.40645940472502e-267	-0.188401575460192
TYROBP	2.05092513457223e-257	0.122013131315003
HMGB2	3.13148833847456e-256	-0.399708574896784
CTSS	1.62886361075371e-255	0.158749914958123
AC020916.1	2.34137749523602e-254	0.323378190835855
CD63	1.30904107185407e-253	-0.314896111303885
RHOB	3.49023001529417e-241	0.330954111092227
ITM2B	1.62481650395862e-236	0.188258519989954
DYSF	3.93328244214653e-231	-0.311573847340895
Z93241.1	9.12550237545738e-230	0.298193386041524
EEF2	1.25419486700104e-228	0.247855894231348
AL021155.5	4.07075684336751e-223	0.26527821421689
AGFG1	7.94787804468803e-223	-0.332391609729896
TGFBI	2.08427002285572e-222	0.221702355181502
JUND	5.32863005805064e-216	0.202663630770928
ITGA4	1.55819646880451e-210	0.248225983354375
CCL3L1	2.10876416376401e-210	0.390591336840332
EIF1	7.12219777023772e-210	0.14966107985123
ATP2B1-AS1	3.48906289959775e-205	0.247075408464326
SEPTIN9	4.06792737479622e-205	0.220480462538457
SARAF	1.16004177454946e-204	0.220245488107644
NR4A2	4.17630114609803e-204	0.276500309616918
CRTAP	1.43170193197122e-202	0.229494635528558
NKG7	7.55642503377777e-202	-0.371130128219087
MAFB	6.69138851385048e-199	-0.427350059250973
HLA-DQA2	1.33164141434961e-198	0.298167402739055
ACTG1	3.6617324600269e-194	-0.193297399783203
S100A11	5.63389768048701e-194	-0.142300285061146
CPVL	7.05205037494069e-194	0.218217532571049
PKM	4.16672158668875e-193	-0.220812596646005
NACA	6.43009563311513e-191	0.139931535033313
H2AFJ	1.04967521274652e-189	-0.29853550678394
ZFP36L1	2.52773353167333e-188	0.194246723614752
TPM3	3.47006452825811e-188	-0.167803539056581
TSPO	1.8206296387056e-187	-0.159389096507296
ACTB	9.61505557463176e-186	-0.132410795645522
TNFRSF1B	1.69092813594724e-185	0.20840578610832
RACK1	3.91466213156297e-183	0.152861747713882
SERPINB1	2.45151008958133e-182	-0.243232254998825
NFKBIA	3.11788359870229e-176	0.209640650555161
TIMP1	3.56483466182342e-175	-0.270829168847547
GABARAP	5.60556972301389e-173	0.108904004050282
SELL	1.56179731642509e-172	-0.291353848076359
CAMK1	1.70303143795723e-172	0.185385686088809
SRGN	6.95142325629128e-171	-0.167565058673026
IER2	9.52508414856182e-169	0.213891077721155
NAGK	3.671225603182e-168	0.211711454786341
CD48	4.37990551628817e-168	0.18621886701375
PLAC8	2.1238115365398e-167	-0.291545977846045
NDUFB9	1.79507370475402e-165	-0.23537611433626
LIMD2	4.29080469621896e-165	0.17607332444332
ABI3	6.6704932110997e-164	0.180194419020019
BCL2A1	7.80457818774914e-164	-0.291766087725008
IER5	2.62895412437508e-163	0.217457847514569
RNASE1	6.09231233620421e-163	-0.40503586311016
TMEM107	6.3135810397683e-163	0.229086289811834
TXN	2.85691311556382e-160	-0.226219698283438
CLEC4A	2.85670694795727e-159	0.185852901726722
POU2F2	7.66356698816231e-159	0.190713664870114
TPM4	1.08308748259013e-158	-0.285596980984842
CMTM3	2.87494043034724e-158	0.186111965159
PPP1R15A	6.093970193661e-157	0.203675448675003
AREG	1.37215843643009e-153	-0.419613446276261
PEA15	3.38987872969895e-153	0.164394116120166
CHMP1B	2.12087825280567e-151	0.253293364847004
PGD	6.24449747576346e-151	-0.223286647704053
CD68	1.93791033997502e-150	0.163591560855194
CALHM6	8.26360323067274e-150	0.231100362004657
GAS5	6.99855696639384e-149	0.190405580371014
LINC00877	1.41374142262532e-145	0.178619489945097
CIITA	1.55646019235058e-144	0.157299980183778
HLA-F	1.7796149923175e-144	0.181844278729427
CNBP	8.36393863475222e-144	0.16784553710835
CD99	4.57707010789816e-143	-0.212757869828391
PID1	1.17750838981172e-142	0.130379002210793
NAAA	3.9657625442581e-142	0.190689578435337
NPM1	4.18269297807619e-141	0.178207170429949
SLC25A5	5.67739692516775e-140	0.178189488592303
MID1IP1	3.70465033215072e-139	0.197520629137924
APEX1	8.17932757369957e-138	0.159857944385256
EIF3E	6.32977580095664e-137	0.182631519601392
ARL4C	2.69479236220819e-136	0.230330633220489
RFLNB	3.03874734254659e-136	-0.248265461958911
SLC25A6	2.31397548956408e-134	0.157780269558438
RSRP1	4.3282828695454e-132	0.186179232438575
TNFSF10	1.4247831268059e-130	0.352594469675782
HERPUD1	5.45700074117155e-130	0.179763742071428
TUBB	1.62575690635024e-129	0.17050377786234
FGL2	4.19197633917973e-128	0.190703427991511
MARCKS	9.63080629288492e-128	0.199892948354965
EFCAB2	3.61535126125656e-127	0.166062500747165
CSF1R	3.76130572655813e-127	0.159813506181341
GSTP1	1.01073860400181e-126	0.124907632104528
MGST1	1.06881217505833e-125	-0.236693704583469
PFDN5	2.8508015645049e-125	0.106171802451922
YBX3	3.03826669623388e-125	0.178945688534609
RNASET2	3.46325814387519e-125	0.160027335675543
IFI30	1.56953800043739e-124	0.119421210138467
AC090559.1	1.60218967157905e-124	0.159651186300001
COQ7	1.76281682591768e-124	0.173229312842285
TAGAP	1.91968494013167e-124	0.186600084782476
PABPC1	6.49732821522003e-123	0.136135342267888
ATF3	2.23110477125024e-122	0.197527618761398
ASPH	2.97329503564923e-122	-0.225256784539318
ACSL1	3.39161920820178e-121	-0.260261899884236
NOP53	1.7620517046022e-120	0.163726600891006
GIMAP4	1.26617373897487e-119	0.220890628158675
HLX	1.50591127560955e-119	-0.204911526055459
ENO1	8.34104272163283e-119	-0.178951007116454
ADM	1.2225783860402e-117	-0.223558969175526
DPEP2	1.59753966786687e-117	0.13574552216305
FPR1	2.35478335407687e-116	-0.216322106236306
AC044849.1	2.00215649476607e-115	0.181288878305337
IL1B	4.09021683897635e-115	0.262232835549192
GNAI2	7.51821116981878e-114	0.122809402394473
C12orf57	3.80694458335234e-113	0.257498622987115
CD14	4.37755992789298e-113	-0.186161839456008
FUOM	8.64307868678111e-112	0.147552404355864
SCLT1	9.8326702243737e-112	0.147813596770792
ANPEP	4.0589261873246e-111	-0.250819662384216
CDKN1A	1.03751651333288e-110	0.199408909603618
GPBAR1	2.00824876228997e-110	0.158208720261797
COTL1	1.75043133638159e-109	0.101185602266583
ZNF385A	9.64712210800238e-109	0.147547355722905
CFD	1.03968989101781e-108	0.146478993857878
CIRBP	1.16841000815573e-108	0.147735195214557
IFIT2	1.46069001480548e-108	0.245092500702344
CNPY3	3.25595924675439e-108	0.142218840945155
IL10RA	3.56611145234897e-108	0.15204696102773
PILRA	8.26046638480782e-108	0.15415076279303
CSF3R	1.44683556000178e-107	0.142225356794095
EEF1D	2.87255246896063e-107	0.115893080918101
CHCHD10	1.37715501299878e-106	0.150008399065372
SERPING1	2.87654793446926e-106	0.233805971381163
SLC2A3	1.44078846153235e-105	-0.206953350330909
FCGRT	1.44078846153235e-105	0.133082227627113
PADI4	8.16306571851968e-105	-0.22862120916733
EIF3L	1.33718029259907e-104	0.170038905951732
SLC7A7	1.07333840241443e-103	0.158761551708123
MAP3K8	4.57252776049232e-103	-0.289015411551623
CD86	1.17532235728877e-102	0.143160144207711
HLA-C	1.50130468176959e-102	0.1209624435852
UPP1	2.49048851699945e-102	-0.214935461955749
FAM49A	6.98322928987173e-102	0.13855419534175
RSL1D1	1.3018446385878e-101	0.144894410158767
AOAH	2.10339498433897e-100	0.15205536970031
SERPINA1	5.62298459229919e-100	0.139876661359688
EEF1B2	6.04806100916989e-100	0.148970451276397
OGFRL1	6.04974187857979e-100	0.147500460159665
SH2B3	2.55667719418326e-99	0.134752605723518
NPC2	7.96652562180188e-99	0.124435227341265
CCNI	6.59370662512017e-98	0.13552676009927
CR1	1.05146852356653e-97	-0.199345801186853
ADA2	1.12857689508727e-97	0.155447778299825
SAMSN1	2.34058235586849e-97	-0.201002697389438
THBS1	3.18054937958418e-97	-0.300066706305687
GNG5	9.2731894268332e-96	-0.142819168614599
DOK2	4.88293466847978e-95	0.14370350495705
H1FX	5.84571278010994e-95	-0.260881690851295
YBX1	4.97554022412728e-94	0.114960326399208
PCBP1	6.23300365033651e-94	0.125669089878559
MAN2B1	6.71910535373355e-94	0.139016802816264
RASSF5	2.13320652974701e-93	0.140063894099768
GSTK1	3.6653828251916e-93	0.127447118390847
HLA-E	4.27202689003045e-93	0.105566606721419
LY6E	1.63246053291457e-92	0.192140422764878
LST1	2.47017683565759e-92	0.103236385104576
APOBEC3A	7.66733286685523e-92	0.296580883361359
IFI44L	9.49529085438245e-92	0.211812651454775
WARS	1.53350402523578e-91	0.15119412451252
IFIT1	4.81335995126034e-91	0.216747008570887
PTMA	6.15306996681601e-91	0.0703874472403476
NFKBIZ	1.58706423977769e-90	0.174677370132399
FAU	1.6725816672144e-90	0.0687063511008912
TNFRSF14	1.71784600044153e-90	0.13369840045117
ITGAM	2.94439374232661e-90	-0.212111903020743
PLEKHO1	3.23734615184771e-90	0.133882985241973
SLC9A3R1	9.79538168336051e-90	0.142909874720405
GIMAP1	1.31925941352757e-89	0.134689361531209
PIM1	1.40529736396822e-89	-0.205489348006521
XAF1	2.68478773303772e-88	0.195988306158045
SAP30	4.12638247811812e-88	-0.260237223178196
LFNG	8.50023081709904e-88	0.128559710082095
WSB1	1.96153069251167e-87	0.133876182835446
UBXN1	8.72399937630504e-87	0.132064677778528
FKBP5	9.6314580325882e-87	-0.220981753409061
OXA1L	1.15786424173418e-86	0.13390783212514
NRROS	4.35651270244063e-86	0.126775335031438
TMEM123	4.81871237015098e-86	0.140312027990845
JAML	6.16900907816858e-86	0.1328570624979
ZFAS1	6.99152182979731e-86	0.129888437783877
CCND3	9.6954886320815e-86	-0.213609395600757
ARHGDIB	1.60358367354609e-85	-0.126217680518212
PABPC4	2.81492411952434e-85	0.12893707156125
AL133415.1	5.18233542380695e-85	-0.241082929705135
KLF6	1.21005532280032e-84	0.163050141442405
GBP4	3.18304489236443e-84	0.142147550921856
ATF5	5.6584112300437e-84	0.127895877306314
HLA-B	5.6584112300437e-84	0.0890110487599887
EIF4EBP1	8.79348232875741e-84	0.125353093648192
STAB1	9.23679130984318e-84	-0.233342331836281
SQSTM1	1.05064079408508e-82	0.137608613058567
SNHG7	2.75823482687774e-82	0.130570120584568
CYP1B1	4.60963762781886e-82	-0.220530153991298
SLC25A37	6.78678109949189e-82	-0.209679832612693
NFKB2	7.51852748586882e-82	0.129356561205346
SLC11A1	7.66209740394854e-82	-0.206664179184523
SNN	2.18125875399637e-81	0.111451994174536
TALDO1	6.35459792865812e-81	-0.122973395119807
IL13RA1	1.12436492458944e-80	0.111232346872054
ANXA2	1.17356791353235e-80	-0.146445763859422
ATG16L2	1.3519306452994e-80	0.130657900358229
MNDA	1.76613564424673e-80	-0.136482147420174
ICAM2	8.0891444410058e-80	0.126494567835784
BEST1	1.20807428641863e-79	0.130431398878662
TAF1D	2.42672284121532e-79	0.122921333593809
AC004687.1	1.01065109534438e-78	0.128914196856607
BNIP3L	2.67034312146332e-78	0.124132073417403
PLAAT4	5.92386443615374e-78	0.13378665627825
MT1F	5.95565817175078e-78	-0.171879467509383
CALM2	8.88688504065168e-78	0.120564473224253
EMB	1.10316498802059e-77	-0.194919860689196
UBL5	1.23750077227644e-77	-0.151642593568062
EIF3F	1.40059635133501e-77	0.126176310913979
RAB24	9.40532260508252e-77	0.124211651173245
APLP2	1.40288048620449e-76	-0.145152330026862
CTSH	2.34814758579669e-76	0.122741531960825
LMO2	3.72797825868944e-76	0.12185346893401
AC103591.3	5.35840151395826e-76	0.155246447687352
NOTCH2	5.59444526222844e-76	0.11801777996453
LTA4H	6.99673615119728e-76	-0.211745432557712
CD82	1.01238025255698e-75	-0.179483783960865
EPB41L3	1.16493302124094e-75	0.124719085750131
NOP10	2.48434883240742e-75	-0.166884987555385
IFIT3	3.20837912313098e-75	0.225400793461316
ABCA1	5.63468091578853e-75	0.130575871525415
PCBP2	1.80871124499237e-74	0.121537453671783
GPSM3	2.33436624677059e-74	0.109096049219101
RNASEK	2.39715948742623e-74	0.0823301902948446
ODF3B	3.25896202437272e-73	0.120607140933762
ETS2	3.74118249183952e-73	-0.197528945269646
RNF130	8.6283474592263e-73	0.109938216723522
CSK	1.5012789001666e-72	0.119052307467635
NBPF14	1.60351443975768e-72	0.126052437938763
ASAH1	1.68547080101192e-72	0.115740999357059
SCIMP	1.79456779086675e-72	0.122412589098916
HLA-A	2.36613273139482e-72	0.11301614187306
ATP5MPL	3.03547594581952e-72	-0.151002006838032
CD300LF	9.1687675474235e-72	0.101525274411525
MALAT1	1.1015898082821e-71	0.071739860761598
DBI	1.44697230362351e-71	-0.161825696800174
AQP9	1.82914734430532e-71	-0.163322072926755
SF3A2	2.01108903492925e-71	0.101305333508166
SPINT2	2.37495633883308e-71	0.0995785597531405
ARRB1	2.83911937456599e-71	0.114157235598434
SUPT4H1	3.0472299172321e-71	0.110422293109026
MIS18BP1	7.51639098742451e-71	0.114670141142893
UBE2L6	2.37574073659969e-70	0.144997882715609
GBP5	2.38775255813518e-70	0.142445752499368
CORO1B	2.6729366480317e-70	0.109898660808225
CD36	9.31689558556373e-70	-0.179157692894106
RGS2	1.44324748954533e-69	0.130787141640414
EIF2S3	1.72494978472378e-69	0.126209676149031
NBPF10	2.24212927760913e-69	0.112586811191823
SIVA1	3.6842957230499e-69	0.103545154206617
FOLR3	1.29911823890155e-68	-0.31039609627029
PARP14	1.31474317615881e-68	0.147240176224236
ALKBH7	1.48466157686465e-68	0.122644337206642
AIF1	1.65209175813522e-68	0.0866700822027648
CTSA	2.03378361376566e-68	-0.175933786165746
CKAP4	2.96323321881166e-68	-0.188979726672727
GIMAP7	4.37723813675246e-68	0.146689320452123
COX8A	4.86975582280597e-68	-0.126993514695874
RASSF4	8.31029349610999e-68	0.119988191828284
BTG2	1.63543347308169e-67	0.118207133279221
PSME1	2.64964614154317e-66	0.103231307489485
MKNK2	4.73292696179147e-66	0.112507158470198
HNMT	9.19426907512467e-66	0.108190350393686
CALM1	9.90277224519941e-66	-0.119644345763569
ZDHHC7	1.43845005239332e-65	0.0998262418272188
CRIP1	2.78878470778086e-65	-0.325417273222421
YPEL3	4.61814776302595e-65	0.0998376710136963
DDX5	5.36771507425358e-65	0.0939790107518497
POMP	5.79198800503296e-65	-0.161994244916163
FXYD5	7.00921151257825e-65	0.084803706566503
FHL3	7.76402334760331e-65	0.101056602181514
NLRP1	3.52849996949966e-64	0.10783841549086
CD300E	3.86724470676139e-64	0.0941609614513697
MYL12A	4.07980851927496e-64	-0.119822970522378
SECTM1	6.70202791855779e-64	0.123397395472378
SP110	7.67951162950828e-64	0.125019633587493
MARC1	7.95983774318168e-64	-0.16605303545974
BTG1	9.99356807211135e-64	0.0977868606426853
NAP1L1	1.55256335200792e-63	0.0944181555534582
EIF3G	1.92096253578347e-63	0.107268517408053
TLN1	2.31417631061744e-63	-0.152876361957565
UTRN	2.35300742855399e-63	0.111468755262539
IRF5	7.52054248516098e-63	0.101358615848819
IER5L	1.44859041984687e-62	0.100409788337143
FCGR2A	1.63567759858471e-62	0.109022719846976
ROMO1	4.96578628427011e-62	-0.174269708779863
GABARAPL1	6.72174243273297e-62	0.14379747338458
RABGAP1L	7.46888375606735e-62	0.111750319042415
SNHG8	2.7522486865513e-61	0.106949022655313
GLIPR2	3.06811926134376e-61	-0.151025810854704
TMSB4X	6.55817450053722e-61	0.0605440800465953
LRRC25	7.26023640750615e-61	0.112458104088482
UNC119	7.38195143112619e-61	0.101747816983348
RSAD2	1.01910439156704e-60	0.142974338521438
TOMM20	1.15992178204309e-60	0.106779493094569
SH3BP1	2.48729830715174e-60	0.104410938679138
DDIT4	7.21422494408627e-60	-0.241807873347737
CYP27A1	1.12601028495427e-59	0.10552471427894
LY86	1.58416806971629e-59	0.0980318346922486
PLP2	1.59928948692273e-59	-0.141251608939583
UBXN11	1.7452053137643e-59	0.0997272393250133
NDUFA1	1.78425976248308e-59	-0.137583049833573
UVRAG	2.27132366731146e-59	0.102342617587362
EIF3M	3.80370534274049e-59	0.11400100990688
PFN1	5.04961239440287e-59	-0.066778638517222
SNX29	6.17720633873526e-59	0.0916589112342328
RUNX1	8.36854066456319e-59	-0.172333276248081
UBB	9.42665132928494e-59	0.101039784206747
MGST3	2.71525256447523e-58	-0.175134717547017
NECAP2	3.72653631228042e-58	0.0984896616205707
METTL9	4.7394892906661e-58	-0.163447706183546
C9orf72	5.61886761140479e-58	0.101573305938081
LAPTM5	6.73344801806165e-58	0.0824277251375842
IFNGR2	1.15714778950143e-57	-0.160672440201508
PSME2	1.34735135796698e-57	0.111921926541085
EIF4A2	1.41401666268963e-57	0.0926695718265166
SULF2	1.64155136580402e-57	0.0952626614108725
UBC	1.78871761315876e-57	0.0956353258830327
CES1	1.91375464971819e-57	-0.197075470987971
AC015912.3	2.27862063457069e-57	-0.176992071317762
EPN1	3.07548807313268e-57	0.0977288039950381
RGCC	3.96806981974239e-57	-0.292131062547804
PRELID1	4.01257323334355e-57	0.0971028648304835
TENT5A	4.98860276030254e-57	0.0926956769095844
RELB	5.42791108688733e-57	0.105726633606851
LYN	5.5389407468912e-57	0.104142944370249
ZNF706	6.1032102328928e-57	0.0960518266725042
ANKRD44	1.99626496545794e-56	0.0944462590073931
FBL	3.20125875366862e-56	0.0993042355493404
C4orf48	1.10494163056639e-55	-0.146061790501422
C7orf50	1.48215484033249e-55	0.0883305523061304
PSMG2	1.80259683006829e-55	0.0996348634572468
BRD2	2.36319019332025e-55	0.100747808031724
IER3	6.89315898281637e-55	0.16861623754664
C15orf39	1.33739672344714e-54	0.104707939063327
BID	3.0718409708521e-54	0.0995243330461533
FAM107B	3.59192986035029e-54	-0.175957801209449
NAMPT	6.67398892620554e-54	-0.155204733339814
LGALS3	9.63744041231887e-54	0.0844896880444956
IGBP1	1.2179795828548e-53	0.0950199561237456
TAGLN2	1.29503001249995e-53	-0.153971442545374
MPEG1	4.0273816923811e-53	0.102929899020869
ERP29	5.10355778980477e-53	0.0935332983498036
MAP3K3	7.8620287797767e-53	0.102461801000853
LYZ	1.19334650058098e-52	0.0669495457159641
CUTA	2.07492414167231e-52	0.0901755466781161
HNRNPDL	3.25919934995576e-52	0.0884315695701297
SRM	3.4528144198559e-52	0.0842215883055251
GCA	4.26913034090125e-52	-0.192910835098473
NR4A1	5.62280651770897e-52	0.139573650382308
AMPD2	7.88710866518905e-52	0.100318041381571
EGR1	8.99846157981409e-52	-0.214182229606936
ZBTB43	1.39580486537323e-51	-0.141652016359515
TNFAIP3	1.70088087107971e-51	0.15241575553842
ZNF467	2.05105664032338e-51	0.0925264170707285
LGALS9	2.32152664412335e-51	0.0989702210367218
ZFHX3	2.53676105058429e-51	0.0894413064342311
CASP4	3.52138638779266e-51	0.0908035132602288
PRCP	4.29834723415559e-51	0.0955158491438416
CD1D	5.42085089710073e-51	0.0963211887527687
TGFB1	1.17718737040005e-50	0.0750242628727218
LYSMD2	2.17005555124778e-50	0.0914982811866664
BTF3	2.59476091728189e-50	0.079566115255675
CTSC	2.80892831362042e-50	0.101495252024904
BLOC1S1	1.05243859806557e-49	-0.12409921561493
RBM3	1.14394033214446e-49	0.0936376246680197
HOOK2	1.21130946365714e-49	0.097825342052652
NFIL3	1.51385099877013e-49	-0.139845029021088
TTC3	1.59757251486108e-49	0.0916302154425965
LGALS3BP	1.7211203820572e-49	0.129466734327419
SNHG29	1.80054356530599e-49	0.0974007824416834
EIF3H	3.79988309097371e-49	0.0955800353870677
BCL6	4.17028132239303e-49	-0.164534366240336
HNRNPA1	4.18850166052659e-49	0.0913087282679057
FUS	1.14984396595767e-48	0.0871384769987802
TMPO	1.4281138360029e-48	-0.167346247439169
PPP1R15B	1.96498728038094e-48	0.103219393147641
TMSB10	2.11758787335266e-48	-0.0565474744603156
CASP1	2.55556376171882e-48	0.101439502812553
DPP7	3.25820270699137e-48	0.0889687877837704
LACTB	3.67463384174139e-48	0.0963687103052997
SET	3.80989117340483e-48	0.0855558054211907
OAZ2	3.82954617356024e-48	0.0929371186194177
TMEM154	5.41936457507885e-48	0.0752467972314987
CHD1	5.72420471202784e-48	0.0869210578019204
FCER1G	7.69670778276783e-48	-0.0798188872668795
EIF4B	7.83000521360071e-48	0.0985908233378358
JAK2	8.63408964910722e-48	0.0944298016745992
CEBPA	1.20385457194356e-47	0.0790757658289182
H3F3A	1.36845675104561e-47	-0.0767756753096469
RAB8A	1.64885071843991e-47	0.0980916343000805
ARHGAP27	1.69541743320239e-47	0.0817320337140406
ARIH1	2.89772861709109e-47	0.0924977777416834
GMFG	4.99010149144482e-47	-0.100793018982179
NINJ1	5.2464487076511e-47	0.0889677243771294
TMEM167A	6.87657658639678e-47	-0.151755737206954
SLC49A4	1.0394241140383e-46	0.0886369538014833
FNBP4	1.12915314051201e-46	0.086634303546427
SF3B5	1.25325179250333e-46	0.0865014613275912
PGAM1	2.13712271559262e-46	-0.143197727584971
YME1L1	2.25391568903638e-46	0.105200934734626
NDUFV1	2.56422750967256e-46	0.0829768130980086
LILRA5	3.11695311446753e-46	-0.14309372246937
ORAI1	6.43861611796031e-46	0.0829997693577099
TRMT1	1.21865297819311e-45	0.0835553744655424
PLXNB2	2.73138806510794e-45	0.0943907472002178
HBEGF	3.06478268239926e-45	-0.188592760353468
EVI2B	5.01258209412306e-45	0.0799588757136502
SEC11A	5.22945323906114e-45	0.0889087436947762
NAPSA	5.64355491727955e-45	0.0838837827327746
HIST1H1C	6.70025837222129e-45	-0.177859849158481
NEU1	7.22844804421962e-45	0.100401353271277
APRT	7.65738194056379e-45	0.0826813817119136
PDLIM2	9.80195889329791e-45	0.0861310383263898
RIPOR2	1.28156061715412e-44	-0.162019463487592
HEBP2	1.47577206574683e-44	-0.127267075412929
PNP	1.91381885137637e-44	-0.144862218951832
PHC2	4.19783194325078e-44	-0.154203935304951
UQCR11	1.01473631116853e-43	-0.0987856497483393
RNF114	1.02888000267087e-43	0.0777485554454088
MGAT1	1.15304705240729e-43	0.0823434644317446
NUFIP2	1.26650557119288e-43	0.0872730309296702
CXXC5	1.30613803177386e-43	0.0830570791085745
PLEC	1.30835427091222e-43	-0.158735462397767
SF3A1	1.45595833814467e-43	0.0771164280512261
HHEX	1.51653994263648e-43	0.0759931344535181
REL	2.41743934870646e-43	0.076086702244634
RNASEH2B	2.60111949185094e-43	0.0746488902273014
B2M	2.63517924974176e-43	0.0782203257138105
ETV6	3.27392889920221e-43	0.0761669648437142
MEFV	8.10576630217372e-43	0.082972214109055
PSMB10	1.29651317787199e-42	0.0885818207608517
SAT1	2.02392799370091e-42	0.0748727435914942
LRRFIP1	4.1058345373748e-42	-0.111397031579399
CD33	6.87817842195679e-42	0.0898441399156502
SEC61B	9.01739097253655e-42	-0.112884933207363
GRSF1	9.37789849399901e-42	0.0754668655105261
COX6C	1.10112923699332e-41	-0.117417807152353
HNRNPA0	1.25494162460378e-41	0.0843394046776537
RHOQ	1.43480780948944e-41	0.0727923392707965
DENND1A	1.46255826080344e-41	0.0790892743311403
SRSF7	1.63830271443542e-41	0.0895513442766999
CPD	2.58483036500207e-41	-0.146384050253769
MEF2C	2.86746453592262e-41	0.0766953451457293
APH1A	5.70624744612399e-41	0.0770187628822425
FLI1	6.67526017664857e-41	0.0748969935411173
IDS	7.14739218048488e-41	0.0870019308605962
PNN	1.09298254742599e-40	0.0817738498537769
NDUFB3	1.4009933773954e-40	-0.144367871518523
PSMB9	1.40902857622602e-40	0.11852920919184
CLIC1	1.96904533513189e-40	-0.0786598757274577
DEF6	2.11715677262665e-40	0.0697713518632431
DAZAP2	2.8945943048154e-40	0.0725248547043158
GSR	3.1362579878259e-40	-0.153526395761514
HVCN1	3.92026044338651e-40	0.0765846730687892
MARCKSL1	4.25224019202039e-40	0.0812341886718123
KLF13	5.66021324293267e-40	0.0850714230204606
AHR	6.1522442716422e-40	-0.180617225800269
PAK1	7.54572102233391e-40	0.0805020445005471
ADGRE2	8.72570757487185e-40	0.0753056818253329
DDX3X	1.13641894904578e-39	0.0897343122880764
CDKN1B	1.45252108516586e-39	0.0728233181225947
CLEC7A	1.49328437081408e-39	0.0674959823182046
TMEM219	1.55413580649618e-39	0.0797972611633218
UQCRQ	1.83089298505065e-39	-0.130481261711277
TSEN34	2.29503650966767e-39	0.0678526145418945
PHF3	2.71262400806075e-39	0.0735975085669375
AKR1A1	3.10234573643525e-39	0.0766995944928076
M6PR	5.25982247195019e-39	0.0776974916993959
GDI2	7.21973555187294e-39	0.0833878306149114
PTP4A2	8.62649196950616e-39	0.0783762776700285
TRIM22	1.10532254191658e-38	0.0947044580989028
TRAPPC1	1.89167299791553e-38	-0.122676200586612
SAT2	2.1302464467311e-38	0.0755488538540237
RGS19	2.3157765205448e-38	0.0833214929666952
LSM4	2.81199410135631e-38	0.0694895261711276
STK17A	3.22156382358937e-38	-0.12367389632822
TMBIM4	3.53891166151967e-38	0.0819260649873247
PPA1	3.55876150890313e-38	0.0788012250621318
KLF10	3.6296672837134e-38	0.0723330586726014
CLNS1A	4.06522029123059e-38	0.0711024007391019
TIMM13	8.45749004410549e-38	0.068518680070803
TUBA1A	1.32072751910671e-37	0.0896479647524846
KDELR1	1.59770609661399e-37	0.074717795953325
C1orf43	1.6976801531288e-37	0.0742413585204671
ARHGEF40	1.77914270977525e-37	0.0702938048955506
CCNY	1.97939015511232e-37	0.0739277812299447
IPMK	2.35903974914524e-37	0.073568859555546
SELENOW	2.57029895626744e-37	-0.149391158225866
KMT2E	2.95482060728895e-37	0.069951463781172
ATP5MF	3.23455419695186e-37	-0.106764682441623
RAB4A	3.89311168982672e-37	0.0645341318785032
RCBTB2	4.43570031769675e-37	0.0628323881389646
SLC66A3	4.67889450410683e-37	0.0685619478439742
EIF3D	5.36668373322154e-37	0.0764772655714305
TRAF3IP3	5.40300925748175e-37	0.070343852309715
BCKDHA	6.21534742796366e-37	0.0682819557657559
VEGFA	7.28253621104743e-37	0.0848556499490208
UQCRC2	8.3261873832549e-37	0.0754195928046123
NIPSNAP2	8.41195942681763e-37	0.0710933545201686
VSIR	8.78856299409497e-37	0.0741769356942046
PIAS1	9.36105489715397e-37	0.0597168426298056
SOCS3	9.48768493278327e-37	-0.164081529772404
XBP1	1.15760306714008e-36	0.0770957484028357
POLR1D	1.18071144753604e-36	0.076398570416349
ATP5F1E	1.25869922609929e-36	-0.0749357152617351
IRF7	1.31363199331249e-36	0.114944789798751
DMXL2	1.41614308828693e-36	0.0741181795914565
CIR1	1.44365865336817e-36	0.0688940910114466
NCOA4	1.7344785241821e-36	0.0739254006465999
NKTR	2.75109909138447e-36	0.0717438763268261
RTRAF	3.23057086278371e-36	0.0706076297916095
LINC01578	3.24401578102686e-36	0.0810594412771064
NT5C	3.47203094248901e-36	0.0641912654126453
EEF1G	3.65388558929026e-36	0.0791392204579702
CNN2	3.924955222026e-36	0.0740250830676698
SUMO2	4.51378211242899e-36	0.0735325860850593
KPNB1	5.11108101696258e-36	0.0705069550031152
MYH9	5.47662555306261e-36	-0.127293530220542
AKAP17A	5.63805826583791e-36	0.0692927411311098
SIK3	5.73428401736873e-36	0.0672598839978605
YPEL2	5.76926048311415e-36	0.0684544062236482
KDM1B	5.77275233183007e-36	0.0712971444061962
TFEB	6.84633815918381e-36	0.0696472615938434
HERC5	8.7496351743101e-36	0.118226475241261
PGLS	1.1693453897035e-35	0.0778295465814693
TMA7	1.62902275644943e-35	-0.10316647881334
DHRS4	2.36137420473343e-35	0.0730250818669368
RXRA	2.60182807479022e-35	0.0717901414265117
GRASP	2.63695324695816e-35	0.0938893216613276
COX6A1	2.74092888401014e-35	-0.0851159209592229
WAC	2.89914693659382e-35	0.0725031358145607
SH3BGRL	3.03550619519946e-35	0.0763478524944476
HSH2D	3.09574390892995e-35	0.0818453149436977
MANBA	3.52885496551129e-35	0.061980996796924
KLF9	3.62374081968286e-35	-0.123878102672978
IRF9	5.4048318833307e-35	0.0759346985658294
EAF1	5.85105198901759e-35	-0.128209806935538
NONO	7.79270476809991e-35	0.0746822037534298
CIAO2A	8.16780810819124e-35	0.0764074549296085
PNISR	8.58523014888254e-35	0.071907274763275
PHB2	9.06601540901118e-35	0.0745889403346857
ATP5F1B	9.28817835674453e-35	0.076772771431675
ISG20	1.11594719277185e-34	0.142419728512648
PRDX5	1.13364861742011e-34	-0.128452304423613
NUB1	1.1931208119949e-34	0.0716945183993496
PPP1CC	1.32329618053391e-34	0.07045425225866
MS4A7	1.49773375566505e-34	0.0814696402212975
CD55	1.51959961528608e-34	-0.147097303156105
SMCO4	1.88237028534254e-34	0.0790904464138749
MEF2A	2.07231110064585e-34	0.0694829711692158
SCAND1	2.12323772918316e-34	-0.106525927081441
HM13	2.68457468232998e-34	0.0666449610447044
RBMX	3.49528476596904e-34	0.0703725267896508
INPP5D	4.12175022252818e-34	0.0714854230071903
FGD2	4.26358852549686e-34	0.0673323642557034
FLNA	4.3455681887221e-34	-0.115681807779205
OAS2	4.46399750382107e-34	0.0881077205126684
CREBRF	5.12910915543689e-34	0.0586126820913061
PRPF38B	5.20038407683618e-34	0.0658230527230229
RNF166	5.28141120104836e-34	0.0695697291393881
CEBPB	5.32243638650285e-34	-0.103091971724482
CTDNEP1	5.67875898999664e-34	0.069446253100294
BORCS7	5.68055763291177e-34	0.0687738363468218
CXCR4	5.94703145764444e-34	0.0968564544687774
GIT2	6.16310578096485e-34	0.0629536097756704
GRK2	6.17861454005538e-34	0.0684439511994706
SSR2	6.49369044431308e-34	0.0731429878553425
CCNH	7.00855476945769e-34	0.0813500262049828
ELF2	7.34739510035745e-34	0.0663280659719324
BHLHE40	7.62119197855562e-34	0.0928581648173622
ISCU	9.89333253943635e-34	0.0651115654536073
LDLR	1.42957652909054e-33	-0.115123244370843
MS4A6A	1.56658871082195e-33	0.0725479453780615
PCF11	1.89306183988052e-33	0.0696824486633901
EVI2A	3.09161145587696e-33	0.0744164876732113
EHD1	3.7402074646027e-33	-0.125766185623549
MX1	4.230246697862e-33	0.12400738744512
ARRB2	4.75551071196297e-33	0.065404056664699
PGP	4.99009288485808e-33	0.0661576923073752
AKT1	6.01541046876345e-33	0.0610384603539739
SCO2	6.13322866743562e-33	0.0735667423366073
SRRM2	6.23921494948993e-33	0.0594496306923493
NBPF19	6.5874892386674e-33	0.058967790660686
PAXX	7.65315502858495e-33	0.0592306145871487
ARHGEF2	1.03213255763798e-32	0.060018552230747
PQBP1	1.07639839286195e-32	0.0687808385126976
MX2	1.07639839286195e-32	0.105845394244075
NME2	1.10962382175234e-32	0.0658863404174637
PHF20	1.25852509988891e-32	0.0633834033177419
VAPA	1.37735806843729e-32	-0.12610205636768
OSM	1.63483069572472e-32	0.10664298048159
DRAM2	1.80929646665511e-32	0.0568304968581086
BRK1	2.1648434453061e-32	0.0665863813997185
GNAS	2.2913080793813e-32	0.0724704523769693
SERBP1	2.29494911582629e-32	0.0664723249570744
HSD17B11	2.29680183620925e-32	0.0681565411180053
MSRB1	3.86743522379915e-32	-0.138311989637691
EIF2A	3.9552458877129e-32	0.0701223329875892
IFRD1	4.38054824910558e-32	0.0757374054442768
EREG	5.24445036922005e-32	-0.126940451041336
SENP6	5.77449123807296e-32	0.0625211765538723
LDHA	5.82587069680649e-32	-0.133408502135892
SSR3	6.37350545138427e-32	0.070645069953536
CALCOCO2	6.50869403579287e-32	0.0728942402672936
ANP32B	6.79269592966908e-32	0.0629266387035363
HIGD2A	6.80580277071949e-32	0.0638111124457605
PHKG2	6.98095747345541e-32	0.0613471557426695
NCL	7.29679795444384e-32	0.0659306049057053
SEM1	9.49170926170292e-32	-0.129459183066041
PHACTR1	1.47482840408688e-31	0.0744172870493599
SRSF5	1.66727378838453e-31	0.0649297632351249
TRIB1	1.86519683037426e-31	-0.129493018414659
TMEM14C	2.17171639076023e-31	0.0584351570942874
TRIM38	2.43327786490316e-31	0.0626659166359359
PLD3	2.43358191966622e-31	0.0670268843548379
PLIN2	3.01199325282603e-31	-0.156508232590491
SPSB3	3.047967752345e-31	0.0589298165314042
TMEM176B	3.25235297553604e-31	0.068983400721482
ZC3H7A	3.63829828513987e-31	0.0583652381072771
SYNGR2	3.9851331596277e-31	0.071433436187863
PDE4B	5.95129287371681e-31	0.084578810924919
PDLIM7	6.80282794144941e-31	-0.107841550907518
ERGIC3	6.89411779010552e-31	0.0652563205050092
VAMP2	7.3983447347619e-31	0.0634769652450436
LYST	8.18665117459401e-31	0.0660187915818269
CYBB	9.18146182886965e-31	0.0664917411849906
UBAC2	9.59829785509166e-31	0.061722285801641
SIGLEC1	9.94112914872231e-31	0.080835778305584
TOMM6	1.10384987456063e-30	0.0609259497510404
LUC7L3	1.19967441895958e-30	0.0675185776719196
TNFSF13	1.28905840100295e-30	0.0681136911911262
TPT1	1.3555750424114e-30	0.0592241242701372
RPP21	1.38316306260565e-30	0.0571003173835057
SF1	1.5795171721478e-30	0.0656773089805638
PKN1	1.71827990360345e-30	0.0655437159160565
CNOT7	2.03589037980252e-30	0.065517258729022
ZDHHC20	2.07621134073805e-30	-0.119140886071593
PPP1R9B	2.41493403715818e-30	0.0591627850912366
CACUL1	2.49543987607526e-30	0.0637595034950759
SELENOH	2.62291168621707e-30	0.0631473510989995
CCDC12	2.62291168621707e-30	0.0564019500693346
TAPBP	2.74385557041516e-30	0.0734073780739347
CAMKK2	3.20853921188772e-30	0.0596638149370612
MED29	3.33677530801003e-30	0.0639230578466166
FAM111A	3.55057118191256e-30	0.0576988120910898
TMEM176A	3.5574380541779e-30	0.071938399737364
UBE2E1	5.52020180413575e-30	0.0626523320992439
N4BP2L2	9.86205156523842e-30	0.0603889677772235
RIPK2	1.03051343347216e-29	0.0758846225773332
RNF44	1.37351210724999e-29	0.0544525365939523
TAP2	1.37410383559435e-29	0.0632377512351558
C9orf78	1.67915950860501e-29	0.0537340443836211
EIF4A3	1.93893505795404e-29	0.0722022028248899
RBM6	2.12273053493239e-29	0.0594514829103645
PML	2.56583301377199e-29	0.0620706571675054
STAT1	2.64660632940659e-29	0.0916921590794652
FIS1	2.87036795892305e-29	0.0616546468351803
ITGAL	2.87036795892305e-29	0.063608708009963
CYTH4	3.44425128365064e-29	0.0573080823561133
SPG21	3.50831417586968e-29	0.0627337116655277
ATP6V1F	3.6363764265582e-29	0.0665842424887599
EIF5	4.05587209534826e-29	0.0612590261119099
PELI1	4.94448016601513e-29	0.0676011575754677
DDX3Y	6.00172212443346e-29	0.0781129916360734
ARL6IP5	7.26186468294826e-29	0.0632076436957061
IRS2	9.13728256423309e-29	-0.12045054835572
CD52	9.61886305744434e-29	-0.135830995649974
TMEM179B	1.02829437908618e-28	0.0593916384546636
BASP1	1.08310896714151e-28	-0.136219076647323
POLE3	1.18886152157254e-28	0.0510744383429988
UNC93B1	1.26921599926686e-28	0.0684703881767642
ARHGAP4	1.56036134081429e-28	0.0572985797200886
PNRC2	2.10746617914372e-28	0.0609970188179652
FGR	2.20084249657589e-28	0.0667889916022013
HEXA	2.54820325917352e-28	0.0603782021218129
TSC22D4	3.221771251056e-28	0.0562095734003988
STK10	3.22499060369821e-28	0.0588094797072302
MXD4	3.81342247675694e-28	0.0632410920817695
ICAM1	4.49120542487434e-28	0.0732885845321718
TMEM173	5.78616852213235e-28	0.0571387186690356
SETX	5.92259796212322e-28	0.0587856976394281
SND1	6.12624029504691e-28	0.0646493515090034
YY1	6.5957372503543e-28	0.0619972647987351
SPAG7	6.82364746704702e-28	0.0615215211937445
DDX24	7.27870836859085e-28	0.0613592350989878
SNX5	8.34430239757439e-28	0.0576346281080256
PBX2	8.4730595304239e-28	0.055489288878823
STAT2	1.0797728245207e-27	0.0742585503354585
LSM8	1.22115402739701e-27	0.0529777731666442
KCNE3	1.37712763365466e-27	0.0541044328292271
GPBP1	1.41736808345048e-27	0.0592620140687912
CHD2	1.63295007281829e-27	0.0574755245972381
CXCL2	1.9446828736908e-27	-0.218682196857186
RNF187	1.97464913048388e-27	0.0558194454094858
DYNLT1	2.12373668942116e-27	0.0631287010462858
ATF7IP	2.20767734528492e-27	0.054845651994087
RCSD1	2.48866551646196e-27	0.0642710387121886
ZRANB2	2.61768287117537e-27	0.0597821742366659
AAMP	2.77235798783802e-27	0.0570057086769057
HNRNPUL1	2.97972417288047e-27	0.0598201754763331
ZNF524	3.04426829726565e-27	0.0573213867275669
TBRG1	3.27511534131984e-27	0.0576968484861062
LSP1	3.72801597712998e-27	0.0548623938292363
CSTA	3.8662350424154e-27	-0.0855461070416743
CFP	4.5347793652129e-27	0.0651567589431221
ING1	6.18373134864305e-27	0.049399673188904
EIF3K	7.81767927698618e-27	0.0576146428322084
NFKBID	7.81767927698618e-27	0.0500858077556594
ABTB1	8.54030882529385e-27	0.0464978055446092
NRG1	1.25968397977215e-26	0.0630087919766444
UBE2R2	1.3622249194953e-26	0.0583344418514244
PSMF1	1.37302167660099e-26	0.0611380323043182
OAS1	1.45998073774374e-26	0.104381247370325
AIP	1.83307912570816e-26	0.0513315203534363
TRAM1	1.88491070275064e-26	0.056565518715767
DNMT1	2.2983225434055e-26	0.0565910542597395
SORL1	2.45142986637964e-26	0.0572148240954717
NCF2	2.47935822176016e-26	0.0613135685404447
LILRA1	2.81083645005574e-26	0.0582873619173939
OAS3	2.82211486616064e-26	0.0795170125806961
CEBPD	3.07779028342629e-26	-0.0597390823068724
PARL	4.12543112617815e-26	0.052862460486973
PYCARD	4.13099719449922e-26	-0.0753564163622817
LCP1	4.20354883357446e-26	-0.0828379041986549
ANXA11	4.34448104155347e-26	0.0562905907706152
WASHC4	4.52041949576695e-26	0.051924685568902
DNAJC4	5.3497319141272e-26	0.0534537239070574
AZI2	6.2273562496074e-26	0.0581851680805415
HIST1H2AC	6.85203369243292e-26	-0.179282262783148
RRP7A	7.05141571125891e-26	0.0577249346007086
NFE2L2	7.18043708755111e-26	0.0598267145282019
CCT6A	7.82123697467985e-26	0.0582519933960113
BAG1	7.93220275846358e-26	0.0609155858553568
SNU13	8.40612730960069e-26	0.0522461822143807
OST4	9.79610875919717e-26	-0.115533375865409
ECHS1	1.18492366951375e-25	0.0487299999916981
VNN2	1.22899308676796e-25	-0.103307552003119
IRF1	1.44246393369194e-25	0.0669793073059179
RELT	1.91750934833008e-25	0.0516233492329116
NHP2	1.97237609061048e-25	0.0589693129475822
NDUFA3	2.11344629940989e-25	-0.117955395165911
CPPED1	2.38324007000944e-25	0.0577905061721836
IFNGR1	2.5582894964575e-25	0.0582565186474786
SYF2	2.61687618580959e-25	0.0472169192997253
GPI	2.9515602840665e-25	0.0539082022857557
SPNS1	3.49232265739932e-25	0.0509127073808651
ATP5MD	4.28450580160397e-25	-0.107044201609147
COX6B1	4.72678025301944e-25	-0.0737442449186136
HCK	5.13388692989325e-25	0.056282905433461
POLR2J3	5.52774381949917e-25	0.048009361259063
CARD16	5.66168203328999e-25	0.0632032332835855
ATP5PD	7.90388411816811e-25	-0.101797393986723
ST13	8.37459097529505e-25	0.05832371054935
RBCK1	8.76062690475444e-25	0.0542699811955022
MARCH1	9.05309325806385e-25	0.0585952700951513
AMD1	9.81185634906117e-25	0.0491237185410076
VAMP8	9.96162612827627e-25	0.0541389300188422
HNRNPR	1.00380063219002e-24	0.0539495989674872
LINC00937	1.08463619957046e-24	0.0444901738235561
LAP3	1.08463619957046e-24	0.0606780446498583
PTPN18	1.14767920961224e-24	0.0533750618707596
DDX17	1.14767920961224e-24	0.0644044694649903
SRSF11	1.35246444471537e-24	0.0523311432629253
QKI	1.36994816296888e-24	0.0568932274991187
NUCKS1	1.48646678729306e-24	0.0457243993421363
NDUFS7	1.55030955907856e-24	0.0546714114856393
QSOX1	1.70241862630502e-24	-0.118472633497088
NSA2	1.72616901329344e-24	0.0595193542392837
SAMD9L	2.04445548155621e-24	0.0788617179003474
SPEN	2.31753049393772e-24	0.0589622426181747
HNRNPF	2.44523087589848e-24	0.0466832332131738
BLVRA	2.55222483690925e-24	0.0645685338920505
SF3B1	2.55907734624963e-24	0.0594964668979762
CBR1	2.62286324507846e-24	0.065415337100649
GLUD1	3.06199367020005e-24	0.057294874992962
CORO1A	4.00178691288219e-24	0.0567519492564417
RAB5IF	4.17765629459471e-24	-0.0965525934585785
QPCT	4.45488739113616e-24	-0.112607255535944
CD163	5.29716316966156e-24	-0.155939969948685
ACAP2	6.17189906622528e-24	0.058944485441816
DGCR6L	6.42906171213562e-24	0.0524693342784608
SNAP23	6.6199572976675e-24	0.0441755276026544
IDH3G	8.49853873304404e-24	0.0556967559685985
LEPROTL1	9.32276004255567e-24	0.0564522609873473
GNPTG	1.08906264036644e-23	0.0516265133161643
PARP12	1.12531601655914e-23	0.0516960493686278
NFE2	1.21546874166571e-23	-0.129333439432662
SRP72	1.2485627200428e-23	0.0526896376197319
RGS10	1.35025238494167e-23	0.0323148088094232
NR1H2	1.35366821634306e-23	0.0407061935631419
ARL5A	1.4178709587381e-23	0.0570051451185474
VASP	1.52390005020072e-23	0.0559156638139262
MAF1	1.55955636791852e-23	0.0470367339931158
IKZF1	1.58533003821012e-23	0.0571737662096345
CNIH4	1.66238608248984e-23	-0.121065926048834
GCH1	1.73982746883166e-23	0.0536552593984528
YPEL5	1.77313395791748e-23	0.0678768683661304
EIF2AK2	1.98430428364266e-23	0.0524857966414118
JARID2	2.02784253628439e-23	-0.139130471889982
OGT	2.10306327673053e-23	0.0534964053473
TAX1BP1	2.13706994355142e-23	0.061944434054257
C19orf38	2.16113460174792e-23	0.0531816486522452
MYO9B	2.16244395068014e-23	0.051273805362832
GP1BB	2.27091067977632e-23	-0.172923485900642
UBA52	2.46963892634058e-23	0.04087134111843
IDH2	3.13255578440634e-23	0.0561052412576445
VDAC1	3.19273739881698e-23	0.0503064126195092
MAP7D1	3.22980101778426e-23	0.0518175568622162
RNF138	3.46201991433113e-23	0.051750029052151
SERP1	3.55315529024577e-23	0.0480357621686074
DUSP22	4.01826491123059e-23	0.0538258854943214
CD300A	4.58327964751591e-23	0.064181677210015
MIR22HG	5.12811776761002e-23	-0.120429290711721
PTPN6	5.41802874811829e-23	0.062128999681007
NAGA	6.80383213316731e-23	0.0509604191898843
AKAP9	7.77817748519434e-23	0.0489926457605386
IRF2	9.07047408999777e-23	0.0512176023664744
RNPS1	1.32833973401383e-22	0.0489888407517418
FCN1	1.38951356389084e-22	0.0575347763431084
LCP2	1.44482317044276e-22	0.0485040962957264
LILRA2	1.60790828759694e-22	0.0565762424951335
CYC1	1.61347436444699e-22	0.0533245549819936
MARK2	1.62986379943931e-22	0.0537797974901469
CRBN	1.7220078485634e-22	0.048851233469508
ADAM15	1.77874969117421e-22	0.0465451800927374
IGF2R	1.86005279150176e-22	-0.117801231185078
INSIG1	1.87868356485958e-22	-0.117060886599012
EFCAB14	2.27076472485297e-22	0.0539240467222386
NFATC2IP	2.39605473887452e-22	0.0440289053974797
CHRAC1	2.44792828168138e-22	0.0487328076978201
GRINA	2.62338714577495e-22	0.0576380345834726
FKBP1A	3.56847813695825e-22	0.0564930535657426
CYBA	3.66234570754481e-22	-0.0432579219989866
CCL4	3.70209482041369e-22	0.179040222472679
NANS	3.95026008734223e-22	0.0496003758189167
BTF3L4	4.02876787707987e-22	0.046314308533105
HMGN2	4.27463424361417e-22	0.0166567104677173
TNFSF12	5.9849974684757e-22	0.045155872045992
NDUFB5	6.39636764419527e-22	0.0502534825849602
RNF135	7.8119905288637e-22	0.0471012722996087
MAP2K2	8.48833749475984e-22	0.0530479085962016
PPP1R18	8.71366214395037e-22	0.0468483300398919
TAF9	9.0572300324667e-22	0.0501946332162112
PKN2	9.76340464834941e-22	0.046808121708384
MTMR14	1.18755197306833e-21	0.0539164916701983
MAP3K2	1.18755197306833e-21	0.0585058294031551
PPP4R3A	1.18755197306833e-21	0.0480197977328811
RSL24D1	1.20669429898185e-21	0.0459597649506497
RNF13	1.24563888601749e-21	0.0512255673839764
SNHG6	1.25455571469989e-21	0.0413483727593197
GOLGA4	1.29677461493139e-21	0.0483829692907433
RAB5C	1.42319947344763e-21	0.0538880704691844
BCL3	1.5088337181898e-21	0.0696310912741966
SLC3A2	1.52877344005928e-21	0.0504325497975177
PDLIM5	1.69633344869183e-21	0.0500877717089398
LY96	1.71101256182396e-21	0.0516224578112886
MRPL14	1.78249770778739e-21	0.043765562843432
RSF1	1.80533776547157e-21	0.0450728532205329
CIB1	1.89642023293387e-21	0.0477777222744207
RNPC3	2.96457574388402e-21	0.0428228224683107
RHOA	3.02660596637743e-21	0.0444048353485766
TXN2	3.31781156876425e-21	0.0506954738509107
PSMB3	3.51302424071763e-21	-0.0852541990858326
PLCB2	3.56460513051254e-21	0.0452900779002405
HIST1H1E	3.72063753871195e-21	-0.163211290543437
SSBP4	3.74629784610689e-21	0.0488207572804397
SEC13	5.20243932206974e-21	0.048453390298277
PARP9	5.57341968576429e-21	0.061653968186378
EIF4A1	5.96106694271599e-21	0.0484136720375674
RARA	5.9679772215919e-21	0.0477849488643033
SCAF11	6.49366177624488e-21	0.0493946799404048
CTBS	7.63837007092219e-21	0.0460175466718084
ERP44	8.39421149231022e-21	0.0477961252507244
ZMIZ1	9.75277153678776e-21	0.0524142114826088
TNRC6B	9.94149423115273e-21	0.0384449156608133
SUZ12	1.05363046834673e-20	0.0465316067798217
KCNQ1	1.0933482869877e-20	0.0471962188224865
SMARCC1	1.12129999118577e-20	0.0466619851267685
CPNE1	1.14324582205718e-20	0.0449317269578939
SMARCD3	1.14324582205718e-20	0.0513846652185458
ELOVL5	1.1467878433742e-20	0.0410613850644017
DCP2	1.20366148591083e-20	0.0460739401452472
ADPGK	1.22057894650695e-20	0.0425743779810368
LSM10	1.29335440570314e-20	0.0455220965691377
SH3BP2	1.38281921639126e-20	0.0397816546060588
SSR1	1.39519061887859e-20	0.0427335165961904
TTYH3	1.43733961028774e-20	0.0500354552615287
RNF220	1.50448101947464e-20	0.0450086873595412
EID1	1.54282674909969e-20	0.0487651591848257
IFI44	1.56988822590449e-20	0.0542918821555161
OAZ1	1.75269617434212e-20	-0.0399479532292735
ITGB2-AS1	2.31941962644612e-20	0.0527919128956844
GRHPR	2.56815003917226e-20	0.0537007501539307
STX11	2.70781552994525e-20	0.0532240893668841
APOL6	3.18078596954177e-20	0.050570901234403
PLSCR1	3.2685533857221e-20	0.0612805841081485
CANX	3.47164220417235e-20	0.0470055164296054
CORO7	3.69478026907263e-20	0.0455854849167355
RNH1	3.7741012081506e-20	0.0547769475317703
ROGDI	4.02045522178132e-20	0.0365516891960583
PTAFR	4.07339307719997e-20	-0.104765515469751
CLTA	4.66572099746202e-20	0.0500260963263397
SNX2	4.83528994178531e-20	0.0482876711704524
LYL1	4.88275093590786e-20	0.0397516450339025
TNFSF13B	4.91453303464205e-20	0.0661105661572086
RAN	5.06846058046577e-20	0.0434685994487038
SEC14L1	5.1576881225312e-20	0.0434017076468115
RBM25	5.31110185980463e-20	0.0484308583476097
PSMA7	5.31110185980463e-20	-0.0856711314805734
PTGER2	5.31110185980463e-20	-0.0985634418627648
NENF	6.74712387185058e-20	0.0417720551033526
CCT8	7.10248394369812e-20	0.0497867037791845
AC020656.1	7.30359599887457e-20	-0.123177994071091
SMAP1	7.80680103985798e-20	0.0428965870638446
PRKCD	8.01902259949835e-20	0.0468021669081153
E2F4	8.64451649900026e-20	0.0367026210486583
ECI1	9.49557830877837e-20	0.0447447780611902
OCIAD1	1.00103632062195e-19	0.0424430130985238
RBBP4	1.1482615186334e-19	0.047054066566538
CTDSP2	1.36033999255347e-19	0.0449581521042764
ATP5F1D	1.37722351447252e-19	0.0431243599364062
MCTP1	1.54145225954508e-19	0.042957380372489
SRRM1	1.5899662277769e-19	0.0482278706498664
HK3	1.62767903068112e-19	-0.116425660648598
AAK1	1.62969222644942e-19	-0.0998969841387207
MPHOSPH8	1.94361981108912e-19	0.0342047792242273
GADD45B	1.94429889278843e-19	0.0572827231003867
SFPQ	1.95715310684504e-19	0.0461122809338694
ITSN2	2.02322998357447e-19	0.0529759148762811
RAP1A	2.08438898937686e-19	0.0441958940813231
ELMSAN1	2.45511323156455e-19	0.0375305642438694
C1QBP	2.83458192547815e-19	0.0390260393641847
ANKRD13D	3.30995786529923e-19	0.0341193198810514
PPP2R1A	3.36404783408466e-19	0.0419136499519377
CD81	3.3654501848785e-19	0.05018644329198
TMEM147	3.40096660407219e-19	0.0424761935591207
PFKL	3.52459451704397e-19	0.0425813646626856
VPS28	4.68182357608508e-19	0.0481928670330718
SEMA4D	4.85611758494376e-19	0.0349244950056087
ARF5	5.01587375251562e-19	0.0492132893376716
SHFL	5.23768734349727e-19	0.0465981140278457
SMG1	5.30165409759013e-19	0.0382832749944947
HNRNPU	5.71141348996274e-19	0.0745259174037287
COX14	5.81937317078462e-19	0.0430569162810251
SMIM26	5.82520811922263e-19	0.0393270575052812
IQGAP2	6.3864301364617e-19	-0.102634299658162
ARL6IP4	6.78545436220193e-19	0.046194797664435
ANKHD1	6.80281010357573e-19	0.040996497129474
HNRNPH1	6.93504881772509e-19	0.0410986945179777
CEP350	6.94992779686889e-19	0.0430803797222085
PABPN1	7.85522021556903e-19	0.0402364174228678
SNRNP70	8.27032511173779e-19	0.0375209652833727
TPP1	8.88145936271112e-19	0.0443701797470806
NIPBL	9.440983699276e-19	0.0425239683501489
SP3	1.10856764815664e-18	0.0399292256239112
OGFR	1.17548060514105e-18	0.0443614136973335
SBDS	1.18769696922488e-18	0.0422069317890986
ANAPC5	1.33340339994694e-18	0.0337068156382997
ALDH2	1.43677452599771e-18	0.0224797931132614
ANKRD12	1.45000555580712e-18	0.0411896446975577
KHDRBS1	1.4843811912859e-18	0.040477322664659
NUTF2	1.5149565524528e-18	0.0314449067143164
PTGES3	1.56908240523701e-18	0.046524344199097
PIK3AP1	1.57217292177766e-18	0.0557554980386137
PPBP	1.58411888625655e-18	-0.305177710123061
SLC43A2	1.5850344573052e-18	0.0314493389692929
RCC2	1.66899383887041e-18	0.0388802017733066
DUT	1.71000480768903e-18	0.0377638982763556
ASGR2	1.93125752407124e-18	-0.124165051880438
SRSF6	2.01569623008976e-18	0.0400456846555101
ILF2	2.69318188493434e-18	0.0423913128240184
FBXO9	2.72464956449693e-18	-0.10532823911108
COX7B	2.90660876402998e-18	-0.0894551713957246
ERBIN	2.9071630414381e-18	0.0400364748071187
RESF1	3.24711287332346e-18	0.0477351220548274
IGSF6	3.33337163906309e-18	0.0587944420989408
ATG3	3.46517678058927e-18	0.0457152479387525
RAD23A	3.67171703856227e-18	0.0421470953454728
PYURF	3.77819787696439e-18	0.0376644545325111
PIK3R1	3.82432129725632e-18	0.044219974042264
VPS35	4.0291247863548e-18	0.0407362084663128
KAT8	4.0501660522506e-18	0.039707558716553
KXD1	4.08135889486218e-18	0.0421150891977978
WIPI2	4.15820414843446e-18	0.0451766764542636
SIPA1	4.29876007237138e-18	0.0379270201048897
DDX39A	4.30049079863476e-18	0.0504674523118748
HCLS1	4.40413356822824e-18	0.0457374578808432
PDIA3	4.94009789062808e-18	0.038331918856408
CYTH1	5.25480658438657e-18	0.0368727078974309
SMARCB1	5.53675290895926e-18	0.0400490806058183
NDUFC2	5.83743808628087e-18	-0.102168546842823
MBNL1	6.36141006383721e-18	0.0333332278738723
PTEN	7.80551094193763e-18	0.0364435398233496
ESD	8.67437081999491e-18	0.0462294369342021
ALDH3B1	8.96404064649908e-18	0.0354789778194191
ITPRIP	9.01521049257649e-18	-0.0912394606773272
MAN2C1	9.42527033476305e-18	0.0384247266835935
MAP3K1	9.48950035230818e-18	0.0367571077498283
MEAF6	9.57844113854125e-18	0.035293124088594
MAP3K11	9.9613541880539e-18	0.0417498480180686
KMT2A	1.04729486768555e-17	0.0363406674415064
HMGN1	1.16470843848754e-17	0.0378686659361576
HDGF	1.21375707033753e-17	0.0348838009156358
MICOS13	1.21375707033753e-17	0.036472669507618
CLEC2B	1.29576451209666e-17	0.0417224221466671
TMBIM1	1.34107153819621e-17	0.0344328697603815
BCL7C	1.44243456161066e-17	0.0354457519541471
B4GALT1	1.46787678569474e-17	0.0431888225130628
TRIM8	1.49674518007209e-17	0.0435985559334139
TAP1	1.49985671290769e-17	0.0512175455926251
STK17B	1.77985058077244e-17	-0.0853307040406546
GGA1	2.32485886549951e-17	0.0331314383641722
AP2M1	2.33971691413929e-17	0.0363231110101506
STARD7	2.35924443093837e-17	0.0393513699941827
UBE2J1	2.39661480091029e-17	-0.0999303184835506
CAMLG	2.42701982015637e-17	0.0434949420207745
FAM120A	2.43089979498115e-17	0.0367080605552634
ARID1B	2.5491845567487e-17	0.0421836730555233
PUF60	2.67374293825988e-17	0.0365340968936056
TSC22D3	2.71690647038605e-17	0.070514017821204
TKT	2.76398259800799e-17	0.0421396043405782
PA2G4	2.85281631126353e-17	0.0416016278245763
PLAUR	3.01350711599133e-17	-0.102961962461451
MZT2B	3.05632305800062e-17	-0.10901754013163
MKRN1	3.10361940473025e-17	0.039387050799952
ELF4	3.54120120498397e-17	0.0386567289556671
ARF1	3.60649242651636e-17	-0.0813683056736068
CCNL2	3.74123846825791e-17	0.0359307097824083
MAPKAPK3	4.10979958966578e-17	0.0391125370135097
PCGF5	4.30269676795147e-17	0.0441250438778584
MED28	4.47243994426348e-17	0.0382469598062864
GPX4	6.11331045365075e-17	0.0337519666505077
MGRN1	6.21807282306376e-17	0.0378082873201588
HPS1	6.32096071273592e-17	0.0371275398983835
SLA	6.66449597058552e-17	-0.106041983805056
WASHC2C	6.88967987971115e-17	0.0467673751424091
H3F3B	6.93413440008819e-17	0.0296615129610442
CDK2AP1	6.93413440008819e-17	0.0365509457624926
TFEC	7.12408497335156e-17	0.0411335006412661
FMNL1	7.12408497335156e-17	0.0409155272271464
CARS2	7.33658753721452e-17	0.0438716973235461
TYMP	7.71072702369231e-17	0.0497602134877866
MYADM	7.81061647123558e-17	-0.0977730830467904
LDHB	7.8309631874978e-17	0.0440948533828556
GM2A	7.89363312406057e-17	-0.10265678274602
ADCY7	7.93721209708142e-17	0.0353790413574163
HMG20B	8.14613048347731e-17	0.0370762199307566
RNASE6	9.00536574650924e-17	0.0444123331548312
MICOS10	9.33325054734684e-17	-0.0899519820410095
CCDC69	9.56867084438948e-17	-0.0958161218222644
MIIP	9.64077704180789e-17	0.042590626899447
ACTN4	1.0317140214582e-16	-0.0990379403813528
ARID3A	1.14340783808257e-16	0.0363766386303571
KCTD12	1.17728981755183e-16	0.0422396220059923
ZNF267	1.19965949461972e-16	0.0360645361265087
ACP1	1.22711477296072e-16	0.0288802927091719
EIF4E2	1.23018280939741e-16	0.0407836089926218
PRAM1	1.23605564757882e-16	0.0318459160589357
WAS	1.3498793975524e-16	0.0428668485722059
FGD3	1.49738354362227e-16	0.0342956913561016
RBBP6	1.51630248294076e-16	0.0389918042400532
STX16	1.56635805694599e-16	0.0351420639705785
NFKB1	1.60138557866477e-16	0.0400812918536041
VDAC3	1.62981034997192e-16	0.0260889690004801
NT5C3A	1.66439252631134e-16	0.0218892107977094
CAPZB	1.8253570718874e-16	-0.0661896761118641
ZFR	1.84075773717322e-16	0.040759349997822
LBR	1.99744191019772e-16	-0.109838047121363
LRRK2	2.13522800443181e-16	0.030132534849777
CMPK2	2.16644575128628e-16	0.0465760723011069
ARL6IP1	2.19398345916892e-16	0.0342943858622889
TUBA1B	2.22707169161242e-16	0.0407539848323644
LRRFIP2	2.32235120102979e-16	-0.102113666020128
VPS36	2.35764248698231e-16	0.0403426621342476
SRP14	2.82187810370165e-16	-0.0683308579603932
IGFBP7	3.03405611425074e-16	-0.091140398701908
AIMP1	3.33481170066077e-16	0.0381483899924276
DAPK1	3.75974031635073e-16	0.0416554310757344
MEGF9	3.93555664226663e-16	-0.103647475022885
SCAMP2	4.23798835530579e-16	0.0393763437774206
AKNA	4.39881473481213e-16	0.036906611917108
ATP5F1A	4.94316910048012e-16	0.0414435913421562
IQGAP1	5.06582750318959e-16	-0.0848660324156456
SNRPA	5.42426681242575e-16	0.0439198369809704
GNG10	5.66824323983323e-16	-0.0994242718089952
TEX264	5.74620991569695e-16	0.0319176718228376
CLTB	5.76175107422789e-16	0.0341431187159296
THRAP3	5.8836968975941e-16	0.0322978903586002
NPEPPS	6.80908667488488e-16	0.0359307054166448
EPSTI1	7.21565294921749e-16	0.0740344949197178
ITGA5	7.72225169536427e-16	-0.0887453513393356
VTI1B	8.32121131087321e-16	0.0394557946436492
SDHA	8.33155208416516e-16	0.0345944650247127
HNRNPA3	8.71464138211576e-16	0.041847021985232
RAB27A	8.79059266400456e-16	-0.0921485312463152
PRKAR2B	8.92099503098003e-16	-0.162117232311204
ZNFX1	1.02520898661606e-15	0.037036683513036
NUDT3	1.02520898661606e-15	0.0376776199921811
ISG15	1.03681362851206e-15	0.0972970306220582
WDR83OS	1.03917950257045e-15	0.0411086713714981
ATP6V0E1	1.04545936120505e-15	-0.0775486819977831
IFI35	1.07808818746174e-15	0.0638623843772359
SEC61G	1.10719308772174e-15	-0.0918969069010136
LIMS1	1.28401261965834e-15	-0.119822992769845
DRAP1	1.29834025528029e-15	0.043134676694542
LSM14A	1.3455891586287e-15	0.0300782717800757
NXT1	1.355895334392e-15	0.0472514010860052
CENPX	1.38271532936503e-15	0.0315921447798699
LTBR	1.42878405997596e-15	0.0387905695902421
SRI	1.45186844317739e-15	-0.0985303244929434
CAPRIN1	1.51489774214377e-15	0.032943917392822
GCHFR	1.57885074583889e-15	-0.0955044350413369
UQCRH	1.60613561295215e-15	-0.0700605879855682
POLR2A	1.61637814555974e-15	0.0371218049909577
NADK	1.67630733316006e-15	0.0337560602807618
SNRPC	1.91744053964844e-15	0.0330697076079284
CCT4	1.9177229429719e-15	0.0328135094353758
MTDH	1.92182447477682e-15	-0.0772026849522909
GET3	2.03872657228052e-15	0.0410504104414692
FOXN3	2.05571048507916e-15	0.0434943919912184
TIMM8B	2.09928424614475e-15	-0.103161794079023
PPCS	2.19132920645382e-15	0.0297541250634219
WTAP	2.29870173997922e-15	0.0296359143749272
ARID1A	2.43135556231476e-15	0.0307175739722372
CTSB	2.4604987747627e-15	-0.089510484640696
ATF6B	2.56396692931784e-15	0.0430277315359312
CHKB	2.94221672847973e-15	0.0358031485959314
MRPS12	2.94516730910101e-15	0.0304516427752557
SEPTIN6	2.97503908375541e-15	0.0366321506753495
LAMP1	3.0419586111878e-15	0.0373734040118727
CTSL	3.46551650047654e-15	-0.124888206111379
PDCD6IP	3.68600547480834e-15	0.0375433676361434
SIAH2	3.91779384849162e-15	0.0345152717476775
MPST	4.6288955215155e-15	0.0361474849367468
PPM1G	4.66396658688542e-15	0.0327383644069512
CCDC88B	4.76031220031577e-15	0.0279142933135437
MRPS21	4.82768424836856e-15	0.0320518889351818
CRISPLD2	4.85688851349396e-15	-0.0782123833516393
STK4	5.10477325696797e-15	0.0321297421137866
SETD2	5.1922796377116e-15	0.0324110268508177
CSDE1	5.2286184052831e-15	0.0416769585239125
PSTPIP2	5.26069561177606e-15	0.0345641489640746
DUSP2	5.31694172669202e-15	-0.00854219766526021
ITGB2	5.3423335365864e-15	-0.0542458219426667
SNHG15	5.36184870917173e-15	0.0414931631789266
ABR	5.43473277154029e-15	0.0325665501039225
GGNBP2	5.49911994408548e-15	0.0408688096529065
USP15	5.52270159439029e-15	0.0311822051058617
EZR	5.59703048478269e-15	-0.0996153438635581
PRPF8	5.72184191270146e-15	0.0343650275920517
CMTM7	5.91340100030348e-15	0.0382828129486921
DOCK2	6.24178798595412e-15	0.0352634962845769
TXNL1	6.6089469720735e-15	0.0359592037430586
ID2	6.86961676627407e-15	0.0749293817932855
DNAJC15	6.93655974510285e-15	-0.0980456901892557
CSNK1G2	7.0885096493726e-15	0.0405801885625643
STX12	7.8271137170541e-15	0.0314175533902533
RSBN1L	7.96509472284131e-15	0.0363508620371197
BAZ2A	7.99389415874463e-15	0.033547813532611
MAPK14	8.38342622533149e-15	-0.105352175496621
NCF1	8.38342622533149e-15	-0.0631611759824087
UBAC1	8.82619415392556e-15	0.0333447131460525
NDUFS5	9.02279932240658e-15	-0.0919471366890787
MFSD1	9.40854265590502e-15	0.0351361368231445
TUFM	9.72856418587379e-15	0.036979749487737
COX19	9.9166448015014e-15	0.0312574837336688
NUDC	1.02688659298857e-14	0.0314481522293795
MYCBP2	1.09483207151126e-14	0.0413171168398726
TMEM205	1.105027898316e-14	0.0326471914963002
PHPT1	1.105027898316e-14	0.0398565683249115
COMMD6	1.11002903503214e-14	0.0407169079116074
SF3B2	1.16377296840082e-14	0.0387638088459012
NAA38	1.22138884513563e-14	-0.102743595024924
SUB1	1.41618985005528e-14	-0.0775596561694121
PIK3CD	1.44581412094881e-14	0.0363661315902234
TAF15	1.46109453618757e-14	0.0302724756814453
OSER1	1.48000689685087e-14	0.0297166102907407
SLC25A36	1.57618581459237e-14	0.0394256000842105
RABAC1	1.59236347951877e-14	-0.0930658738505772
LUC7L2	1.60007081207681e-14	0.0315576029526793
POLR2E	1.69516362811299e-14	0.0404170101205955
NDUFB1	1.73172680259083e-14	-0.102254260429466
KLF3	1.8144190505703e-14	0.0253974082450689
CASP8	1.88374092665373e-14	0.028961820840609
NAPRT	2.01197015505878e-14	0.0341520149962912
PNPLA8	2.07538755396902e-14	-0.0997777743346713
MRPL54	2.14305859696459e-14	0.0332650568834417
ARPC3	2.19053352667759e-14	0.0319803439511017
FKBP8	2.19194416839778e-14	0.0331209282558114
WASHC1	2.3283561137406e-14	0.029204199332294
DAPP1	2.50116693134364e-14	0.028138330293812
ARPC4	2.67164232161973e-14	0.0300789373472692
SRPK2	2.74764315328808e-14	0.0307043095500126
EMC10	2.92461025254373e-14	0.0340464294275238
FOXP1	3.34938264112651e-14	0.0334599688398592
SSNA1	3.35299337945205e-14	0.0320811707201728
ATP6V1G1	3.38350946842176e-14	0.0329910639036826
PAPOLA	3.4914377135578e-14	0.0283278773645897
PCBP1-AS1	3.51287019758309e-14	0.0405529117391454
CDA	3.55246127106964e-14	-0.0949391304033895
XRCC6	3.59583465078004e-14	0.0304798317044801
PF4	3.61201850970984e-14	-0.173076755474706
JMJD1C	4.55273109555946e-14	0.0159911835239814
PHIP	4.57828343569334e-14	0.0302112117752106
NKIRAS2	5.52508341591841e-14	0.0336912033105402
COX5B	5.56131041051052e-14	-0.0573048390962236
SURF1	5.56838413903078e-14	0.0232251191806296
COPS9	5.70727182170006e-14	-0.092135656026481
HIPK3	5.86240544197876e-14	0.0312181211510046
CYLD	6.30456459912478e-14	0.0395936300780214
CISD3	6.51288915050864e-14	0.0309061060261179
CD151	6.58427840969562e-14	-0.0927547796606474
AKIRIN1	7.53162185796035e-14	0.0373533618768033
TIAL1	7.82934465128279e-14	0.0379254318261829
LTB4R	8.47324949581678e-14	-0.0815548984006229
WNK1	8.79421982615185e-14	0.0382847418395168
STAT6	8.89684221329855e-14	0.0325305150599403
CLK1	9.53169239635715e-14	0.0330186079088958
RASGRP4	1.04264805971818e-13	0.0323083886043418
MT1X	1.09159829526252e-13	-0.125930512891138
BCLAF1	1.1812207477489e-13	0.028706615591112
ZFC3H1	1.26354506500481e-13	0.0350609881296121
TACC1	1.33023429127607e-13	0.0283794302284913
BDP1	1.36512463095766e-13	0.0322677725714868
GSDMD	1.515130205135e-13	0.0392261611994332
KMT2C	1.5545758294097e-13	0.0325614993173885
GOLGA7	1.57771058038542e-13	0.0332799142275697
MBP	1.67009288540963e-13	0.0307577705483288
UBR4	1.70442059603721e-13	-0.103116641672892
TMEM160	1.80663292914135e-13	0.0203108076127516
PAIP2	2.26569454958182e-13	0.0245037785357717
OLA1	2.35977835042314e-13	0.0249438260190485
KDM6B	2.69137738571283e-13	0.00359981667534137
FRG1	2.8143980283195e-13	0.0320620418865676
LYPLA1	2.98767829543587e-13	0.0318162835106551
JAK1	3.15649568707803e-13	0.0301936547793245
TMOD3	3.42056166828449e-13	-0.086684738238019
ARAP1	3.45539434299667e-13	0.029213557029749
MRPL43	3.50547272220269e-13	0.0298038927874024
NDUFAF3	3.61265438734571e-13	0.022146872877441
ATP13A3	3.61786894352873e-13	-0.109225250807975
TTC7A	3.9875521067004e-13	0.035842807606473
PPP1CA	4.04939542803811e-13	0.0361675048810979
U2SURP	4.05569687902781e-13	0.030395592998709
DAZAP1	4.10293294293176e-13	0.030177156763842
DUSP6	4.3059534213834e-13	-0.224153839670119
RALY	4.48454442489792e-13	0.0307807909406119
ARGLU1	4.84310910108969e-13	0.02916326905708
SMNDC1	4.87568534132503e-13	0.0288450078255699
DNAJC3	4.8770793806752e-13	-0.0876876242421937
PPIG	4.94056566518929e-13	0.0227983112297255
PPP1R7	5.01910710615102e-13	0.0348825257671025
HNRNPL	5.22333724651249e-13	0.0294988508514858
SMDT1	5.29316414073608e-13	0.0286248948314958
G3BP2	5.31785305458718e-13	0.0343778756786043
IFI27L2	5.46117640946544e-13	-0.0976865646759045
MRPL55	5.58772442404624e-13	0.0309492648123277
DNAJB12	5.72435097487709e-13	0.0221817551606565
CCDC85B	6.27016310261591e-13	0.021260790919519
ANKRD13A	6.34853312782283e-13	0.0214494041825891
CPNE3	7.92722063665567e-13	0.033975249314654
RNF24	7.98125813092683e-13	-0.0847776935485159
RRBP1	8.55331569094228e-13	-0.0984522883383926
DDX18	8.79220011885943e-13	0.0225070379313005
UBE2D3	8.88338052929964e-13	0.0354193920657349
SEC31A	9.37912307354702e-13	0.0227535932307752
GSPT1	9.63158061376931e-13	0.0301816406353862
RNF169	1.06938276878551e-12	0.0272829974321961
MDH2	1.08887687208068e-12	0.0266616166495355
ARID4B	1.32749278157331e-12	0.0357417728170467
FBXW7	1.34070745977188e-12	0.0286134762475238
CLASRP	1.38130573199763e-12	0.0268614297117102
UCP2	1.42385583239023e-12	0.0325058549283697
PPT1	1.4398141319351e-12	0.0343002178782803
CMIP	1.48812476326235e-12	0.0228891897998403
IQSEC1	1.56103473985239e-12	0.0250216542401746
SEPTIN2	1.58252516801134e-12	0.0328836124168929
FLOT1	1.66199269680803e-12	-0.0874977186615591
OTOF	1.70828041809823e-12	0.0434326528934664
ELOC	1.7152062412534e-12	-0.0938096337334632
IRF2BP2	1.93743781354748e-12	-0.118570781752954
ETFB	1.94773354323053e-12	-0.0897354488852907
PTBP3	2.03248558886886e-12	0.0301371017519499
DUSP23	2.11310372136415e-12	0.0296066533477704
AK2	2.11612703120464e-12	0.0329473661994309
ACAA1	2.16265590276983e-12	0.0303560334296459
MCUB	2.22331042990081e-12	0.0302032858166363
CCDC88C	2.36092941863953e-12	0.0264356753631197
CXCL16	2.47170097036817e-12	0.0138183679576622
DNAJA1	2.88193461928526e-12	0.035835423458934
LILRB1	2.96323245955919e-12	0.0144345338784767
HMGN3	2.99658601599889e-12	0.0165287528127263
ANXA6	3.11879544179359e-12	-0.0892534399314195
NME3	3.14653161340614e-12	0.0211085158595925
HEBP1	3.21573993768755e-12	0.0282603750150251
HNRNPH3	3.22451590197756e-12	0.0274383538529595
G6PD	3.33281344993386e-12	-0.0930199071907114
DHRS7	3.46052826329255e-12	0.0194794738219234
LUCAT1	3.53249754379943e-12	-0.0765269052046889
ADAR	3.64978401469576e-12	0.0334806596929683
SPTSSA	3.87106281280899e-12	0.0313144811077884
GSTO1	3.97039846389193e-12	-0.0779771158615894
PHF11	3.99458580511513e-12	0.0327652454044894
CERT1	4.13620001261602e-12	0.0224416574103599
VAMP3	4.27217934129943e-12	0.0306149593140129
UQCRFS1	4.4631788535155e-12	0.0296759295717115
AUP1	4.50947898930908e-12	0.02653676990428
TNK2	4.63311577156768e-12	0.0266794456897618
EMILIN2	4.70256991783336e-12	0.0333739712470104
PRKACA	4.72156498440115e-12	0.0246608138563271
PRPF40A	5.0122882813792e-12	0.0312628543646744
TET2	5.13544585853638e-12	0.0337048703850076
CELF2	5.3740869279039e-12	0.0291010715420584
SBF2	5.41625596680006e-12	0.0257364217173471
DOCK8	5.42668296101403e-12	0.0323787190016276
SMARCC2	5.91194947054592e-12	0.0292431887492158
SNX10	6.0347863986988e-12	0.0360601090235783
DEF8	6.1292385334597e-12	0.0295055515498174
USP25	6.17382540647158e-12	0.0333165501756649
PANK2	6.8887595516003e-12	0.0282562873431993
MZT2A	7.06961659709047e-12	-0.0771783827973111
LMNB1	7.13995701515603e-12	-0.0774513745763972
ARL4A	8.25471070769469e-12	0.0444360876410291
RANBP1	8.45754536723305e-12	0.0267004535323506
DHX36	8.82022206665735e-12	0.0207108407126534
PSMB1	9.00434957105083e-12	0.0299594217002279
TOB1	9.21331392978358e-12	0.0309097755610513
KDM5A	9.56631400689328e-12	0.0245341957999833
OS9	9.61307704495424e-12	0.0250297735423917
BPTF	1.03293798984868e-11	0.0332154177772839
SPG7	1.03822940844355e-11	0.0219431753485825
RAB20	1.11817303890282e-11	0.0360915011248575
IDH3B	1.14143412276616e-11	0.0272147283003326
SMCHD1	1.30767578235914e-11	0.0457479560300467
RAB5A	1.38889849499179e-11	0.0280369596010206
PSMB8	1.39938977139133e-11	0.0351585850982796
PUM1	1.40525608227008e-11	0.0317075629017134
NDUFA13	1.42849180303954e-11	-0.0651935676735609
CLEC4E	1.66068902092753e-11	0.0236832951931067
COX7A2	1.6905185372981e-11	-0.0709623678182441
TPI1	1.72096570186688e-11	0.0324483814164938
ADD3	1.81256771083529e-11	-0.0874130277044252
R3HDM2	1.85693775979863e-11	0.0146409728882992
EDF1	1.88009038944163e-11	0.0349368458752819
TOMM7	1.92986728445582e-11	0.0301749117653993
ITGAX	2.05253723655046e-11	0.00917575954836169
MRFAP1	2.05794708539745e-11	0.0257128347120609
KPNA4	2.15852109681296e-11	0.0243792932592533
MAX	2.19686919055123e-11	0.0068552164350254
RNPEPL1	2.29286193480733e-11	0.0224615145999898
SUMO3	2.63588546957816e-11	0.0296278777874016
SRSF2	2.67910084370098e-11	0.0344686235493229
HNRNPA2B1	2.75899320533958e-11	-0.0555981261357041
YWHAQ	2.76750379343701e-11	0.0211867304974195
FAM200B	2.7708884013461e-11	-0.0889658101105466
PRKAG2	2.78436924384742e-11	0.0246253413661015
EIF3A	3.10006237199235e-11	0.0312537824647279
PRKCB	3.15405226516045e-11	0.0280894774910754
MIF	3.20353777045861e-11	0.0150069940087623
CDK5RAP3	3.29965769700847e-11	0.0240777778648479
PLEKHJ1	3.39807278016668e-11	0.0243235043007609
LMNA	3.47965605829498e-11	-0.0886824044841871
HCFC1R1	3.48139493723315e-11	-0.0851241561506566
ATRX	3.59744217699423e-11	0.0272011686697317
WIPF1	3.61813094658073e-11	0.0248886881323729
TXNDC12	4.06660315742627e-11	0.0198952202296065
ARPC5	4.14331396001656e-11	-0.0573425771853475
TUBB1	4.42934194489302e-11	-0.164388882339982
ARRDC1	4.70197010495565e-11	0.0209124188160764
IL6R	5.15836279111494e-11	0.02790242393612
NAIP	5.29005991233665e-11	-0.0875970387637798
UBE2I	5.40970334108793e-11	0.0232045933437287
NIN	5.44667023099836e-11	0.0335608096784359
SNX17	5.5671660779697e-11	0.0266804843855042
AATF	5.63108771469956e-11	0.0224057233489728
CREBBP	5.70896687890874e-11	0.0292562417507152
ASH1L	5.81286456059537e-11	0.0292475446309133
EIF1B	5.88403956723845e-11	0.0185123012434488
TNKS2	6.32142130077924e-11	0.0311466078318376
CAVIN2	6.47398571517591e-11	-0.160375641508646
SFSWAP	6.74713658921256e-11	0.0278929971388066
MTRNR2L12	6.95410093210107e-11	-0.08201359006092
MDM4	7.0201036152456e-11	0.0214187897824676
EPC1	7.29234486917978e-11	0.0266022514699505
TOMM22	7.39324342829871e-11	0.02061335305031
CMPK1	8.09710927024084e-11	0.015556074197468
ATG12	8.31472313221199e-11	0.0259596444341623
ZFP91	8.66912291005747e-11	0.0267590870794205
PPP6C	8.90348176024076e-11	0.0265752009118231
MLX	9.76266419141445e-11	0.0226659005481575
CUL1	1.02548321095615e-10	0.0304935656137792
VHL	1.06310522959016e-10	0.0158087873105198
FYB1	1.19003673036812e-10	0.0338757903021532
SHTN1	1.26057600815126e-10	0.0189602248531204
YTHDF2	1.28692006326483e-10	0.0231465018962789
METTL26	1.29309057802978e-10	0.020263313699089
RNMT	1.32395515322841e-10	0.0169842768539619
CELF1	1.34570075599317e-10	0.0223179469640379
AL118516.1	1.34570075599317e-10	0.0450471253521907
TXNDC17	1.37755451033856e-10	-0.0807555141002235
MAPKAPK2	1.47035051749004e-10	-0.0800769916902394
NDUFV3	1.59461736318655e-10	0.0261514243537663
USP22	1.63135406615792e-10	0.0200688544462778
SF3B4	1.63537103355233e-10	0.0255665736503161
BAG6	1.6491655418613e-10	0.0229809146515652
ARHGAP9	1.92650660543632e-10	0.0255567416936929
IFITM1	2.03611580296489e-10	0.119156587079484
OASL	2.08624577677957e-10	0.0548768132025423
ECH1	2.09170426769875e-10	-0.0838834231160668
SLC38A2	2.14048493739411e-10	0.0359405891617192
TMED4	2.1425199746873e-10	0.0278011369871983
FCGR1A	2.15037593268179e-10	-0.0820349119893895
CCNDBP1	2.19847848383367e-10	0.0281074070212448
ALYREF	2.22592372952953e-10	0.0177607214916056
FAM204A	2.24541513046338e-10	0.0230292202597586
NDUFS2	2.33452896906444e-10	0.0206354105748608
ATP5MC2	2.3997371243631e-10	0.0210176287199291
TRIR	2.41017978053062e-10	0.0258630797711177
SPI1	2.43224404079264e-10	0.0275297171340809
ZFAND3	2.44652642913111e-10	0.020101646238294
ILF3	2.46809891508398e-10	0.0206265862884368
CAP1	2.47708154609257e-10	-0.0635874540732675
TSPAN14	2.63367722219352e-10	0.0217885644073919
RAB14	2.75654345716287e-10	0.0195659419391001
CAPG	2.97618802472183e-10	-0.0623822781529879
TMEM127	3.0441824654118e-10	0.0222221805277165
CNIH1	3.05481720078991e-10	0.0229703608727434
GPS2	3.05889811775091e-10	0.0259063635420435
GTF2F1	3.23778992642998e-10	0.0205798610554911
NOSIP	3.30469908069505e-10	0.0283407287907954
ADAM8	3.36859893461474e-10	0.0168718091016346
CSGALNACT2	4.03625793758026e-10	-0.0899695189939689
STX7	4.12634976348613e-10	0.0211112113327144
TMEM259	4.5641263390688e-10	0.0181752443731521
MPG	4.87838228212001e-10	0.0245689538554267
MYL9	5.08564807007978e-10	-0.125962252596297
COLGALT1	5.274529749055e-10	0.0212268271187837
KIAA0100	5.98421337515068e-10	0.0215288613151832
COMMD9	6.21664394894941e-10	0.0242234883534252
SMAP2	6.21748096071634e-10	0.011995776815984
WAPL	6.80541065133702e-10	0.0232630061726103
BRI3	7.08615597109389e-10	0.0248133092056415
AGPAT3	7.31215823939544e-10	0.0205593612566922
WBP2	7.36329387031715e-10	0.0150058236620625
ACAP1	7.86368094200364e-10	-0.0693243827049154
RNF213	8.13824519549732e-10	0.039854461503861
TGFBR2	8.82978667491039e-10	0.0207360175947754
EAPP	8.85983409743705e-10	0.0198997189456387
SQOR	9.36418614936884e-10	-0.0771460045094782
CSRNP1	1.03280480510058e-09	0.00976654940457866
ABHD17A	1.05311789624727e-09	0.0185995328752186
ARPC5L	1.08547338426331e-09	-0.0772948456708523
IFNAR2	1.08665830235519e-09	0.0202216337046258
DENND5A	1.13096947256155e-09	0.0245261961490461
MTHFS	1.16240944109667e-09	-0.0717646145836476
TRIOBP	1.1654568451775e-09	0.0154711219816424
AHNAK	1.20709455419856e-09	-0.0685948471770672
TBCA	1.21851490050195e-09	-0.0829742905369448
RSU1	1.22685947525591e-09	-0.0871832625223221
SCNM1	1.23595261313136e-09	0.0152047992958497
C5AR1	1.25131084704398e-09	-0.10068579739697
SRP9	1.30987792827545e-09	0.0194769549789708
RAB32	1.35735240581621e-09	0.0178153220289909
PTPN1	1.4143031867968e-09	-0.0797615709186573
RRAS	1.49293355640559e-09	0.0324369995669623
SOS2	1.55047272214944e-09	0.0209341951364392
G0S2	1.58863793836688e-09	-0.0748694378500641
ATRAID	1.6392178071771e-09	0.0236128659935763
NADSYN1	1.64803697937054e-09	0.0188146172452835
EIF1AX	2.08645237416634e-09	0.0234743772787862
NLRP12	2.08965536815028e-09	-0.0740391134962296
ZNF800	2.18832034607609e-09	0.0230702333435679
TRIM44	2.26402587417141e-09	0.0261631319646357
C11orf58	2.3404834591953e-09	0.0221596243897385
COX7A2L	2.84072409847585e-09	0.0185151889825896
PHYKPL	2.85451152756195e-09	0.0191236393500344
SARNP	2.88623417269614e-09	0.0185147660922425
DNAJA2	2.97801759236348e-09	0.0223309984600714
SUN2	2.98453072706552e-09	0.0191426303263506
TBXAS1	3.00663459499362e-09	0.0188410023771507
TLE3	3.02316894875122e-09	-0.0953320063590201
ARL8B	3.06022631148559e-09	0.0180620925100781
CD53	3.07536528494191e-09	-0.0757018771729747
VPS13C	3.25440330925006e-09	0.0287699648151455
EPS15	3.33758999828559e-09	0.0254229982359666
C19orf53	3.64619607071242e-09	0.0174589004276023
VMP1	4.17579680800906e-09	0.0171823060688036
RERE	4.3154432014373e-09	0.0245058865588423
REX1BD	4.32881407627248e-09	0.0164622583570317
CBL	4.64152472782566e-09	0.0215988038841405
SDHB	4.64491251525642e-09	0.0202372805202307
PPP1R2	4.69007661323899e-09	0.0169043346971405
NDFIP1	4.74476998872655e-09	0.0163984971655611
COPS6	5.04472368347102e-09	0.0178593914519986
BRD4	5.12225668807133e-09	0.0161945970705426
RB1	5.19320121998631e-09	0.0205113352330136
RIN3	5.270379169437e-09	0.0197880521047852
LRCH4	5.61984780106295e-09	0.0249336147353129
CHMP2A	5.66585907505283e-09	-0.0763834547374144
ADAP2	5.89678442583274e-09	0.0220713404315692
DYNC1LI1	5.98102716389364e-09	0.0249323302214559
NMI	6.03264608492986e-09	0.0356469622173367
NEDD8	6.07350695474829e-09	-0.0712474160090604
MAP2K1	6.1720567254268e-09	-0.0756679764566608
TMEM14B	6.20666853718829e-09	0.0184526171939349
PPP1R14B	6.34343870802602e-09	0.013234412010339
ILK	6.87280671302775e-09	0.0150286278439377
UBR2	7.40628646989194e-09	0.0156656296604414
RAB31	7.58406186390178e-09	-0.0745444601386076
DDX39B	7.87694542765485e-09	0.0137464433462993
MEA1	8.65789720461527e-09	0.0206771021013079
TOP1	8.70977956620154e-09	-0.0844870093987404
SMS	9.17793452530614e-09	0.0120422416274725
GLG1	9.61264233359229e-09	0.0128723118855452
DCTN3	1.01059016571128e-08	0.0204112157390647
SHISA5	1.01297410647782e-08	0.0211777431661787
STK24	1.05449488056646e-08	0.0164685468528796
RNPEP	1.12130821515463e-08	0.0181658777027225
MCRIP1	1.12211473380616e-08	0.0196045643554713
SYK	1.13275332701872e-08	0.0199261517902336
NDUFA10	1.16399386083044e-08	0.0217448110191768
PHACTR2	1.25465066530425e-08	0.0251891890818178
EHBP1L1	1.37956093305889e-08	0.0194650688462863
C20orf27	1.39197073765851e-08	0.00401847198336514
IMPDH1	1.39759973043351e-08	0.0172811199164565
MAP4K4	1.46688127466872e-08	-0.0816854088033803
SNF8	1.49487614895923e-08	0.0191826455366034
APPL1	1.50205907528065e-08	0.0174299297622411
RAB11B	1.57631913792091e-08	0.017207276248203
TRA2A	1.63714756436764e-08	0.0213081253144376
GLIPR1	1.78801596487449e-08	0.0231284592102359
DENR	1.80172126008848e-08	0.0204500948588307
SH3GLB1	1.83084281662702e-08	-0.0759800308085091
SYNCRIP	1.88253841111574e-08	0.0195691923937065
HCST	1.88716363039575e-08	0.0226186268516104
RBM17	1.90191332919003e-08	0.0176463262637436
BOD1L1	1.9137048943348e-08	0.0124219648583889
RBM33	1.91708716686416e-08	0.0130658324859455
NAP1L4	1.92595687245312e-08	0.0155152278128794
GASK1B	1.94832353215916e-08	-0.0787740072544201
GBP1	1.95529984814351e-08	0.0727699492681836
PRPF6	1.96524017735755e-08	0.018001370957946
PGK1	2.10964822958975e-08	-0.0643264727376207
ACIN1	2.17094024675628e-08	0.0168081850936486
ADIPOR1	2.19985920908928e-08	0.0102274952871912
CHMP2B	2.2379689863267e-08	0.0150243878864864
CLEC12A	2.23977121083001e-08	0.0243754619735763
AC011446.2	2.40988313662515e-08	0.00383583306115315
FTL	2.41363887622956e-08	0.0152825388511388
CNTRL	2.83389950672533e-08	0.0189464244635417
ARHGAP45	2.84102020626096e-08	0.0209578956769516
RC3H1	3.09543693610715e-08	0.0100779232278662
RBM4	3.26909602948357e-08	0.0142125976927157
SMARCA2	3.27758920505962e-08	0.0133979071850375
FNIP1	3.28050355781314e-08	0.0250866979553205
HIF1A	3.37500987869359e-08	-0.0765384466173737
MRPL57	3.4280093527708e-08	0.0154257314905621
ATXN2L	3.52747182877046e-08	0.00898621862275184
MAZ	3.57070817468898e-08	0.0196083976691138
DDOST	3.57772908263664e-08	0.0129519104635289
CIAO1	3.7029579652367e-08	0.0198373604288414
SDF4	3.91767714799699e-08	0.0157874022221457
TCF25	3.93448350085296e-08	0.0151773696845869
SELENOK	3.9570308343605e-08	0.012005093503673
FAM174C	4.37662442984988e-08	0.0137625106093973
IRF8	4.62003269411704e-08	0.0191891286278698
AP3D1	4.87463323070176e-08	0.0160682845161504
COPZ1	4.92192282550221e-08	0.0223473225456087
BCKDK	4.99241777157091e-08	0.0192067709239715
SIRPB1	5.24309567209148e-08	0.0210021665956872
CCNL1	5.40878750820871e-08	0.0321509193940848
GAA	5.4284059351695e-08	0.00701932061344879
GNB2	5.46175785578824e-08	0.0236520573813894
PDS5A	5.53303325342565e-08	0.0102648483072064
PPP2R5C	5.69650504569276e-08	0.0149905414839898
BAZ2B	5.72302427109283e-08	0.01579130839397
MCL1	5.8230381797089e-08	-0.0656687938384066
MOB3A	6.04751997820818e-08	0.0159627377318011
MED15	6.10488798831407e-08	0.010426577365899
RWDD1	6.21349524433371e-08	0.0162064257046016
COX17	6.28875036137449e-08	-0.0840269880622421
TRAPPC3	6.31649910873137e-08	0.0208835705606486
LILRA6	6.31865975968626e-08	0.0151173458911427
ZC3H15	6.34182683332083e-08	0.01605469577435
NBEAL2	6.8381799158406e-08	-0.0827642034397426
STAC3	6.89815637262657e-08	0.0208790871115708
ATP5F1C	7.37308285161455e-08	0.0147386599940993
COMT	7.46767782351136e-08	0.013938947169051
HACD4	7.7522274879179e-08	0.00987502329521051
EIF3I	7.82599234453884e-08	0.0160257293812962
CYCS	8.19490485174474e-08	0.019860838533783
NRBP1	8.54985682201938e-08	0.0146293109387065
ARHGDIA	8.58790970686412e-08	-0.062186001462595
MAPK8IP3	8.62707718839642e-08	0.0161654652456784
PYGL	9.02803471534371e-08	0.0175936740619445
STUB1	9.67318108378987e-08	0.0123626643699756
ADI1	9.85449787110189e-08	0.0124429038948204
FAM50A	1.01269130093429e-07	0.0189137172260603
SSB	1.03438515016328e-07	0.0179727079750269
RHOG	1.03438515016328e-07	0.0218117831764064
TCIRG1	1.0388722334054e-07	-0.071844164842126
RBM42	1.08866371113658e-07	0.0156759036778224
MAGOH	1.10347642529515e-07	0.0177979074595483
MAP1LC3B	1.12499500412143e-07	-0.0745895575245001
ATP6AP2	1.17266831860501e-07	0.0139170076843046
FXR1	1.20338666385344e-07	0.0149648204253096
CSNK2B	1.22068106342775e-07	0.0225920788981762
CHMP5	1.22068106342775e-07	0.0265454916909509
YIF1B	1.23109635891609e-07	0.0134021887488687
DENND3	1.33723534297165e-07	0.0181589138660515
NEMF	1.35815869251421e-07	0.0143576377168087
H2AFV	1.43613047430615e-07	-0.079457058383432
MPC1	1.46098988885485e-07	0.0174834961338485
DBNL	1.54418998820849e-07	0.008301917438999
SNX1	1.58377674337069e-07	0.0152271222205008
NEAT1	1.65566077944585e-07	0.0095008089350368
FAM133B	1.69827700731402e-07	0.0158862616698683
PLXDC2	1.79453331912544e-07	0.0131761815859088
ANXA4	1.80008096502197e-07	-0.063338723930155
ATP5MC1	1.81472866288442e-07	0.00282459135395441
GID8	1.94898461943427e-07	0.012872366152487
CEP170	1.94898461943427e-07	0.0081362531095584
CNDP2	1.95349477877416e-07	0.0108013894998045
UFM1	2.00754994593387e-07	0.0097934360071974
CCL5	2.04729540122723e-07	-0.163637346488928
PSMD7	2.16543611556929e-07	0.0152006365989087
CORO1C	2.17077155505394e-07	-0.0693113907820191
KCNAB2	2.22769597028093e-07	0.0115613204404125
HSBP1	2.23295753916559e-07	-0.0668774674415293
YTHDC1	2.34486180611475e-07	0.00906904331890479
LGALS8	2.39446074553153e-07	0.0109240573907501
KDM7A	2.55316357863872e-07	0.0156320849061771
ZC3HAV1	2.59776079179811e-07	0.0118244251764524
TMEM141	2.65127073804579e-07	0.0166578538051623
EIF4H	2.82045544352614e-07	0.0142889165498747
ARIH2	2.82196538710529e-07	0.0123244489352545
NDUFS8	2.9357019305642e-07	0.0116040312188074
MBOAT7	2.99954060550692e-07	0.0174960861745492
NCBP2AS2	3.15196225270783e-07	0.00722795626102646
ACTR3	3.40217627565178e-07	-0.0671575882234303
OSBPL8	3.65847335333475e-07	0.0130723874177872
GHITM	3.69179895175333e-07	0.0159996487255764
POLR2L	3.75205909566934e-07	-0.0603483086120473
SAFB2	3.87338545641883e-07	0.0208769031290922
NLRP3	4.11232285014546e-07	-0.0974770864301087
TMED10	4.14215302701336e-07	0.0103838859677211
HIST1H1D	4.14996981088847e-07	-0.108372258511023
NOL7	4.18151365575472e-07	0.0075496941352895
ELOB	4.50287694342104e-07	-0.0393140838912704
MLF2	4.51892434205952e-07	0.0112116730348322
USP8	4.63603714095203e-07	0.0115515716356004
MTIF3	4.63603714095203e-07	0.017513314657997
SMARCE1	4.89586050486305e-07	0.00813198620803274
SPARC	5.02470547226879e-07	-0.112787952305012
ANXA7	5.05541275293069e-07	0.00824806480353857
ZNF511	5.28252232463798e-07	0.00811849910937806
BZW1	5.44943168295471e-07	-0.0884190283794151
ATP5ME	5.59727979812013e-07	-0.0804642254861212
UBE3A	5.89582833527929e-07	0.0152658467685393
ELOVL1	5.94513170222954e-07	0.0115838776561695
ICAM3	6.09250950788341e-07	0.0105976481058434
LAT2	6.34549868427888e-07	0.0188479676839808
CYTIP	6.85796657510491e-07	0.0228045844843489
DPYSL2	6.97334354336384e-07	0.0116187562582745
ANKRD28	7.07079146328686e-07	-0.0676129040865049
LAPTM4A	7.45985113098861e-07	0.00801315779354661
TMEM59	7.6453260585533e-07	0.0161975399809028
NUDT16	7.6714035500775e-07	0.00934869144754447
LITAF	7.77970082941809e-07	0.0110721669202063
RALB	8.4142583266635e-07	0.0098307453365461
MLKL	8.71681647151292e-07	0.0193473761057096
FUNDC2	9.25513579102179e-07	0.0110432733388497
ZFAND5	9.30453465419684e-07	0.0205728281408162
ATP5MC3	9.37896053763808e-07	0.0168904359795237
HPCAL1	9.79286490853763e-07	0.0106129742287598
EMC4	9.8146227231301e-07	0.0147911124954162
C9orf16	9.9031864942577e-07	0.00753533123936445
UBE2B	1.03664659186789e-06	0.00728351920228432
PSMA3-AS1	1.04546056819727e-06	0.0103106635582496
OSTC	1.04593604826632e-06	0.0113896879754797
PPP1CB	1.05054340451642e-06	0.00368459087462258
LRMDA	1.08825903085061e-06	0.0177715507968711
AP1M1	1.09549663431341e-06	0.0151078873518837
CREB5	1.15284710738259e-06	-0.0739930279969506
AP3B1	1.16650199098562e-06	0.0145603198896412
DNAJC21	1.16716981127427e-06	0.0112282830395523
PPP3R1	1.19040696700393e-06	0.011184339655998
BCAP31	1.2110816032499e-06	0.0123939419879732
RHEB	1.22834590809677e-06	0.0144668361683216
UBAP1	1.28784430578558e-06	-0.060860350679057
PIN1	1.30678794089479e-06	0.00442261216761997
HECTD1	1.3366513255846e-06	0.00736897648900936
CDC42EP3	1.33808743453299e-06	-0.0746254211258621
IK	1.34795130644493e-06	0.014861471121563
TMBIM6	1.35331553010837e-06	-0.0585013995439341
CCDC59	1.48545442849469e-06	0.00620767364650388
CBX3	1.50395067712572e-06	-0.0734267175858726
SERINC1	1.54935271686976e-06	0.0154718461533012
MRPS6	1.56272813427753e-06	0.00915857550546895
LRRC59	1.7206579250768e-06	0.0115787823023199
OTUB1	1.7542895126659e-06	0.0107789235441464
ANKLE2	1.80189457222236e-06	0.00801664186463025
UXT	1.83049009971406e-06	0.0100615929953253
AZIN1	1.89000052822109e-06	0.02210311601216
GUSB	1.91611013782159e-06	0.0138962947166933
ATP5PF	1.92911396186897e-06	-0.0678115781931565
TBCB	1.94816172961985e-06	0.0131976788170906
RBX1	1.94816172961985e-06	0.00983177395273227
TAF10	2.00179422086683e-06	0.0189471381144057
FAAP20	2.01876592515278e-06	0.00875366027942737
MRPS34	2.04585434152816e-06	0.00386911740844942
MLXIP	2.06564833829716e-06	0.00957325520668317
EIF3B	2.1344560028402e-06	0.00376539585348656
VMA21	2.17907089043713e-06	0.0117340214153407
SLC15A3	2.19355717722039e-06	0.011606318100557
RASSF2	2.27125663570332e-06	0.00792655671029197
PDCD6	2.28886892562217e-06	0.00772801466616191
SVBP	2.35055818928846e-06	0.00788877204229577
COPS2	2.36210941669235e-06	0.0200058471122243
FLII	2.36210941669235e-06	0.0124043091136529
ME2	2.39834791508404e-06	0.00985029257806319
CSTB	2.41668789087142e-06	-0.0498442663734275
RABL6	2.43305947246071e-06	0.00971141340284554
NACC2	2.43625356496432e-06	-0.0616711532146152
PPP2R5A	2.45648559070361e-06	0.0203148045641318
DNAJB1	2.4897363322038e-06	0.00761063060884182
UBE2D2	2.51151074443215e-06	0.0088933536066772
COPA	2.51151074443215e-06	0.00905112775521788
ARF3	2.53742088654073e-06	0.00396094583658302
PARVG	2.54592513392782e-06	0.0116546619759987
CD46	2.57752657833975e-06	0.00331935491790691
SKP1	2.6586285482857e-06	0.0132001330442195
BRMS1	2.78642909208509e-06	0.0120836745610273
RGS18	2.93710334915959e-06	-0.123382456729112
PTPN12	3.06247941622026e-06	-0.0730395558044383
DCXR	3.31934662636603e-06	0.00527233522695147
TANK	3.37764023640934e-06	0.0075989384174398
TNRC18	3.38500160650692e-06	0.00334805930101584
DNAJC1	3.47544825032315e-06	0.00985412444182965
ABRACL	3.51747563219446e-06	-0.0662349696795199
SLC12A9	3.72897651039521e-06	0.00472164873456277
GLRX	3.73491509532808e-06	0.016727815116081
PDIA6	3.77544837007064e-06	0.00608558489660149
SELENOF	3.83992269310473e-06	0.0123164015223137
ZNRD2	4.12271483086345e-06	0.0114715007563353
TIMM17B	4.21846982079229e-06	0.0114091347173322
PSENEN	4.22580037428668e-06	0.00949819815659037
PTPRC	4.23603655463144e-06	0.0178030318896105
PTBP1	4.37282713172249e-06	0.00876504623358243
TMED2	4.39094397833788e-06	0.0109173109072968
PRKCSH	4.52044154178251e-06	0.00656154568489076
VAMP5	4.62471507364355e-06	-0.0320460215729621
TMEM30A	4.66107317083386e-06	0.0104145216054035
NFIC	4.66722897711122e-06	0.0112023767956664
NQO2	4.91108940260415e-06	-0.0690666906448382
PI4KA	5.14731412267886e-06	0.00624713309793101
CAPN2	5.19548470940663e-06	0.0134882874848614
UBE2E3	5.21268716493643e-06	0.0137337850554972
PNPLA2	5.2715123386591e-06	0.0164471794662187
ATP6AP1	5.38655085864538e-06	0.00633567623300968
ZNF207	5.42650268734069e-06	0.00385230687297466
TREM1	5.46439400091689e-06	-0.0851502814775038
ANAPC15	5.82197434456039e-06	-0.0680265137258579
CYBC1	6.00942387388912e-06	0.015732308104712
ITGAE	6.18933715189643e-06	0.00646121474311162
NAPA	6.2558060778599e-06	0.0117167554734847
ATP6V0B	6.33239567091978e-06	-0.038953409384731
USP3	6.54724555919988e-06	0.00462929562906778
NDUFB10	6.60602114466061e-06	0.0066779158498802
BANF1	6.63127328723034e-06	0.00728258377698554
KIF5B	6.80700711854695e-06	0.00410689204885062
UBN1	6.88451759970695e-06	0.00554096444952545
WDR1	7.69882888651101e-06	-0.0703506425508128
LILRB4	7.9307515623231e-06	0.0153418676364835
TUBGCP2	8.28201724946219e-06	0.00561981195028716
MXD1	9.03619582253967e-06	-0.0609826089798979
PSMB7	9.30355454991374e-06	0.0115558167592942
PPP1R12A	9.53210544026971e-06	0.00879655411737357
PSMA4	9.57230916108745e-06	0.0146962580953498
MAPK1IP1L	9.61027669264201e-06	0.00967085621044284
PLIN3	9.73106748507722e-06	-0.063727780222252
CHURC1	9.89302985678881e-06	-0.00125835235159055
MED10	1.05833054387931e-05	0.00836555351714408
CHD4	1.06503221882372e-05	0.0102466767150411
PTK2B	1.11141394745625e-05	-0.0666801743715988
SMARCA5	1.12790341936247e-05	0.00880106114822621
SAP30BP	1.16547344593201e-05	0.00270564411884966
SRSF10	1.29776483650304e-05	0.00105054278646777
HSF1	1.36901554490151e-05	0.0100025915370634
NORAD	1.40743007109225e-05	0.00593116492539547
RBM47	1.41349108732681e-05	-0.0615335703614813
PET100	1.53107326312853e-05	-0.069905582744399
ADAP1	1.54614680575252e-05	0.0117824329465058
CDK12	1.57426726266246e-05	0.00871440633318238
PSMC1	1.58115093462606e-05	0.0104810737096095
GYPC	1.64471106275886e-05	0.00638821254548078
USF2	1.65077440800867e-05	0.00605689208838989
SLC25A3	1.67670440754556e-05	0.00930988506123143
ANKRD10	1.74660527338118e-05	0.00346737695439547
STX10	1.83711277125535e-05	0.00469028825443796
RTF2	1.91224909195627e-05	0.00889365006488074
SIRPA	1.91959334504742e-05	0.00979841379182766
OGA	1.94522563614381e-05	-0.00397886745050069
PNKD	2.00118606293671e-05	0.00908609422469797
HNRNPM	2.06151398172429e-05	-0.0743663529970402
PPP1R11	2.12047628397415e-05	0.00879054508598226
TPGS1	2.25274331083884e-05	0.0111814687217791
MED13L	2.42968716939727e-05	0.0048383522040043
SNX27	2.45930039721364e-05	0.00930197220134754
HNRNPH2	2.52655644655955e-05	0.00627431093601383
XRN2	2.52692187457805e-05	0.00476699708691508
SP100	2.67683027914558e-05	0.00788656444722968
RBM8A	2.70224109782442e-05	0.00699755755300424
SEC62	2.74167679835605e-05	-0.0726461371995599
YWHAG	2.85791786344074e-05	-0.0603126678173078
PPM1M	2.87479195216614e-05	0.00897131329300987
RBP7	2.89921417296297e-05	-0.034217127699586
TMEM50A	3.06510464108166e-05	-0.0614445450545806
CREG1	3.06738787446836e-05	-0.0648598278993047
CWC15	3.06738787446836e-05	0.00423858808175626
SIRT7	3.11516574090655e-05	0.00308708502359728
GPR65	3.17100518317401e-05	0.00809862743788936
TPR	3.30929315146098e-05	0.0074172760380512
MTCH1	3.61115260156034e-05	-0.00305938176533349
PSMD8	3.66742777344959e-05	0.0104600437025446
VDAC2	3.69556138725651e-05	0.00754136947127237
FOXO3	3.79526054774696e-05	-0.0622239242561912
RAD21	3.90186996408147e-05	0.00419150840034199
SLC8A1	3.93344111037865e-05	0.00866873187942885
MPP1	3.97031404309118e-05	-0.0689742635030888
KRTCAP2	4.02710033304318e-05	-0.0606052415583114
SERPINB6	4.14634522079412e-05	0.00470425253909157
HK1	4.19026579908917e-05	-0.00090581452626326
ARHGEF1	4.5308458438559e-05	0.000141202372377025
CTSZ	4.54944734717557e-05	0.015569749336289
TUBA1C	4.86235734543945e-05	-0.066113089247314
NXF1	4.86399655537811e-05	-0.000807195429084029
CARD8	5.1023316588914e-05	0.00215795402183866
ITPK1	5.18597694230823e-05	0.00828273138292684
SUCLG1	5.33108322020293e-05	0.00740555742843935
PDXK	5.41026378875276e-05	-0.0648931125503914
C1D	5.46797938906428e-05	0.00861322081796656
CDV3	5.57771333764999e-05	-0.0571733906575596
OTUD1	5.58198005586987e-05	0.0489657850445725
RTF1	5.64455143176028e-05	0.00228577266674712
SLC66A2	5.77166298912075e-05	0.00995668187071586
SEPTIN7	5.825880188459e-05	-0.0707371350063509
ETHE1	6.02995762669605e-05	-0.0662486506330391
HNRNPUL2	6.12641498677643e-05	0.00811998935062974
PTPN2	6.14662639189213e-05	0.00614489788419659
FKBP15	6.63946197656955e-05	0.00946464702810978
ITGB1	6.94641215586484e-05	-0.0715631373271923
LSM2	6.9889778011938e-05	0.00527262933918432
RAC2	7.38932757174654e-05	0.010796794910916
C18orf32	7.54587343599122e-05	0.00444302689717568
PSMC5	7.55586891696831e-05	0.00500309936070897
CCR1	7.76727956290256e-05	-0.0571077243591972
KDELR2	7.96392551029795e-05	-0.000176806398846652
NCKAP1L	8.02259496133573e-05	0.00150257812233379
GNA13	8.19149998193912e-05	0.000544219592449213
DENND10	8.27352186513672e-05	-0.00961933008293514
MFSD10	8.27583540323869e-05	-0.0523852323204729
PSMA5	8.2774761307159e-05	0.0116172567759414
FERMT3	8.40159816634534e-05	-0.0583433300253398
MARCH2	8.46544710266063e-05	-0.0139054594332834
U2AF2	8.65599129184675e-05	0.00103086771179672
NSD1	8.88063420765125e-05	0.002255956031747
LSM3	8.90746368894641e-05	0.00223358804063767
ERICH1	9.17634374378798e-05	-0.000243988574131215
BIRC6	9.75208974619352e-05	0.00401776741956145
SRP19	0.000101885346820141	-0.065072599231613
MYO1F	0.000103156315586182	-0.0025415123211161
CACYBP	0.000103653394068924	0.0071855736057963
MEF2D	0.000105952847676381	-0.00563731109627574
NDUFS3	0.000112029777820376	0.00211179796692229
PAXBP1	0.00011350146212185	0.00264146035672957
ARL8A	0.000117078993678978	-0.00108514361353496
DENND4B	0.000119260259892123	2.51347008728975e-05
RNF144B	0.000121842441673417	0.00825386548019885
POLR2G	0.000122263063445317	0.00654478892213417
HNRNPD	0.00012374850757729	0.00451202480870694
TNIP1	0.00012374850757729	-0.00146867725816324
JPT1	0.000130324738612595	0.000222163028308908
FLOT2	0.000134755919310934	-0.051810478492428
DDRGK1	0.000139223784068643	0.00308747618431171
CITED4	0.000140458300182267	-0.0643231849681467
CD47	0.000141412622843449	0.00560287023859407
CCPG1	0.000144819935147141	-0.0587453716642944
CD302	0.000147567205853225	0.00309500926112904
ZNF106	0.000152715434439674	0.00641705498008194
GNAI3	0.000156161051963446	0.00723265432040121
UBE2A	0.000159738720506639	0.00957627518248416
PLEKHB2	0.000161950913959695	3.09889478712355e-05
CHP1	0.00016543360243947	-0.0594708361204712
MORF4L1	0.000166165587814182	0.00569667949045072
ARHGAP26	0.000175187346162171	0.00389193451337433
EIF6	0.000177572296927592	0.00613462029356893
GOLGB1	0.000177980206159921	-0.00316772496415646
MRPS18C	0.000183228310269093	0.0105397125854472
MRPL21	0.000183688865303181	0.00534810591256152
PFDN2	0.000186028563996318	-0.00524596218196105
PLEKHM2	0.000197523195889	0.00643320346443016
USP16	0.000218299035050752	0.00526073779508268
TMED5	0.00022464991923152	-0.0657583307852286
TASOR	0.000243961881551889	0.0118331948647713
PSMA2	0.000245695144273213	0.00385490097390861
KRAS	0.000262551387728513	0.00124867679048513
FNDC3B	0.000274200818824203	-0.0466261871565528
PICALM	0.000276664534843924	0.00625480958806746
PDCD5	0.000277690878843103	-0.00552264763488819
ADSS	0.0002863197932537	0.00150645649890324
CTBP1	0.000290158480272875	0.00372415641819923
RHBDF2	0.00030520595576666	0.00693902618255343
ATP2B1	0.000312874989388862	-0.123874117552622
LMAN2	0.000323982159314423	-0.000297428359604113
TRAPPC5	0.000330010005534718	0.00807013304288673
ABI1	0.000337046113351704	0.00316109381657192
PLXNC1	0.000351796699269456	0.00539835623700391
PPIB	0.00036132560769452	-0.0600184094908109
DNM2	0.00036462227412088	-0.00260959298977659
LSM6	0.00036669864076717	-0.00433144462904389
CDC42SE1	0.000372880453162514	-0.000897277496984983
SF3B6	0.000381509350117254	-0.00231182390455908
AP5B1	0.000385930901723013	0.00489432079400498
ATP1B3	0.000387505893333431	-0.000627372178932772
BLOC1S6	0.00038760481727292	0.0016311182716533
[truncated: 700 more rows]
