# Supplementary material for: Longitudinal single cell atlas identifies complex temporal relationship between type I interferon response and COVID-19 severity
Source: Nat Commun. 2024 Jan 18;15:567. doi: 10.1038/s41467-023-44524-0 (PMC10796319; doi:10.1038/s41467-023-44524-0)
Supplement: Supplementary file 12 — Source Data [file 41467_2023_44524_MOESM12_ESM.zip › Source Data/Figure3F_scatterplot_IFN_alpha_source_data.txt]

ISG.scale	IFN-alpha.scale
-0.942834580780616	-0.488138790441837
-0.987518134406575	-0.488138790441837
-0.823111443475989	-0.488138790441837
1.07576918609883	-0.488138790441837
-1.25608415242341	-0.488138790441837
1.03278856630796	2.16383438413527
-1.17779573032751	-0.488138790441837
0.609028305791831	-0.0731532321781593
0.428498402019829	0.433280180624015
-0.738789295450811	0.000409310812653101
0.170882179464226	3.56061537773943
-0.761331673289344	-0.488138790441837
-1.34200211349262	-0.488138790441837
-0.825050894672167	-0.403446663739614
-0.13106737940985	-0.463044826974511
0.516906470282849	2.23298787304625
0.189742913363411	-0.327380586979284
0.16844225286469	-0.281113591836403
-1.24022524545177	-0.488138790441837
-1.02851534176401	-0.486570417725129
1.94413854634604	0.412891335306813
1.02845295205508	-0.103103288490064
-0.0400972047565608	-0.488138790441837
-1.23660234442748	-0.488138790441837
0.348119823763141	-0.365021532180272
2.29009002711487	-0.0772251386643846
0.296502292416096	-0.386978750214182
-0.408050510451373	-0.488138790441837
-0.291044141506428	-0.487354604083483
-0.795249800160484	-0.488138790441837
0.99228801357732	-0.190932160625703
0.433328793994841	-0.204263328717719
-1.07622486753981	-0.488138790441837
-1.24370473626936	-0.488138790441837
0.911266741171978	0.122742382715864
0.234852195212857	-0.320322909754099
-0.978852815397774	-0.488138790441837
0.863918883220245	-0.395604800156075
1.11017529242185	-0.352474550446609
0.486672970678449	-0.202694956001011
0.0920294336146224	-0.197134750851316
0.737019959813456	0.836226533504791
-0.0409815000360788	-0.488138790441837
2.36574508119231	1.15840957725313
1.07117627753364	1.01736170107703
0.820123110786852	1.41823461268583
0.639373027527419	-0.461413929511079
-0.842365739962263	-0.488138790441837
-1.09143935549456	-0.488138790441837
1.29423065945864	2.60897055986131
-1.31072965376842	-0.488138790441837
0.239863035626247	0.650417599553035
0.17246336137553	-0.113536040282509
-0.57422229828881	-0.488138790441837
-1.16230927584298	-0.488138790441837
-0.636585569321779	-0.488138790441837
-0.421771997598985	-0.488138790441837
0.0207027170023908	-0.488138790441837
-0.088504633376386	-0.488138790441837
0.584047967564842	-0.298095335631283
-0.978988474949911	-0.488138790441837
-1.06380657666974	-0.488138790441837
0.749109693711169	-0.488138790441837
-0.662347425256804	-0.488138790441837
-1.15099345513293	-0.488138790441837
1.67873428905354	0.949064834602511
0.631692287898411	-0.488138790441837
1.314632702729	5.27327838438439
0.0881591528404659	-0.394820613797721
-1.19234107451936	-0.488138790441837
1.23716493182596	-0.488138790441837
0.420166601229371	0.810473818992249
1.00044198495366	0.763422637491014
1.29426455671083	-0.390899682005951
-1.12859485754986	-0.488138790441837
-1.26464779087182	-0.488138790441837
0.419536208770861	0.0678493376310899
0.974556373643465	-0.257588001085785
-1.06213060411143	-0.488138790441837
0.188633348579967	-0.434814118073771
0.526139882533288	2.22593019582107
-1.17488035991766	-0.488138790441837
-0.866512086274211	-0.488138790441837
