# Supplementary material for: Longitudinal single cell atlas identifies complex temporal relationship between type I interferon response and COVID-19 severity
Source: Nat Commun. 2024 Jan 18;15:567. doi: 10.1038/s41467-023-44524-0 (PMC10796319; doi:10.1038/s41467-023-44524-0)
Supplement: Supplementary file 12 — Source Data [file 41467_2023_44524_MOESM12_ESM.zip › Source Data/Figure4G_boxplot_source_data.txt]

type	days	gene
Mild1_nonpro	Day1-4	1.30932234974216
Mild1_nonpro	Day1-4	0.63640893859518
Mild1_nonpro	Day1-4	0.783458476542711
Mild1_nonpro	Day1-4	0.581006399410506
Mild1_nonpro	Day1-4	2.95243265464612
Mild1_nonpro	Day1-4	0.762429507636668
Mild1_nonpro	Day1-4	-0.271649328441189
Mild1_nonpro	Day1-4	0.353479363862712
Mild1_nonpro	Day1-4	-0.499407198959482
Mild1_nonpro	Day1-4	-0.340479915078188
Mild1_nonpro	Day1-4	2.21589074550308
Mild1_nonpro	Day1-4	0.57452174054388
Mild1_nonpro	Day1-4	-0.41023835542697
Mild1_nonpro	Day5-8	-0.640902019025366
Mild1_nonpro	Day5-8	0.296343417180823
Mild1_nonpro	Day5-8	-0.491730495592588
Mild1_nonpro	Day5-8	-0.964112090449859
Mild1_nonpro	Day5-8	-0.370227516042603
Mild1_nonpro	Day5-8	-0.787968936657694
Mild1_nonpro	Day5-8	-0.823073688041365
Mild1_nonpro	Day5-8	-0.618350663786041
Mild1_nonpro	Day5-8	-0.266946156067903
Mild1_nonpro	Day5-8	0.0172894272984299
Mild1_nonpro	Day5-8	-0.559463172687771
Mild1_nonpro	Day5-8	1.48524800106445
Mild1_nonpro	Day5-8	1.64663408312205
Mild1_nonpro	Day5-8	0.735152858666528
Mild1_nonpro	Day5-8	-0.18504821292723
Mild1_nonpro	Day5-8	0.339370329758223
Mild1_nonpro	Day5-8	-0.686067157357635
Mild1_nonpro	Day5-8	1.33365050512066
Mild1_nonpro	Day5-8	-0.748869311346165
Mild1_nonpro	Day5-8	1.17934535468258
Mild1_nonpro	Day9-14	-0.928591013603511
Mild1_nonpro	Day9-14	1.06506492838341
Mild1_nonpro	Day9-14	-0.743575395761489
Mild1_nonpro	Day9-14	0.396439981670611
Mild1_nonpro	Day9-14	-0.771916553541299
Mild1_nonpro	Day9-14	-0.851857104359993
Mild1_nonpro	Day9-14	-0.908924993990266
Mild1_nonpro	Day9-14	-0.732856387736033
Mild1_nonpro	Day9-14	-0.793586990675379
Mild1_nonpro	Day9-14	-0.784265149646461
Mild1_nonpro	Day9-14	-0.703048538046277
Mild1_nonpro	Day9-14	-0.66634594944991
Mild1_nonpro	Day9-14	-0.745389334561507
Mild1_nonpro	Day9-14	-0.668099354047923
Mild1_nonpro	Day9-14	-0.0855684103224898
Mild1_nonpro	Day9-14	-0.592238266404844
Mild1_nonpro	Day9-14	0.0317212769212796
Mild1_nonpro	Day9-14	-0.804147760735674
Mild1_nonpro	>Day14	-0.774713258202822
Mild1_nonpro	>Day14	-0.88177950944108
Mild1_nonpro	>Day14	-0.693792740109411
Mild1_nonpro	>Day14	-0.755861514220145
Mild1_nonpro	>Day14	-0.530594763707507
Mild1_nonpro	>Day14	-0.859027296033365
Mild1_nonpro	>Day14	-0.856246309964873
Mild1_nonpro	>Day14	-0.749552541125819
Mild1_nonpro	>Day14	-0.688175372854409
Mild1_nonpro	>Day14	-0.763605431756333
Mild1_nonpro	>Day14	-0.7765897815741
Mild1_nonpro	>Day14	-0.721724725468199
Mild2_nonpro	Day1-4	0.937143720299161
Mild2_nonpro	Day1-4	0.546350623323597
Mild2_nonpro	Day1-4	0.360875085553693
Mild2_nonpro	Day1-4	-0.826859924222992
Mild2_nonpro	Day1-4	-0.15473762168189
Mild2_nonpro	Day1-4	1.52496727186266
Mild2_nonpro	Day5-8	-0.790443344939193
Mild2_nonpro	Day5-8	-0.735994641660576
Mild2_nonpro	Day5-8	1.24232381217604
Mild2_nonpro	Day5-8	0.54887534331977
Mild2_nonpro	Day5-8	1.04260657683274
Mild2_nonpro	Day5-8	0.840104988020688
Mild2_nonpro	Day5-8	0.64762729142616
Mild2_nonpro	Day5-8	-0.939185508876826
Mild2_nonpro	Day5-8	-0.414165768718382
Mild2_nonpro	Day5-8	-0.307941324818838
Mild2_nonpro	Day5-8	1.03193824699279
Mild2_nonpro	Day5-8	-0.775022112601374
Mild2_nonpro	Day5-8	1.99089627435435
Mild2_nonpro	Day5-8	0.983411114759241
Mild2_nonpro	Day5-8	0.594159518238738
Mild2_nonpro	Day5-8	-0.145413341145971
Mild2_nonpro	Day5-8	1.20254764242409
Mild2_nonpro	Day5-8	1.72645703241286
Mild2_nonpro	Day5-8	1.12963029342057
Mild2_nonpro	Day9-14	0.580549235635494
Mild2_nonpro	Day9-14	-0.948209146642327
Mild2_nonpro	Day9-14	1.26971243928232
Mild2_nonpro	Day9-14	-0.869261901141885
Mild2_nonpro	Day9-14	0.363828296611655
Mild2_nonpro	Day9-14	-0.966048242309703
Mild2_nonpro	Day9-14	0.61277395806337
Mild2_nonpro	Day9-14	0.728917074431422
Mild2_nonpro	Day9-14	-0.90998316806457
Mild2_nonpro	Day9-14	-0.628285351110869
Mild2_nonpro	Day9-14	-0.88246402095437
Mild2_nonpro	Day9-14	-0.566186802805595
Mild2_nonpro	Day9-14	-0.301632177588593
Mild2_nonpro	Day9-14	-0.0168566711633548
Mild2_nonpro	Day9-14	-0.913466233257041
Mild2_nonpro	Day9-14	0.421813711580343
Mild2_nonpro	Day9-14	-0.554941243671599
Mild2_nonpro	Day9-14	-0.620589070450481
Mild2_nonpro	Day9-14	-0.759141466271329
Mild2_nonpro	Day9-14	-0.801115730195884
Mild2_nonpro	Day9-14	-0.722004394610333
Mild2_nonpro	>Day14	-0.70744238870326
Mild2_nonpro	>Day14	-0.866452940076655
Mild2_nonpro	>Day14	-0.812759859185279
Mild2_nonpro	>Day14	-0.71760830674039
Mild2_nonpro	>Day14	-0.836446810577511
Mild2_nonpro	>Day14	-0.707319887861288
Mild2_nonpro	>Day14	-0.688598654621452
Mild2_nonpro	>Day14	-0.698787695885892
Mild2_nonpro	>Day14	-0.60680692982047
Mild2_nonpro	>Day14	-0.632198931067698
Moderate_nonpro	Day1-4	1.8460626967704
Moderate_nonpro	Day1-4	0.289197906602912
Moderate_nonpro	Day5-8	1.21942333594811
Moderate_nonpro	Day5-8	0.86116370710539
Moderate_nonpro	Day5-8	-0.725233231772437
Moderate_nonpro	Day5-8	1.27573954180162
Moderate_nonpro	Day9-14	-0.612038092414647
Moderate_nonpro	Day9-14	-0.627575017310637
Moderate_nonpro	Day9-14	-0.502633472565194
Moderate_nonpro	Day9-14	1.38112750923406
Moderate_nonpro	Day9-14	2.12379520438414
Moderate_nonpro	Day9-14	-0.579145335227185
Moderate_nonpro	Day9-14	-0.533956527871607
Moderate_nonpro	Day9-14	-0.698272676962384
Moderate_nonpro	Day9-14	-0.0251008504646583
Moderate_nonpro	>Day14	-0.67223270586212
Moderate_nonpro	>Day14	-0.860010215182953
Moderate_nonpro	>Day14	-0.692010937906556
Moderate_nonpro	>Day14	-0.717306013441257
Moderate_nonpro	>Day14	-0.738944436200172
Moderate_nonpro	>Day14	-0.711101143053726
Severe	Day5-8	-0.714533183649378
Severe	Day5-8	1.43518231848417
Severe	Day5-8	0.204038845157757
Severe	Day5-8	-0.0575958597839607
Severe	Day9-14	-0.725026113844399
Severe	Day9-14	-0.731336979103474
Severe	Day9-14	0.786346975079912
Severe	Day9-14	2.67638160408147
Severe	Day9-14	-0.755585104938363
Severe	Day9-14	0.166380534624919
Severe	Day9-14	-0.586406503633995
Severe	>Day14	-0.785972357496783
Severe	>Day14	-0.681511492160665
Critical	Day5-8	0.0190331535489288
Critical	Day5-8	-0.739118898798499
Critical	Day5-8	-0.596972077843848
Critical	Day5-8	0.238038506181486
Critical	Day5-8	0.22477718709367
Critical	Day9-14	-0.737770579367862
Critical	Day9-14	-0.280837109087118
Critical	Day9-14	-0.239246043925318
Critical	Day9-14	-0.7864592035419
Critical	Day9-14	0.71887594153844
Critical	Day9-14	-0.866199038682752
Critical	Day9-14	-0.285296397513664
Critical	Day9-14	-0.596855031866474
Critical	Day9-14	-0.630678924370446
Critical	>Day14	-0.648923198713555
Critical	>Day14	-0.670271800086788
Critical	>Day14	-0.548346350691435
Critical	>Day14	-0.669667493892927
Critical	>Day14	-0.748866983175259
Critical	>Day14	-0.733112565369757
Critical	>Day14	-0.584007720501591
Critical	>Day14	-0.661144723686834
Critical	>Day14	-0.719894497618027
Mild1_pro1	Day1-4	1.2101738
Mild1_pro1_next_stage	Day1-4	-0.3862924
Mild1_pro2	Day1-4	2.2121290
Mild1_pro2_next_stage	Day5-8	0.5076076
Mild1_pro3	Day1-4	2.5024216
Mild1_pro3_next_stage	Day5-8	0.1936722
Mild1_pro4	Day1-4	1.8328203
Mild1_pro4_next_stage	Day9-14	-0.6984993
Mild1_pro5	Day5-8	1.3780966
Mild1_pro5_next_stage	Day9-14	0.5038667
Mild1_pro6	Day5-8	1.4262074
Mild1_pro6_next_stage	>Day14	-0.6228996
Mild1_pro7	Day5-8	1.7775531
Mild1_pro7_next_stage	Day9-14	-0.5791453
Mild2_pro1	Day5-8	-0.05397158
Mild2_pro1_next_stage	Day9-14	-0.50263347
Mild2_pro2	Day5-8	1.95434775
Mild2_pro3	Day5-8	1.36394839
Mild2_pro3_next_stage	Day9-14	-0.69827268
Mild2_pro4	Day5-8	1.95098688
Mild2_pro4_next_stage	Day5-8	1.27573954
