# Supplementary material for: Longitudinal single cell atlas identifies complex temporal relationship between type I interferon response and COVID-19 severity
Source: Nat Commun. 2024 Jan 18;15:567. doi: 10.1038/s41467-023-44524-0 (PMC10796319; doi:10.1038/s41467-023-44524-0)
Supplement: Supplementary file 12 — Source Data [file 41467_2023_44524_MOESM12_ESM.zip › Source Data/Figure3G_boxrplot_IP-10_source_data.txt]

type	zscore
progressor	0.400843117241471
progressor	1.61281505935727
progressor	2.35188352789768
progressor	-0.175848893587226
progressor	1.17620581640595
progressor	1.18804557907801
progressor	0.829885148442124
progressor	1.65166574881682
progressor	0.26673800911898
progressor	-1.36840928842363
non-progressor	-0.437594703140451
non-progressor	-0.408010469613684
non-progressor	-0.619494107205338
non-progressor	-0.594343413713763
non-progressor	-0.232507006220624
non-progressor	-0.0370940119499419
non-progressor	-0.80579096611284
non-progressor	-0.663877915221255
non-progressor	-0.78378054727062
non-progressor	-0.78378054727062
non-progressor	-0.852171189152869
non-progressor	1.8577884960955
non-progressor	0.170963569867315
non-progressor	2.1567015824792
non-progressor	1.29594879552135
non-progressor	-0.653033935883193
non-progressor	-1.12830470449166
non-progressor	-0.454163506718789
non-progressor	-0.457403409706091
non-progressor	0.500489749212858
non-progressor	-0.737187055644233
non-progressor	0.49907480519491
non-progressor	0.101932835029071
non-progressor	0.135336999243376
non-progressor	0.212202332409118
non-progressor	-0.893285425381966
non-progressor	-0.202329490610404
non-progressor	0.446672295826047
non-progressor	-0.695399217418313
non-progressor	-1.09309208709678
non-progressor	-0.804706614347482
non-progressor	-0.48240449314191
non-progressor	0.798312300031512
non-progressor	2.64073426390867
non-progressor	-0.0106052624870462
non-progressor	-1.33421445822383
non-progressor	0.131776747552858
