# Supplementary material for: Longitudinal single cell atlas identifies complex temporal relationship between type I interferon response and COVID-19 severity
Source: Nat Commun. 2024 Jan 18;15:567. doi: 10.1038/s41467-023-44524-0 (PMC10796319; doi:10.1038/s41467-023-44524-0)
Supplement: Supplementary file 12 — Source Data [file 41467_2023_44524_MOESM12_ESM.zip › Source Data/Figure5C_source_data.txt]

sampleBatch	cell.annotation	severity	proportion
1_CG32	CD14 Mono	Critical	91.6666666666667
1_CG32	CD16 Mono	Critical	8.33333333333333
1_CG32	IM Mono	Critical	0
1_CG32	cDC	Critical	0
1_CG38	CD14 Mono	Mild1	65.6716417910448
1_CG38	IM Mono	Mild1	19.4029850746269
1_CG38	CD16 Mono	Mild1	7.46268656716418
1_CG38	cDC	Mild1	7.46268656716418
10_CG100	CD14 Mono	Severe	68.4713375796178
10_CG100	IM Mono	Severe	17.1974522292994
10_CG100	CD16 Mono	Severe	13.3757961783439
10_CG100	cDC	Severe	0.955414012738854
10_CG15	CD14 Mono	Mild2	79.5180722891566
10_CG15	IM Mono	Mild2	15.0602409638554
10_CG15	CD16 Mono	Mild2	2.40963855421687
10_CG15	cDC	Mild2	3.01204819277108
10_CG2	CD14 Mono	Mild2	81.5217391304348
10_CG2	IM Mono	Mild2	10.8695652173913
10_CG2	CD16 Mono	Mild2	5.43478260869565
10_CG2	cDC	Mild2	2.17391304347826
10_CG24	CD14 Mono	Mild2	82.0930232558139
10_CG24	IM Mono	Mild2	10.2325581395349
10_CG24	CD16 Mono	Mild2	6.04651162790698
10_CG24	cDC	Mild2	1.62790697674419
10_CG51	CD14 Mono	Mild2	74.6478873239437
10_CG51	IM Mono	Mild2	14.7887323943662
10_CG51	CD16 Mono	Mild2	7.04225352112676
10_CG51	cDC	Mild2	3.52112676056338
10_CG55	CD14 Mono	Mild1	76.8421052631579
10_CG55	IM Mono	Mild1	15.7894736842105
10_CG55	CD16 Mono	Mild1	6.31578947368421
10_CG55	cDC	Mild1	1.05263157894737
10_CG66	CD14 Mono	Mild2	57.4712643678161
10_CG66	CD16 Mono	Mild2	37.9310344827586
10_CG66	cDC	Mild2	4.59770114942529
10_CG66	IM Mono	Mild2	0
10_CG69	CD14 Mono	Moderate	66.4451827242525
10_CG69	IM Mono	Moderate	20.9302325581395
10_CG69	CD16 Mono	Moderate	7.9734219269103
10_CG69	cDC	Moderate	4.65116279069767
10_CG96	CD14 Mono	Critical	93.168880455408
10_CG96	IM Mono	Critical	3.79506641366224
10_CG96	CD16 Mono	Critical	3.03605313092979
10_CG96	cDC	Critical	0
11_CG104	CD14 Mono	Mild2	84.6938775510204
11_CG104	IM Mono	Mild2	10.7142857142857
11_CG104	CD16 Mono	Mild2	4.08163265306122
11_CG104	cDC	Mild2	0.510204081632653
11_CG14	CD14 Mono	Mild2	83.0409356725146
11_CG14	IM Mono	Mild2	8.7719298245614
11_CG14	CD16 Mono	Mild2	5.26315789473684
11_CG14	cDC	Mild2	2.92397660818713
11_CG22	CD14 Mono	Mild2	81.8181818181818
11_CG22	IM Mono	Mild2	8.13397129186603
11_CG22	CD16 Mono	Mild2	3.34928229665072
11_CG22	cDC	Mild2	6.69856459330144
11_CG36	CD14 Mono	Mild1	79.0909090909091
11_CG36	IM Mono	Mild1	10
11_CG36	CD16 Mono	Mild1	3.63636363636364
11_CG36	cDC	Mild1	7.27272727272727
11_CG41	CD14 Mono	Critical	90.7692307692308
11_CG41	IM Mono	Critical	2.56410256410256
11_CG41	CD16 Mono	Critical	4.61538461538461
11_CG41	cDC	Critical	2.05128205128205
11_CG46	CD14 Mono	Mild1	79.6703296703297
11_CG46	IM Mono	Mild1	9.89010989010989
11_CG46	CD16 Mono	Mild1	8.79120879120879
11_CG46	cDC	Mild1	1.64835164835165
11_CG49	CD14 Mono	Mild2	83.4355828220859
11_CG49	IM Mono	Mild2	7.36196319018405
11_CG49	CD16 Mono	Mild2	6.13496932515337
11_CG49	cDC	Mild2	3.06748466257669
11_CG88	CD14 Mono	Severe	97.1223021582734
11_CG88	CD16 Mono	Severe	2.15827338129496
11_CG88	cDC	Severe	0.719424460431655
11_CG88	IM Mono	Severe	0
11_CG93	CD14 Mono	Mild2	85.1282051282051
11_CG93	IM Mono	Mild2	7.69230769230769
11_CG93	CD16 Mono	Mild2	6.66666666666667
11_CG93	cDC	Mild2	0.512820512820513
11_CG94	CD14 Mono	Moderate	82.9787234042553
11_CG94	IM Mono	Moderate	10.6382978723404
11_CG94	CD16 Mono	Moderate	6.38297872340426
11_CG94	cDC	Moderate	0
11_CG96	CD14 Mono	Critical	86.5628042843233
11_CG96	IM Mono	Critical	1.75267770204479
11_CG96	CD16 Mono	Critical	11.3924050632911
11_CG96	cDC	Critical	0.292112950340798
12_CG102	CD14 Mono	Critical	77.2151898734177
12_CG102	IM Mono	Critical	8.35443037974684
12_CG102	CD16 Mono	Critical	12.4050632911392
12_CG102	cDC	Critical	2.0253164556962
12_CG38	CD14 Mono	Mild1	72.264631043257
12_CG38	IM Mono	Mild1	16.5394402035623
12_CG38	CD16 Mono	Mild1	6.61577608142494
12_CG38	cDC	Mild1	4.58015267175572
12_CG44	CD14 Mono	Mild2	81.6537467700258
12_CG44	IM Mono	Mild2	12.4031007751938
12_CG44	CD16 Mono	Mild2	4.90956072351421
12_CG44	cDC	Mild2	1.03359173126615
12_CG45	CD14 Mono	Mild2	64.6706586826347
12_CG45	IM Mono	Mild2	7.18562874251497
12_CG45	CD16 Mono	Mild2	26.0479041916168
12_CG45	cDC	Mild2	2.09580838323353
12_CG48	CD14 Mono	Mild1	76.027397260274
12_CG48	CD16 Mono	Mild1	21.9178082191781
12_CG48	cDC	Mild1	2.05479452054795
12_CG48	IM Mono	Mild1	0
12_CG81	CD14 Mono	Moderate	77.3333333333333
12_CG81	IM Mono	Moderate	9.33333333333333
12_CG81	CD16 Mono	Moderate	13.3333333333333
12_CG81	cDC	Moderate	0
12_CG88	CD14 Mono	Severe	85.4700854700855
12_CG88	IM Mono	Severe	6.98005698005698
12_CG88	CD16 Mono	Severe	5.84045584045584
12_CG88	cDC	Severe	1.70940170940171
12_CG92	CD14 Mono	Mild2	75.1243781094527
12_CG92	IM Mono	Mild2	18.407960199005
12_CG92	CD16 Mono	Mild2	4.72636815920398
12_CG92	cDC	Mild2	1.74129353233831
13_CG101	CD14 Mono	Critical	73.9690721649485
13_CG101	IM Mono	Critical	13.4020618556701
13_CG101	CD16 Mono	Critical	11.0824742268041
13_CG101	cDC	Critical	1.54639175257732
13_CG16	CD14 Mono	Mild1	72.2772277227723
13_CG16	IM Mono	Mild1	14.3564356435644
13_CG16	CD16 Mono	Mild1	8.41584158415842
13_CG16	cDC	Mild1	4.95049504950495
13_CG23	CD14 Mono	Mild2	76.4478764478765
13_CG23	IM Mono	Mild2	9.65250965250965
13_CG23	CD16 Mono	Mild2	13.5135135135135
13_CG23	cDC	Mild2	0.386100386100386
13_CG38	CD14 Mono	Mild1	68.9655172413793
13_CG38	IM Mono	Mild1	17.5287356321839
13_CG38	CD16 Mono	Mild1	10.3448275862069
13_CG38	cDC	Mild1	3.16091954022989
13_CG42	CD14 Mono	Mild2	83.0827067669173
13_CG42	IM Mono	Mild2	9.3984962406015
13_CG42	CD16 Mono	Mild2	4.88721804511278
13_CG42	cDC	Mild2	2.63157894736842
13_CG48	CD14 Mono	Mild2	82.9059829059829
13_CG48	IM Mono	Mild2	13.6752136752137
13_CG48	CD16 Mono	Mild2	2.56410256410256
13_CG48	cDC	Mild2	0.854700854700855
13_CG51	CD14 Mono	Mild2	76.0233918128655
13_CG51	IM Mono	Mild2	12.8654970760234
13_CG51	CD16 Mono	Mild2	7.60233918128655
13_CG51	cDC	Mild2	3.50877192982456
13_CG55	CD14 Mono	Mild1	66.8367346938775
13_CG55	IM Mono	Mild1	21.9387755102041
13_CG55	CD16 Mono	Mild1	8.16326530612245
13_CG55	cDC	Mild1	3.06122448979592
13_CG62	CD14 Mono	Critical	98.1818181818182
13_CG62	cDC	Critical	1.81818181818182
13_CG62	IM Mono	Critical	0
13_CG62	CD16 Mono	Critical	0
13_CG79	CD14 Mono	Mild2	73.0496453900709
13_CG79	IM Mono	Mild2	21.2765957446809
13_CG79	CD16 Mono	Mild2	3.19148936170213
13_CG79	cDC	Mild2	2.4822695035461
13_CG86	CD14 Mono	Severe	94.5121951219512
13_CG86	IM Mono	Severe	4.26829268292683
13_CG86	CD16 Mono	Severe	1.21951219512195
13_CG86	cDC	Severe	0
13_CG92	CD14 Mono	Mild2	89.7163120567376
13_CG92	IM Mono	Mild2	5.31914893617021
13_CG92	CD16 Mono	Mild2	3.36879432624113
13_CG92	cDC	Mild2	1.59574468085106
14_C-T031-1	CD14 Mono	Mild2	70.5479452054795
14_C-T031-1	IM Mono	Mild2	19.1780821917808
14_C-T031-1	CD16 Mono	Mild2	9.58904109589041
14_C-T031-1	cDC	Mild2	0.684931506849315
14_CG112	CD14 Mono	Asymptomatic	68.0672268907563
14_CG112	IM Mono	Asymptomatic	14.2857142857143
14_CG112	CD16 Mono	Asymptomatic	10.0840336134454
14_CG112	cDC	Asymptomatic	7.56302521008403
14_CG21	CD14 Mono	Moderate	87.9310344827586
14_CG21	CD16 Mono	Moderate	12.0689655172414
14_CG21	IM Mono	Moderate	0
14_CG21	cDC	Moderate	0
14_CG25	CD14 Mono	Mild2	81.3397129186603
14_CG25	IM Mono	Mild2	14.8325358851675
14_CG25	CD16 Mono	Mild2	0.956937799043062
14_CG25	cDC	Mild2	2.87081339712919
14_CG30	CD14 Mono	Mild1	86.1788617886179
14_CG30	IM Mono	Mild1	8.13008130081301
14_CG30	CD16 Mono	Mild1	3.2520325203252
14_CG30	cDC	Mild1	2.4390243902439
14_CG37	CD14 Mono	Mild2	62.7906976744186
14_CG37	IM Mono	Mild2	16.2790697674419
14_CG37	CD16 Mono	Mild2	18.6046511627907
14_CG37	cDC	Mild2	2.32558139534884
14_CG44	CD14 Mono	Mild2	80.4878048780488
14_CG44	IM Mono	Mild2	11.3821138211382
14_CG44	CD16 Mono	Mild2	6.50406504065041
14_CG44	cDC	Mild2	1.6260162601626
14_CG47	CD14 Mono	Mild1	65.979381443299
14_CG47	IM Mono	Mild1	17.5257731958763
14_CG47	CD16 Mono	Mild1	8.24742268041237
14_CG47	cDC	Mild1	8.24742268041237
14_CG62	CD14 Mono	Critical	95.8333333333333
14_CG62	CD16 Mono	Critical	4.16666666666667
14_CG62	IM Mono	Critical	0
14_CG62	cDC	Critical	0
14_CG79	CD14 Mono	Mild2	67.0454545454545
14_CG79	IM Mono	Mild2	20.4545454545455
14_CG79	CD16 Mono	Mild2	10.7954545454545
14_CG79	cDC	Mild2	1.70454545454545
14_CG93	CD14 Mono	Moderate	72.9591836734694
14_CG93	IM Mono	Moderate	10.2040816326531
14_CG93	CD16 Mono	Moderate	15.8163265306122
14_CG93	cDC	Moderate	1.02040816326531
15_CG23	CD14 Mono	Mild2	79.6116504854369
15_CG23	IM Mono	Mild2	8.7378640776699
15_CG23	CD16 Mono	Mild2	10.6796116504854
15_CG23	cDC	Mild2	0.970873786407767
15_CG51	CD14 Mono	Mild1	55.2083333333333
15_CG51	IM Mono	Mild1	20.8333333333333
15_CG51	CD16 Mono	Mild1	22.9166666666667
15_CG51	cDC	Mild1	1.04166666666667
15_CG59	CD14 Mono	Mild1	87.2340425531915
15_CG59	IM Mono	Mild1	9.57446808510638
15_CG59	CD16 Mono	Mild1	1.06382978723404
15_CG59	cDC	Mild1	2.12765957446809
15_CG61	CD14 Mono	Critical	94.9367088607595
15_CG61	IM Mono	Critical	3.43580470162749
15_CG61	CD16 Mono	Critical	0.904159132007233
15_CG61	cDC	Critical	0.723327305605787
15_CG67	CD14 Mono	Mild1	78.9115646258503
15_CG67	IM Mono	Mild1	14.2857142857143
15_CG67	CD16 Mono	Mild1	2.72108843537415
15_CG67	cDC	Mild1	4.08163265306122
15_CG68	CD14 Mono	Mild1	82.0224719101124
15_CG68	IM Mono	Mild1	14.2322097378277
15_CG68	CD16 Mono	Mild1	1.87265917602996
15_CG68	cDC	Mild1	1.87265917602996
15_CG85	CD14 Mono	Mild1	81.0810810810811
15_CG85	IM Mono	Mild1	10.8108108108108
15_CG85	CD16 Mono	Mild1	6.30630630630631
15_CG85	cDC	Mild1	1.8018018018018
15_CG90	CD14 Mono	Moderate	58.1395348837209
15_CG90	IM Mono	Moderate	30.2325581395349
15_CG90	CD16 Mono	Moderate	9.30232558139535
15_CG90	cDC	Moderate	2.32558139534884
15_CG91	CD14 Mono	Mild2	94.8979591836735
15_CG91	CD16 Mono	Mild2	5.10204081632653
15_CG91	IM Mono	Mild2	0
15_CG91	cDC	Mild2	0
15_CG96	CD14 Mono	Critical	92.987012987013
15_CG96	IM Mono	Critical	0.25974025974026
15_CG96	CD16 Mono	Critical	6.23376623376623
15_CG96	cDC	Critical	0.519480519480519
16_C-N074-1	CD14 Mono	Mild2	63.8297872340426
16_C-N074-1	IM Mono	Mild2	23.4042553191489
16_C-N074-1	CD16 Mono	Mild2	10.6382978723404
16_C-N074-1	cDC	Mild2	2.12765957446809
16_CG17	CD14 Mono	Moderate	89.8809523809524
16_CG17	IM Mono	Moderate	8.33333333333333
16_CG17	cDC	Moderate	1.78571428571429
16_CG17	CD16 Mono	Moderate	0
16_CG21	CD14 Mono	Moderate	68.2464454976303
16_CG21	IM Mono	Moderate	13.2701421800948
16_CG21	CD16 Mono	Moderate	12.7962085308057
16_CG21	cDC	Moderate	5.68720379146919
16_CG27	CD14 Mono	Mild2	82.3529411764706
16_CG27	IM Mono	Mild2	13.9705882352941
16_CG27	CD16 Mono	Mild2	1.47058823529412
16_CG27	cDC	Mild2	2.20588235294118
16_CG37	CD14 Mono	Mild2	71.5953307392996
16_CG37	IM Mono	Mild2	14.0077821011673
16_CG37	CD16 Mono	Mild2	13.2295719844358
16_CG37	cDC	Mild2	1.16731517509728
16_CG61	CD14 Mono	Critical	83.5294117647059
16_CG61	CD16 Mono	Critical	16.4705882352941
16_CG61	IM Mono	Critical	0
16_CG61	cDC	Critical	0
16_CG65	CD14 Mono	Mild2	68
16_CG65	IM Mono	Mild2	21.3333333333333
16_CG65	CD16 Mono	Mild2	6.66666666666667
16_CG65	cDC	Mild2	4
16_CG68	CD14 Mono	Mild1	79.4573643410853
16_CG68	IM Mono	Mild1	13.7596899224806
16_CG68	CD16 Mono	Mild1	5.23255813953488
16_CG68	cDC	Mild1	1.55038759689922
16_CG95	CD14 Mono	Critical	99.2840095465394
16_CG95	IM Mono	Critical	0.477326968973747
16_CG95	CD16 Mono	Critical	0.238663484486873
16_CG95	cDC	Critical	0
17_CG103	CD14 Mono	Mild2	75.4464285714286
17_CG103	IM Mono	Mild2	11.6071428571429
17_CG103	CD16 Mono	Mild2	9.82142857142857
17_CG103	cDC	Mild2	3.125
17_CG110	CD14 Mono	Asymptomatic	69.281045751634
17_CG110	IM Mono	Asymptomatic	5.55555555555556
17_CG110	CD16 Mono	Asymptomatic	22.8758169934641
17_CG110	cDC	Asymptomatic	2.28758169934641
17_CG3	CD14 Mono	Mild1	76.6197183098592
17_CG3	CD16 Mono	Mild1	22.5352112676056
17_CG3	cDC	Mild1	0.845070422535211
17_CG3	IM Mono	Mild1	0
17_CG31	CD14 Mono	Mild2	82.843137254902
17_CG31	CD16 Mono	Mild2	16.1764705882353
17_CG31	cDC	Mild2	0.980392156862745
17_CG31	IM Mono	Mild2	0
17_CG6	CD14 Mono	Mild1	74.6606334841629
17_CG6	IM Mono	Mild1	13.1221719457014
17_CG6	CD16 Mono	Mild1	9.04977375565611
17_CG6	cDC	Mild1	3.16742081447964
17_CG7	CD14 Mono	Mild1	73.3681462140992
17_CG7	IM Mono	Mild1	8.61618798955614
17_CG7	CD16 Mono	Mild1	15.6657963446475
17_CG7	cDC	Mild1	2.34986945169713
17_CG83	CD14 Mono	Moderate	66.0839160839161
17_CG83	IM Mono	Moderate	17.1328671328671
17_CG83	CD16 Mono	Moderate	15.7342657342657
17_CG83	cDC	Moderate	1.04895104895105
17_CG9	CD14 Mono	Mild2	81.9477434679335
17_CG9	IM Mono	Mild2	9.97624703087886
17_CG9	CD16 Mono	Mild2	6.88836104513064
17_CG9	cDC	Mild2	1.18764845605701
17_CG95	CD14 Mono	Critical	100
17_CG95	IM Mono	Critical	0
17_CG95	CD16 Mono	Critical	0
17_CG95	cDC	Critical	0
18_CG13	CD14 Mono	Mild2	80.3418803418803
18_CG13	IM Mono	Mild2	13.6752136752137
18_CG13	CD16 Mono	Mild2	3.41880341880342
18_CG13	cDC	Mild2	2.56410256410256
18_CG21	CD14 Mono	Moderate	90.4761904761905
18_CG21	CD16 Mono	Moderate	9.52380952380952
18_CG21	IM Mono	Moderate	0
18_CG21	cDC	Moderate	0
18_CG24	CD14 Mono	Critical	91.4141414141414
18_CG24	IM Mono	Critical	0.757575757575758
18_CG24	CD16 Mono	Critical	7.57575757575758
18_CG24	cDC	Critical	0.252525252525253
18_CG3	CD14 Mono	Mild1	82.1276595744681
18_CG3	IM Mono	Mild1	14.468085106383
18_CG3	CD16 Mono	Mild1	1.70212765957447
18_CG3	cDC	Mild1	1.70212765957447
18_CG62	CD14 Mono	Moderate	81.7910447761194
18_CG62	IM Mono	Moderate	3.88059701492537
18_CG62	CD16 Mono	Moderate	14.3283582089552
18_CG62	cDC	Moderate	0
18_CG75	CD14 Mono	Mild2	85.2348993288591
18_CG75	IM Mono	Mild2	12.0805369127517
18_CG75	CD16 Mono	Mild2	2.68456375838926
18_CG75	cDC	Mild2	0
18_CG78	CD14 Mono	Mild2	70.2325581395349
18_CG78	IM Mono	Mild2	22.3255813953488
18_CG78	CD16 Mono	Mild2	6.97674418604651
18_CG78	cDC	Mild2	0.465116279069767
18_CG91	CD14 Mono	Mild2	89.4339622641509
18_CG91	IM Mono	Mild2	9.43396226415094
18_CG91	CD16 Mono	Mild2	1.13207547169811
18_CG91	cDC	Mild2	0
18_CG96	CD14 Mono	Critical	89.9408284023669
18_CG96	IM Mono	Critical	1.77514792899408
18_CG96	CD16 Mono	Critical	8.28402366863905
18_CG96	cDC	Critical	0
18_CG97	CD14 Mono	Severe	85.7142857142857
18_CG97	CD16 Mono	Severe	14.2857142857143
18_CG97	IM Mono	Severe	0
18_CG97	cDC	Severe	0
19_CG10	CD14 Mono	Moderate	90.3225806451613
19_CG10	CD16 Mono	Moderate	9.67741935483871
19_CG10	IM Mono	Moderate	0
19_CG10	cDC	Moderate	0
19_CG107	CD14 Mono	Mild1	61.1650485436893
19_CG107	IM Mono	Mild1	23.3009708737864
19_CG107	CD16 Mono	Mild1	12.1359223300971
19_CG107	cDC	Mild1	3.39805825242718
19_CG111	CD14 Mono	Asymptomatic	75.6756756756757
19_CG111	IM Mono	Asymptomatic	18.2432432432432
19_CG111	CD16 Mono	Asymptomatic	2.36486486486486
19_CG111	cDC	Asymptomatic	3.71621621621622
19_CG16	CD14 Mono	Mild1	63.3333333333333
19_CG16	IM Mono	Mild1	24.6666666666667
19_CG16	CD16 Mono	Mild1	8.66666666666667
19_CG16	cDC	Mild1	3.33333333333333
19_CG27	CD14 Mono	Mild2	100
19_CG27	IM Mono	Mild2	0
19_CG27	CD16 Mono	Mild2	0
19_CG27	cDC	Mild2	0
19_CG43	CD14 Mono	Mild2	62.3529411764706
19_CG43	IM Mono	Mild2	25.2941176470588
19_CG43	CD16 Mono	Mild2	8.82352941176471
19_CG43	cDC	Mild2	3.52941176470588
19_CG6	CD14 Mono	Mild1	67.9802955665025
19_CG6	IM Mono	Mild1	23.1527093596059
19_CG6	CD16 Mono	Mild1	7.38916256157635
19_CG6	cDC	Mild1	1.47783251231527
19_CG80	CD14 Mono	Mild2	71.6417910447761
19_CG80	IM Mono	Mild2	14.9253731343284
19_CG80	CD16 Mono	Mild2	11.9402985074627
19_CG80	cDC	Mild2	1.49253731343284
19_CG84	CD14 Mono	Moderate	70.0507614213198
19_CG84	IM Mono	Moderate	15.2284263959391
19_CG84	CD16 Mono	Moderate	14.2131979695431
19_CG84	cDC	Moderate	0.50761421319797
19_CG87	CD14 Mono	Severe	100
19_CG87	IM Mono	Severe	0
19_CG87	CD16 Mono	Severe	0
19_CG87	cDC	Severe	0
19_CG95	CD14 Mono	Critical	97.6008724100327
19_CG95	IM Mono	Critical	1.74482006543075
19_CG95	CD16 Mono	Critical	0.327153762268266
19_CG95	cDC	Critical	0.327153762268266
2_C-T147-1	CD14 Mono	Mild1	80.0273597811217
2_C-T147-1	IM Mono	Mild1	15.4582763337893
2_C-T147-1	CD16 Mono	Mild1	4.24076607387141
2_C-T147-1	cDC	Mild1	0.27359781121751
2_CG101	CD14 Mono	Mild2	74.6594005449591
2_CG101	IM Mono	Mild2	14.441416893733
2_CG101	CD16 Mono	Mild2	9.80926430517711
2_CG101	cDC	Mild2	1.08991825613079
2_CG105	CD14 Mono	Severe	83.4862385321101
2_CG105	IM Mono	Severe	11.0091743119266
2_CG105	CD16 Mono	Severe	4.58715596330275
2_CG105	cDC	Severe	0.917431192660551
2_CG41	CD14 Mono	Mild2	72.8448275862069
2_CG41	IM Mono	Mild2	6.03448275862069
2_CG41	CD16 Mono	Mild2	18.1034482758621
2_CG41	cDC	Mild2	3.01724137931034
2_CG44	CD14 Mono	Mild2	81.8181818181818
2_CG44	IM Mono	Mild2	11.7647058823529
2_CG44	CD16 Mono	Mild2	3.20855614973262
2_CG44	cDC	Mild2	3.20855614973262
2_CG8	CD14 Mono	Mild1	72.1311475409836
2_CG8	IM Mono	Mild1	4.91803278688525
2_CG8	CD16 Mono	Mild1	22.9508196721311
2_CG8	cDC	Mild1	0
2_CG83	CD14 Mono	Moderate	92.3809523809524
2_CG83	CD16 Mono	Moderate	6.66666666666667
2_CG83	cDC	Moderate	0.952380952380952
2_CG83	IM Mono	Moderate	0
2_CG94	CD14 Mono	Moderate	69.4029850746269
2_CG94	IM Mono	Moderate	12.6865671641791
2_CG94	CD16 Mono	Moderate	17.1641791044776
2_CG94	cDC	Moderate	0.746268656716418
2_CG96	CD14 Mono	Critical	57.6923076923077
2_CG96	CD16 Mono	Critical	42.3076923076923
2_CG96	IM Mono	Critical	0
2_CG96	cDC	Critical	0
20_CG20	CD14 Mono	Moderate	73.4939759036145
20_CG20	IM Mono	Moderate	13.2530120481928
20_CG20	CD16 Mono	Moderate	7.83132530120482
20_CG20	cDC	Moderate	5.42168674698795
20_CG22	CD14 Mono	Mild2	92.6470588235294
20_CG22	IM Mono	Mild2	4.41176470588235
20_CG22	cDC	Mild2	2.94117647058824
20_CG22	CD16 Mono	Mild2	0
20_CG38	CD14 Mono	Mild1	78.5185185185185
20_CG38	IM Mono	Mild1	15.5555555555556
20_CG38	CD16 Mono	Mild1	4.44444444444444
20_CG38	cDC	Mild1	1.48148148148148
20_CG8	CD14 Mono	Mild1	81.404958677686
20_CG8	IM Mono	Mild1	14.4628099173554
20_CG8	CD16 Mono	Mild1	3.30578512396694
20_CG8	cDC	Mild1	0.826446280991736
20_CG93	CD14 Mono	Mild2	71.2765957446808
20_CG93	IM Mono	Mild2	18.0851063829787
20_CG93	CD16 Mono	Mild2	9.57446808510638
20_CG93	cDC	Mild2	1.06382978723404
20_CG95	CD14 Mono	Critical	99.5575221238938
20_CG95	CD16 Mono	Critical	0.442477876106195
20_CG95	IM Mono	Critical	0
20_CG95	cDC	Critical	0
20_CG97	CD14 Mono	Moderate	68.2926829268293
20_CG97	IM Mono	Moderate	16.260162601626
20_CG97	CD16 Mono	Moderate	14.6341463414634
20_CG97	cDC	Moderate	0.813008130081301
3_CG12	CD14 Mono	Mild2	79.1925465838509
3_CG12	IM Mono	Mild2	14.2857142857143
3_CG12	CD16 Mono	Mild2	2.17391304347826
3_CG12	cDC	Mild2	4.34782608695652
3_CG69	CD14 Mono	Moderate	87.0967741935484
3_CG69	CD16 Mono	Moderate	12.9032258064516
3_CG69	IM Mono	Moderate	0
3_CG69	cDC	Moderate	0
3_CG77	CD14 Mono	Critical	98.6842105263158
3_CG77	CD16 Mono	Critical	1.31578947368421
3_CG77	IM Mono	Critical	0
3_CG77	cDC	Critical	0
3_CG9	CD14 Mono	Mild2	69.4510739856802
3_CG9	IM Mono	Mild2	4.05727923627685
3_CG9	CD16 Mono	Mild2	25.5369928400955
3_CG9	cDC	Mild2	0.954653937947494
3_CG90	CD14 Mono	Moderate	93.3734939759036
3_CG90	IM Mono	Moderate	2.40963855421687
3_CG90	CD16 Mono	Moderate	4.21686746987952
3_CG90	cDC	Moderate	0
3_CG98	CD14 Mono	Mild2	55.0724637681159
3_CG98	IM Mono	Mild2	25.3623188405797
3_CG98	CD16 Mono	Mild2	17.3913043478261
3_CG98	cDC	Mild2	2.17391304347826
3_CG99	CD14 Mono	Critical	67.3076923076923
3_CG99	IM Mono	Critical	1.92307692307692
3_CG99	CD16 Mono	Critical	28.8461538461538
3_CG99	cDC	Critical	1.92307692307692
4_CG35	CD14 Mono	Mild2	82.2115384615385
4_CG35	IM Mono	Mild2	4.32692307692308
4_CG35	CD16 Mono	Mild2	11.5384615384615
4_CG35	cDC	Mild2	1.92307692307692
4_CG39	CD14 Mono	Mild2	85.0746268656716
4_CG39	IM Mono	Mild2	10.9452736318408
4_CG39	CD16 Mono	Mild2	2.98507462686567
4_CG39	cDC	Mild2	0.995024875621891
4_CG69	CD14 Mono	Moderate	86.6666666666667
4_CG69	IM Mono	Moderate	4
4_CG69	CD16 Mono	Moderate	8
4_CG69	cDC	Moderate	1.33333333333333
4_CG97	CD14 Mono	Mild2	64.3478260869565
4_CG97	IM Mono	Mild2	17.3913043478261
4_CG97	CD16 Mono	Mild2	15.6521739130435
4_CG97	cDC	Mild2	2.60869565217391
5_CG1	CD14 Mono	Mild1	76.4705882352941
5_CG1	IM Mono	Mild1	16.5775401069519
5_CG1	CD16 Mono	Mild1	4.27807486631016
5_CG1	cDC	Mild1	2.67379679144385
5_CG10	CD14 Mono	Mild2	77.3480662983425
5_CG10	IM Mono	Mild2	9.39226519337017
5_CG10	CD16 Mono	Mild2	12.1546961325967
5_CG10	cDC	Mild2	1.10497237569061
5_CG100	CD14 Mono	Critical	59.7701149425287
5_CG100	IM Mono	Critical	6.89655172413793
5_CG100	CD16 Mono	Critical	32.7586206896552
5_CG100	cDC	Critical	0.574712643678161
5_CG105	CD14 Mono	Severe	68.9497716894977
5_CG105	IM Mono	Severe	11.8721461187215
5_CG105	CD16 Mono	Severe	16.4383561643836
5_CG105	cDC	Severe	2.73972602739726
5_CG107	CD14 Mono	Mild1	72.25
5_CG107	IM Mono	Mild1	17
5_CG107	CD16 Mono	Mild1	7.25
5_CG107	cDC	Mild1	3.5
5_CG51	CD14 Mono	Mild1	58.695652173913
5_CG51	IM Mono	Mild1	0.815217391304348
5_CG51	CD16 Mono	Mild1	40.2173913043478
5_CG51	cDC	Mild1	0.271739130434783
5_CG56	CD14 Mono	Mild2	77.4566473988439
5_CG56	IM Mono	Mild2	10.4046242774566
5_CG56	CD16 Mono	Mild2	10.4046242774566
5_CG56	cDC	Mild2	1.73410404624277
5_CG76	CD14 Mono	Mild2	81.3084112149533
5_CG76	IM Mono	Mild2	9.34579439252336
5_CG76	CD16 Mono	Mild2	8.41121495327103
5_CG76	cDC	Mild2	0.934579439252336
5_CG8	CD14 Mono	Mild1	83.6538461538462
5_CG8	IM Mono	Mild1	3.84615384615385
5_CG8	CD16 Mono	Mild1	11.5384615384615
5_CG8	cDC	Mild1	0.961538461538462
5_CG82	CD14 Mono	Mild1	68.0272108843537
5_CG82	IM Mono	Mild1	4.53514739229025
5_CG82	CD16 Mono	Mild1	25.3968253968254
5_CG82	cDC	Mild1	2.04081632653061
6_CG1	CD14 Mono	Mild1	70.7838479809976
6_CG1	IM Mono	Mild1	14.9643705463183
6_CG1	CD16 Mono	Mild1	5.93824228028504
6_CG1	cDC	Mild1	8.31353919239905
6_CG10	CD14 Mono	Mild2	73.6486486486486
6_CG10	CD16 Mono	Mild2	24.3243243243243
6_CG10	cDC	Mild2	2.02702702702703
6_CG10	IM Mono	Mild2	0
6_CG101	CD14 Mono	Critical	55.7377049180328
6_CG101	IM Mono	Critical	10.7728337236534
6_CG101	CD16 Mono	Critical	33.4894613583138
6_CG101	cDC	Critical	0
6_CG109	CD14 Mono	Asymptomatic	52.8735632183908
6_CG109	IM Mono	Asymptomatic	8.96551724137931
6_CG109	CD16 Mono	Asymptomatic	33.7931034482759
6_CG109	cDC	Asymptomatic	4.36781609195402
6_CG15	CD14 Mono	Mild2	88.5245901639344
6_CG15	CD16 Mono	Mild2	10.655737704918
6_CG15	cDC	Mild2	0.819672131147541
6_CG15	IM Mono	Mild2	0
6_CG19	CD14 Mono	Moderate	100
6_CG19	IM Mono	Moderate	0
6_CG19	CD16 Mono	Moderate	0
6_CG19	cDC	Moderate	0
6_CG20	CD14 Mono	Mild2	79.5918367346939
6_CG20	IM Mono	Mild2	2.85714285714286
6_CG20	CD16 Mono	Mild2	13.469387755102
6_CG20	cDC	Mild2	4.08163265306122
6_CG36	CD14 Mono	Mild1	80.9523809523809
6_CG36	IM Mono	Mild1	8.16326530612245
6_CG36	CD16 Mono	Mild1	6.12244897959184
6_CG36	cDC	Mild1	4.76190476190476
6_CG5	CD14 Mono	Mild1	75.8269720101781
6_CG5	IM Mono	Mild1	17.5572519083969
6_CG5	CD16 Mono	Mild1	2.79898218829517
6_CG5	cDC	Mild1	3.81679389312977
6_CG94	CD14 Mono	Moderate	71.2538226299694
6_CG94	IM Mono	Moderate	21.5596330275229
6_CG94	CD16 Mono	Moderate	6.11620795107034
6_CG94	cDC	Moderate	1.07033639143731
7_C-T031-1	CD14 Mono	Mild2	90.5882352941177
7_C-T031-1	CD16 Mono	Mild2	7.64705882352941
7_C-T031-1	cDC	Mild2	1.76470588235294
7_C-T031-1	IM Mono	Mild2	0
7_CG13	CD14 Mono	Mild2	84
7_CG13	IM Mono	Mild2	8
7_CG13	CD16 Mono	Mild2	3.2
7_CG13	cDC	Mild2	4.8
7_CG15	CD14 Mono	Mild2	87.1359223300971
7_CG15	IM Mono	Mild2	7.03883495145631
7_CG15	CD16 Mono	Mild2	2.9126213592233
7_CG15	cDC	Mild2	2.9126213592233
7_CG19	CD14 Mono	Moderate	67.910447761194
7_CG19	IM Mono	Moderate	14.9253731343284
7_CG19	CD16 Mono	Moderate	15.6716417910448
7_CG19	cDC	Moderate	1.49253731343284
7_CG2	CD14 Mono	Critical	90.8814589665653
7_CG2	IM Mono	Critical	4.25531914893617
7_CG2	CD16 Mono	Critical	4.25531914893617
7_CG2	cDC	Critical	0.60790273556231
7_CG29	CD14 Mono	Mild1	77.5210084033613
7_CG29	IM Mono	Mild1	12.6050420168067
7_CG29	CD16 Mono	Mild1	6.72268907563025
7_CG29	cDC	Mild1	3.15126050420168
7_CG42	CD14 Mono	Mild2	73.8095238095238
7_CG42	IM Mono	Mild2	1.78571428571429
7_CG42	CD16 Mono	Mild2	24.2063492063492
7_CG42	cDC	Mild2	0.198412698412698
7_CG89	CD14 Mono	Mild2	72.3433242506812
7_CG89	IM Mono	Mild2	15.2588555858311
7_CG89	CD16 Mono	Mild2	10.4904632152589
7_CG89	cDC	Mild2	1.90735694822888
7_CG94	CD14 Mono	Critical	96.3898916967509
7_CG94	IM Mono	Critical	1.08303249097473
7_CG94	CD16 Mono	Critical	2.16606498194946
7_CG94	cDC	Critical	0.36101083032491
7_CG98	CD14 Mono	Moderate	91.2568306010929
7_CG98	CD16 Mono	Moderate	8.19672131147541
7_CG98	cDC	Moderate	0.546448087431694
7_CG98	IM Mono	Moderate	0
8_CG112	CD14 Mono	Asymptomatic	65
8_CG112	IM Mono	Asymptomatic	15
8_CG112	CD16 Mono	Asymptomatic	18.3333333333333
8_CG112	cDC	Asymptomatic	1.66666666666667
8_CG14	CD14 Mono	Mild2	84.016393442623
8_CG14	IM Mono	Mild2	10.2459016393443
8_CG14	CD16 Mono	Mild2	4.91803278688525
8_CG14	cDC	Mild2	0.819672131147541
8_CG20	CD14 Mono	Moderate	85.4368932038835
8_CG20	IM Mono	Moderate	6.79611650485437
8_CG20	CD16 Mono	Moderate	6.47249190938511
8_CG20	cDC	Moderate	1.29449838187702
8_CG32	CD14 Mono	Severe	94.5812807881773
8_CG32	IM Mono	Severe	2.95566502463054
8_CG32	CD16 Mono	Severe	2.46305418719212
8_CG32	cDC	Severe	0
8_CG56	CD14 Mono	Mild2	80.7073954983923
8_CG56	IM Mono	Mild2	10.6109324758842
8_CG56	CD16 Mono	Mild2	6.43086816720257
8_CG56	cDC	Mild2	2.2508038585209
8_CG57	CD14 Mono	Mild2	79.7101449275362
8_CG57	IM Mono	Mild2	7.2463768115942
8_CG57	CD16 Mono	Mild2	11.5942028985507
8_CG57	cDC	Mild2	1.44927536231884
8_CG64	CD14 Mono	Mild1	81.4606741573034
8_CG64	IM Mono	Mild1	11.7977528089888
8_CG64	CD16 Mono	Mild1	6.17977528089888
8_CG64	cDC	Mild1	0.561797752808989
8_CG87	CD14 Mono	Critical	96.8036529680365
8_CG87	CD16 Mono	Critical	1.82648401826484
8_CG87	cDC	Critical	1.36986301369863
8_CG87	IM Mono	Critical	0
8_CG99	CD14 Mono	Critical	71.8918918918919
8_CG99	IM Mono	Critical	2.7027027027027
8_CG99	CD16 Mono	Critical	24.8648648648649
8_CG99	cDC	Critical	0.540540540540541
9_C-T069-1	CD14 Mono	Mild2	73.6842105263158
9_C-T069-1	IM Mono	Mild2	5.26315789473684
9_C-T069-1	CD16 Mono	Mild2	21.0526315789474
9_C-T069-1	cDC	Mild2	0
9_CG102	CD14 Mono	Critical	94.4444444444444
9_CG102	cDC	Critical	5.55555555555556
9_CG102	IM Mono	Critical	0
9_CG102	CD16 Mono	Critical	0
9_CG104	CD14 Mono	Mild2	84
9_CG104	IM Mono	Mild2	4
9_CG104	CD16 Mono	Mild2	8
9_CG104	cDC	Mild2	4
9_CG14	CD14 Mono	Moderate	90.625
9_CG14	IM Mono	Moderate	9.375
9_CG14	CD16 Mono	Moderate	0
9_CG14	cDC	Moderate	0
9_CG2	CD14 Mono	Critical	83.5164835164835
9_CG2	IM Mono	Critical	12.0879120879121
9_CG2	CD16 Mono	Critical	3.2967032967033
9_CG2	cDC	Critical	1.0989010989011
9_CG31	CD14 Mono	Mild2	82.8025477707006
9_CG31	IM Mono	Mild2	6.36942675159236
9_CG31	CD16 Mono	Mild2	8.28025477707006
9_CG31	cDC	Mild2	2.54777070063694
9_CG72	CD14 Mono	Mild1	63.4615384615385
9_CG72	IM Mono	Mild1	14.2307692307692
9_CG72	CD16 Mono	Mild1	21.9230769230769
9_CG72	cDC	Mild1	0.384615384615385
9_CG98	CD14 Mono	Severe	96.6666666666667
9_CG98	CD16 Mono	Severe	3.33333333333333
9_CG98	IM Mono	Severe	0
9_CG98	cDC	Severe	0
