# Supplementary material for: Longitudinal single cell atlas identifies complex temporal relationship between type I interferon response and COVID-19 severity
Source: Nat Commun. 2024 Jan 18;15:567. doi: 10.1038/s41467-023-44524-0 (PMC10796319; doi:10.1038/s41467-023-44524-0)
Supplement: Supplementary file 12 — Source Data [file 41467_2023_44524_MOESM12_ESM.zip › Source Data/Figure4H_boxplot_source_data.txt]

type	days	gene
Mild1_nonpro	Day1-4	1.52143003808951
Mild1_nonpro	Day1-4	0.49191416033411
Mild1_nonpro	Day1-4	1.0722935976697
Mild1_nonpro	Day1-4	0.641716272104059
Mild1_nonpro	Day1-4	2.7912890614071
Mild1_nonpro	Day1-4	1.07147891544044
Mild1_nonpro	Day1-4	-0.297704746402547
Mild1_nonpro	Day1-4	0.352220255579164
Mild1_nonpro	Day1-4	-0.490915269611028
Mild1_nonpro	Day1-4	-0.317631017909494
Mild1_nonpro	Day1-4	2.53714518421294
Mild1_nonpro	Day1-4	0.751117776196549
Mild1_nonpro	Day1-4	-0.448935288623919
Mild1_nonpro	Day5-8	-0.466236923187225
Mild1_nonpro	Day5-8	0.411961897391084
Mild1_nonpro	Day5-8	-0.529710527297395
Mild1_nonpro	Day5-8	-0.864507048307198
Mild1_nonpro	Day5-8	-0.205439370347953
Mild1_nonpro	Day5-8	-0.812891874108754
Mild1_nonpro	Day5-8	-0.888519607214529
Mild1_nonpro	Day5-8	-0.509293810882503
Mild1_nonpro	Day5-8	-0.238489250147419
Mild1_nonpro	Day5-8	0.522442132807588
Mild1_nonpro	Day5-8	-0.549672230561919
Mild1_nonpro	Day5-8	1.81739890400545
Mild1_nonpro	Day5-8	1.70172200553369
Mild1_nonpro	Day5-8	0.678743104033637
Mild1_nonpro	Day5-8	0.111859026437908
Mild1_nonpro	Day5-8	0.489546100014776
Mild1_nonpro	Day5-8	-0.583164519145155
Mild1_nonpro	Day5-8	1.33785615787711
Mild1_nonpro	Day5-8	-0.728719857437317
Mild1_nonpro	Day5-8	1.37144211346582
Mild1_nonpro	Day9-14	-0.808970757085946
Mild1_nonpro	Day9-14	1.09004701183988
Mild1_nonpro	Day9-14	-0.696522399196067
Mild1_nonpro	Day9-14	0.263523950098089
Mild1_nonpro	Day9-14	-0.591623804086335
Mild1_nonpro	Day9-14	-0.834201769682547
Mild1_nonpro	Day9-14	-0.851370164484181
Mild1_nonpro	Day9-14	-0.632847145117693
Mild1_nonpro	Day9-14	-0.885667649543303
Mild1_nonpro	Day9-14	-0.644664425539175
Mild1_nonpro	Day9-14	-0.667178724195122
Mild1_nonpro	Day9-14	-0.598145013369283
Mild1_nonpro	Day9-14	-0.703651660592478
Mild1_nonpro	Day9-14	-0.730468094399575
Mild1_nonpro	Day9-14	-0.0807683663280701
Mild1_nonpro	Day9-14	-0.520965854494883
Mild1_nonpro	Day9-14	-0.0263832855669087
Mild1_nonpro	Day9-14	-0.721156482037959
Mild1_nonpro	>Day14	-0.791025532373668
Mild1_nonpro	>Day14	-0.88871284517206
Mild1_nonpro	>Day14	-0.739244155997043
Mild1_nonpro	>Day14	-0.695335350350592
Mild1_nonpro	>Day14	-0.612194370441042
Mild1_nonpro	>Day14	-0.808274628909021
Mild1_nonpro	>Day14	-0.88859553995491
Mild1_nonpro	>Day14	-0.700275947955015
Mild1_nonpro	>Day14	-0.642386204737412
Mild1_nonpro	>Day14	-0.724741520971713
Mild1_nonpro	>Day14	-0.753765864659249
Mild1_nonpro	>Day14	-0.721486011886066
Mild2_nonpro	Day1-4	1.40135630133645
Mild2_nonpro	Day1-4	0.496852460954591
Mild2_nonpro	Day1-4	0.413984234311857
Mild2_nonpro	Day1-4	-0.785521370708189
Mild2_nonpro	Day1-4	-0.209992637316981
Mild2_nonpro	Day1-4	1.48410280969086
Mild2_nonpro	Day5-8	-0.786549572978212
Mild2_nonpro	Day5-8	-0.684061670298054
Mild2_nonpro	Day5-8	1.66448404309324
Mild2_nonpro	Day5-8	0.534406431746457
Mild2_nonpro	Day5-8	0.890340073023821
Mild2_nonpro	Day5-8	0.906650374515014
Mild2_nonpro	Day5-8	0.599999475854735
Mild2_nonpro	Day5-8	-0.851027543160671
Mild2_nonpro	Day5-8	-0.389480102011868
Mild2_nonpro	Day5-8	-0.574889607559723
Mild2_nonpro	Day5-8	1.24986668165983
Mild2_nonpro	Day5-8	-0.743631356201981
Mild2_nonpro	Day5-8	2.04520003055677
Mild2_nonpro	Day5-8	1.18390671080571
Mild2_nonpro	Day5-8	0.760738806352235
Mild2_nonpro	Day5-8	0.0475874159964448
Mild2_nonpro	Day5-8	1.41203760138485
Mild2_nonpro	Day5-8	1.88400893776301
Mild2_nonpro	Day5-8	0.980997428599052
Mild2_nonpro	Day9-14	0.906893887461724
Mild2_nonpro	Day9-14	-0.83613354524403
Mild2_nonpro	Day9-14	1.11587080328577
Mild2_nonpro	Day9-14	-0.876002526599999
Mild2_nonpro	Day9-14	0.491685314745589
Mild2_nonpro	Day9-14	-0.860376010987059
Mild2_nonpro	Day9-14	0.500101947806067
Mild2_nonpro	Day9-14	0.227965920664679
Mild2_nonpro	Day9-14	-0.863866232824688
Mild2_nonpro	Day9-14	-0.563174980314375
Mild2_nonpro	Day9-14	-0.87111802695259
Mild2_nonpro	Day9-14	-0.598891320878241
Mild2_nonpro	Day9-14	-0.334732969165639
Mild2_nonpro	Day9-14	-0.139143481709582
Mild2_nonpro	Day9-14	-0.857143663474466
Mild2_nonpro	Day9-14	0.345972878349804
Mild2_nonpro	Day9-14	-0.625362755295458
Mild2_nonpro	Day9-14	-0.660537055249297
Mild2_nonpro	Day9-14	-0.65380071142449
Mild2_nonpro	Day9-14	-0.733256314734145
Mild2_nonpro	Day9-14	-0.654363542865876
Mild2_nonpro	>Day14	-0.714716729817555
Mild2_nonpro	>Day14	-0.721343850366891
Mild2_nonpro	>Day14	-0.848815942364424
Mild2_nonpro	>Day14	-0.76721845607764
Mild2_nonpro	>Day14	-0.795424764405994
Mild2_nonpro	>Day14	-0.635610782208786
Mild2_nonpro	>Day14	-0.539169562353567
Mild2_nonpro	>Day14	-0.700978039944761
Mild2_nonpro	>Day14	-0.670137212043885
Mild2_nonpro	>Day14	-0.727688472704168
Moderate_nonpro	Day1-4	1.6800772336514
Moderate_nonpro	Day1-4	0.276938982102255
Moderate_nonpro	Day5-8	1.82022746723741
Moderate_nonpro	Day5-8	0.729921413560095
Moderate_nonpro	Day5-8	-0.743615878693025
Moderate_nonpro	Day5-8	1.11980530490263
Moderate_nonpro	Day9-14	-0.719020407272323
Moderate_nonpro	Day9-14	-0.766328377838095
Moderate_nonpro	Day9-14	-0.435671250034766
Moderate_nonpro	Day9-14	1.42718145923274
Moderate_nonpro	Day9-14	2.08847719354142
Moderate_nonpro	Day9-14	-0.663268567794388
Moderate_nonpro	Day9-14	-0.555866555990483
Moderate_nonpro	Day9-14	-0.748847692458998
Moderate_nonpro	Day9-14	0.133937036101837
Moderate_nonpro	>Day14	-0.740597832711406
Moderate_nonpro	>Day14	-0.792678884606059
Moderate_nonpro	>Day14	-0.751578591721273
Moderate_nonpro	>Day14	-0.713171215787999
Moderate_nonpro	>Day14	-0.676855701068903
Moderate_nonpro	>Day14	-0.662676987981513
Severe	Day5-8	-0.709998835283411
Severe	Day5-8	1.2448321367039
Severe	Day5-8	-0.007766464581766
Severe	Day5-8	-0.34920405624018
Severe	Day9-14	-0.757511922369743
Severe	Day9-14	-0.599822730600308
Severe	Day9-14	0.645877374376119
Severe	Day9-14	1.25909762857324
Severe	Day9-14	-0.765542745230319
Severe	Day9-14	0.052817121475847
Severe	Day9-14	-0.813066964617432
Severe	>Day14	-0.828161331675321
Severe	>Day14	-0.708181261281139
Critical	Day5-8	-0.060714970779479
Critical	Day5-8	-0.635179038568749
Critical	Day5-8	-0.599480710966244
Critical	Day5-8	-0.162311099237005
Critical	Day5-8	0.0159096235171431
Critical	Day9-14	-0.730846536588349
Critical	Day9-14	-0.460465406909981
Critical	Day9-14	-0.660777078550774
Critical	Day9-14	-0.738888837233134
Critical	Day9-14	0.185774136310432
Critical	Day9-14	-0.716723967396544
Critical	Day9-14	-0.390303652442176
Critical	Day9-14	-0.694639697305431
Critical	Day9-14	-0.568003397369334
Critical	>Day14	-0.68509517890463
Critical	>Day14	-0.609455348545653
Critical	>Day14	-0.625360698220633
Critical	>Day14	-0.613195556298293
Critical	>Day14	-0.667925461021204
Critical	>Day14	-0.723088491044041
Critical	>Day14	-0.56517753222691
Critical	>Day14	-0.716869008691124
Critical	>Day14	-0.679787172766132
Mild1_pro1	Day1-4	1.146805029
Mild1_pro1_next_stage	Day1-4	-0.484817573
Mild1_pro2	Day1-4	2.258108159
Mild1_pro2_next_stage	Day5-8	0.169998917
Mild1_pro3	Day1-4	2.701581364
Mild1_pro3_next_stage	Day5-8	0.009730733
Mild1_pro4	Day1-4	1.767706023
Mild1_pro4_next_stage	Day9-14	-0.706480752
Mild1_pro5	Day5-8	1.2735931
Mild1_pro5_next_stage	Day9-14	0.4190786
Mild1_pro6	Day5-8	2.0755134
Mild1_pro6_next_stage	>Day14	-0.5843349
Mild1_pro7	Day5-8	1.5841320
Mild1_pro7_next_stage	Day9-14	-0.6632686
Mild2_pro1	Day5-8	0.1302301
Mild2_pro1_next_stage	Day9-14	-0.4356713
Mild2_pro2	Day5-8	1.4948193
Mild2_pro3	Day5-8	1.3567108
Mild2_pro3_next_stage	Day9-14	-0.7488477
Mild2_pro4	Day5-8	1.8754332
Mild2_pro4_next_stage	Day5-8	1.1198053
