# Supplementary material for: Longitudinal single cell atlas identifies complex temporal relationship between type I interferon response and COVID-19 severity
Source: Nat Commun. 2024 Jan 18;15:567. doi: 10.1038/s41467-023-44524-0 (PMC10796319; doi:10.1038/s41467-023-44524-0)
Supplement: Supplementary file 12 — Source Data [file 41467_2023_44524_MOESM12_ESM.zip › Source Data/Figure6B_volcano_plot_source_data.txt]

gene	p_val_adj	avg_logFC
SOCS3	1e-300	0.660371628089491
ARID5B	1e-300	0.654461954709731
PIM1	1e-300	0.600659342712098
UGCG	1e-300	0.474562534709179
UBALD2	1e-300	0.454681352517308
BCL2	1e-300	0.439091850235447
GPRIN3	1e-300	0.433481566583302
NFKBIZ	1e-300	0.423834676022956
PRDM1	1e-300	0.415459730486492
EDA	1e-300	0.394317920163722
SBNO2	1e-300	0.35583895272822
BCL3	1.49539859332096e-283	0.347302018246862
FAM13A	4.90545635840671e-281	0.431557256488353
TAF4B	3.61643900868443e-256	0.322238808549871
ITGA6	5.16382711164961e-250	0.354594454512347
MYC	3.1546326726062e-241	0.348854846932242
LDHA	1.78996152524392e-222	0.297238697758101
IFNGR2	9.84113247792108e-204	0.314393787486023
SOCS2	5.50854467607729e-202	0.261518666274127
ADTRP	4.18023125466243e-197	0.304462322873882
PTGER2	6.87732451705438e-194	0.260309089360851
IFITM1	4.54598999533042e-192	0.163172937124847
CISH	5.56572052154069e-189	0.311390112150016
PCED1B-AS1	5.59560618941531e-189	0.222411480143102
CDK6	7.77395468287107e-184	0.319486247990895
DACT1	4.42882350343698e-178	0.265636879838256
SESN3	7.44310924334017e-175	0.314667676973354
BATF	5.85382817543369e-174	0.249147116743784
DDIT4	6.27639686113974e-161	0.321360057921729
JUN	3.21799170429598e-158	-0.37756642807397
CRYBG1	5.59906263262828e-157	0.294745414292427
IL4R	2.64685194233096e-156	0.291711509273859
PDK1	3.34724425797852e-152	0.257740012519815
RGCC	2.14651944459677e-148	-0.372745870301748
DPP4	1.17118795690789e-145	0.262488444899253
PCED1B	7.26842530589509e-139	0.24693868395203
MYL12A	1.65224901945374e-138	0.182877198351706
PCGF5	5.17167188898834e-134	0.250464174806482
XBP1	8.94119373865627e-132	0.263826130138557
TSHZ2	1.85064895895776e-128	0.248798337952621
REXO2	1.41847791457064e-125	0.257238090957073
CD69	2.12322943067128e-125	0.209763324323013
JAK3	1.27238148475853e-120	0.231224613340293
TMSB4X	1.848294075911e-120	-0.137823591083201
RNF157	2.76186802601948e-120	0.216453546551905
KLF9	1.00972773849747e-119	0.239675999810938
TUBA1A	9.5661691184837e-118	-0.282174483359831
TNFAIP3	4.66541483401589e-113	-0.322517353929164
CD52	6.51856736555145e-111	-0.191526286341369
MIF	3.26503943967792e-109	0.17290656489015
STAT3	2.78974536907403e-107	0.214962164304535
CYLD	1.55065361608896e-106	0.234489372287052
DDX21	3.69105165684881e-106	0.219135727022237
LBH	1.2889380091903e-104	-0.239771045535491
NME2	2.76620783875846e-102	0.198696092551612
ABCC1	3.91583840183976e-97	0.211872058003118
ARID5A	3.73429856250467e-95	0.239983696619458
CD55	3.87696413771563e-95	0.198070808148145
PDE4B	1.92623754925551e-92	0.220970639196412
TRAT1	2.95159842103213e-92	0.236462068315382
LAT	4.21531867931775e-92	-0.220186569571059
UBASH3B	4.67207284281631e-91	0.173298199645945
UPP1	4.94472074216995e-91	0.208145898773508
SOCS1	5.69905485567995e-91	0.222705128231914
NEAT1	5.84017402185239e-90	0.252562421587111
TRADD	1.70339938611646e-88	0.205369088875305
CDKN2D	2.785340697539e-88	0.214991043691879
ITK	3.64291550143038e-88	0.198460796894688
GSTK1	1.38154990557758e-87	0.157381907645672
FOSB	1.45153418306671e-87	-0.286301005041122
MDFIC	4.48621155546521e-87	0.198207265686146
AP3M2	5.61792048355688e-87	0.202030733992353
PRKY	5.34211059657106e-85	0.180946851615797
TCAF2	1.56953846541583e-84	0.188086112365964
ENO1	1.91710264409193e-84	0.184900116176938
NRGN	5.27316207902628e-83	-0.431321775664806
PPBP	6.03413347195009e-82	-0.394538819548948
DUSP1	2.14928425506687e-81	-0.229407917581017
CEMIP2	2.38211726295559e-81	0.185272638146935
CITED4	2.09977177249345e-79	0.182629360181457
IL16	7.6832977296481e-77	-0.218065661727708
STK17B	8.93656077666958e-77	0.177325796070299
PDE7A	1.46789228535191e-76	-0.217659394834919
MYL12B	9.02183235979161e-76	0.17278581770158
TAB2	1.59079195899063e-73	0.194745540979994
SH3BP5	2.31075982321022e-73	0.174878039059917
ADGRE5	4.80585847231919e-73	0.209137200362652
HLA-C	7.2007136012541e-73	0.0915147216221852
LIMD2	7.88547644344244e-73	-0.143186144794772
PRKCQ-AS1	4.16883487438136e-72	0.163870666055255
TRIM22	1.04155001993953e-71	0.144026769953211
IKZF1	1.77368439748893e-71	0.162337300718272
TMEM123	6.95682239954668e-71	0.150743562399734
IL32	3.57235816768015e-70	0.174100013492095
RAPGEF6	5.61844764485245e-69	0.183395889837937
ARL4C	7.36070479444347e-69	0.17923772965009
DNAJB1	1.25036099309172e-68	-0.194915598300105
RGS10	3.22239754544668e-67	-0.171893909991473
XRN2	3.77582961374182e-67	0.172602340505851
ZFP36L1	4.75668968064155e-67	-0.207401937163533
SYNE2	2.17619913975101e-66	0.180307620662978
FTH1	2.50745057976697e-66	-0.119037331700438
PTPN1	1.94710347751816e-65	0.179910776682143
HIF1A	1.3680191991587e-64	0.178560890131409
UFD1	1.71464298943448e-64	0.175877934078984
TOB1	5.5720351944992e-64	0.188941386819718
SMAP2	3.25839442818817e-63	0.155479801848164
ARL6IP5	1.34631418486426e-62	0.167269967545328
PIM2	3.51380438595483e-62	0.171438810769305
FYB1	3.8287896456465e-62	-0.136559502279095
SNX9	4.96006493295531e-62	0.182625889161804
AREG	1.11510514864258e-61	0.20989152006008
JUND	1.7696524609721e-61	-0.170166215276629
SFMBT2	3.3452743731079e-61	0.149383591190585
TRAF3IP3	2.64115874779663e-59	-0.169202006455112
TNFSF8	3.20688625568988e-59	0.153456855962517
NCK2	5.31316012613762e-59	0.15800355236931
TUBB1	6.14521037271501e-59	-0.254586078403906
RNF149	7.11449247109784e-59	0.169119726252607
TSC22D3	1.50623278259458e-58	-0.164393012294898
TXNIP	3.25425082522537e-57	0.124283491971184
FCMR	6.11407765887543e-57	-0.179560241852172
UGP2	2.34669347026361e-56	0.152818900075596
DENND2D	6.44221208921562e-55	-0.18854493896528
YPEL5	9.62479207869302e-55	-0.2081781243547
KDSR	2.3620982464106e-53	0.133762564527194
ARPC5L	2.93462078141061e-53	0.141730226404251
MAL	1.00128005331314e-52	0.144647539123869
S100A4	1.30127440553604e-52	0.195093180063709
ETV6	2.17052958737318e-52	0.140894029234861
SOD1	6.27815122836397e-52	0.131104082334921
CAVIN2	8.77436250807902e-52	-0.239172332044774
KCNA3	6.83097483859009e-51	0.152775557970528
ACTB	1.06249635145172e-50	-0.119654272652533
STAMBPL1	2.90189482004696e-49	0.124776461073467
ACTG1	7.75486566645064e-49	-0.137267991608657
H3F3B	9.10353762713785e-49	0.084693130991242
FBXO32	2.29219637999528e-48	0.138747671916366
NR4A2	3.83223687410114e-48	-0.210925024212095
MYADM	3.83223687410114e-48	-0.180224268288955
AFF1	6.08884784987046e-48	0.133742271128206
PRKAR2B	1.66342687183379e-47	-0.217578005822385
NDUFV2	1.97875061343227e-47	0.143972745164042
C16orf54	2.11408737644386e-47	-0.160550617410683
PIM3	1.23419137159113e-46	0.151264069802853
ANK3	1.49331636132438e-46	0.138769631487143
PPP1R15A	1.8635685019021e-46	-0.186756396195898
SERPINB1	2.96444753133247e-46	0.143096646164818
ZNF101	2.96444753133247e-46	0.135039437118226
SEPTIN9	4.48195739659902e-46	-0.136075610576667
STT3B	5.76321794965016e-46	0.15948803954849
ABLIM1	7.62962574777582e-46	-0.152922984288441
SFXN1	5.01244463820436e-45	0.14000614107524
CMTM8	1.0362551489972e-44	0.136677285618755
MYL9	1.3854861632065e-44	-0.232724888584856
ETS1	1.73934729880249e-44	0.108792689271859
RELB	2.57913564909009e-44	0.15590906165454
C15orf61	3.29538281640779e-44	0.129325596945607
MBNL1	3.55998955675954e-44	0.110205488626359
CITED2	7.94901040742747e-43	-0.223794867575984
CD27	1.84440595104099e-42	-0.150521076302543
TPI1	4.50950752274838e-42	0.136294713952048
CCNL1	6.37526396856843e-42	0.129639661000109
PF4	9.71397169770612e-42	-0.214525410325933
ZFP36L2	1.06936357465951e-41	-0.112974761800738
SGK1	1.15810002951884e-41	0.142764613650229
XIST	1.58184641352758e-41	-0.142565884467948
ACTN1	2.94561276721655e-41	-0.15395421762206
SPARC	7.992048874294e-41	-0.194364276202774
CLU	8.84320451002166e-41	-0.204135518361017
TBC1D10C	1.59315621764844e-40	-0.141453715480075
GP1BB	2.04435925150541e-40	-0.207903021091834
SAMHD1	2.14668217418841e-40	0.122419630116863
IL6ST	8.09964400695102e-40	0.117723239871956
B3GNT2	1.22427434562877e-39	0.123021757044331
PVT1	1.24222505441683e-39	0.126161495195837
CD3D	1.8223899708544e-39	-0.117779308543292
TXK	6.80910967659345e-39	0.127628067592044
BAZ1A	1.70396483587867e-38	0.128955702743223
ANKRD55	2.31873582645177e-38	0.127255130363034
CORO1A	7.55863093120085e-37	-0.109640807327008
LDLRAP1	1.37527696176874e-36	-0.150659576823
HIST1H2AC	4.03043391819851e-36	-0.193898435851243
CRTC3	5.27041390598782e-36	0.129731138654989
CYBA	7.19712021217743e-36	0.110174576295228
MAPRE2	7.53746339416182e-36	-0.14445256505735
CCL5	8.5322462559894e-36	-0.215505356893593
EVL	2.13048162365037e-35	-0.101504797464682
ACADVL	4.33711159386191e-35	0.115840001019466
EBPL	1.03138130351839e-34	0.116075367826638
PPP1R14B	3.61913480241408e-34	0.113450187119861
PABPC1	1.02649510157244e-33	0.0627164821315711
TNIP2	1.74888217598411e-33	0.103705237382491
NAP1L4	1.06441167810921e-32	0.123691522291662
CHD7	1.85228969920066e-32	0.120319260132123
PDE4D	3.23551258738954e-32	0.11484067258527
NOLC1	5.09386656198907e-32	0.109216323379759
CHMP7	1.12756442445043e-31	-0.133963112976544
NUCB1	3.06503454174752e-31	0.112364114028879
RIN3	5.01527175677822e-31	-0.126508636479461
IER2	8.02590757219548e-31	-0.15206448964674
CD3G	9.46534711058232e-31	-0.107607098543502
HIST1H4C	1.11381524792622e-30	-0.157189531160153
FAM102A	1.20651820106176e-30	-0.130221976666121
ZFP36	1.91896304106789e-30	0.106500719143906
PLP2	2.36912598577758e-30	0.112537418271551
UBQLN2	5.66711944632429e-30	0.120387111029042
BAG3	1.18608074706548e-29	0.107507436854805
CERS6	1.42759048701723e-29	0.106495827400596
SLC8B1	6.98449990705688e-29	0.101017297940745
CAMK2D	7.0788383460716e-29	0.105827921833664
NARF	8.24789016060906e-29	0.100336860992726
RGS18	8.61347201301934e-29	-0.181580815816826
TCF7	9.95924913210123e-29	-0.0752949785837265
FOS	1.33027760652798e-28	-0.158519402985523
SLC9A3R1	1.48473304569161e-28	-0.131799013038721
DDX3Y	2.17539002783919e-28	0.0863507034390428
BCL9L	3.23644618293975e-28	-0.118350948040644
SRM	3.95315505844897e-28	0.101876003497586
UTY	1.3102925967983e-27	0.0846732396270887
MFSD14A	1.99023727149712e-27	0.0972380917475259
CYTIP	2.68037839071667e-27	0.109939730507774
RASSF3	3.02076015557895e-27	-0.112446874780135
TRAK2	4.68845642035947e-27	0.101437344773085
SUN2	7.99178370393019e-27	-0.106262222959836
TMF1	8.09258699957564e-27	0.11333435093656
SLC40A1	9.72095807492769e-27	0.155209141504688
USP10	1.41383385439852e-26	0.111764778028065
BTG1	1.49230067056556e-26	-0.0655484705360312
FTL	2.37395476474288e-26	0.060706938703698
ANKRD12	3.45436343327098e-26	0.101368078145826
MLLT3	1.45230755221613e-25	0.11709642434782
PDIA6	1.74038404627888e-25	0.0938890874420403
AK5	1.82685346743758e-25	-0.118605399855055
SRSF5	2.22425676407024e-25	-0.0959217006033053
CBFB	3.52839459402546e-25	0.107503171218405
ARF6	4.0955926689854e-25	0.107077813239959
LCK	7.20166299087567e-25	-0.0977360412672497
LAPTM5	7.42294072612536e-25	-0.077549657089002
CNN2	9.69505946933485e-25	-0.103737756132885
MAT2A	9.70317766636081e-25	0.0899956784998669
BCL11B	9.88218380556574e-25	-0.102013941822278
FLOT1	1.16849546942406e-24	0.112001543337554
TPR	1.38338559299615e-24	0.115330692978998
TSPO	1.85560554345092e-24	0.0943764025641902
FKBP11	1.8614401176115e-24	0.0894152037195519
KIAA0040	1.89925587416961e-24	0.0878875910827913
PRKX	2.82468790144658e-24	0.101623157687082
BTF3	2.98872147310575e-24	0.0612516960561007
TESPA1	5.12091108952454e-24	-0.122884382717893
SSBP2	5.12503809694504e-24	-0.111789321244832
APBB1IP	6.35835211299051e-24	-0.115532095430899
SMARCA2	6.57330294498572e-24	0.0988944125166146
RAN	1.01152651190214e-23	0.0877329753646572
PRDX2	1.37988823686609e-23	0.10538715497353
H3F3A	1.37988823686609e-23	-0.0921818886391856
GRAP2	1.96211668027659e-23	-0.122640839010482
CLEC2B	2.34225029489983e-23	0.110187404658326
DENND6A	3.7667272717943e-23	0.0982656133511323
UBC	4.06268060760105e-23	-0.0645548897121766
LINS1	5.54808094712609e-23	0.0901159266782449
AC008105.3	7.32775900499934e-23	-0.116229490030886
AHNAK	1.35097349868682e-22	0.109673626291167
AQP3	1.50558928853769e-22	-0.115455338983964
LDHB	1.66229971431596e-22	-0.0674263745874191
NELL2	3.16579250570006e-22	-0.131477880833133
RBMS1	3.32060719459413e-22	0.100333592061514
KLHL36	4.30724863111047e-22	0.0889188202023539
TMEM173	5.47017232680917e-22	0.103211148581401
SNHG15	5.65564129187903e-22	0.0949278837352249
MALT1	6.3395963254956e-22	0.0992057844646604
ARHGAP9	7.13179031922743e-22	-0.109290050478375
CEBPB	9.57644963904906e-22	0.0900273800227011
PSMB3	1.04765472379395e-21	0.0833655406611424
RAP1B	1.22777289904424e-21	-0.122673308513131
CLEC2D	2.8832619085003e-21	-0.107174461753847
INTS10	3.64193862531651e-21	0.0874000920265157
NXT1	4.01077530176472e-21	0.0872774997583838
USP9Y	5.0106040817504e-21	0.0765084507519826
CRIP1	5.04005400467261e-21	0.100486462513622
PATJ	5.14265273734594e-21	0.0801775450280045
WDR43	6.29269119664924e-21	0.0862770290372518
GLUD1	6.33712259410621e-21	0.0985791210166965
HLA-A	6.84954567578189e-21	0.0564396341492706
GTF3A	7.28528092235827e-21	0.0941900160151985
C1QBP	7.94555047626492e-21	0.0825662257597711
CFLAR	9.97978626170027e-21	0.0902271651619714
CD5	1.15005101737511e-20	-0.105707436083452
ERO1A	1.30473189175186e-20	0.0906975104273807
PRMT2	2.45908277161153e-20	0.0870251215062896
ZNF10	2.72054711283958e-20	-0.10017391773577
YBX1	3.03786147350691e-20	0.064584495072612
MVP	3.3369217896298e-20	0.0868102989454224
PEBP1	4.08747957646137e-20	0.0855311012744477
SERBP1	5.19248589601067e-20	0.0871820053454491
CAMK4	5.78014830750281e-20	-0.090365233469941
PREX1	6.74241578340625e-20	0.0997274267742647
DTX3L	7.86161977424835e-20	0.0642961865736595
INPP4B	8.34191741889856e-20	0.0880053380520696
PPP1R18	8.64353034494592e-20	0.0921336928751523
ARHGDIB	1.12710306558271e-19	-0.0636394738713362
SLC25A6	1.78807709964652e-19	0.0690080261437525
BTG2	3.24902338136383e-19	0.088931155130797
ELF1	3.66702159319951e-19	-0.0940997639671566
ITPKB	4.66302338254943e-19	-0.11325948793086
RHOH	4.78793425323204e-19	0.0988449885860787
NOSIP	4.81549055240009e-19	-0.0816384952233207
ITM2B	5.57614306769306e-19	-0.0646053273689957
FYN	6.81663807487222e-19	-0.0994912528854912
UBE2D3	9.22860583283977e-19	0.0741143933293533
CD81	1.11224848740771e-18	0.0767778191721179
LEF1	1.16332003216074e-18	0.0675198622190363
DARS	1.61866482966317e-18	0.0871666748839373
VIM	1.67346409131244e-18	0.0670779676521263
LY9	1.67346409131244e-18	-0.0951485464966753
ABRACL	1.67522740143868e-18	-0.102928709386741
FKBP5	1.97430863016534e-18	0.0851559689893046
NSD3	1.98620895369399e-18	0.082667705960267
SIRPG	2.09951880162476e-18	-0.098882310590055
KLF13	2.15858405772186e-18	-0.102797598104907
NFKBIA	3.35014142266927e-18	0.0783617570741928
IFIT3	3.52130421661889e-18	-0.180018880405462
PCBP1	4.07445088861268e-18	-0.0733178591220749
ATP8B2	5.80734831616348e-18	0.0803114104678121
CYBC1	8.34759518982111e-18	0.083371203811463
FLT3LG	8.96672781679579e-18	0.0713690078041855
FOXP1	1.09497458797134e-17	-0.0866191822720257
LGALS8	1.51314084955543e-17	0.0720111492280185
ERAP2	1.541727460622e-17	0.0795201285515994
LGALS3BP	1.97242303407384e-17	0.0733351248910186
IFITM2	2.6375577235582e-17	0.065905169873721
HLA-E	3.33956738923723e-17	-0.0522661389901184
CDC14A	5.12115402496264e-17	0.0997494852348348
NCL	5.16325649471222e-17	0.0710736188689935
MBP	5.76850930192983e-17	0.0781058932423723
OAZ1	1.10455667126399e-16	-0.0861761733026922
HLA-B	1.16468544237382e-16	0.0515367322976266
PRKCQ	1.26480680371989e-16	0.0682968737724426
GIMAP1	1.6982439292356e-16	-0.104289779054147
TAGAP	2.01091078817003e-16	-0.109804907207681
SSH2	2.18238684645706e-16	0.083366535791063
GAPDH	2.27008881165292e-16	0.0629903457206922
SERTAD1	2.84276441122476e-16	-0.0962305678743868
RAB11FIP2	2.90188496360408e-16	0.0732871585108812
PDE3B	3.97620567619839e-16	0.0751078859814648
CTBS	4.58829589720177e-16	0.0734669351287193
SELPLG	5.15079850001775e-16	0.0827813187896929
ARPC1B	6.86177576629243e-16	-0.111833060751457
S100A6	7.56149690826815e-16	0.0605411569608716
CAST	9.44769350078391e-16	0.0850323876489616
SNHG16	9.75370823188809e-16	0.0835229172510068
VAMP2	1.33440398018532e-15	-0.0703361940012015
PRDX6	1.37915603533532e-15	0.0700478656820133
LINC01089	1.39830363852283e-15	0.068281616761412
CASP8	1.612787442216e-15	0.0872098111391657
PDS5A	1.64108852502825e-15	0.069233766796769
NBDY	1.8000618756859e-15	0.0903189796057821
RBM38	1.8000618756859e-15	-0.0946620934187721
MXI1	1.99758698801389e-15	0.0689429645549835
TXN	2.13207109584359e-15	0.0734347698180157
DUSP2	2.29594255293695e-15	0.083718525758839
NOP58	2.5471810142947e-15	0.076669455095965
CYFIP2	2.59124990588636e-15	0.0758971926693768
HNRNPAB	3.34671533831282e-15	0.0693289876184721
CALM1	3.42203558672486e-15	-0.0588508583124834
MARCKSL1	3.81724315560258e-15	-0.0987046677287461
LRP10	4.04230660733628e-15	0.0781083235444724
TRAC	4.34554557939727e-15	-0.109546873071078
RNPS1	5.15515419849443e-15	0.0707146991999048
CD44	5.87138884695714e-15	-0.0889780361488826
HERC5	7.652027170641e-15	0.0424487088393073
ARHGEF3	9.95382037088847e-15	0.0736550855670303
DOCK10	1.52543531620123e-14	0.0781373648337091
NDST2	2.52029787859042e-14	0.0801871154277916
PGK1	2.65966951521174e-14	0.0660478895512719
PTMA	3.10245561160502e-14	0.0354554033698098
G3BP2	3.14645423544259e-14	0.0778197607272728
PLAC8	3.19221903211e-14	0.0716402978836171
TBC1D15	3.26041014787413e-14	0.0635424124683067
MAML2	4.2535172806399e-14	-0.0863543367385509
ITGA4	4.34157783983203e-14	0.104253946893809
PPP1R2	4.40198425896925e-14	-0.083560063170063
LSP1	4.99729430591023e-14	-0.0750182703199571
NT5C3A	6.02928707419204e-14	-0.119302101148745
TMC8	6.78685339266491e-14	-0.0914593788670741
SNHG17	7.51220599792566e-14	0.0718907898466301
SELL	8.32985829933527e-14	0.064626674199721
CYTH4	1.0752063750576e-13	-0.0818689654795539
RSRP1	1.38634129735393e-13	-0.0830529993359956
DYNLL1	1.69335745223259e-13	-0.0945329329162695
HAUS3	1.74245988115755e-13	0.0744462270514318
CMTM6	1.99043893110769e-13	0.0914600983941328
OXR1	2.24625623002793e-13	0.0664193576582866
SYNGR2	2.44849358062272e-13	0.07043776046535
GSPT1	3.31767188581893e-13	0.0724743247940053
PDIA3	3.36968293922466e-13	0.0648221250964391
TCERG1	4.58997419552106e-13	0.0620411997305437
MTDH	4.59269161114474e-13	0.0651902091073937
AAK1	4.67496895752989e-13	-0.0817891491189542
MRTFA	5.38213834947871e-13	-0.0752089882772677
CCM2	5.618594346217e-13	-0.0772799093366345
BECN1	5.87909561610939e-13	0.0582511284976624
ATP1A1	6.07341119174895e-13	0.0767059227826528
SSU72	6.44813668046504e-13	0.0660241549929632
PELI1	8.0626380013359e-13	0.0900039226987986
SMARCC1	9.084013910056e-13	0.0694894047743987
LPIN2	1.00646826626614e-12	0.0700639708859069
CHCHD10	1.48559614059872e-12	0.0686615412578768
C15orf40	1.98336280152604e-12	0.060926434810822
RACK1	2.02786299336599e-12	0.0333057130259613
HNRNPDL	2.13515891353104e-12	0.0532866040630608
PNRC1	2.89364067590447e-12	0.0426432319114993
FAM117B	3.53817818097604e-12	-0.0858458486185755
APBB1	3.59467056148462e-12	-0.0784797989725762
CYTH1	3.85477577046051e-12	0.0685528924861458
RASAL3	4.17727069351751e-12	-0.081710096505066
PA2G4	4.24095350556313e-12	0.0672514371190736
ARRDC2	4.5281099381668e-12	-0.0801696833455853
LEPROTL1	5.25850996620338e-12	-0.0646671893267827
SUSD3	6.76622394836857e-12	-0.0851372876107185
TCEA3	7.70012288795629e-12	0.0572793953558349
ARHGAP45	7.70756903975172e-12	-0.0769257017048908
PFN1	9.51204939427358e-12	-0.0535932443046794
TSPYL1	1.07587740085789e-11	-0.0868735299146246
EEF1B2	1.20414469826758e-11	0.0410955292081798
MAP7D1	1.57908124295991e-11	-0.0793069454924464
PARP9	1.85151766948121e-11	0.0345899363450813
CLIC1	1.85151766948121e-11	0.0670025086123422
SLC2A3	2.04308719806894e-11	0.036595741150661
GIMAP2	2.18538783254097e-11	-0.0811308138546042
IL17RA	2.32467220257106e-11	-0.0750313109948832
IDI1	2.64094213732728e-11	0.0708681007091487
FOXK1	2.81972039424959e-11	0.0611054004227427
RBM17	3.13591526483053e-11	0.0682767882605828
MAPK1IP1L	3.41088036665485e-11	0.0635677149051374
NHP2	3.59490686373781e-11	0.0634775257367082
CST3	3.85778774164216e-11	-0.102752562141631
PSMA1	4.39442057871708e-11	0.0605176956130603
CDKN1B	4.9596839306856e-11	-0.0767521481125073
SNRK	5.60380769495622e-11	-0.0824081859244642
VPS35	5.6562987645996e-11	0.0618102879895169
CALM3	5.97382245078844e-11	-0.0732812217918759
RSBN1	6.20050851175568e-11	0.0623853513801235
RCSD1	7.22835948248411e-11	-0.0736333052109135
SLC44A2	8.50655281196074e-11	0.0630213698587265
PLSCR3	8.78443502926913e-11	0.0649878874362578
OTUD4	8.97627136879305e-11	0.0520797870264021
PPP1R35	9.08401570895631e-11	0.0600894735768872
GIMAP7	9.31482192204908e-11	-0.0948614639452856
APRT	9.63070715926057e-11	0.0570905415113625
TRBC1	9.82809253470683e-11	-0.104204033210028
SLC7A6	9.97779237226392e-11	-0.0734100636449181
RBM15B	1.07724716521856e-10	0.0523682838252145
FMNL1	1.17036225876503e-10	-0.0821200812966226
DNAJA1	1.18273911980059e-10	-0.078693538337562
SRSF2	1.22119015514546e-10	0.061699691460205
YTHDF2	1.23551967525025e-10	0.0637872572809665
LY6E	1.43578478671297e-10	0.0100028426378858
ICAM2	1.75225903374858e-10	-0.0741890829951238
PSMG4	1.92416867021091e-10	0.063676793719265
IL6R	2.02057845408556e-10	-0.075033204756927
RASA4	2.02649304888999e-10	0.0541183708652153
SERP1	2.05759819423151e-10	0.0506518123015183
KLF6	2.30287315936893e-10	0.0471237757338403
NCBP2AS2	2.69789277923266e-10	0.0517276774823967
TUBA4A	2.79164687513095e-10	-0.0864851336830583
RASA3	2.89515818879736e-10	0.0642876219168267
FGFR1OP2	3.46045092287316e-10	0.054954228879079
LPIN1	4.0153026339584e-10	0.0559585090858349
MYL6	4.90731625801737e-10	-0.0593899109740508
TBCC	5.150209200569e-10	-0.07280220221212
ITM2A	5.67749097077901e-10	-0.0978732752377373
HNRNPA1	5.8905280308192e-10	0.0391345084395325
DOK2	6.17797887024273e-10	-0.0795230871285533
SERPINB6	6.58294351612242e-10	0.0462783830931178
DDX54	6.90921612198206e-10	0.0539696937483086
RANBP1	6.96383611232374e-10	0.0477779463224445
MFSD11	9.29200863149444e-10	0.0476036550548907
SOD2	9.69376160313736e-10	0.0648341234947124
EIF3B	1.02829698393294e-09	0.062355772144605
ATP5IF1	1.07091819841481e-09	-0.0719704849656434
IMMT	1.11633558097851e-09	0.0531919821986819
PFDN5	1.29762196225846e-09	-0.0426136462044155
C1orf162	1.30718454476786e-09	-0.0813328332082055
EVI2B	1.32879746984786e-09	-0.0818744026381185
FXYD5	1.55966186650194e-09	0.036418782615451
ARHGDIA	1.742221477873e-09	0.0597215792923763
CCND2	1.75718151053825e-09	0.0525874745476124
PRRC2C	1.77607292118519e-09	0.0543505033323033
CFAP97	1.82464801047486e-09	0.0526381261871256
TBCB	2.06570091404859e-09	0.0546446192031939
EIF4G1	2.10435000386061e-09	0.0547947320255525
SLC38A2	2.3533453952421e-09	-0.0828726239772133
TRA2B	2.45128158491825e-09	0.0490598405490066
FNBP1	2.47021578849107e-09	-0.0819920015161357
LIMS1	2.65984728550624e-09	-0.112041912287749
PLK3	2.68303179433777e-09	-0.0706631122333959
MORC3	2.86440130910834e-09	0.0588212211047471
TMEM63A	3.0567893040455e-09	-0.0767520564705515
SH3BGRL3	3.28757404915698e-09	-0.0708044304002593
RASGRP1	3.37929934670852e-09	0.057527021916598
TCIRG1	3.81635007504522e-09	0.0561068297262027
DEK	3.89577658995066e-09	0.0545906101845338
THEM4	4.04827448591688e-09	-0.073431795834345
RRP7A	4.34964863302719e-09	0.0511016616959081
ILF3	4.64265226223544e-09	0.0552394646546026
CTDSP2	4.90079968936542e-09	-0.0715277806202511
AL138963.4	4.93762306797298e-09	-0.100146640319331
CCDC85B	5.44462825534457e-09	0.0490217062641185
AKT2	5.59233306519324e-09	0.0497737916858642
SNRPA1	5.89426694556115e-09	0.0565513501530431
RNF145	6.75477224376025e-09	0.0597756665774735
LNPEP	7.29817407389254e-09	0.0499199568709489
DDX3X	7.53197581305658e-09	-0.0768547981210328
KRI1	7.93336411476271e-09	0.0534863446732505
NME4	7.93336411476271e-09	0.0507529872473385
DDX6	7.95398960711938e-09	0.0542595507395838
EMP3	8.30492688890824e-09	-0.0672023430498228
DNTTIP2	8.44816109346492e-09	0.0583603195889623
STK17A	8.5575725326892e-09	-0.0678918023060635
PRNP	8.5575725326892e-09	0.0573962222019433
TOMM22	8.69054304613058e-09	0.0548369926459975
KLF2	9.75674104850227e-09	-0.0746041504637902
GADD45GIP1	1.00044934897549e-08	0.056346738838021
PER1	1.21033746041218e-08	-0.0724576005044948
TMEM243	1.21820670418615e-08	0.0485583354779364
MTERF4	1.36962934030056e-08	-0.0738741127907999
MRPL41	1.40268213270674e-08	0.0431552631053372
HNRNPF	1.48064677073831e-08	0.0444045302874393
SLC7A5	1.48064677073831e-08	0.050318010737689
SRRM2	1.67446748506979e-08	0.0405362801775269
EIF1	1.6912400093081e-08	-0.0331659149600476
VDAC1	1.70220517348485e-08	0.0548680405693274
ATP5F1D	1.7805836280113e-08	0.0513509205144285
TOMM20	1.90272048848582e-08	0.0514936367877223
PABPC4	1.92738618480227e-08	0.0512492967477953
FAM177A1	1.9392520589848e-08	0.0505308031621524
SEPTIN6	1.95323636547128e-08	-0.063785673194092
IRF1	1.9559654930949e-08	0.0412418936775933
SMPD1	2.18578285073527e-08	-0.0629960732547887
TMSB10	2.33868678491518e-08	0.0270447294921463
SNHG9	2.37073839178088e-08	0.0536780266352401
OIP5-AS1	2.50159186530803e-08	0.0536318365004151
LINC01578	2.51090791891762e-08	-0.0507605795379917
PLCG1	2.99262501929871e-08	0.051754673064364
TES	3.11010091297208e-08	-0.0621655659394083
ATP5F1E	3.15087513298503e-08	-0.0432157447662662
UBA3	3.60638108255252e-08	0.0504457281645789
CDC42	3.632326212637e-08	0.0466678536792162
STMN3	3.65935592417382e-08	-0.0747106348996432
ANXA2R	3.68268174597927e-08	-0.0673821490942548
C12orf57	3.91032887976509e-08	-0.0536480677119027
IFI16	4.11079650821029e-08	0.0421315774005858
TOMM7	4.57172631285827e-08	-0.0471025268571061
HEXD	4.70151106958076e-08	0.0506429853911612
GNA13	5.32133377403676e-08	0.0499166712880205
C1GALT1	5.32264721148115e-08	-0.0553647227524919
SBDS	5.69511786697675e-08	0.0456345588900373
PXN	6.18169439954471e-08	0.0502059081636118
NME3	6.18897403004564e-08	0.0475073180692124
ATIC	6.30780085033391e-08	0.0463284854916916
MRPS16	6.40349092436012e-08	0.0484325895209508
FAU	6.53830336739649e-08	0.0195477715570842
CRLF3	6.55180765309794e-08	-0.0665175512953613
P2RY8	7.1610950646969e-08	-0.0686197871458722
OAS1	7.40573916574317e-08	-0.105612785038344
ITGB2-AS1	7.84440526090162e-08	-0.0732997606380472
COPS2	8.64516417973095e-08	0.0471411794798571
IPCEF1	9.93569081526149e-08	-0.0724895448344977
PPT1	1.00317215796122e-07	0.0402879713833522
EPHB6	1.01565001176383e-07	-0.0809387042316846
TM9SF3	1.08118653925707e-07	0.0468250923457015
SATB1	1.09570563706832e-07	0.0536687051141529
RNF19A	1.36551340595706e-07	0.057415771819496
TRAPPC6A	1.42616169211769e-07	0.0438939847209662
NFKB1	1.45470880226732e-07	0.0462343472077476
SINHCAF	1.46663377085546e-07	0.0475731607803386
EIF4B	1.52788166677474e-07	0.0441191452570222
ZNF655	1.56245889708004e-07	0.0513235421541648
RRP1B	1.64859923239226e-07	0.0434640199069657
SLC20A1	1.70735678926405e-07	0.0420186100155668
ANKRD36B	1.71613662956868e-07	0.0534172074062561
BNIP3L	2.21271591906608e-07	-0.0661063277397049
ERAP1	2.388513833203e-07	0.0308874772092634
LINC01138	2.44845478113513e-07	-0.0555805531659027
NFE2L2	2.50037448966414e-07	0.0497047507182882
MYLIP	2.58686455412818e-07	0.0446894350021506
ILF2	2.86023369022706e-07	0.0493705219369176
ZFC3H1	2.96088873569967e-07	0.0537747881798065
P4HB	3.243485517906e-07	0.0510044176698183
FAM174C	3.25989549938042e-07	0.0449527331844819
PARP10	3.28253084405004e-07	-0.0976055303264707
OCIAD2	3.46646457033819e-07	-0.0633621224220711
UQCR10	3.66986856823352e-07	0.0414584660582213
TMEM204	3.75233250129212e-07	-0.0586130466458252
SIN3A	4.01500625562347e-07	0.0453228267422924
HNRNPH3	4.10381579580778e-07	0.0451808471896619
YDJC	4.30396561586899e-07	0.0404778614388076
ARHGAP30	4.30396561586899e-07	-0.0596301967897636
POLR2I	4.32943971764486e-07	0.039365767029006
ILKAP	4.88903111873022e-07	0.0467266351954662
NCOA4	5.19096681496694e-07	-0.0690211368649707
SP110	5.35049428767365e-07	0.0251639139970643
TAF9	5.50550911684668e-07	0.049264419151547
MALAT1	5.73413808517799e-07	0.0209862597397521
MIDN	5.80071345211628e-07	-0.0615757411036956
HNRNPA3	5.80509601614497e-07	0.0417598491888398
ACTR3	5.87984272469817e-07	0.041942538524206
PGAM1	6.0181039733847e-07	0.0369962843165097
NR1H2	6.48461098007995e-07	0.0454263778521515
GPX4	7.2010455500801e-07	-0.0642774629102199
COX4I1	7.22465173567268e-07	-0.0382651610024238
PBXIP1	7.8265031595282e-07	-0.0624767595812418
SARAF	8.36188516002103e-07	0.0372123472753114
BRD2	8.58386690926488e-07	-0.0547505412181639
TSPYL2	8.58838795697437e-07	-0.0736087888749638
GPBP1	8.86571437940053e-07	0.0412732834415499
TNIK	9.19538971802331e-07	-0.055318067016939
SPCS3	9.49525861074159e-07	0.0405383658605751
ZYX	9.53790188567459e-07	-0.0644931106599119
ARID4B	9.56858270572293e-07	0.0423099717279616
BAG1	9.80915223490942e-07	0.0350927800509435
KDM6B	9.82859074269815e-07	-0.0508050339361539
PCNX1	1.12467791436656e-06	0.043816501752915
SCML4	1.1319256538097e-06	-0.0639614640171968
ID2	1.13573075117463e-06	0.0621725873382328
EIF2AK2	1.13614102447668e-06	0.0165883270562793
NFATC3	1.15637199292831e-06	-0.0661407278310016
DUT	1.19757211861115e-06	0.0542422949337267
NAAA	1.21387238929459e-06	0.0455469063506168
MAP4K4	1.26744300423065e-06	0.0508356415448241
ZFR	1.28432478597967e-06	0.0383766073007683
UBE2S	1.31740681231692e-06	-0.0573346400972775
HDAC7	1.34695346704466e-06	-0.0553462893216357
TMEM87A	1.45277139306935e-06	0.0403354943844636
CMTM3	1.45726416479919e-06	0.044434255076532
SNHG5	1.47122944158692e-06	-0.0582899569038215
HIST1H1E	1.49483514615201e-06	0.0930902953647417
TRMT1	1.49507313716523e-06	0.0470087947379508
CAPN2	1.53138382777022e-06	0.0365244229393425
GSDMD	1.58450160325125e-06	0.032956296491011
ISG20	1.70884025109643e-06	0.0149635243144761
SYNCRIP	1.77492815484176e-06	0.043355601452135
EIF4G2	1.92781485689505e-06	-0.0572181275599295
CD2	1.93003955843205e-06	-0.0597763241500877
DBNL	1.93222059764606e-06	0.0431604610108413
PUM3	1.95506908834565e-06	0.0418975506616257
MICOS13	1.97965251302507e-06	0.0409406405070841
NOB1	1.98507548049507e-06	0.0394167728047657
TAP1	2.01758165095082e-06	0.0292065450134769
B2M	2.14225598447107e-06	0.0127256532795625
NUCB2	2.22817735649943e-06	-0.0578771198207118
TNFSF12	2.40222447216535e-06	0.0411974018478407
NDUFAF8	2.4775427199007e-06	0.0402423150058234
ZCCHC2	2.50638140346516e-06	0.0342217265125054
PPIA	2.53530827831054e-06	0.0311100407352365
GTF2B	2.57956448314338e-06	-0.0539332926593344
ASXL1	2.61779497214771e-06	0.0440911754988779
COX5B	2.68304230486e-06	0.0402452526516419
PTBP1	2.72353679225773e-06	0.0459359492733482
DGKA	2.83123432231794e-06	0.0375197444869766
BCAS2	2.89134336871025e-06	-0.0535084010172048
PPA1	3.14281200544225e-06	0.0472456163585715
PSMC5	3.29936475420464e-06	0.0414222079777875
CAPRIN1	3.37682628650928e-06	0.0374045953047657
MYDGF	3.39125845006159e-06	0.0463842019267652
MAX	3.39836402868751e-06	-0.0680998000886086
TRPM7	3.45723960333997e-06	0.0343289127183851
BEX3	3.46969851605587e-06	-0.0591159061740781
CDV3	3.73265411289736e-06	0.0435063393437096
CANX	3.84758481646916e-06	0.0444549035098628
IRF7	3.87733451639612e-06	-0.0188404617474418
TTC32	3.89911149228335e-06	0.0451384723409335
RALGAPA2	3.89911149228335e-06	0.0368790581472998
CA5B	3.92068841518795e-06	0.0471807750336896
NDUFS8	3.93878335706513e-06	0.0370734290983246
DRAP1	4.22130317671753e-06	-0.0716539146634267
LTB	4.30891952454185e-06	0.05059168103051
THRA	4.41042112265512e-06	-0.0564207256750348
SNHG7	4.50068800148326e-06	0.0485595172113649
RASA2	4.59763350928892e-06	-0.0568166972506523
SET	4.85207846562789e-06	0.0334650566821191
CHCHD2	5.24800019394826e-06	0.036861179041443
RCN2	5.44509397220586e-06	0.03753061537395
LMBR1	5.46808503438697e-06	0.04238076092317
APH1A	5.46808503438697e-06	0.0405178739370574
TC2N	5.46808503438697e-06	-0.0654430581614243
RETREG2	5.68341578525396e-06	0.0338069469289476
ATG5	5.73084403119889e-06	0.0424829107795137
RNASET2	6.2512313465185e-06	0.0499801653787511
JTB	6.29245586285709e-06	0.0457143853425577
UBE2J1	6.31539397440166e-06	0.0351693372574086
TAPBP	6.40130396690523e-06	0.0353753288965228
PDCD2	6.42699591389359e-06	0.0337010764729101
SRP14	6.69101428791447e-06	0.0287627331003508
POLR2J3	6.71580745757581e-06	0.0348191952928887
CCSER2	6.82943832584855e-06	0.0376066763134431
HELB	6.92881153130309e-06	0.0381780554643201
CIB1	7.04670739748e-06	0.0446420712850178
NOP56	7.1709508271571e-06	0.0379445227557557
VOPP1	7.32563852120348e-06	0.0430217171546061
RAC2	7.3935761269186e-06	-0.0505799962750639
ARL6IP4	7.68862748625414e-06	0.0326828375478052
C22orf39	8.00614635446869e-06	0.0330271062970902
AKAP13	8.0795196788776e-06	0.042733264956735
ECH1	8.11130745609191e-06	0.0403025303833855
YIPF4	8.18839267241797e-06	0.0417786824046257
IRF9	8.26093756544439e-06	0.0301119709468988
IPO7	8.34925331087859e-06	0.0373801532827636
PPP3CC	8.68313061780439e-06	-0.0581408696064803
PARK7	8.68602909836835e-06	0.0324281823635754
HIST1H1D	8.72025000075875e-06	0.0970071980880289
UBTF	8.76889115944067e-06	-0.0610210537094387
PIK3IP1	8.94598744840784e-06	0.045504024790157
VPS4A	8.98891745140087e-06	0.0373542961599075
TMEM238	9.0768726477559e-06	0.0305487690192818
BIRC3	9.17984430628446e-06	0.0485498488136625
VPS28	9.55463893750437e-06	0.0351888585558127
COMMD6	1.00159082712766e-05	-0.0413232110372543
CSRNP1	1.0428156559145e-05	-0.0549675788364861
EPHX2	1.04584311948483e-05	-0.0567384338044347
COX7A2L	1.05509360242255e-05	0.041003170229257
TLE4	1.07674341554581e-05	-0.0552737744868453
G3BP1	1.09309197704631e-05	0.0385613073308828
LRBA	1.10979530841596e-05	0.0342271011501668
TKT	1.11573488964742e-05	0.0401408987753158
TM9SF2	1.13706552790205e-05	0.0378981490173056
ERBIN	1.16744929204387e-05	-0.059099730471165
PHYKPL	1.17240104793655e-05	0.0503434888169444
EPC2	1.18104527570464e-05	0.0344682706498524
IREB2	1.30764480717361e-05	0.0409424896376682
COX14	1.31241320871673e-05	0.0378786626359783
SDAD1	1.31719443059623e-05	0.0409517593037819
EPB41L4A-AS1	1.35598773209569e-05	0.0454897850366491
CCT5	1.35598773209569e-05	0.0407749242359204
EEF1D	1.35598773209569e-05	0.0277914333076592
COX5A	1.40910736734171e-05	0.0369518470572093
PSME2	1.44647234944457e-05	0.0270365820226197
BACH2	1.47440757260136e-05	-0.0610566257708089
IFNAR2	1.57561479906113e-05	0.0306078799630328
CORO1B	1.58458502509039e-05	-0.0600387272698587
DAZAP1	1.70299929480151e-05	0.0376144718286479
PYURF	1.73081261752567e-05	0.0387152845312786
TUFM	1.75429303005768e-05	0.0372591604143773
NORAD	1.75476486843819e-05	0.033388277848221
HNRNPH2	1.77841185130688e-05	0.0359267843916545
GABPB1-AS1	1.83273655320976e-05	0.0382696963940302
HNRNPR	1.83273655320976e-05	0.0297805365169891
EIF3A	1.83954774554447e-05	0.0392737369642854
ZNF639	1.86127749676998e-05	0.0355906693790141
WDR1	1.86127749676998e-05	-0.0515734432295476
PTPRCAP	1.92783915490018e-05	0.0315820550795353
PHF20L1	1.94147830856418e-05	0.0390215487695511
EIF3I	1.96097092494286e-05	0.0389446996261406
CNBP	1.96097092494286e-05	0.0384456131862492
NDUFA13	1.99442545463961e-05	0.0363687567623325
EMB	1.99852780523243e-05	0.0429429333455913
MSN	2.01892821625035e-05	-0.0577873253477373
RNMT	2.04129640528128e-05	0.045046984199362
CFL1	2.06071974800528e-05	0.0274942866853349
LENG8	2.14798167937282e-05	0.0276978988629808
GORASP2	2.22215700947212e-05	0.0337635485419222
NDUFA12	2.23787546748965e-05	-0.056883283420693
RNF138	2.26336758458533e-05	-0.0547964191258892
C7orf50	2.26819056184719e-05	0.0332151378162538
MRPS26	2.29666047174798e-05	0.0363238172786244
CD6	2.30922107486684e-05	-0.0476262461245303
ELOC	2.30922107486684e-05	0.0362551204425418
ARPC5	2.33632256763505e-05	-0.0646898314394727
GUK1	2.33632256763505e-05	0.0338881403141089
NGRN	2.36584761939049e-05	0.0394663428371457
MRFAP1	2.37027749421474e-05	0.044756525619685
PMS2	2.49906804813135e-05	0.0387912324901659
CDR2	2.57203070025032e-05	-0.0526757269993393
SUPT3H	2.64863377705236e-05	0.0317266099059743
CDK5RAP3	2.64863377705236e-05	0.036795400583282
DGKZ	2.82727056380253e-05	-0.0607603355400287
SRRT	2.8677274999688e-05	-0.0534934892254061
EXOSC6	2.92263473677549e-05	0.0405469320632378
CAP1	2.94942542695931e-05	-0.051799425966895
UCP2	3.05155661339883e-05	-0.0445862482821024
R3HDM4	3.05799426817085e-05	0.0384469235737306
VEGFB	3.06191723490719e-05	0.0377171452035591
ZNF32	3.13430184041714e-05	0.0370525517852626
NUDT4	3.13741293231478e-05	0.0357091326343205
SSRP1	3.20946167605399e-05	0.0332933883313903
JMJD1C	3.20946167605399e-05	0.0427107343223394
WIPF1	3.24823755747215e-05	-0.0605886470801434
NIFK	3.28708222270909e-05	0.0350604022395371
TRBC2	3.35723484847569e-05	-0.0657513959269567
TAGLN2	3.43822239524322e-05	-0.0650705660783113
NDUFB9	3.56257794097464e-05	0.0312315908035128
JUNB	3.58407098584906e-05	-0.0900592427208595
ITGB7	3.64248199678839e-05	-0.0502619371296662
WDR33	3.64793046876311e-05	0.0311877092398974
GNB1	3.70442156705757e-05	0.0321555090091508
USP15	3.71986126089095e-05	0.0331738314562999
RAD23A	3.78725898739798e-05	0.0404796942517612
SLC39A10	3.80725244786187e-05	0.0332996071143399
LMAN2	4.00548482115698e-05	0.0360913702677116
NACA	4.19429882199451e-05	-0.0232504500797068
SYNRG	4.24883344224108e-05	-0.0556224301384169
TRAPPC5	4.27699452663356e-05	-0.0510970542522834
PPP2R2D	4.27699452663356e-05	-0.0491411573931808
UBE2F	4.2784362712077e-05	0.0275977338806845
POLR2L	4.2784362712077e-05	0.0332305580474189
HM13	4.33330296747307e-05	0.0343863950068837
RHOG	4.33330296747307e-05	-0.0462312546100082
MRPS15	4.41957865722358e-05	0.0346075809737266
TMEM8A	4.4216003188083e-05	0.034157780796775
AUP1	4.42432295515159e-05	0.0357637226150674
CHKB	4.46511447779361e-05	0.0366355110669058
AL133415.1	4.69688508149666e-05	0.0386951775736961
RNF11	4.69688508149666e-05	-0.0520567364890159
HPCAL1	4.79517159391987e-05	-0.052673355961991
C4orf3	4.79517159391987e-05	0.032227204228775
NAXE	4.84324764378573e-05	0.03489606258355
HCST	5.01668052923756e-05	-0.0510196191975976
CHD3	5.14688718885828e-05	-0.0455988599044812
HTATSF1	5.27390692202771e-05	0.0363366700316605
MRPS6	5.3920895439365e-05	-0.0497426043082214
MGAT4A	5.39383885249951e-05	0.0386202394638233
METTL23	5.39383885249951e-05	0.0403285258589336
NDUFB8	5.48230227345573e-05	0.0408734180620136
GSTP1	5.70880570409868e-05	0.041029585791552
PPIB	5.81004298010955e-05	0.0312616417988789
TSPAN14	5.95028546990806e-05	0.0360665931351052
RNASEK	5.98101086280038e-05	-0.0496068162779753
TECR	6.03153453014999e-05	-0.0516561338922651
EPC1	6.03785052010673e-05	-0.0430524160557277
OST4	6.1436816580929e-05	-0.061028231350063
MRPS34	6.20004667868908e-05	0.033113489861356
TMED4	6.23858327023193e-05	0.0403314721279819
SSBP4	6.57452239159254e-05	0.0329423559176063
UBE2G2	6.80196409136947e-05	0.0415660218703734
TXNL4A	6.86949877925842e-05	0.0306304481043349
DIAPH1	7.11938622749062e-05	-0.0535397630046757
HSH2D	7.31200956095886e-05	0.0325357862509635
ENSA	7.54548073610702e-05	0.0332002500527937
SUPT16H	7.54854882744303e-05	0.0296347964453778
TGFBR2	7.63211362015991e-05	-0.0442944439543254
SNRPE	7.73361985777656e-05	0.0322865178927243
THAP12	7.76629367069016e-05	0.0373681053041746
CD3E	7.81430247864634e-05	-0.0268483681133578
POLR3GL	7.8599351454556e-05	0.0264844651360879
EIF2S3	7.8599351454556e-05	-0.0504899765204958
ADAR	7.90444183749267e-05	0.0234135413574488
INPP4A	8.16566587075891e-05	-0.0556682927217992
TM2D3	8.20707667129352e-05	0.0300978150552724
PPP1CB	8.53120308329084e-05	0.0348425767800419
CCT2	8.54505963163341e-05	0.0364220976764135
ATP6V0E2	8.6816979765145e-05	-0.0471465773122256
KAT6A	8.71239844437002e-05	0.0344891924945662
TACC1	8.93139178588762e-05	0.0268091566406529
SLC25A36	8.93139178588762e-05	0.0401871233362717
NDUFC2	9.03792711585094e-05	0.0336472340393873
OSER1	9.27057861433008e-05	-0.045246910920053
CUL4A	9.27057861433008e-05	0.0333892135804412
STAT1	9.32799437807668e-05	-0.0566233047147433
NUP98	9.58550309150311e-05	0.0313443631770903
LRRFIP1	9.83141713283454e-05	0.0349963171601676
ATG16L2	9.97760334958874e-05	0.0294549597103725
PQBP1	0.000101582229569614	0.0353776185448362
HBS1L	0.000102682635532245	0.0375078189638841
RNF126	0.000102760962814017	0.0279470485703746
GPI	0.000103505415115485	0.0236266433212342
EIF3G	0.000105038875808576	0.0316112091689909
PTGER4	0.000105818933359427	-0.0868711894196567
CAPNS1	0.000106452116695677	0.0296460070531331
CBLB	0.00011155022519976	0.0374973476300188
TMEM59	0.000113877014061711	0.035347662082268
EAPP	0.000114079964068058	0.0392225560065699
UBE2N	0.000121772043184538	0.0370064728455703
FIS1	0.000124004265326005	0.0328140743069794
SNRPD1	0.000124153975928696	0.0347404839735473
IFITM3	0.000125993764514247	0.0107366341330812
DPP7	0.000128452006594589	0.0329150592604713
GCC2	0.000130967780998229	0.0371495010915279
SNRPA	0.000133424171465224	0.03207441311063
YWHAQ	0.000133490646058426	0.0271323424281924
FAM133B	0.000135212713918896	0.0354464754287773
DCTN3	0.000135527732574095	0.0304569502435567
FOXN2	0.000136899738930154	0.0355075458395568
ANKLE2	0.000138787615374227	0.03385357157382
MBTPS1	0.000141220621815195	0.0342882289512989
BCCIP	0.00014168058221002	0.0293809768365634
GALT	0.00014410891712188	0.0351305176153608
UBA2	0.00014410891712188	0.0326480839688624
TSC22D4	0.000144450842452508	-0.0498131848438997
TCP1	0.000145007400106065	0.039119414384291
TASOR2	0.000145185039052476	0.0308293481929772
PAK2	0.000145793784200364	0.0260598936225762
TOMM5	0.000151898556952569	0.036767572712689
RSL1D1	0.000152432168743568	0.0324889189984678
TUG1	0.000160035049004108	0.0338019110244099
RNF125	0.000164244287549391	-0.0439367962195241
MRPL4	0.000168971880593011	0.031572587377839
UHMK1	0.000169079058080591	0.0319327149340046
FAM50A	0.000170416901578434	0.0357377261951055
IRAK4	0.00017165841248619	0.0292010126594374
STK4	0.00017165841248619	-0.0446391217612829
BAX	0.000174237249492682	0.0449233219425477
FUNDC2	0.000174882505377122	0.0317163504453668
EML4	0.000175173503287363	-0.044992722457319
PDCD5	0.000176874135599509	0.0349373403188081
FAM120A	0.000177184723044597	0.0276799262423774
EPB41	0.000184831529931385	-0.0561256277931435
TNKS2	0.000185588224085568	0.0280119495669049
DPH1	0.000188194250942258	0.028841155241676
CSK	0.000189079853037442	-0.0558404859073579
NRDC	0.000190808143860063	0.0342136241291321
SORL1	0.000197470842201049	-0.0484303061459588
PPP1R10	0.00019756270929604	-0.0431212988109583
APBA2	0.000199621528654635	0.0346778588830855
DCXR	0.000202013512468948	0.0311975595574521
PHB	0.000204111370682268	0.0301766156569969
SPOCK2	0.000206227897451198	-0.0450098430707051
SENP7	0.000206858789564608	-0.0464938370861753
PTDSS1	0.000206992619579519	0.0275324033157168
GLOD4	0.000206993104537424	0.0412708424539204
ESYT1	0.000209482385282427	-0.048543565987425
PPAN	0.000214015345627822	0.0367623225753634
CAPN7	0.000214165262263695	0.0318169237327373
ANAPC5	0.000214165262263695	0.0273590421388092
AC243960.1	0.000215061482528556	0.0285663108278283
DYM	0.000224987743248891	0.0237903498324389
ARF4	0.000227822155418264	-0.0424315572913549
GBP1	0.000230152117899521	-0.0688073264544662
PARP1	0.000233308896460342	0.0275051440202614
TGS1	0.000239682852680575	0.032192361840709
ST3GAL1	0.000243842853491539	0.036354855400904
CD47	0.000248116225161807	-0.0515520117950358
SUPT5H	0.000249841434353586	0.0328753210683742
AC026979.2	0.000258480981742751	-0.0456639611206731
KTN1	0.000262766561648286	0.0279871946535987
HEBP2	0.00026926133284004	0.0302931916029386
IQGAP1	0.000274052084691574	0.0350672233615347
IVNS1ABP	0.000283392060950415	-0.042937512647974
PHF11	0.000291647549596291	0.0168537047856615
TINF2	0.000291647549596291	0.0298643453483998
EXOC4	0.000292049096747116	0.0318704813078114
CCT6A	0.000296323687422878	0.0311384510383435
OGT	0.0003017563746434	0.0312097940493915
SPINT2	0.000314015275782622	0.0295492812972687
CGGBP1	0.00031762135621578	0.0310972337528747
RHOF	0.000334089362157467	-0.0449398344498163
PFDN1	0.000341044259303702	0.0279370130203587
FGD3	0.000342341388991753	-0.0452743900699096
METTL26	0.000342615780286759	0.0336968524324988
POLR2A	0.000343095125187263	-0.049995712901976
LARP1	0.00034890410715933	0.0245894911891956
TMEM258	0.00035162980850504	0.0320911664313329
WSB1	0.000352737535253418	-0.0518519516475212
DCAF7	0.00035724690023105	0.0348288159390027
AP002387.2	0.000358773435411136	0.0337997228802336
RSU1	0.000362662001187054	-0.0539762407485675
GABPB1-IT1	0.000364138125131513	0.031321817449574
TTC39C	0.00036515694715502	0.0367898434811585
MAN1A2	0.000367603647889786	0.0226319832188161
LY75	0.000368759536832245	0.0303687477364646
SCAF4	0.000375232614272181	0.0330059111861495
SDF4	0.000392934474106084	0.0308136395104148
AC025164.1	0.000393544645610667	-0.0499768703154988
LRPPRC	0.000393544645610667	0.0318065527578542
MRPL33	0.000402943158310094	0.0300615032141403
SH3KBP1	0.00041279485393595	-0.0469073262595269
CLASRP	0.000413343828674276	0.0275818065674031
SFSWAP	0.000414641183228006	0.0268368199413666
CS	0.000414641183228006	0.0315574413404139
PKD1	0.000422469997684834	0.0249520773502732
BLOC1S6	0.000432675560615569	0.0283318010538988
YPEL3	0.000436383457102382	-0.0462125033743963
PDCD10	0.000437424493495189	-0.0484575141029941
GSTM2	0.00045608979889165	0.0329520467945189
USP48	0.000464836413968259	0.0315303249748073
API5	0.000470996850002813	0.0262059152268992
ANXA6	0.000471962506823402	-0.0519094313869065
ATP5MC1	0.000478680964957246	0.017350975773921
OSBP	0.000478680964957246	0.0281753852389438
TRAM1	0.000478680964957246	0.0359133751775886
CORO7	0.000492413033509715	0.0299955669374476
SMARCA4	0.000511913241481462	0.0283528491916367
MARCH6	0.000511969645085581	0.0252373797301194
INPP5D	0.000526580846622162	-0.0470304654358302
SIPA1	0.000561020034041803	-0.0418793155120389
MIA3	0.000581279492562415	0.0267804631620515
ITGAL	0.000600373774737819	-0.0384092086261794
RABAC1	0.000608086356539552	0.0288052967285174
TMA7	0.000608086356539552	-0.0329050556527226
ABCE1	0.000611010408032798	0.0305611292977159
PSMB6	0.000612458065128666	0.0332014499701883
NPAT	0.000626422666183521	-0.045950071243991
HERPUD1	0.000638770157599441	0.0342425466095644
BEX2	0.000638825330321129	0.0336980844548627
COX17	0.000640342765722722	0.0257807526890915
DNAJC4	0.000643936142208591	0.0316616359599809
IPO5	0.000653962170864234	0.0252266717192254
ACAP2	0.000653962170864234	-0.0490742362388042
REST	0.000677712252691573	-0.0449172693255003
CD96	0.000704117946774901	-0.0521825041247482
PLAAT4	0.000705470485438103	-0.0480255152396296
STAU1	0.000705470485438103	0.0249715911772009
SURF1	0.000710541028995249	0.0265876327805392
CALR	0.000711462296936416	0.0370298011287151
CD28	0.000716855115759627	-0.0374875797642029
ZNF394	0.00072005217701099	0.0307423699650177
CIAO1	0.00073257266773646	0.0291994144068902
TRIP12	0.000732875894618146	0.0250340480150559
STRAP	0.000773135242874211	0.0336573172697671
CTSD	0.000773340911307084	-0.0435575165469395
RB1	0.000782509802417736	0.0220962940187036
OAS2	0.000786942695420816	-0.065949074043171
PHB2	0.000817308373916448	0.0377166640327961
SELENOF	0.000820137620204222	0.023303600840121
PAXX	0.000821711413396534	0.0360473416527516
AC119396.1	0.000823162512401892	-0.0494015809283773
ZFAND5	0.000836596349860825	-0.0476983221660233
RELA	0.000836596349860825	0.0256112094968872
BIN2	0.000846755703822778	-0.0481594311520226
FAM200B	0.000852132600154702	-0.0477618293708105
CELF2	0.000859205534772171	0.0249770971919061
IGF2R	0.000860454269267055	0.0231383108770266
NEK9	0.00088875844583843	0.0226924983066973
SF3B2	0.000914633699269123	0.0296504409879657
LRPAP1	0.000922413065670929	0.0241795106201901
ARL5A	0.000928532036858537	0.0234422932091497
RANBP2	0.000928532036858537	0.0297985380432315
RTF1	0.000928532036858537	0.0279372444166757
PRPS1	0.000928532036858537	0.0288333354792836
SCAND1	0.000951794168096103	0.0273849205350243
ZC3HAV1	0.000952002800404953	-0.0428500717566149
ATRAID	0.000952771053797615	0.0227967781220839
ARPC4	0.000978452251042324	-0.0431607175268406
LETMD1	0.000984055117396554	0.0214341512534132
ANKRD13D	0.000986836987767396	-0.0420417169917413
RPN2	0.000993661132796754	0.0255898771776335
TRABD2A	0.00099739898548919	0.0340019214456044
ZNF706	0.00099739898548919	-0.0433265000959833
CPNE3	0.00101814544679689	0.0247627203641809
CDC42SE2	0.00103316606602253	0.0275826329168165
PTEN	0.00103387228296697	-0.0403886014540039
POMP	0.00108517644809898	0.0279476739516795
MRPS24	0.00108517644809898	0.0301847722947697
PABPN1	0.00108517644809898	0.0239378827064491
ADSL	0.00110237280675407	0.0301705026624479
DUS1L	0.00110237280675407	0.0248052230494987
PJA2	0.00111047648726137	0.0274167557836822
UBE2L3	0.00111592675849707	0.0327429990649039
ZNF292	0.00112203973482982	0.0205320977568443
NR3C1	0.00113213039620712	-0.034710711458825
CREBRF	0.00114692415612353	0.0259603749611466
IQGAP2	0.00115971033764002	0.0179277266515435
RSAD1	0.00118500762930239	0.0392802326788769
CELF1	0.00119504276805238	0.0264644589623715
RASGRP2	0.00120723375528065	-0.0479312505361122
NECAP2	0.00121533196423718	-0.0432676546199451
NUP50	0.00121533196423718	0.026614074290378
RAB5A	0.00121866792453062	0.0311129407066573
RBM8A	0.00122431253240675	0.035519867134706
CLTB	0.00124211910730912	0.0254654809469701
EIF4A1	0.00124818947969594	0.0279548988012399
GNAQ	0.00129504886699479	0.0268259265961227
DHRS7	0.00133280453180377	0.0217585917334908
HNRNPA2B1	0.00134811553909515	0.018414640278015
HSF1	0.00136499045678695	0.0293883851392094
GYPC	0.00139578969760822	0.0294862018038622
DDX5	0.00145356221964876	0.0160358341908164
COX8A	0.00146320698849286	0.0227577729776378
ARHGEF1	0.0015099680931692	-0.0327967592911227
TNFRSF25	0.00153756815557543	-0.0453287699978404
PKM	0.00153756815557543	-0.039829275568652
PAIP2	0.00154415744946301	-0.0389171058037598
SEPTIN1	0.0015447852708932	-0.0379395852901179
AURKAIP1	0.00155357072303252	0.0211898967539877
GNB2	0.00155357072303252	0.0267242899806582
CD99	0.00156847675688421	0.0193425403838865
SYPL1	0.00157970141944918	-0.042856069219443
TBCA	0.00161408147739052	0.0281597289697666
IMP3	0.0016200684035341	-0.039863113092402
IMPDH2	0.00162585616792765	0.0227086676805088
APPL1	0.00162651396451029	0.0213544773296565
TTN	0.00168339501790014	-0.0478503940847228
ZNF644	0.00168339501790014	0.0281693973002204
SIAH2	0.00176266950929865	-0.0374173042304127
COPE	0.00180016880556265	0.0256951974337815
PCNP	0.00181260821115155	0.022727709140329
STX16	0.00186547598166395	0.0272374877868919
DDB1	0.00188570121843162	0.0190716726203037
PRRC2A	0.00190067125695783	0.023985385207801
AC118549.1	0.00190957155675626	0.0270077910706958
STAT2	0.00193117959401005	-0.0562957998691501
ATAD2B	0.0019460323639399	0.0226498921307746
RPIA	0.00195437487105781	0.0275216642965635
MZT2A	0.00197035234074113	0.0172876823256541
PDXDC1	0.00197404163803566	0.0189572579133926
USP9X	0.00199191375444739	0.0285459931467514
SRI	0.00200395019359873	0.0252575149889075
GTPBP6	0.00200395019359873	0.0220492675698828
SNU13	0.00202682413925895	0.0195021812673077
ARL4A	0.00206616506696068	-0.0428578099661102
NDUFB7	0.00207042797391214	0.0282814604183842
BIN1	0.00211412633394168	0.022663054137068
ZBTB1	0.00213534482442188	-0.0323058404662194
C9orf16	0.00213855367041317	-0.0497311456148712
MAT2B	0.00217408607669018	-0.0469263156853288
CDC42SE1	0.00218294239274701	-0.0423894296109681
NEMF	0.00218294239274701	0.0220492574097207
MFNG	0.00219222600645313	-0.0399041432527575
LINC01550	0.00221554658544386	-0.0415021184443178
DYNLT1	0.00224328736847128	0.0364612723783804
ABI1	0.00224328736847128	-0.0394702588352948
ADD1	0.00225281019725136	0.0287270796469641
ADPGK	0.00226322196368429	0.0240521422981029
PSME1	0.00228646870063359	0.0114701040232748
AC245407.2	0.00232945103416045	0.0210734112444568
CMPK2	0.00233331116425902	0.00373560756759805
MTRNR2L12	0.00233591237697394	-0.0595094354806749
USP24	0.00237770732405346	0.0226925045701146
CTSW	0.00239431190815647	0.0281703548082927
CNOT6L	0.00240986006981808	0.025134120182454
MDH2	0.00242507555270588	0.0323328897579036
PRMT1	0.00245496746505117	0.0246577936550486
ALYREF	0.00247209013230955	0.0297095845422549
RBBP6	0.00247808685009684	0.0244718281192888
SUMO3	0.00249107287624899	0.0260743031575558
NSD1	0.00250450782053546	0.0234635998657731
SMARCE1	0.00257565502145353	0.0230281973701575
ITGB2	0.00259029893332053	-0.0340945660082597
SMCHD1	0.00261496644356986	-0.0394772342039822
NCBP2	0.00267093158831968	0.0254381414683725
RAB21	0.00267306269073279	0.0339074772669793
WAS	0.00267999268478199	0.0277771359190648
NDUFAB1	0.00268064617977314	0.0264414843812066
ZC3H15	0.0026840668528484	0.0255547648986081
DAZAP2	0.00277014061254796	0.0271049018799734
HNRNPA0	0.00283897591839493	-0.0351651425463779
UBA52	0.00286189463480467	-0.0216918907315415
UFC1	0.00286707894994127	0.0174202009303912
CDKN2AIP	0.0029813103808327	-0.0377523216232275
AIF1	0.00303004741663668	-0.0383517542612115
RAB11A	0.00303290159322299	-0.0506401794623495
PRKAR2A	0.00303373795403342	0.0281686698434955
ATP5F1B	0.00306845414991007	0.0219260387351559
ARGLU1	0.00308227760374319	0.0210363583625179
PRPF4B	0.00310058222204829	0.0225380984787072
ARRB2	0.00314247914934447	-0.0386155193109873
DYRK2	0.00319721917175317	0.0341113760799265
DDX24	0.00319887087650877	0.0232033105507563
CNST	0.0032025439464947	-0.0446754784778773
URI1	0.0032025439464947	0.0256144204985198
WTAP	0.0032025439464947	0.0216090885369528
FERMT3	0.00324252557837377	-0.0489691987280382
CCT7	0.00337893324163596	0.031498835998545
ZBTB20	0.00350541866616706	0.0295742902271183
TPM3	0.00351217409279422	0.0296304649778227
IGBP1	0.00351740311895533	0.0225583921709399
CYCS	0.00351740311895533	0.0230219746054315
COX6C	0.00353588150120294	0.0235338474052493
CDC25B	0.00354244646215043	-0.0405948601589642
TRANK1	0.00354728599781953	-0.0452903782487978
EIF3D	0.00366401531755622	0.0258505059363265
NDUFA11	0.00384164574307344	0.023910695482297
HK1	0.00389016344496627	0.0187645214626088
SCAPER	0.00389016344496627	0.0220379034662493
CCNG1	0.00392370163634007	0.0194003312927895
SREK1	0.00410404542111781	0.0245587535153183
ATP6V0B	0.00434573518909257	0.0203117526672285
EID1	0.00436642447061157	-0.0404806211639045
STARD3	0.00438719257399677	-0.0330277667885963
TTC3	0.00438719257399677	0.0200952963281706
NSMCE4A	0.00445061290242825	0.02717683802174
WDR82	0.00446371487449251	0.0298429983574437
GLRX	0.00453473881233364	0.0169083729533899
ATF4	0.00453473881233364	0.0269025410428786
FLOT2	0.00466651027465011	0.0284227147393675
CEP120	0.0047037842158573	0.0213104742915596
PMPCB	0.00482559008150073	0.0250303314950748
DCAF8	0.00483908834597129	0.0231410509331256
S1PR4	0.00493257790420134	-0.0370852861155778
LMAN1	0.00494682243628324	0.0210878018571202
ARCN1	0.00496746668176353	0.0186913558280165
LEF1-AS1	0.00501940362304332	0.0264162996262223
NDUFA3	0.00501940362304332	0.0282438033291886
TUBGCP2	0.00517956891622905	0.0184435987958075
ARHGEF6	0.00529400541834508	-0.0411860727832126
BNIP2	0.0053348447535075	0.0178169613430987
MAP1LC3B	0.00536382929791225	0.030001251095783
KDM4C	0.00536382929791225	0.0203864839341059
USP34	0.00537546701352285	0.024158305876423
VPS13C	0.005533381312587	0.0227203520514739
POLR1D	0.00566406199795447	0.0226686420050446
YWHAB	0.00583189556901656	0.0189636150819741
MRPL3	0.00583566603078436	0.0219069539247448
TASOR	0.00589554067320625	0.0192827258016672
ACAP1	0.00599789448782235	0.0297308929326769
CHD8	0.00599789448782235	0.0176771910589818
PSMD7	0.00602980769544289	0.0178252453094327
PACS1	0.00606103731019785	-0.0414364610012056
ANP32E	0.0061854264268406	0.0216930929244944
NBPF15	0.00631783834665212	0.0230420031144406
HMCES	0.00637342293963269	-0.0342456901058384
DHX9	0.00641373305315265	0.0249828255564342
TUBB4B	0.00643746358263381	-0.0430522453311882
H2AFJ	0.00649913479016543	-0.0323927827520405
ZNF652	0.00658516715114262	0.0200424753554603
RNPEPL1	0.00659662151312498	0.0204213940996663
ETNK1	0.0065991943345762	0.0255423011500266
CTC1	0.00664280556594504	-0.0298260399488494
SUB1	0.00667799409929974	0.0226894265027662
CIRBP	0.00678391209103939	0.0216942029836393
UQCRFS1	0.00680724574004749	0.0197505696374701
COX6A1	0.00701280269623309	0.0191700227037219
MRPL55	0.00703976418374511	0.0178505430464765
HINT1	0.00704446275059877	0.0193898369815599
SAMD9L	0.00710137375802922	-0.0556453547148382
DOCK2	0.00711950641723909	0.0201469974514068
RO60	0.00721534049034492	0.0196041739238816
NAA16	0.00730591376411784	-0.0369562784357462
EIF2S2	0.00736719048736842	0.0209188087909433
PNPLA8	0.00740148566439331	0.0236427515545979
COTL1	0.00740148566439331	-0.0419247678587413
HNRNPU	0.00782707416074494	0.0217919362914485
TMED2	0.00787345086720699	0.022302264925368
SMIM19	0.00802370449854073	0.0209852972081189
AC136475.3	0.00807491757235375	0.028157545281044
XRN1	0.00812305215495639	0.0214701888165661
CCDC88B	0.00812305215495639	0.0137030499167299
OXNAD1	0.00829606532195721	0.0216347501175511
ELOB	0.00833843307408143	0.0199939686816606
FGD5-AS1	0.0083976028445826	0.0250431650724662
SRSF4	0.0084130320785039	0.0193034352055639
IL27RA	0.00841680491713731	-0.0388959739464048
IMP4	0.00844054624458722	0.0211458728413431
IRF2	0.00849366092501429	-0.0414463334550736
UQCRQ	0.00855411832398612	0.0274602212008291
SUMF2	0.00855411832398612	0.0281470794060028
PPP3R1	0.00855980567817323	0.0179168187217602
REX1BD	0.00908140495359917	0.0160097117019258
BST2	0.00910046415907413	-0.0678520518897953
IDH2	0.0092627018462952	0.0177034416730512
TLK1	0.00930167802556808	-0.0437100980859659
NDUFA7	0.00930167802556808	0.0203612454841874
SERF2	0.00945287624111858	0.0095875084706134
NDUFB11	0.00945644473571166	0.0241220628412833
CNOT1	0.00955937791270111	0.0244039128093352
RNASEH1	0.00966145500482384	0.0256312316098499
BAG6	0.0098320312132152	0.0194875775458569
MYO1G	0.00996611093389505	0.014425460832215
ISCA1	0.0100577682813267	-0.032315070205308
WWP1	0.0101251057113394	0.026552981384134
EXOC7	0.0101251057113394	0.0239996709554799
RAC1	0.0101578332400036	0.0212712698170748
ZMYND11	0.0101949700321374	0.0177214946738031
SDHA	0.0102347137360076	-0.0360507724441123
RBM22	0.0102903346581605	-0.0336684811143726
NUTM2A-AS1	0.0103527728495098	0.0168346724019402
SMC3	0.0105911008279001	0.0226128443576867
GATA3	0.0105911008279001	-0.0317112819955777
SYTL3	0.0106384184780198	0.0235593130891951
UTRN	0.0108372803777802	0.0124381109392739
DNMT1	0.0109167266562318	-0.0440810621053237
LCOR	0.0111696750711241	0.0115484073909798
CIAO2B	0.0113537873381862	0.0154077247618408
LINC00861	0.0113662013427089	-0.0368820405791348
ACAA1	0.0116138860073922	0.0119952898768577
MAP2K2	0.0116365714584822	0.0214271240294215
SLC3A2	0.0116405399069775	0.0285736085573385
SRSF8	0.0117125356617822	0.0195641985325946
ARID4A	0.0118221825965847	-0.0276666641542431
EWSR1	0.0118579025442635	0.023023843684597
EIF4E3	0.0118828583559027	-0.0318849933950556
HPS1	0.0119358408109069	0.0205676313322859
SRCAP	0.0122007746124883	0.0123953877321701
RALGAPA1	0.0122574225350447	0.0284213147243029
SRSF3	0.0122917360998765	-0.0421970036826986
MRPS21	0.0123248492623241	0.022819022807925
SPTBN1	0.0123497486803288	-0.0388221415069173
C12orf65	0.0124535736257104	0.0261440652209743
HNRNPC	0.012457982813583	0.0255503232347738
COMMD2	0.0125388376984567	0.0124689439986713
SMG1	0.0127514105127124	0.0167142669582651
FHIT	0.0127514105127124	0.0273053415456785
MPC2	0.0128664815166767	-0.0315510960437622
HNRNPM	0.0129156632769322	0.0136434601798683
PPP6R3	0.0129156632769322	0.024879025079773
SELENOK	0.0129744952101089	0.02886211298938
NDUFV1	0.0130438908095596	0.0146719579077363
MCUB	0.0130448704890977	-0.0309278926855332
SH3YL1	0.0130669369275925	0.0169509101250068
ARIH2	0.0133130724809741	0.0201949787964959
ETFB	0.013339161859322	0.0189892094013464
UQCRB	0.013354521822897	-0.0252534647534899
MRPL9	0.0133727924062603	0.0209006669259069
SNHG12	0.0135137261424698	-0.0321729780871428
SSR2	0.0135137261424698	-0.0345924450759834
PARP6	0.0135899085559629	0.0212589580797873
TRIM14	0.0136331895503967	0.0167847291267438
RAB22A	0.013675021672229	0.017152040177724
CNPY2	0.0137154084399971	0.0206636665477193
EIF4H	0.0139190135464728	0.0172080653564882
OTUB1	0.0141100929676356	0.0202564663572089
CHD1	0.0141597958178742	0.0203418215071869
LAMTOR5	0.0141634154611868	0.0174629749165897
BBX	0.0141647438639422	0.0195387376806483
ATM	0.014176512977972	-0.0337895276875424
PDCD4	0.0142249182788615	0.0260565889501635
POLE4	0.0142795982398024	0.0225454373038743
DNAJC15	0.0144614141602331	-0.0381342312593362
HMGA1	0.0146140717313591	0.0150199764062151
KCNAB2	0.0148921459863014	0.0166884871635549
IFNAR1	0.0148921459863014	0.0215452099221094
SELENOW	0.0149513272666462	0.0184147093218405
VPS26B	0.0149605288261134	0.0182984854790287
GOLGA8B	0.015054845722082	-0.0355360289391227
TOR1AIP1	0.0150746890951284	-0.0328149988752293
HERPUD2	0.0150746890951284	-0.0370335935589413
WASHC1	0.0150746890951284	0.0220618220342581
CDK11A	0.0150830349075659	0.0305198396861214
XPO6	0.0151039498258538	0.0218539431432766
DNAJB14	0.0151742620660939	0.0186713635724493
MAZ	0.0154149598382204	-0.0276743789097386
NDUFA4	0.0154372781176223	0.0217944534206851
TNFSF10	0.0155248038636033	-0.00901692792031389
KIF5B	0.0155747052541035	0.0146345606281183
EIF3L	0.0156926226722424	-0.033410221947787
NLRP1	0.0158082569113245	-0.0354931172429844
KANSL1	0.0159950767196422	-0.0336995934645657
AGO2	0.0160261335970486	0.0206187032979351
ICE1	0.0162065096767192	0.0151546469068298
VSIR	0.0163185696633266	-0.0272903420427745
ROMO1	0.0163270036476473	0.0166307632256042
KDELR2	0.0163861803659511	0.0255372630221735
TMED9	0.016407029009217	0.02149868379432
NSMCE1	0.016407029009217	0.0267208836362963
E2F4	0.0165935824389361	0.0220835411708057
RHOT2	0.016659933714381	0.0150140531730196
SH3GLB2	0.0167363261835201	0.0211616376423995
SNRPG	0.0168176371314622	-0.0379973552076825
TRIB2	0.0168176371314622	0.0253209415741416
NUDCD2	0.0170405929655985	0.0150230589530986
RAB5C	0.0171238511183716	0.0219652641530764
PSMB10	0.017354539014646	0.00789342978306939
TACC3	0.0174968154352139	0.0192596979985522
TIAL1	0.0176258216358799	0.0191678121775423
NSMCE3	0.0177745835432007	-0.0336437160028894
MLF2	0.0177745835432007	0.0213670174442947
ANKRD11	0.0177765150538829	0.0160119806580736
ANKRD17	0.0177851302463252	0.0218476338433046
INO80	0.0177851302463252	0.0231307663332156
NUFIP2	0.0178203000347476	0.0184455503335916
AEBP2	0.0179345558641438	0.0168066346414179
MRPS30	0.0181595593042331	0.0197448401647544
PGP	0.018302794796581	0.0147157413643091
MMGT1	0.0183752582848872	0.0196201639422187
REV3L	0.0184158531762142	-0.0396714765813223
GTF2A2	0.0184383326579278	0.0153701730748954
HP1BP3	0.01908625161352	0.0243472537176781
KAT7	0.0195284041094341	-0.0292143300367664
ROCK1	0.0195685670082528	0.0226075856733801
ZNF131	0.0195856906417668	0.0232292143952856
RAB8A	0.0196650876416282	-0.0303828640897043
TADA3	0.019852151997241	0.0137561775193989
LSM2	0.0198628540342419	0.0150259338536341
UBL5	0.0199848402729776	-0.0291690542235983
KRAS	0.0201333630379659	0.0193385796691052
RNF220	0.0201837639833851	0.0164876029668455
ANXA1	0.0201894450992126	-0.0670747634529646
CD74	0.0203144290417859	0.0127716978774561
KMT2A	0.0204320478685082	-0.0362542813229858
SCAF11	0.0208870169381574	0.0164094472079523
KLHDC2	0.0209240645553643	0.0177404992764445
SETD1B	0.0210149017240179	0.0207635273413386
TUBA1B	0.0210280969004926	-0.0411781918855108
PARP12	0.0210280969004926	0.00153701687745683
NCOA3	0.0216071884334538	0.0182484466604807
CHIC2	0.021670803921153	-0.0339324542306325
OXA1L	0.0216926405299883	0.0175276507527122
CNOT11	0.0217009159751102	0.0230715808243728
ARMH1	0.0222442626768504	-0.0406550273116036
NKAP	0.0222526826294055	0.0151211190919911
MAP3K2	0.0222752123728788	-0.0327419469584715
SMC1A	0.022279225442278	0.0149852307259649
ARPC3	0.0223351111162356	0.0174210847659153
MAN2C1	0.0224883324043157	0.0227280056295519
LAMP1	0.0227956122650365	0.0174004610724697
PSMD4	0.0232573392651497	0.0228157279322816
BUD31	0.0234896059977214	-0.0328336879453693
RESF1	0.0236022365397802	-0.032776415111798
PFKL	0.0236609426744575	0.0156577275321497
LTA4H	0.0237418525353316	0.0229300375376701
DEF6	0.0240911386597646	-0.0399490902139894
FNBP4	0.0240978988185339	0.0204722981813781
TMC6	0.0250644997585334	-0.0348843485112791
KRR1	0.0252189089280489	0.0246885128603441
AKAP17A	0.0252378337695696	-0.0343471168509257
CDK12	0.0253479015128183	0.0185251413448307
PPP4R3A	0.025467544195621	-0.0251082358468485
PUM2	0.0255807018565224	0.016008495693526
CDK17	0.0257298070416732	0.0161140015575312
DNPEP	0.0258594677375498	0.0174926094176823
PLD3	0.0259592144420874	0.0239956606772805
C9orf78	0.0259739652052715	0.0250132500754954
TMBIM6	0.0259857213633083	0.0180219991150656
TRMT112	0.0259857213633083	-0.0265394870227876
PFDN2	0.0261648390361924	0.00889816464751686
MAP3K3	0.0263128569445142	0.0190728891150947
MRPS7	0.0263583766182262	0.0182693116461202
MLLT10	0.0266459515493792	0.0125235895743291
CAPZB	0.0266653734070403	0.011885778422402
IQSEC1	0.0267296983367381	0.0172344816386718
ELF2	0.026929558652709	0.0188369474337384
CCR7	0.0271266376055205	0.0180214613281595
AKR1B1	0.0275823649263844	0.01968012144329
RYK	0.027872136075825	0.010893832637175
BET1L	0.0280495321701541	0.0136251746091292
UBXN4	0.0281222627034053	0.022294923274875
DHPS	0.0282249428866465	0.0169589091682864
ARID2	0.0285088636013278	0.0130566398932716
MKNK2	0.0287270077020284	0.0115313079738162
PWP1	0.0287804701514409	0.0221110953338835
AKIRIN1	0.0289398907480206	-0.0289974393746586
PIK3CD	0.0291387274853228	0.0223714098675413
NAE1	0.0291387274853228	0.0107775773498058
CSNK1D	0.0291842290813695	0.0205716205175833
PRR13	0.029700297624965	0.0200520753021562
HAX1	0.0298499772490745	0.0137581736372958
ZBTB7A	0.0299006867495428	-0.0285195823813642
FAM120AOS	0.0299160568633185	0.0185359802046758
CCT8	0.0299160568633185	0.0173921101987389
BSG	0.0299160568633185	0.0158120030652712
BTN3A2	0.0301039258453645	-0.0403039399210129
CCNK	0.0301494735940881	0.0191887317368957
PLEC	0.030435697283992	-0.0442088007603786
DDOST	0.0305135848713345	0.0179594226279844
RNF139	0.0305819925129747	-0.0318445856676589
SSR4	0.0306924678174652	0.0141680871379835
CTCF	0.0306989277546984	-0.0343786182340409
LTBP3	0.030724048051722	0.0155579846553278
FBXO3	0.0308859829438259	0.0112520912546995
SSR3	0.0309229091861427	0.0167944385337341
PLSCR1	0.0311868331553363	-0.0127497244178182
HUWE1	0.031306577387573	0.0230665849181086
PET100	0.0317165735116044	0.0256442226159185
TERF2IP	0.0317240286191521	0.0124892640667275
KIAA1109	0.0317721128181041	0.0143086626837482
PDCD6	0.031787712148216	0.0185721837632533
GTF2I	0.031787712148216	0.0108769615050455
SUCO	0.0319616062634586	0.0127844671800203
SNN	0.0320888017421553	-0.0312520323384586
VHL	0.0322509967059689	0.0182687414393525
ABHD17A	0.0327986120193685	0.0167580750828605
CTBP1	0.0329096262860312	0.016417021920512
PARP8	0.0330161533898974	-0.0448080990980014
METTL5	0.0331312161044202	0.0168059306679594
SGF29	0.0331648541610875	-0.0215794652896606
CNIH1	0.0335024190210517	-0.0242873919608485
SLC38A1	0.0337423422300937	-0.0284003347062828
ATF7IP	0.033936309894008	-0.0358398888771551
MED28	0.0339372802108759	-0.0228483349370645
XRCC6	0.0342512048133187	0.0167346350150466
COQ10B	0.0343883934793125	0.0148786641633579
PIK3R1	0.0344867029978998	0.0202740603679227
ALDOA	0.0350921618331741	0.0196956326202052
SZRD1	0.0350921618331741	0.0146993606003518
SNRNP70	0.0355433297857713	0.01348434849965
PRELID1	0.035625675383758	0.0195340693340315
CALCOCO2	0.0356426883723002	-0.0317704692023371
ABCF1	0.035835813352099	0.0120985347671432
PLEKHJ1	0.0359725217966517	0.0151145409121931
YME1L1	0.0359725217966517	-0.038779898696831
FBXO9	0.0364671801126635	0.0125740338555441
GMFG	0.0365486119943203	0.0144380396164379
TMX4	0.0365545090303693	0.0163629665088432
TMED10	0.0366168137986324	0.017298240981976
SHISAL2A	0.036659567188799	0.0157243925100373
ATP2A3	0.0367036336022131	-0.0360560615106335
GOLGA7	0.0367148876576456	0.0173612886719845
PPDPF	0.0375268132707525	-0.0215244676160811
ZAP70	0.0375440386633124	0.0165942604622369
CAPZA1	0.0379679655321584	0.021298422868733
MBD5	0.0379679655321584	0.0126668340760028
NUDC	0.0382928278367246	0.016796724229465
CHURC1	0.0382928278367246	-0.0276970723326934
BFAR	0.0383875847344551	-0.0216092810974143
AKT3	0.0388264081685623	0.0131513372066576
C11orf58	0.0389196625848982	0.0150650637589518
OSBPL8	0.0390541094224055	-0.0397315519518262
NUDT3	0.0391060802523909	0.0152837269273124
TFAM	0.0391060802523909	0.0153873239426999
CCDC88C	0.0392318227614089	0.00657895688906618
BUD23	0.0392404255999388	0.0133802817943992
AP2M1	0.0395046223669551	0.017565073246505
PSMD8	0.0395046223669551	0.019605906999108
GABARAP	0.0398694380525359	-0.0292241671296567
RWDD1	0.0398711311995106	0.0172847357536819
UBE2B	0.0400758314038449	0.0102842784846838
SIVA1	0.0401040195559779	0.0136310863722933
REV1	0.0401369588858151	0.0102187589000643
RABGGTB	0.0405013038842432	0.0150999119509596
MKRN1	0.0407228695971753	-0.0326858498825675
FDFT1	0.0407228695971753	0.0239005692223112
HCLS1	0.0407228695971753	0.0198583651998763
USP3	0.0409006886977891	0.0135776198512494
TRAPPC1	0.0410004842907784	0.0157848251292768
CTSB	0.0410915631671427	0.0150808392468527
STAT4	0.0416110390923916	0.0135957934884142
TMEM160	0.0416837882107964	0.0143158101036135
ZNHIT3	0.0418879278894243	-0.0317984321576766
SUMO2	0.0420258728426675	-0.0220576934237227
ZNF451	0.0420258728426675	0.0133932834976342
ATP5MG	0.042418403286745	-0.0261118946284373
RICTOR	0.0424668093595502	0.0127967421993445
NUB1	0.0425740979469476	-0.0329021475910113
SNRPC	0.0426527800763949	0.00941420964477768
FLII	0.0428737707245252	0.00879269441982661
TNRC6B	0.0430360647800317	0.0180378109213657
ATP6AP2	0.0434014001586399	0.0151910331015286
MRPS18B	0.0437277667523322	-0.0252972530309705
TOMM6	0.0440368186429575	0.0148539413303577
SEPTIN2	0.0442988087450087	0.0102956814991385
CERK	0.0445386027996613	-0.028126705291166
EEF1G	0.0447768142770807	0.016422099053409
H2AFZ	0.0447973132537843	-0.0184273578639784
THEMIS	0.0448366307553796	-0.0303983063928108
VPS13D	0.0449099618497221	0.0199379275163062
THOC7	0.0452150435613202	0.0115088839096283
MYH9	0.0466628106404363	0.0128159858060617
NGDN	0.0475582777473399	0.0132206781547379
SEM1	0.0475582777473399	-0.0251956142976605
NPM1	0.048090108608962	0.0152127942728413
STUB1	0.0481157005188812	0.0196025773925795
RTRAF	0.048182060569236	0.0180031200888509
ERH	0.0482341732267828	0.0144297040992299
MX2	0.0483680453149759	-0.026295373984661
EIF3M	0.0487471054676764	0.0121048753397892
CHD2	0.0487471054676764	-0.0316815742327508
NCOR1	0.0487471054676764	0.0112332261672623
SNRPB	0.0488268145885994	0.0155014608404392
UQCRH	0.0488268145885994	0.0153062457751991
DGUOK	0.0488268145885994	0.00763790568860057
THAP11	0.0488552515099456	0.0140909822550578
RNF10	0.0488602871842095	0.0115490787130892
HDGF	0.0492896523428768	-0.0337334287462931
EIF5	0.0495238214885019	-0.0288445259114838
MORF4L1	0.0495238214885019	0.0157315840592438
MOAP1	0.049711203883375	0.0150855921326501
FAM118A	0.0502273788952379	0.0128612339053307
EBLN3P	0.0511680876264702	0.0153167483662734
KRTCAP2	0.0511680876264702	0.00935046704907228
RALBP1	0.0516282496987631	0.0122110107315127
CCT3	0.0518308093711469	0.019435948025342
PBX2	0.0522916165237393	-0.0280666737943923
ANXA11	0.0524896076752686	0.0137627165764802
YWHAE	0.052823646985918	0.0131361254556749
SNHG32	0.052823646985918	-0.0331184130427665
RGS14	0.052823646985918	-0.0296952375365401
MOGS	0.0529181757779447	0.0148515042227751
MTRNR2L8	0.0542960722123301	-0.158506953310515
SENP6	0.0542960722123301	0.0203544720587331
VDAC2	0.0543977886943225	0.0159431486424818
AP1G2	0.0545824272356576	0.0195577860834807
GPATCH8	0.0549019011230426	0.0125825682633101
HNRNPL	0.0550565206413416	0.0189148474435279
FBXO33	0.0552905138937273	0.0134832343279707
PPP4C	0.0555144458583562	0.0124122270184914
GATAD2A	0.0557813594213978	0.0205515182734297
EZR	0.0557813594213978	0.0171390350597747
CEP57	0.0566198411799938	-0.0254082709680843
WHAMM	0.0567491610395392	-0.0294237524378459
SHKBP1	0.0570791394879433	0.0123075058174814
SRSF10	0.0573231504530329	0.0125465282580288
FBXO21	0.0579629970544062	0.0136628378075594
ADNP	0.0581874155569715	0.0135895372018147
MAPRE1	0.059033559617191	-0.0238484516100529
SNRPF	0.05918281271158	0.0117103244279946
GRK2	0.05918281271158	-0.0327204363925195
SNHG3	0.059212159672869	0.0130791825344699
H1FX	0.0593897563618321	0.0177536784802843
UBAC2	0.0593897563618321	0.0134207935225862
ZC3H7A	0.0594666083257894	0.0120413375723917
NUTF2	0.0608635974128145	0.00788733231791061
SRPRA	0.0609101840434795	0.0138645798158368
SEC61A1	0.0609199485148175	0.0130843254507158
ANKRD44	0.0609859810500382	-0.0265021451236764
PSMB1	0.0610245937883987	0.0154499644299898
PTBP3	0.0612584108186724	0.01461425146561
PCBP2	0.061547762635656	0.0157526900895977
RAD21	0.0615870718533331	0.0132079842635637
TMEM14B	0.0616246489875805	0.0172444769133747
PPP2R5A	0.0621329557557506	-0.0250656295925983
PURA	0.0622604030869783	-0.0340316184356636
HELZ	0.062295824099721	0.0126826222537654
PSMB9	0.0626862090265485	-0.0509081994370515
SEPTIN7	0.0627055396713781	-0.0272634411257775
HERC1	0.0631491405581422	-0.0317281411778318
DDX50	0.0637956248371295	0.0189381069166326
PIP4K2A	0.0638843387185053	0.00738182608503435
IDH3B	0.0646290589325365	0.0140098221689015
RBCK1	0.0646312864910067	0.00967574660877968
GLS	0.0651296555529964	0.0136663898038378
NDUFB6	0.0654773402217762	-0.0226623690439245
ASH1L	0.0657358677142768	0.00688287576508151
ENTPD4	0.0657873545964872	0.0195367379004648
CCDC12	0.0658512722363051	0.0106807413724831
TMEM219	0.0661766970417513	0.0145135201847562
SSR1	0.0662114068400455	0.0108084401213577
BCAP31	0.0663001245980821	0.00941741658080197
GARS	0.0665918016957349	0.0117623493210048
CCDC66	0.0666152958535203	-0.0197545748157172
TLN1	0.066722695034553	-0.0505555261927774
ZZEF1	0.0668651337116795	0.00642537157030798
SAP30BP	0.0680501859074698	-0.0199957915402227
THOC2	0.0681331571994331	0.0126908093257198
CHRM3-AS2	0.0684759903128519	-0.0289398735399452
UBE2D2	0.0687699624814375	-0.0194830753502995
UBE2I	0.069779200893978	0.0136085272240738
ARL2BP	0.0699585854872688	-0.0240637692217672
KXD1	0.0703255083907983	0.0144577693367389
PIGC	0.0711081057716501	0.0124474546710009
CMTM7	0.0713662229236884	0.0195381135471296
KLF12	0.0715348471996067	0.00741752321292344
STARD7	0.0716242213878882	0.0188634151894606
ULK3	0.0717796170215464	0.0138310534543442
PBRM1	0.0722919825380014	0.0149982289304476
POLR2E	0.0722919825380014	0.00842990936929444
DNAJA2	0.0728472384410203	-0.031268299016902
RBBP4	0.0731730962451098	0.00945767238210049
RAB14	0.0741236993002828	0.00930306392016089
CD53	0.0744234636634372	0.00917031047046757
PRKACB	0.0744234636634372	-0.0368969024677788
PTGES3	0.0746461799440465	0.0177802726165723
TMEM248	0.0747657823423377	0.0205560719247903
SNHG14	0.0754676015908278	0.00182872641548359
SH3BGRL	0.0755750411370561	-0.0324276148886032
ATP5PO	0.075646994109333	-0.0254228562366747
CAMLG	0.075646994109333	0.0161644624052937
AKNA	0.075646994109333	-0.0369269104012401
SF3A1	0.075646994109333	0.0145324718464592
CDK13	0.075694848829602	-0.0285908775524532
IDS	0.0758265950170549	-0.0396561110438807
RBX1	0.0765388113981336	-0.0368172651976757
MARCH9	0.0769174611469354	0.0138868619446502
SPATA13	0.0771571196768669	-0.0246220867504686
ARID1A	0.0784951828353661	-0.0211587589582362
NUDCD3	0.0791806286303736	0.0117752237372276
DHX36	0.0801970333796181	0.0104817176897161
FUS	0.0804498640634271	0.0154214876627823
IK	0.0805699083879718	-0.021656054808514
XRCC5	0.0806398122409067	0.00979179479342962
SEC63	0.0809718187272567	-0.0209467852358152
SF3A3	0.0818352535144405	0.0144711784566189
ARHGAP15	0.0820592599257649	0.0149311269763359
RIPOR2	0.0823731758037975	0.0209089683952992
MAP3K1	0.0823990729804856	-0.0300968511882803
THRAP3	0.0835298215297841	0.0109232671811609
SEC11A	0.0835583795080233	-0.0231299973216067
NIN	0.0836353865463023	0.0130177915485499
PTPN4	0.0842959365861814	0.0105555943530873
RASSF5	0.084781642399885	0.0113860641417843
ZNF276	0.0849249716713429	-0.0294297162050267
GDI1	0.0864846535258616	0.0117942198879921
IKZF3	0.0866330142349721	-0.0300378337789096
USP14	0.0868833485495751	0.0124629731409426
PRKCH	0.0871360112020941	0.00994954928996716
LSM4	0.0871660099557256	0.00972959839035237
BAG5	0.0871660099557256	0.0144076074741475
AFF4	0.0871718157167956	0.0154841656860071
ANKRD36	0.0872269304058881	0.0124204304354461
RBL2	0.0875415854349467	-0.0200801957301053
ECHDC2	0.087608588566903	0.00809916846719883
NRBP1	0.087608588566903	-0.0267285091184665
PLCL2	0.0879913778147051	0.0124635130737041
EP400	0.0886675873494485	0.0101201089756342
GBP2	0.0891113702955279	0.00790950519086236
MICOS10	0.0891490488277384	-0.0324349732228583
COX7A2	0.0893298363913123	0.0145293981822072
LSM7	0.0893753940111778	0.0178956607634218
AP3B1	0.0897731186276798	0.0157646649047524
BLOC1S4	0.0909880055594194	0.0128201126919509
POLR2C	0.0915741038642537	0.0105273380066869
TIMP1	0.0920845491843681	-0.0438670941236565
LAP3	0.0922072553439506	0.00169532618263046
PRKCSH	0.0927895660801887	0.0107720138419757
TTC19	0.0927895660801887	0.0110037749625013
DYNC1H1	0.0927895660801887	0.019292989102189
PLEKHA1	0.0927895660801887	-0.0239846291557688
GAS5	0.0928053862345988	-0.0221257129876742
HACD4	0.0930458545213395	-0.0354885608746886
FAM153CP	0.0933204303968282	-0.0278397269136597
TAX1BP1	0.0933500897501441	-0.0224024602649644
DDX17	0.093467366704114	-0.0324258952362932
COPS9	0.096424480613268	0.00643118560714195
NDUFA2	0.0967966404993538	-0.025371190455822
SECISBP2	0.0967966404993538	0.0169833025517282
MAP4K2	0.0967966404993538	-0.0229528047954259
EMC4	0.0975689241492241	0.00592826239176397
PTP4A2	0.0979214786544607	0.01396683466936
ATRX	0.0990712243961219	0.00973260128343478
DGCR6L	0.0992443439250102	-0.0227289791634856
SON	0.0998269961000675	-0.0116961110607712
AGGF1	0.100019091518251	0.0141482811361944
FLNA	0.100081058135217	-0.000529013735954376
EIF3E	0.100231831839539	-0.0210662071848358
RBM26	0.100678244279002	0.00555721421255939
NCF1	0.100800158293054	-0.0232929036320935
FBRS	0.100940403887738	-0.0223274622664131
CPSF7	0.101404641330493	0.00903473347423928
SMARCD1	0.101922668282703	0.0188950537163986
ICAM3	0.102190150505681	0.0131462683989185
RNASEH2B	0.102365115580269	-0.0301508183928879
SARS	0.102791478194292	0.0145711582280131
MRPL54	0.102898503811364	-0.0185002847426247
FAM107B	0.10465087726431	0.0127629026665945
RB1CC1	0.104894629660327	0.00325078421464076
SPEN	0.105119376543988	0.0115627339877137
CD7	0.106150389137376	-0.0262301011590522
DCTN1	0.106614043833594	0.00892279139660873
ATXN7	0.106873013088621	-0.0242331730965104
GTF2F1	0.106873013088621	0.0107892289008339
TAP2	0.107327399435178	5.73592202591788e-05
CARD16	0.107832436664645	0.0107054138965724
EDF1	0.108938008172411	0.013405515471844
U2AF2	0.109402742811058	0.00741534280877687
SKP1	0.109420604572692	-0.0213710102704061
DBI	0.109420604572692	0.00518937158938848
SNAP23	0.110427778251927	-0.0295671784962197
CHD4	0.111022720741143	-0.0285255465066085
NDUFB1	0.112155751371921	-0.0261562687085409
STAT5B	0.114442217282068	0.0128859325336912
GPSM3	0.115141478635946	-0.0174831468237864
RNF213	0.116406425735191	0.00240725278379461
KIF2A	0.116873641593992	-0.034734624933499
MED10	0.11761125505422	0.0143621417584475
DNPH1	0.118054474364664	0.00985118016314984
TAZ	0.118312985039761	0.0172364178711723
USP16	0.118559319568493	-0.0209500085283911
TRMT10C	0.118648400806514	0.0130842273669547
RSBN1L	0.118648400806514	-0.0224616939974975
SELENOH	0.118648400806514	0.0154973137041676
FAM76B	0.1188991719889	-0.0231280529749361
SH3GLB1	0.119178993721986	0.0183421860666532
NAP1L1	0.120449596362149	-0.0260081861608159
RPN1	0.120649892015994	0.0106858450435046
MARK3	0.121198329391535	-0.0213082753854776
CENPC	0.121509864994319	-0.0272538956691244
SNRPN	0.121509864994319	0.00387614205017572
LUC7L	0.121828805421679	-0.0303898392420192
TGOLN2	0.122238405533568	-0.0321735307751742
SMU1	0.122915874792371	0.010746152486912
BRWD1	0.12316448988819	0.00615896480981959
NDUFB2	0.123406910330435	0.0085791904669662
ZFAND3	0.12354941498897	0.00873269160209178
TBC1D1	0.124352088032823	0.00116397870527984
SNHG1	0.124352088032823	-0.0209658497178988
HIVEP2	0.124366942767562	-0.0217725728558789
PNPLA2	0.124502877489555	0.00908844023946098
PAPOLA	0.124502877489555	0.013791153464042
DDT	0.124763900822428	0.0128378164444104
INTS11	0.124775556439196	0.0121275297873031
ARID1B	0.125208015211154	-0.0323117301918817
BPTF	0.126599176611568	0.00578460796762881
ERICH1	0.126599176611568	0.00704953394209562
NDUFS5	0.126755026141074	-0.0230409013497379
RAB2A	0.127136693412203	0.00675271345763928
TTC17	0.127999676967575	0.0122309311237687
PSMD9	0.127999676967575	0.013767697891559
TXN2	0.128238137930836	0.00861832951614966
FAM32A	0.129004248899574	-0.0220490148898902
PNRC2	0.130477513067798	-0.0315242107254305
UTP23	0.13053334526206	0.0121958476469139
KDM1A	0.130781766038439	0.00899355815689412
DUS3L	0.130928579696285	0.0131920867593674
UBL3	0.130972657768002	-0.0232480471383927
FYTTD1	0.131899354862927	0.0131754986444403
BAZ2A	0.132945273387046	0.0136229546320639
NFATC2IP	0.133460387913532	-0.0195450144834862
CENPT	0.134201919696127	0.00570982636015854
MDH1	0.134457293604105	0.00844082348984665
SETD2	0.134657559264678	0.00850005408352617
SPG21	0.135076398588094	0.00677419309804472
IFRD1	0.135944060603688	-0.0255544691118359
JMY	0.13630985521049	-0.0262491410159292
PHF1	0.137096251065866	-0.028099284849917
ISCU	0.137116074662504	0.00345656347641166
SRPK2	0.137624617662675	-0.022163037956121
EPRS	0.137628197186194	0.00967113325075697
PI4KA	0.137788774643992	0.0113823626101035
PSAP	0.137788774643992	0.00550169045350901
ELMSAN1	0.137894291656876	-0.0209894412891967
ZNF24	0.139149471681454	0.015637295622448
DDX18	0.139760460230907	0.0103210025297757
PPP1R15B	0.141438352313258	-0.0233353222377794
RNF114	0.142139660663211	0.00847657543299896
PPP6C	0.14322850492865	-0.0278230696394867
GIMAP4	0.143768083648958	-0.0149168799904436
YWHAZ	0.143910736989846	-0.0162782535637189
NPEPPS	0.144172501349179	0.0071659750119315
ATP5F1A	0.144172501349179	0.0098592611423538
BCL7C	0.144294436922961	0.00753961199596587
PDAP1	0.144662688004396	0.00220963131217466
CNTRL	0.144701598719268	0.00895723741124677
OXLD1	0.144701598719268	0.00884287858726557
ATP6V1F	0.145186798820082	0.0096825775423357
IGFLR1	0.145186798820082	-0.0268509085326196
DNAJC2	0.145228642966442	0.0119019099747908
SLC25A38	0.146112564316957	0.00643327466591886
MRPL20	0.146500636791216	0.0112101616324515
GNAI2	0.147262899510387	-0.01994054350273
FAM117A	0.148252953098717	-0.0214506500474456
MED30	0.149355719289626	-0.0185480453898186
ELK4	0.149450918580019	0.00468867321726973
PSMB8-AS1	0.1506993900835	0.00909016311478728
SMARCC2	0.150770982805417	0.0140863344699348
REL	0.151456705433635	-0.0197643903469132
AP1M1	0.151456705433635	-0.026539550870095
TRA2A	0.15157284626695	-0.0264441864796889
CNOT8	0.151613530460577	0.010344555096167
OFD1	0.153169375582693	0.0147512209717491
NOP10	0.153934807881366	-0.0252620190264485
PCMTD1	0.154751958847772	-0.0218976142010219
FBXO7	0.154751958847772	0.00784499156280116
EFCAB14	0.155375915571873	0.00267843577882554
TTC14	0.157264243298582	-0.0294395308497307
ANAPC11	0.158284092501971	0.0100191131717265
ACP1	0.158869115928723	0.00840033866377776
DCK	0.159151549114945	-0.0290651073416052
DCAF11	0.16024322630757	0.0141312000350863
AMD1	0.160380281706875	0.012844531679441
WDR74	0.160642833380838	0.012686280188438
DDX46	0.160642833380838	-0.023233213909482
LATS1	0.160707605684912	-0.0193997533163629
UBE2J2	0.160707605684912	0.009893157235283
VAMP5	0.161515955666441	0.010907156420182
COG3	0.161854533748344	-0.0238339844156497
SP100	0.162181324136813	-0.0099989631450863
HECTD1	0.164087130588987	0.00655196105963041
RNPC3	0.165764345891522	-0.020514984884169
TRIR	0.165764345891522	0.0107113234528511
PTPN6	0.166780119477501	-0.0263993285592081
ATP5MF	0.166780119477501	0.000943417649455602
DSTN	0.167025784016628	0.00578810422941817
NDUFB4	0.167660790295403	0.0072011296125305
ADAM10	0.168037074525695	0.000915346698484032
PPP2CA	0.168549784181421	-0.0250431621944055
CKLF	0.170265719811636	0.0132316006780056
DDX60L	0.170467108017623	-0.0414930621645923
DMTF1	0.171302961785722	0.0108728439772488
SF3B5	0.171302961785722	-0.0219197415397935
VPS4B	0.171732553122413	-0.0223450257952127
ZNF22	0.171732553122413	0.00852486702954708
OGA	0.171732553122413	-0.0276080453994201
CYC1	0.172424074007188	0.00873054464784195
NDUFA10	0.172424074007188	0.00968581670483354
PRRC2B	0.172732463424007	-0.0228445679268996
OTUD5	0.173432273541568	0.00626892966271353
LCP1	0.17654603717901	0.0110956829650601
KLC1	0.17654603717901	0.0121320423466733
EHBP1L1	0.177711604833515	0.00330049125403586
AIMP1	0.178445107994841	0.00818631066520759
NOL7	0.178445107994841	0.014069427237866
HMGN3	0.179069288344711	-0.0126748566389808
SELENOM	0.179427532673859	0.00643995648577156
DNAJC21	0.180081616439404	0.00707954749760198
CRBN	0.18076294080373	0.00625822156199285
RSRC2	0.181129621800784	-0.016964129580559
UQCR11	0.181251045568583	0.0082536920159082
CCT4	0.182208775804436	0.00882652192271827
CREBZF	0.182578225203016	0.00226989274973677
RFC1	0.184193843809391	0.00792496520340535
CCNI	0.184463127635421	0.00850457686807626
OS9	0.185157287367385	0.0112209411529725
STIM2	0.185595873506472	0.0153686687278775
SCAF8	0.187673463721885	0.00358972761954135
FOXN3	0.188883678394518	-0.022868065490933
VPS51	0.188979533640543	0.00868159120952106
ERGIC2	0.189078712639087	0.00231835883778364
HMGN4	0.189848335077198	-0.0224038809403873
RBM4	0.190385027152944	-0.020562816136923
BRK1	0.191325007328683	-0.0281317956790845
N4BP1	0.191348033463407	-0.0220670853620904
PAG1	0.191749751679491	-0.0156711048065937
PPP1CC	0.192037159270099	0.00676281710600846
KMT2C	0.192658923349832	-0.00173814897549507
PSMA4	0.193219754342331	-0.0145238048976217
YY1	0.195653148407332	-0.0245261447520592
AKAP8L	0.195993934801253	-0.0211887421285896
USP47	0.196462825546175	-0.0235282945275115
TAF15	0.196462825546175	0.0166437674978761
RSL24D1	0.197387378191246	0.0101779117894449
CENPK	0.198731647054158	0.019597494273725
CCNT1	0.199020792743463	0.00165895301793323
TMEM30A	0.199485813597737	0.00498419781529497
EMC6	0.201954315067675	0.00420698097895356
TRIM28	0.201954315067675	-0.0260097965619749
PYCR2	0.205659731748835	-0.0267431912464295
ST13	0.205837887060359	-0.0187063766591691
APEX1	0.206269083116013	0.00466180086521162
SMAP1	0.20655892973015	0.0134168121291669
BDP1	0.208239183801146	-0.0224605466015892
LBR	0.20911744861291	0.0129585274885887
METTL9	0.209353226539584	-0.0258865293517316
SATB1-AS1	0.209353226539584	0.00504109000089581
SEC61B	0.209359392780665	-0.000366539542095645
TWF2	0.209359392780665	-0.0200829432327257
SPG7	0.209508103256021	-0.0205943226910319
PPP1R7	0.209521655140639	-0.0196315309527952
PARVG	0.211324911318484	0.00910712027112187
CBX3	0.211781761106144	-0.0223794281028354
ZEB1	0.213936492451533	-0.0228679109911139
IL7R	0.213970255418664	0.00412653218114079
SERINC3	0.217101012651678	-0.0204935070771219
SEC62	0.217258344447812	0.00939611386550565
ATXN7L3B	0.217511867882948	0.0081192843224771
CSDE1	0.217528330845888	0.00915573014214388
AIP	0.218922475406315	-0.0223676199710747
RIOK3	0.219266012000669	-0.0264934882978097
VPS36	0.21987789416354	0.00377472730446904
PRPF8	0.21987789416354	0.00403786984785981
NEDD8	0.219996160606363	0.00879082703883616
VAPA	0.221499782404995	0.00617917947398861
SMIM10L1	0.221867781606358	-0.0231517026949401
SCAMP2	0.222326643366071	0.00795370169445808
CTDNEP1	0.222538975445853	0.000134791077877283
ABHD14B	0.222892493629717	0.0126496759239253
UBN1	0.223471257250918	0.00806685704334853
RBM27	0.224345545209958	0.00883770804962525
ATP5MD	0.224345545209958	0.00345312143910781
TCF25	0.22619088673366	-0.000663321937024453
TMPO	0.22670535671953	-0.0260441399270187
FIP1L1	0.227461890330521	-0.0244522774785645
ELOVL5	0.227550962664285	-0.020254028542851
CLDND1	0.227810513217667	0.00910966749034925
PSMA6	0.228517418595573	0.00563927785373419
CNPPD1	0.230845877770704	0.0128655509671189
CALM2	0.230983422911308	0.0035311844067567
SIGIRR	0.230983422911308	-0.0184746402899966
UBR5	0.231059332713166	-0.00416093300628356
ZBTB25	0.23152012433186	-0.0205235188661147
DCP2	0.232016652481198	-0.0215847987736159
LIX1L	0.232240147063134	0.0100430147788686
QRICH1	0.232585066312883	0.00738843916779591
SERINC5	0.233037141438891	0.0104029364862563
ACTR2	0.23409974481758	-0.0216233034893163
ITSN2	0.23409974481758	0.00431990002963312
PSMD2	0.234231714384704	0.0105783123863511
TMEM256	0.237122773240881	0.00425553642737864
PAXBP1	0.238718381034197	-0.0177297886426763
SSBP1	0.239085448312411	0.00321159227862544
ZRANB2	0.239269989276147	-0.0266622943962271
STK10	0.240911627595809	-0.0207067406263127
AP2S1	0.241238222461163	-0.0200695306922485
SDCBP	0.241410697547197	0.0084349958286597
MMP24OS	0.241491695464409	0.00297369828413441
S1PR1	0.241491695464409	0.00582031006715922
YTHDC1	0.242136793818067	0.00599507516427233
CREBBP	0.245513392466477	0.00347628262504662
PTOV1	0.247756880395987	0.00987273701558811
USP25	0.24899582007781	-0.00345053770227982
PSMA3-AS1	0.249412587463763	0.00356305755334885
DDX39B	0.25162200938075	-0.0185211989777985
HBP1	0.25189273190077	-0.0131766145597033
SAMD9	0.252949899282707	-0.0404669718229874
MT2A	0.25305088507385	-0.05233444091938
GOSR1	0.253809817808723	0.00188034835551548
LMF2	0.254239272181935	-0.00298378673912264
ATP11B	0.254239272181935	0.00984683997726776
ANP32A	0.255091736542345	-0.0213613506600736
COX7B	0.255091736542345	-0.0240859894591721
MBD4	0.255091736542345	-0.0192373339039236
BCLAF1	0.256657603330201	-0.0249218666640105
PPP4R3B	0.256736917829795	0.00332763761119936
TNRC6A	0.256736917829795	0.0111260796201267
FUBP1	0.257159980307395	0.0107436626056414
ORMDL1	0.258653522563076	0.0110632517408675
SPCS1	0.259117756234489	0.00499618777887356
MON2	0.259662045838837	0.00475061382563885
LIME1	0.259662045838837	-0.0226210901887194
FNTA	0.259662045838837	0.000654877021575295
TAF1D	0.260683908683434	0.0107217403497945
CXCR4	0.260803276601452	-0.0254537884102395
KDM6A	0.260803276601452	-0.0206052699306559
ENY2	0.262116519688194	-0.0163716654174656
TGFB1	0.264122895786815	0.00210851774311949
UBXN1	0.264722540338707	0.00594187145302327
FAAP20	0.26592400327228	0.00445535850047074
MYO9B	0.266559192480047	0.00126127004031085
IL10RA	0.267916079508331	0.0171517771683167
STK24	0.26841363064821	0.00729042499682975
MRPS35	0.269315989930967	0.00150577254030032
UBE3A	0.269532912710785	0.0106321673647175
PRPF38B	0.271237654239419	-0.020091962761374
IFI44L	0.271256137024889	-0.0550574002224069
CCDC91	0.27167373672691	0.00379230987861323
RAB1B	0.272022132927815	0.00683880663013109
HEXA	0.272970255864775	0.00257132345185535
PPP6R1	0.274001374384191	-0.0044677564333484
RUNX1	0.276945605942489	0.0116192627696765
ATP5F1C	0.279220027962318	0.00671476473525168
UBE2L6	0.281379762023065	-0.0367703550988214
[truncated: 745 more rows]
