# Supplementary material for: Longitudinal single cell atlas identifies complex temporal relationship between type I interferon response and COVID-19 severity
Source: Nat Commun. 2024 Jan 18;15:567. doi: 10.1038/s41467-023-44524-0 (PMC10796319; doi:10.1038/s41467-023-44524-0)
Supplement: Supplementary file 12 — Source Data [file 41467_2023_44524_MOESM12_ESM.zip › Source Data/Figure3F_scatterplot_IP-10_source_data.txt]

ISG.scale	IP-10.scale
-0.942834580780616	-0.810045706025233
-0.987518134406575	-0.721082118189888
-0.823111443475989	0.58724273229193
1.07576918609883	-1.12159653649325
-1.25608415242341	0.50670617310912
1.03278856630796	1.98638649261652
-1.17779573032751	-0.497055285842489
0.609028305791831	0.581713733817656
0.428498402019829	-0.92732742331866
-0.738789295450811	-0.860913668032723
0.170882179464226	0.810516749312316
-0.761331673289344	-0.247365819957306
-1.34200211349262	-1.15078261423178
-0.825050894672167	-0.667469095716151
-0.13106737940985	-0.615818900937304
0.516906470282849	-0.0961050108658424
0.189742913363411	0.503231969800349
0.16844225286469	2.31523505269564
-1.24022524545177	-0.198680116603582
-1.02851534176401	1.20434410424649
1.94413854634604	2.94185744217351
1.02845295205508	1.27560575368602
-0.0400972047565608	-0.0297987290407608
-1.23660234442748	-0.588998424005781
0.348119823763141	-0.303951826247638
2.29009002711487	-0.430588770156112
0.296502292416096	-0.335724536188832
-0.408050510451373	-0.460092000815792
-0.291044141506428	-0.669791886427675
-0.795249800160484	-0.750131452993266
0.99228801357732	0.509883444103239
0.433328793994841	2.49340833614637
-1.07622486753981	-0.155073985380327
-1.24370473626936	-0.692032783386511
0.911266741171978	0.861652732737891
0.234852195212857	-0.0878973986475162
-0.978852815397774	-0.708826930069714
0.863918883220245	0.016952544158425
1.11017529242185	0.274765390538402
0.486672970678449	-0.41061735247879
0.0920294336146224	2.95155002779155
0.737019959813456	0.501395137240626
-0.0409815000360788	0.4844497088841
2.36574508119231	0.175965888120998
1.07117627753364	0.10240732411881
0.820123110786852	0.837222717397212
0.639373027527419	0.467504280527575
-0.842365739962263	-0.00735283637296773
-1.09143935549456	-0.895447331603573
1.29423065945864	1.60465661832557
-1.31072965376842	0.769257678612022
0.239863035626247	-0.882798787802513
0.17246336137553	-0.810775008185201
-0.57422229828881	1.15365790120349
-1.16230927584298	-0.840467519771502
-0.636585569321779	-0.826510248062255
-0.421771997598985	-0.920865474138361
0.0207027170023908	-1.03486199217317
-0.088504633376386	-0.949749727018801
0.584047967564842	0.364291216901469
-0.978988474949911	-1.03486199217317
-1.06380657666974	-1.0460305699536
0.749109693711169	-0.870377785625385
-0.662347425256804	-0.794613575077642
-1.15099345513293	-0.680483317990466
1.67873428905354	-0.595821348390472
0.631692287898411	-1.14533507100008
1.314632702729	2.00455425162057
0.0881591528404659	1.31511518249721
-1.19234107451936	-0.743299848304219
1.23716493182596	-0.960695792341394
0.420166601229371	1.66411017069455
1.00044198495366	0.177200807116199
1.29426455671083	-0.263869448328202
-1.12859485754986	-1.01395935086355
-1.26464779087182	-1.12865956724697
0.419536208770861	0.47410936031941
0.974556373643465	0.253106705794445
-1.06213060411143	0.475493096333434
0.188633348579967	-0.558301960600237
0.526139882533288	0.634931327668133
-1.17488035991766	-0.674799029034666
-0.866512086274211	-1.06277609848995
