# Supplementary material for: Longitudinal single cell atlas identifies complex temporal relationship between type I interferon response and COVID-19 severity
Source: Nat Commun. 2024 Jan 18;15:567. doi: 10.1038/s41467-023-44524-0 (PMC10796319; doi:10.1038/s41467-023-44524-0)
Supplement: Supplementary file 12 — Source Data [file 41467_2023_44524_MOESM12_ESM.zip › Source Data/Figure5B_source_data.txt]

sampleBatch	cell.annotation	severity	proportion
1_CG32	Naive CD4 T	Critical	4.31654676258993
1_CG32	CD4 Tcm	Critical	28.0575539568345
1_CG32	CD4 Tem	Critical	20.1438848920863
1_CG32	Treg	Critical	0.719424460431655
1_CG32	Naive CD8 T	Critical	4.31654676258993
1_CG32	CD8 Tem	Critical	2.15827338129496
1_CG32	Cytotoxic CD8 T	Critical	10.7913669064748
1_CG32	CD16bright NK	Critical	28.0575539568345
1_CG32	CD16dim NK	Critical	1.43884892086331
1_CG32	Cytotoxic CD4 T	Critical	0
1_CG38	Naive CD4 T	Mild1	11.8721461187215
1_CG38	CD4 Tcm	Mild1	5.02283105022831
1_CG38	CD4 Tem	Mild1	9.58904109589041
1_CG38	Treg	Mild1	0.91324200913242
1_CG38	Cytotoxic CD4 T	Mild1	3.19634703196347
1_CG38	Naive CD8 T	Mild1	1.82648401826484
1_CG38	CD8 Tem	Mild1	4.10958904109589
1_CG38	Cytotoxic CD8 T	Mild1	21.9178082191781
1_CG38	CD16bright NK	Mild1	39.7260273972603
1_CG38	CD16dim NK	Mild1	1.82648401826484
10_CG100	Naive CD4 T	Severe	8.76623376623377
10_CG100	CD4 Tcm	Severe	15.5844155844156
10_CG100	CD4 Tem	Severe	36.038961038961
10_CG100	Treg	Severe	5.84415584415584
10_CG100	Naive CD8 T	Severe	0.649350649350649
10_CG100	CD8 Tem	Severe	5.51948051948052
10_CG100	Cytotoxic CD8 T	Severe	7.79220779220779
10_CG100	CD16bright NK	Severe	19.1558441558442
10_CG100	CD16dim NK	Severe	0.649350649350649
10_CG100	Cytotoxic CD4 T	Severe	0
10_CG15	Naive CD4 T	Mild2	4.93827160493827
10_CG15	CD4 Tcm	Mild2	18.2098765432099
10_CG15	CD4 Tem	Mild2	16.358024691358
10_CG15	Treg	Mild2	2.77777777777778
10_CG15	Cytotoxic CD4 T	Mild2	2.62345679012346
10_CG15	Naive CD8 T	Mild2	9.5679012345679
10_CG15	CD8 Tem	Mild2	6.94444444444444
10_CG15	Cytotoxic CD8 T	Mild2	12.6543209876543
10_CG15	CD16bright NK	Mild2	24.537037037037
10_CG15	CD16dim NK	Mild2	1.38888888888889
10_CG2	Naive CD4 T	Mild2	11.5294117647059
10_CG2	CD4 Tcm	Mild2	13.8823529411765
10_CG2	CD4 Tem	Mild2	18.5882352941176
10_CG2	Treg	Mild2	3.52941176470588
10_CG2	Naive CD8 T	Mild2	4.47058823529412
10_CG2	CD8 Tem	Mild2	12.9411764705882
10_CG2	Cytotoxic CD8 T	Mild2	8
10_CG2	CD16bright NK	Mild2	25.1764705882353
10_CG2	CD16dim NK	Mild2	1.88235294117647
10_CG2	Cytotoxic CD4 T	Mild2	0
10_CG24	Naive CD4 T	Mild2	6.82492581602374
10_CG24	CD4 Tcm	Mild2	33.5311572700297
10_CG24	CD4 Tem	Mild2	28.1899109792285
10_CG24	Treg	Mild2	4.45103857566766
10_CG24	Naive CD8 T	Mild2	5.6379821958457
10_CG24	CD8 Tem	Mild2	2.07715133531157
10_CG24	Cytotoxic CD8 T	Mild2	2.07715133531157
10_CG24	CD16bright NK	Mild2	15.4302670623145
10_CG24	CD16dim NK	Mild2	1.78041543026706
10_CG24	Cytotoxic CD4 T	Mild2	0
10_CG51	Naive CD4 T	Mild2	11.3725490196078
10_CG51	CD4 Tcm	Mild2	6.07843137254902
10_CG51	CD4 Tem	Mild2	12.156862745098
10_CG51	Treg	Mild2	1.76470588235294
10_CG51	Cytotoxic CD4 T	Mild2	6.27450980392157
10_CG51	Naive CD8 T	Mild2	9.6078431372549
10_CG51	CD8 Tem	Mild2	7.64705882352941
10_CG51	Cytotoxic CD8 T	Mild2	32.7450980392157
10_CG51	CD16bright NK	Mild2	11.3725490196078
10_CG51	CD16dim NK	Mild2	0.980392156862745
10_CG55	Naive CD4 T	Mild1	13.6268343815514
10_CG55	CD4 Tcm	Mild1	7.75681341719078
10_CG55	CD4 Tem	Mild1	12.5786163522013
10_CG55	Treg	Mild1	1.25786163522013
10_CG55	Cytotoxic CD4 T	Mild1	5.45073375262055
10_CG55	Naive CD8 T	Mild1	14.6750524109015
10_CG55	CD8 Tem	Mild1	12.9979035639413
10_CG55	Cytotoxic CD8 T	Mild1	20.125786163522
10_CG55	CD16bright NK	Mild1	10.482180293501
10_CG55	CD16dim NK	Mild1	1.0482180293501
10_CG66	Naive CD4 T	Mild2	0.277008310249307
10_CG66	CD4 Tcm	Mild2	3.97045244690674
10_CG66	CD4 Tem	Mild2	15.1431209602955
10_CG66	Treg	Mild2	1.10803324099723
10_CG66	Cytotoxic CD4 T	Mild2	2.21606648199446
10_CG66	Naive CD8 T	Mild2	0.184672206832872
10_CG66	CD8 Tem	Mild2	13.3887349953832
10_CG66	Cytotoxic CD8 T	Mild2	57.3407202216066
10_CG66	CD16bright NK	Mild2	6.37119113573407
10_CG66	CD16dim NK	Mild2	0
10_CG69	Naive CD4 T	Moderate	1.30890052356021
10_CG69	CD4 Tcm	Moderate	3.66492146596859
10_CG69	CD4 Tem	Moderate	28.6649214659686
10_CG69	Treg	Moderate	1.83246073298429
10_CG69	Cytotoxic CD4 T	Moderate	2.87958115183246
10_CG69	Naive CD8 T	Moderate	3.01047120418848
10_CG69	CD8 Tem	Moderate	10.8638743455497
10_CG69	Cytotoxic CD8 T	Moderate	28.9267015706806
10_CG69	CD16bright NK	Moderate	16.2303664921466
10_CG69	CD16dim NK	Moderate	2.61780104712042
10_CG96	Naive CD4 T	Critical	24.8908296943231
10_CG96	CD4 Tcm	Critical	20.5240174672489
10_CG96	CD4 Tem	Critical	19.6506550218341
10_CG96	Treg	Critical	4.36681222707424
10_CG96	Cytotoxic CD4 T	Critical	0.873362445414847
10_CG96	Naive CD8 T	Critical	5.67685589519651
10_CG96	CD8 Tem	Critical	1.74672489082969
10_CG96	Cytotoxic CD8 T	Critical	3.93013100436681
10_CG96	CD16bright NK	Critical	16.5938864628821
10_CG96	CD16dim NK	Critical	1.74672489082969
11_CG104	Naive CD4 T	Mild2	10.8076009501188
11_CG104	CD4 Tcm	Mild2	16.7458432304038
11_CG104	CD4 Tem	Mild2	27.3159144893112
11_CG104	Treg	Mild2	2.25653206650831
11_CG104	Cytotoxic CD4 T	Mild2	0.237529691211401
11_CG104	Naive CD8 T	Mild2	23.6342042755344
11_CG104	CD8 Tem	Mild2	6.65083135391924
11_CG104	Cytotoxic CD8 T	Mild2	8.07600950118765
11_CG104	CD16bright NK	Mild2	2.73159144893112
11_CG104	CD16dim NK	Mild2	1.54394299287411
11_CG14	Naive CD4 T	Mild2	6.29370629370629
11_CG14	CD4 Tcm	Mild2	12.5874125874126
11_CG14	CD4 Tem	Mild2	21.5617715617716
11_CG14	Treg	Mild2	1.86480186480186
11_CG14	Cytotoxic CD4 T	Mild2	1.74825174825175
11_CG14	Naive CD8 T	Mild2	9.55710955710956
11_CG14	CD8 Tem	Mild2	11.8881118881119
11_CG14	Cytotoxic CD8 T	Mild2	6.29370629370629
11_CG14	CD16bright NK	Mild2	25.6410256410256
11_CG14	CD16dim NK	Mild2	2.56410256410256
11_CG22	Naive CD4 T	Mild2	12.7957931638913
11_CG22	CD4 Tcm	Mild2	15.6879929886065
11_CG22	CD4 Tem	Mild2	20.3330411919369
11_CG22	Treg	Mild2	0.964066608238387
11_CG22	Cytotoxic CD4 T	Mild2	0.613496932515337
11_CG22	Naive CD8 T	Mild2	1.92813321647677
11_CG22	CD8 Tem	Mild2	6.13496932515337
11_CG22	Cytotoxic CD8 T	Mild2	11.2182296231376
11_CG22	CD16bright NK	Mild2	28.1332164767748
11_CG22	CD16dim NK	Mild2	2.19106047326906
11_CG36	Naive CD4 T	Mild1	13.8169257340242
11_CG36	CD4 Tcm	Mild1	11.9170984455959
11_CG36	CD4 Tem	Mild1	33.8514680483592
11_CG36	Treg	Mild1	3.45423143350604
11_CG36	Cytotoxic CD4 T	Mild1	0.172711571675302
11_CG36	Naive CD8 T	Mild1	1.89982728842832
11_CG36	CD8 Tem	Mild1	7.08117443868739
11_CG36	Cytotoxic CD8 T	Mild1	10.1899827288428
11_CG36	CD16bright NK	Mild1	16.9257340241796
11_CG36	CD16dim NK	Mild1	0.690846286701209
11_CG41	Naive CD4 T	Critical	11.864406779661
11_CG41	CD4 Tcm	Critical	17.5141242937853
11_CG41	CD4 Tem	Critical	14.1242937853107
11_CG41	Cytotoxic CD4 T	Critical	1.69491525423729
11_CG41	Naive CD8 T	Critical	10.1694915254237
11_CG41	CD8 Tem	Critical	3.95480225988701
11_CG41	Cytotoxic CD8 T	Critical	12.9943502824859
11_CG41	CD16bright NK	Critical	27.683615819209
11_CG41	Treg	Critical	0
11_CG41	CD16dim NK	Critical	0
11_CG46	Naive CD4 T	Mild1	18.359375
11_CG46	CD4 Tcm	Mild1	12.1875
11_CG46	CD4 Tem	Mild1	9.296875
11_CG46	Treg	Mild1	1.25
11_CG46	Cytotoxic CD4 T	Mild1	0.15625
11_CG46	Naive CD8 T	Mild1	9.765625
11_CG46	CD8 Tem	Mild1	7.96875
11_CG46	Cytotoxic CD8 T	Mild1	9.609375
11_CG46	CD16bright NK	Mild1	30.078125
11_CG46	CD16dim NK	Mild1	1.328125
11_CG49	Naive CD4 T	Mild2	5.77689243027888
11_CG49	CD4 Tcm	Mild2	6.37450199203187
11_CG49	CD4 Tem	Mild2	21.0159362549801
11_CG49	Treg	Mild2	2.78884462151394
11_CG49	Cytotoxic CD4 T	Mild2	13.3466135458167
11_CG49	Naive CD8 T	Mild2	2.39043824701195
11_CG49	CD8 Tem	Mild2	9.56175298804781
11_CG49	Cytotoxic CD8 T	Mild2	8.16733067729084
11_CG49	CD16bright NK	Mild2	29.5816733067729
11_CG49	CD16dim NK	Mild2	0.99601593625498
11_CG88	Naive CD4 T	Severe	6.76416819012797
11_CG88	CD4 Tcm	Severe	15.1736745886654
11_CG88	CD4 Tem	Severe	19.926873857404
11_CG88	Treg	Severe	4.38756855575868
11_CG88	Cytotoxic CD4 T	Severe	0.731261425959781
11_CG88	Naive CD8 T	Severe	1.64533820840951
11_CG88	CD8 Tem	Severe	2.0109689213894
11_CG88	Cytotoxic CD8 T	Severe	12.7970749542962
11_CG88	CD16bright NK	Severe	36.1974405850091
11_CG88	CD16dim NK	Severe	0.36563071297989
11_CG93	Naive CD4 T	Mild2	3.02457466918715
11_CG93	CD4 Tcm	Mild2	4.72589792060491
11_CG93	CD4 Tem	Mild2	28.9224952741021
11_CG93	Treg	Mild2	1.51228733459357
11_CG93	Cytotoxic CD4 T	Mild2	10.586011342155
11_CG93	Naive CD8 T	Mild2	2.64650283553875
11_CG93	CD8 Tem	Mild2	10.2079395085066
11_CG93	Cytotoxic CD8 T	Mild2	22.4952741020794
11_CG93	CD16bright NK	Mild2	13.421550094518
11_CG93	CD16dim NK	Mild2	2.45746691871456
11_CG94	Naive CD4 T	Moderate	20.8053691275168
11_CG94	CD4 Tcm	Moderate	14.7651006711409
11_CG94	CD4 Tem	Moderate	18.1208053691275
11_CG94	Treg	Moderate	1.11856823266219
11_CG94	Cytotoxic CD4 T	Moderate	0.894854586129754
11_CG94	Naive CD8 T	Moderate	6.93512304250559
11_CG94	CD8 Tem	Moderate	3.57941834451902
11_CG94	Cytotoxic CD8 T	Moderate	8.7248322147651
11_CG94	CD16bright NK	Moderate	23.9373601789709
11_CG94	CD16dim NK	Moderate	1.11856823266219
11_CG96	Naive CD4 T	Critical	5.41795665634675
11_CG96	CD4 Tcm	Critical	36.8421052631579
11_CG96	CD4 Tem	Critical	28.1733746130031
11_CG96	Treg	Critical	4.48916408668731
11_CG96	Cytotoxic CD4 T	Critical	2.1671826625387
11_CG96	Naive CD8 T	Critical	10.8359133126935
11_CG96	CD8 Tem	Critical	1.54798761609907
11_CG96	Cytotoxic CD8 T	Critical	1.70278637770898
11_CG96	CD16bright NK	Critical	8.35913312693499
11_CG96	CD16dim NK	Critical	0.464396284829721
12_CG102	Naive CD4 T	Critical	11.5594329334787
12_CG102	CD4 Tcm	Critical	23.6641221374046
12_CG102	CD4 Tem	Critical	14.721919302072
12_CG102	Treg	Critical	3.38058887677208
12_CG102	Cytotoxic CD4 T	Critical	2.18102508178844
12_CG102	Naive CD8 T	Critical	1.74482006543075
12_CG102	CD8 Tem	Critical	4.79825517993457
12_CG102	Cytotoxic CD8 T	Critical	8.61504907306434
12_CG102	CD16bright NK	Critical	28.2442748091603
12_CG102	CD16dim NK	Critical	1.09051254089422
12_CG38	Naive CD4 T	Mild1	10.1244813278008
12_CG38	CD4 Tcm	Mild1	10.954356846473
12_CG38	CD4 Tem	Mild1	9.95850622406639
12_CG38	Treg	Mild1	2.15767634854772
12_CG38	Cytotoxic CD4 T	Mild1	3.23651452282158
12_CG38	Naive CD8 T	Mild1	6.47302904564315
12_CG38	CD8 Tem	Mild1	3.48547717842324
12_CG38	Cytotoxic CD8 T	Mild1	20.3319502074689
12_CG38	CD16bright NK	Mild1	31.7842323651452
12_CG38	CD16dim NK	Mild1	1.49377593360996
12_CG44	Naive CD4 T	Mild2	7.53655793025872
12_CG44	CD4 Tcm	Mild2	8.66141732283465
12_CG44	CD4 Tem	Mild2	16.1979752530934
12_CG44	Treg	Mild2	2.47469066366704
12_CG44	Cytotoxic CD4 T	Mild2	6.97412823397075
12_CG44	Naive CD8 T	Mild2	14.7356580427447
12_CG44	CD8 Tem	Mild2	6.74915635545557
12_CG44	Cytotoxic CD8 T	Mild2	10.2362204724409
12_CG44	CD16bright NK	Mild2	25.421822272216
12_CG44	CD16dim NK	Mild2	1.01237345331834
12_CG45	Naive CD4 T	Mild2	7.1957671957672
12_CG45	CD4 Tcm	Mild2	6.98412698412698
12_CG45	CD4 Tem	Mild2	17.037037037037
12_CG45	Treg	Mild2	1.58730158730159
12_CG45	Cytotoxic CD4 T	Mild2	2.11640211640212
12_CG45	Naive CD8 T	Mild2	9.84126984126984
12_CG45	CD8 Tem	Mild2	11.4285714285714
12_CG45	Cytotoxic CD8 T	Mild2	22.5396825396825
12_CG45	CD16bright NK	Mild2	20.4232804232804
12_CG45	CD16dim NK	Mild2	0.846560846560847
12_CG48	Naive CD4 T	Mild1	3.1810766721044
12_CG48	CD4 Tcm	Mild1	18.2707993474715
12_CG48	CD4 Tem	Mild1	19.6574225122349
12_CG48	Treg	Mild1	2.03915171288744
12_CG48	Cytotoxic CD4 T	Mild1	0.163132137030995
12_CG48	Naive CD8 T	Mild1	16.1500815660685
12_CG48	CD8 Tem	Mild1	4.32300163132137
12_CG48	Cytotoxic CD8 T	Mild1	8.40130505709625
12_CG48	CD16bright NK	Mild1	26.7536704730832
12_CG48	CD16dim NK	Mild1	1.06035889070147
12_CG81	Naive CD4 T	Moderate	9.32117527862209
12_CG81	CD4 Tcm	Moderate	4.05268490374873
12_CG81	CD4 Tem	Moderate	15.6028368794326
12_CG81	Treg	Moderate	2.12765957446809
12_CG81	Cytotoxic CD4 T	Moderate	8.81458966565349
12_CG81	Naive CD8 T	Moderate	3.24214792299899
12_CG81	CD8 Tem	Moderate	3.34346504559271
12_CG81	Cytotoxic CD8 T	Moderate	42.2492401215805
12_CG81	CD16bright NK	Moderate	10.5369807497467
12_CG81	CD16dim NK	Moderate	0.709219858156028
12_CG88	Naive CD4 T	Severe	8.5171102661597
12_CG88	CD4 Tcm	Severe	22.4334600760456
12_CG88	CD4 Tem	Severe	28.5931558935361
12_CG88	Treg	Severe	3.95437262357414
12_CG88	Cytotoxic CD4 T	Severe	0.152091254752852
12_CG88	Naive CD8 T	Severe	2.73764258555133
12_CG88	CD8 Tem	Severe	2.43346007604563
12_CG88	Cytotoxic CD8 T	Severe	5.85551330798479
12_CG88	CD16bright NK	Severe	24.4106463878327
12_CG88	CD16dim NK	Severe	0.91254752851711
12_CG92	Naive CD4 T	Mild2	13.7509549274255
12_CG92	CD4 Tcm	Mild2	13.598166539343
12_CG92	CD4 Tem	Mild2	27.8838808250573
12_CG92	Treg	Mild2	5.72956455309397
12_CG92	Cytotoxic CD4 T	Mild2	0.305576776165011
12_CG92	Naive CD8 T	Mild2	6.49350649350649
12_CG92	CD8 Tem	Mild2	5.42398777692895
12_CG92	Cytotoxic CD8 T	Mild2	8.0977845683728
12_CG92	CD16bright NK	Mild2	15.1260504201681
12_CG92	CD16dim NK	Mild2	3.59052711993888
13_CG101	Naive CD4 T	Critical	9.00216919739696
13_CG101	CD4 Tcm	Critical	25.1626898047722
13_CG101	CD4 Tem	Critical	29.6095444685466
13_CG101	Treg	Critical	2.92841648590022
13_CG101	Cytotoxic CD4 T	Critical	0.433839479392625
13_CG101	Naive CD8 T	Critical	2.49457700650759
13_CG101	CD8 Tem	Critical	12.472885032538
13_CG101	Cytotoxic CD8 T	Critical	4.98915401301518
13_CG101	CD16bright NK	Critical	12.472885032538
13_CG101	CD16dim NK	Critical	0.433839479392625
13_CG16	Naive CD4 T	Mild1	18.2148040638607
13_CG16	CD4 Tcm	Mild1	14.4412191582003
13_CG16	CD4 Tem	Mild1	22.2786647314949
13_CG16	Treg	Mild1	3.62844702467344
13_CG16	Cytotoxic CD4 T	Mild1	0.58055152394775
13_CG16	Naive CD8 T	Mild1	12.9898403483309
13_CG16	CD8 Tem	Mild1	11.0304789550073
13_CG16	Cytotoxic CD8 T	Mild1	9.43396226415094
13_CG16	CD16bright NK	Mild1	6.31349782293178
13_CG16	CD16dim NK	Mild1	1.08853410740203
13_CG23	Naive CD4 T	Mild2	2.1630615640599
13_CG23	CD4 Tcm	Mild2	39.7670549084859
13_CG23	CD4 Tem	Mild2	15.3078202995008
13_CG23	Treg	Mild2	2.07986688851913
13_CG23	Naive CD8 T	Mild2	7.23793677204659
13_CG23	CD8 Tem	Mild2	5.99001663893511
13_CG23	Cytotoxic CD8 T	Mild2	10.981697171381
13_CG23	CD16bright NK	Mild2	15.6405990016639
13_CG23	CD16dim NK	Mild2	0.831946755407654
13_CG23	Cytotoxic CD4 T	Mild2	0
13_CG38	Naive CD4 T	Mild1	7.35056542810985
13_CG38	CD4 Tcm	Mild1	11.2277867528271
13_CG38	CD4 Tem	Mild1	11.1470113085622
13_CG38	Treg	Mild1	2.58481421647819
13_CG38	Cytotoxic CD4 T	Mild1	3.31179321486268
13_CG38	Naive CD8 T	Mild1	4.52342487883683
13_CG38	CD8 Tem	Mild1	3.06946688206785
13_CG38	Cytotoxic CD8 T	Mild1	21.7285945072698
13_CG38	CD16bright NK	Mild1	33.8449111470113
13_CG38	CD16dim NK	Mild1	1.21163166397415
13_CG42	Naive CD4 T	Mild2	6.82788051209104
13_CG42	CD4 Tcm	Mild2	5.40540540540541
13_CG42	CD4 Tem	Mild2	21.6216216216216
13_CG42	Treg	Mild2	2.7027027027027
13_CG42	Cytotoxic CD4 T	Mild2	3.41394025604552
13_CG42	Naive CD8 T	Mild2	3.12944523470839
13_CG42	CD8 Tem	Mild2	14.0825035561878
13_CG42	Cytotoxic CD8 T	Mild2	31.8634423897582
13_CG42	CD16bright NK	Mild2	9.95732574679943
13_CG42	CD16dim NK	Mild2	0.995732574679943
13_CG48	Naive CD4 T	Mild2	13.801756587202
13_CG48	CD4 Tcm	Mild2	14.5545796737767
13_CG48	CD4 Tem	Mild2	15.3074027603513
13_CG48	Treg	Mild2	2.88582183186951
13_CG48	Naive CD8 T	Mild2	16.8130489335006
13_CG48	CD8 Tem	Mild2	4.51693851944793
13_CG48	Cytotoxic CD8 T	Mild2	4.51693851944793
13_CG48	CD16bright NK	Mild2	24.090338770389
13_CG48	CD16dim NK	Mild2	3.51317440401506
13_CG48	Cytotoxic CD4 T	Mild2	0
13_CG51	Naive CD4 T	Mild2	8.79368658399098
13_CG51	CD4 Tcm	Mild2	9.24464487034949
13_CG51	CD4 Tem	Mild2	17.3618940248027
13_CG51	Treg	Mild2	3.83314543404735
13_CG51	Cytotoxic CD4 T	Mild2	5.52423900789177
13_CG51	Naive CD8 T	Mild2	8.11724915445321
13_CG51	CD8 Tem	Mild2	9.24464487034949
13_CG51	Cytotoxic CD8 T	Mild2	27.1702367531003
13_CG51	CD16bright NK	Mild2	9.695603156708
13_CG51	CD16dim NK	Mild2	1.01465614430665
13_CG55	Naive CD4 T	Mild1	6.90789473684211
13_CG55	CD4 Tcm	Mild1	5.75657894736842
13_CG55	CD4 Tem	Mild1	14.3092105263158
13_CG55	Treg	Mild1	3.20723684210526
13_CG55	Cytotoxic CD4 T	Mild1	5.18092105263158
13_CG55	Naive CD8 T	Mild1	7.40131578947368
13_CG55	CD8 Tem	Mild1	19.4078947368421
13_CG55	Cytotoxic CD8 T	Mild1	24.1776315789474
13_CG55	CD16bright NK	Mild1	12.4177631578947
13_CG55	CD16dim NK	Mild1	1.23355263157895
13_CG62	Naive CD4 T	Critical	10.4704097116844
13_CG62	CD4 Tcm	Critical	47.3444613050076
13_CG62	CD4 Tem	Critical	7.28376327769347
13_CG62	Treg	Critical	1.82094081942337
13_CG62	Naive CD8 T	Critical	7.43550834597876
13_CG62	CD8 Tem	Critical	0.606980273141123
13_CG62	Cytotoxic CD8 T	Critical	2.27617602427921
13_CG62	CD16bright NK	Critical	22.4582701062215
13_CG62	CD16dim NK	Critical	0.303490136570561
13_CG62	Cytotoxic CD4 T	Critical	0
13_CG79	Naive CD4 T	Mild2	2.9082774049217
13_CG79	CD4 Tcm	Mild2	5.66741237882177
13_CG79	CD4 Tem	Mild2	21.10365398956
13_CG79	Treg	Mild2	1.78970917225951
13_CG79	Cytotoxic CD4 T	Mild2	1.26771066368382
13_CG79	Naive CD8 T	Mild2	1.49142431021626
13_CG79	CD8 Tem	Mild2	9.99254287844892
13_CG79	Cytotoxic CD8 T	Mild2	34.675615212528
13_CG79	CD16bright NK	Mild2	20.1342281879195
13_CG79	CD16dim NK	Mild2	0.969425801640567
13_CG86	Naive CD4 T	Severe	13.3514986376022
13_CG86	CD4 Tcm	Severe	13.3514986376022
13_CG86	CD4 Tem	Severe	28.6103542234332
13_CG86	Treg	Severe	3.54223433242507
13_CG86	Naive CD8 T	Severe	4.90463215258856
13_CG86	CD8 Tem	Severe	8.44686648501362
13_CG86	Cytotoxic CD8 T	Severe	12.5340599455041
13_CG86	CD16bright NK	Severe	13.6239782016349
13_CG86	CD16dim NK	Severe	1.63487738419619
13_CG86	Cytotoxic CD4 T	Severe	0
13_CG92	Naive CD4 T	Mild2	11.3916256157635
13_CG92	CD4 Tcm	Mild2	17.2413793103448
13_CG92	CD4 Tem	Mild2	30.3571428571429
13_CG92	Treg	Mild2	4.61822660098522
13_CG92	Cytotoxic CD4 T	Mild2	0.061576354679803
13_CG92	Naive CD8 T	Mild2	7.20443349753695
13_CG92	CD8 Tem	Mild2	9.23645320197044
13_CG92	Cytotoxic CD8 T	Mild2	6.58866995073892
13_CG92	CD16bright NK	Mild2	11.2684729064039
13_CG92	CD16dim NK	Mild2	2.0320197044335
14_C-T031-1	Naive CD4 T	Mild2	10.183299389002
14_C-T031-1	CD4 Tcm	Mild2	5.70264765784114
14_C-T031-1	CD4 Tem	Mild2	10.3869653767821
14_C-T031-1	Treg	Mild2	1.22199592668024
14_C-T031-1	Cytotoxic CD4 T	Mild2	9.57230142566191
14_C-T031-1	Naive CD8 T	Mild2	6.10997963340122
14_C-T031-1	CD8 Tem	Mild2	7.12830957230143
14_C-T031-1	Cytotoxic CD8 T	Mild2	34.826883910387
14_C-T031-1	CD16bright NK	Mild2	14.0529531568228
14_C-T031-1	CD16dim NK	Mild2	0.814663951120163
14_CG112	Naive CD4 T	Asymptomatic	5.01981505944518
14_CG112	CD4 Tcm	Asymptomatic	8.71862615587847
14_CG112	CD4 Tem	Asymptomatic	47.4240422721268
14_CG112	Treg	Asymptomatic	3.5667107001321
14_CG112	Cytotoxic CD4 T	Asymptomatic	0.792602377807133
14_CG112	Naive CD8 T	Asymptomatic	0.396301188903567
14_CG112	CD8 Tem	Asymptomatic	8.19022457067371
14_CG112	Cytotoxic CD8 T	Asymptomatic	19.0224570673712
14_CG112	CD16bright NK	Asymptomatic	6.20871862615588
14_CG112	CD16dim NK	Asymptomatic	0.660501981505945
14_CG21	Naive CD4 T	Moderate	1.41176470588235
14_CG21	CD4 Tcm	Moderate	39.921568627451
14_CG21	CD4 Tem	Moderate	15.7647058823529
14_CG21	Treg	Moderate	1.88235294117647
14_CG21	Cytotoxic CD4 T	Moderate	0.0784313725490196
14_CG21	Naive CD8 T	Moderate	12.078431372549
14_CG21	CD8 Tem	Moderate	2.58823529411765
14_CG21	Cytotoxic CD8 T	Moderate	11.0588235294118
14_CG21	CD16bright NK	Moderate	14.8235294117647
14_CG21	CD16dim NK	Moderate	0.392156862745098
14_CG25	Naive CD4 T	Mild2	11.5436241610738
14_CG25	CD4 Tcm	Mild2	30.8724832214765
14_CG25	CD4 Tem	Mild2	15.8389261744966
14_CG25	Treg	Mild2	1.87919463087248
14_CG25	Cytotoxic CD4 T	Mild2	0.671140939597315
14_CG25	Naive CD8 T	Mild2	6.44295302013423
14_CG25	CD8 Tem	Mild2	8.99328859060403
14_CG25	Cytotoxic CD8 T	Mild2	9.12751677852349
14_CG25	CD16bright NK	Mild2	13.2885906040268
14_CG25	CD16dim NK	Mild2	1.34228187919463
14_CG30	Naive CD4 T	Mild1	3.96995708154506
14_CG30	CD4 Tcm	Mild1	17.8111587982833
14_CG30	CD4 Tem	Mild1	31.9742489270386
14_CG30	Treg	Mild1	4.6137339055794
14_CG30	Cytotoxic CD4 T	Mild1	0.321888412017167
14_CG30	Naive CD8 T	Mild1	4.6137339055794
14_CG30	CD8 Tem	Mild1	12.9828326180258
14_CG30	Cytotoxic CD8 T	Mild1	13.1974248927039
14_CG30	CD16bright NK	Mild1	9.2274678111588
14_CG30	CD16dim NK	Mild1	1.28755364806867
14_CG37	Naive CD4 T	Mild2	1.63934426229508
14_CG37	CD4 Tcm	Mild2	0.819672131147541
14_CG37	CD4 Tem	Mild2	22.9508196721311
14_CG37	Cytotoxic CD4 T	Mild2	7.37704918032787
14_CG37	Naive CD8 T	Mild2	4.91803278688525
14_CG37	CD8 Tem	Mild2	2.45901639344262
14_CG37	Cytotoxic CD8 T	Mild2	7.37704918032787
14_CG37	CD16bright NK	Mild2	49.1803278688525
14_CG37	CD16dim NK	Mild2	3.27868852459016
14_CG37	Treg	Mild2	0
14_CG44	Naive CD4 T	Mild2	10.752688172043
14_CG44	CD4 Tcm	Mild2	9.13978494623656
14_CG44	CD4 Tem	Mild2	17.741935483871
14_CG44	Treg	Mild2	2.68817204301075
14_CG44	Cytotoxic CD4 T	Mild2	4.3010752688172
14_CG44	Naive CD8 T	Mild2	17.741935483871
14_CG44	CD8 Tem	Mild2	6.45161290322581
14_CG44	Cytotoxic CD8 T	Mild2	11.2903225806452
14_CG44	CD16bright NK	Mild2	18.8172043010753
14_CG44	CD16dim NK	Mild2	1.0752688172043
14_CG47	Naive CD4 T	Mild1	10.951526032316
14_CG47	CD4 Tcm	Mild1	3.77019748653501
14_CG47	CD4 Tem	Mild1	19.3895870736086
14_CG47	Treg	Mild1	1.97486535008977
14_CG47	Cytotoxic CD4 T	Mild1	7.18132854578097
14_CG47	Naive CD8 T	Mild1	12.5673249551167
14_CG47	CD8 Tem	Mild1	7.71992818671454
14_CG47	Cytotoxic CD8 T	Mild1	28.9048473967684
14_CG47	CD16bright NK	Mild1	7.18132854578097
14_CG47	CD16dim NK	Mild1	0.359066427289048
14_CG62	Naive CD4 T	Critical	3.47490347490348
14_CG62	CD4 Tcm	Critical	44.5945945945946
14_CG62	CD4 Tem	Critical	13.7065637065637
14_CG62	Treg	Critical	2.12355212355212
14_CG62	Cytotoxic CD4 T	Critical	0.386100386100386
14_CG62	Naive CD8 T	Critical	9.65250965250965
14_CG62	CD8 Tem	Critical	2.12355212355212
14_CG62	Cytotoxic CD8 T	Critical	5.79150579150579
14_CG62	CD16bright NK	Critical	16.7953667953668
14_CG62	CD16dim NK	Critical	1.35135135135135
14_CG79	Naive CD4 T	Mild2	3.43347639484979
14_CG79	CD4 Tcm	Mild2	6.00858369098712
14_CG79	CD4 Tem	Mild2	18.2403433476395
14_CG79	Treg	Mild2	2.57510729613734
14_CG79	Cytotoxic CD4 T	Mild2	2.36051502145923
14_CG79	Naive CD8 T	Mild2	1.50214592274678
14_CG79	CD8 Tem	Mild2	10.7296137339056
14_CG79	Cytotoxic CD8 T	Mild2	40.9871244635193
14_CG79	CD16bright NK	Mild2	13.1974248927039
14_CG79	CD16dim NK	Mild2	0.965665236051502
14_CG93	Naive CD4 T	Moderate	5.77889447236181
14_CG93	CD4 Tcm	Moderate	4.2713567839196
14_CG93	CD4 Tem	Moderate	25.8793969849246
14_CG93	Treg	Moderate	3.01507537688442
14_CG93	Cytotoxic CD4 T	Moderate	12.3115577889447
14_CG93	Naive CD8 T	Moderate	3.01507537688442
14_CG93	CD8 Tem	Moderate	7.03517587939699
14_CG93	Cytotoxic CD8 T	Moderate	22.6130653266332
14_CG93	CD16bright NK	Moderate	13.0653266331658
14_CG93	CD16dim NK	Moderate	3.01507537688442
15_CG23	Naive CD4 T	Mild2	18.8585607940447
15_CG23	CD4 Tcm	Mild2	21.5880893300248
15_CG23	CD4 Tem	Mild2	12.9032258064516
15_CG23	Treg	Mild2	2.97766749379653
15_CG23	Naive CD8 T	Mild2	6.45161290322581
15_CG23	CD8 Tem	Mild2	4.46650124069479
15_CG23	Cytotoxic CD8 T	Mild2	14.1439205955335
15_CG23	CD16bright NK	Mild2	17.6178660049628
15_CG23	CD16dim NK	Mild2	0.992555831265509
15_CG23	Cytotoxic CD4 T	Mild2	0
15_CG51	Naive CD4 T	Mild1	2.92275574112735
15_CG51	CD4 Tcm	Mild1	3.34029227557411
15_CG51	CD4 Tem	Mild1	10.0208768267223
15_CG51	Treg	Mild1	1.87891440501044
15_CG51	Cytotoxic CD4 T	Mild1	6.47181628392484
15_CG51	Naive CD8 T	Mild1	4.17536534446764
15_CG51	CD8 Tem	Mild1	11.6910229645094
15_CG51	Cytotoxic CD8 T	Mild1	41.7536534446764
15_CG51	CD16bright NK	Mild1	17.1189979123173
15_CG51	CD16dim NK	Mild1	0.626304801670146
15_CG59	Naive CD4 T	Mild1	14.2857142857143
15_CG59	CD4 Tcm	Mild1	19.1780821917808
15_CG59	CD4 Tem	Mild1	11.7416829745597
15_CG59	Treg	Mild1	2.15264187866928
15_CG59	Cytotoxic CD4 T	Mild1	2.73972602739726
15_CG59	Naive CD8 T	Mild1	10.1761252446184
15_CG59	CD8 Tem	Mild1	3.71819960861057
15_CG59	Cytotoxic CD8 T	Mild1	21.5264187866928
15_CG59	CD16bright NK	Mild1	13.5029354207436
15_CG59	CD16dim NK	Mild1	0.978473581213307
15_CG61	Naive CD4 T	Critical	4.41767068273092
15_CG61	CD4 Tcm	Critical	55.6224899598394
15_CG61	CD4 Tem	Critical	8.23293172690763
15_CG61	Treg	Critical	1.20481927710843
15_CG61	Cytotoxic CD4 T	Critical	0.200803212851406
15_CG61	Naive CD8 T	Critical	0.401606425702811
15_CG61	CD8 Tem	Critical	2.20883534136546
15_CG61	Cytotoxic CD8 T	Critical	1.60642570281124
15_CG61	CD16bright NK	Critical	25.5020080321285
15_CG61	CD16dim NK	Critical	0.602409638554217
15_CG67	Naive CD4 T	Mild1	14.91344873502
15_CG67	CD4 Tcm	Mild1	24.7669773635153
15_CG67	CD4 Tem	Mild1	17.4434087882823
15_CG67	Treg	Mild1	2.13049267643142
15_CG67	Cytotoxic CD4 T	Mild1	0.133155792276964
15_CG67	Naive CD8 T	Mild1	10.3861517976032
15_CG67	CD8 Tem	Mild1	5.99201065246338
15_CG67	Cytotoxic CD8 T	Mild1	7.45672436750999
15_CG67	CD16bright NK	Mild1	15.9786950732357
15_CG67	CD16dim NK	Mild1	0.798934753661784
15_CG68	Naive CD4 T	Mild1	5.07152145643693
15_CG68	CD4 Tcm	Mild1	8.71261378413524
15_CG68	CD4 Tem	Mild1	18.5955786736021
15_CG68	Treg	Mild1	1.1703511053316
15_CG68	Cytotoxic CD4 T	Mild1	5.20156046814044
15_CG68	Naive CD8 T	Mild1	3.5110533159948
15_CG68	CD8 Tem	Mild1	13.1339401820546
15_CG68	Cytotoxic CD8 T	Mild1	28.4785435630689
15_CG68	CD16bright NK	Mild1	14.8244473342003
15_CG68	CD16dim NK	Mild1	1.30039011703511
15_CG85	Naive CD4 T	Mild1	9.31899641577061
15_CG85	CD4 Tcm	Mild1	7.88530465949821
15_CG85	CD4 Tem	Mild1	8.78136200716846
15_CG85	Treg	Mild1	1.97132616487455
15_CG85	Cytotoxic CD4 T	Mild1	5.01792114695341
15_CG85	Naive CD8 T	Mild1	12.1863799283154
15_CG85	CD8 Tem	Mild1	5.19713261648746
15_CG85	Cytotoxic CD8 T	Mild1	32.7956989247312
15_CG85	CD16bright NK	Mild1	16.1290322580645
15_CG85	CD16dim NK	Mild1	0.716845878136201
15_CG90	Naive CD4 T	Moderate	13.0737134909597
15_CG90	CD4 Tcm	Moderate	23.0876216968011
15_CG90	CD4 Tem	Moderate	18.3588317107093
15_CG90	Treg	Moderate	3.05980528511822
15_CG90	Cytotoxic CD4 T	Moderate	0.278164116828929
15_CG90	Naive CD8 T	Moderate	17.5243393602225
15_CG90	CD8 Tem	Moderate	4.3115438108484
15_CG90	Cytotoxic CD8 T	Moderate	7.92767732962448
15_CG90	CD16bright NK	Moderate	9.31849791376912
15_CG90	CD16dim NK	Moderate	3.05980528511822
15_CG91	CD4 Tcm	Mild2	10.8552631578947
15_CG91	CD4 Tem	Mild2	11.5131578947368
15_CG91	Treg	Mild2	2.13815789473684
15_CG91	Cytotoxic CD4 T	Mild2	3.78289473684211
15_CG91	Naive CD8 T	Mild2	2.13815789473684
15_CG91	CD8 Tem	Mild2	0.493421052631579
15_CG91	Cytotoxic CD8 T	Mild2	59.8684210526316
15_CG91	CD16bright NK	Mild2	9.04605263157895
15_CG91	CD16dim NK	Mild2	0.164473684210526
15_CG91	Naive CD4 T	Mild2	0
15_CG96	Naive CD4 T	Critical	1.41843971631206
15_CG96	CD4 Tcm	Critical	19.8581560283688
15_CG96	CD4 Tem	Critical	36.1702127659574
15_CG96	Treg	Critical	3.54609929078014
15_CG96	Cytotoxic CD4 T	Critical	4.9645390070922
15_CG96	Naive CD8 T	Critical	3.54609929078014
15_CG96	Cytotoxic CD8 T	Critical	11.3475177304965
15_CG96	CD16bright NK	Critical	13.4751773049645
15_CG96	CD16dim NK	Critical	5.67375886524823
15_CG96	CD8 Tem	Critical	0
16_C-N074-1	Naive CD4 T	Mild2	9.06666666666667
16_C-N074-1	CD4 Tcm	Mild2	25.6
16_C-N074-1	CD4 Tem	Mild2	12.2666666666667
16_C-N074-1	Treg	Mild2	2.13333333333333
16_C-N074-1	Naive CD8 T	Mild2	17.0666666666667
16_C-N074-1	CD8 Tem	Mild2	1.33333333333333
16_C-N074-1	Cytotoxic CD8 T	Mild2	12.5333333333333
16_C-N074-1	CD16bright NK	Mild2	20
16_C-N074-1	Cytotoxic CD4 T	Mild2	0
16_C-N074-1	CD16dim NK	Mild2	0
16_CG17	Naive CD4 T	Moderate	3.77804014167651
16_CG17	CD4 Tcm	Moderate	11.2160566706021
16_CG17	CD4 Tem	Moderate	28.9256198347107
16_CG17	Treg	Moderate	2.83353010625738
16_CG17	Cytotoxic CD4 T	Moderate	5.19480519480519
16_CG17	Naive CD8 T	Moderate	1.88902007083825
16_CG17	CD8 Tem	Moderate	6.13931523022432
16_CG17	Cytotoxic CD8 T	Moderate	16.6469893742621
16_CG17	CD16bright NK	Moderate	22.5501770956316
16_CG17	CD16dim NK	Moderate	0.826446280991736
16_CG21	Naive CD4 T	Moderate	22.8711547035221
16_CG21	CD4 Tcm	Moderate	28.8898796255016
16_CG21	CD4 Tem	Moderate	13.1520285332144
16_CG21	Treg	Moderate	2.71957200178333
16_CG21	Cytotoxic CD4 T	Moderate	0.267498885421311
16_CG21	Naive CD8 T	Moderate	11.7699509585377
16_CG21	CD8 Tem	Moderate	3.20998662505573
16_CG21	Cytotoxic CD8 T	Moderate	7.35621934908605
16_CG21	CD16bright NK	Moderate	9.45162728488631
16_CG21	CD16dim NK	Moderate	0.312082032991529
16_CG27	Naive CD4 T	Mild2	9.33062880324544
16_CG27	CD4 Tcm	Mild2	33.1643002028398
16_CG27	CD4 Tem	Mild2	14.3002028397566
16_CG27	Treg	Mild2	2.12981744421907
16_CG27	Cytotoxic CD4 T	Mild2	0.50709939148073
16_CG27	Naive CD8 T	Mild2	8.51926977687627
16_CG27	CD8 Tem	Mild2	4.56389452332657
16_CG27	Cytotoxic CD8 T	Mild2	11.3590263691684
16_CG27	CD16bright NK	Mild2	15.8215010141988
16_CG27	CD16dim NK	Mild2	0.304259634888438
16_CG37	Naive CD4 T	Mild2	3.51941747572816
16_CG37	CD4 Tcm	Mild2	6.91747572815534
16_CG37	CD4 Tem	Mild2	21.7233009708738
16_CG37	Treg	Mild2	1.94174757281553
16_CG37	Cytotoxic CD4 T	Mild2	4.61165048543689
16_CG37	Naive CD8 T	Mild2	5.33980582524272
16_CG37	CD8 Tem	Mild2	3.7621359223301
16_CG37	Cytotoxic CD8 T	Mild2	11.5291262135922
16_CG37	CD16bright NK	Mild2	37.5
16_CG37	CD16dim NK	Mild2	3.15533980582524
16_CG61	Naive CD4 T	Critical	6.59203980099502
16_CG61	CD4 Tcm	Critical	65.6716417910448
16_CG61	CD4 Tem	Critical	11.0696517412935
16_CG61	Treg	Critical	3.98009950248756
16_CG61	Naive CD8 T	Critical	0.497512437810945
16_CG61	CD8 Tem	Critical	0.746268656716418
16_CG61	Cytotoxic CD8 T	Critical	0.746268656716418
16_CG61	CD16bright NK	Critical	10.5721393034826
16_CG61	CD16dim NK	Critical	0.124378109452736
16_CG61	Cytotoxic CD4 T	Critical	0
16_CG65	Naive CD4 T	Mild2	18.0740740740741
16_CG65	CD4 Tcm	Mild2	26.8148148148148
16_CG65	CD4 Tem	Mild2	22.8148148148148
16_CG65	Treg	Mild2	3.85185185185185
16_CG65	Cytotoxic CD4 T	Mild2	0.296296296296296
16_CG65	Naive CD8 T	Mild2	6.07407407407407
16_CG65	CD8 Tem	Mild2	0.888888888888889
16_CG65	Cytotoxic CD8 T	Mild2	9.77777777777778
16_CG65	CD16bright NK	Mild2	10.6666666666667
16_CG65	CD16dim NK	Mild2	0.740740740740741
16_CG68	Naive CD4 T	Mild1	8.49923430321593
16_CG68	CD4 Tcm	Mild1	15.3905053598775
16_CG68	CD4 Tem	Mild1	21.6309341500766
16_CG68	Treg	Mild1	2.3353751914242
16_CG68	Cytotoxic CD4 T	Mild1	5.7427258805513
16_CG68	Naive CD8 T	Mild1	3.98162327718224
16_CG68	CD8 Tem	Mild1	8.72894333843798
16_CG68	Cytotoxic CD8 T	Mild1	22.052067381317
16_CG68	CD16bright NK	Mild1	10.7197549770291
16_CG68	CD16dim NK	Mild1	0.918836140888208
16_CG95	Naive CD4 T	Critical	10.2272727272727
16_CG95	CD4 Tcm	Critical	32.3863636363636
16_CG95	CD4 Tem	Critical	20.4545454545455
16_CG95	Treg	Critical	10.2272727272727
16_CG95	Cytotoxic CD4 T	Critical	0.568181818181818
16_CG95	Naive CD8 T	Critical	1.70454545454545
16_CG95	CD8 Tem	Critical	5.68181818181818
16_CG95	Cytotoxic CD8 T	Critical	9.65909090909091
16_CG95	CD16bright NK	Critical	9.09090909090909
16_CG95	CD16dim NK	Critical	0
17_CG103	Naive CD4 T	Mild2	7.43243243243243
17_CG103	CD4 Tcm	Mild2	9.7972972972973
17_CG103	CD4 Tem	Mild2	14.0765765765766
17_CG103	Treg	Mild2	1.68918918918919
17_CG103	Cytotoxic CD4 T	Mild2	1.68918918918919
17_CG103	Naive CD8 T	Mild2	9.57207207207207
17_CG103	CD8 Tem	Mild2	2.02702702702703
17_CG103	Cytotoxic CD8 T	Mild2	10.9234234234234
17_CG103	CD16bright NK	Mild2	40.3153153153153
17_CG103	CD16dim NK	Mild2	2.47747747747748
17_CG110	Naive CD4 T	Asymptomatic	16.3383545770568
17_CG110	CD4 Tcm	Asymptomatic	16.2224797219003
17_CG110	CD4 Tem	Asymptomatic	20.2780996523754
17_CG110	Treg	Asymptomatic	1.96987253765933
17_CG110	Naive CD8 T	Asymptomatic	13.441483198146
17_CG110	CD8 Tem	Asymptomatic	8.69061413673233
17_CG110	Cytotoxic CD8 T	Asymptomatic	7.99536500579374
17_CG110	CD16bright NK	Asymptomatic	13.9049826187717
17_CG110	CD16dim NK	Asymptomatic	1.15874855156431
17_CG110	Cytotoxic CD4 T	Asymptomatic	0
17_CG3	Naive CD4 T	Mild1	0.872323552735924
17_CG3	CD4 Tcm	Mild1	8.96114195083267
17_CG3	CD4 Tem	Mild1	26.2490087232355
17_CG3	Treg	Mild1	2.77557494052339
17_CG3	Cytotoxic CD4 T	Mild1	1.03092783505155
17_CG3	Naive CD8 T	Mild1	9.91276764472641
17_CG3	CD8 Tem	Mild1	3.96510705789056
17_CG3	Cytotoxic CD8 T	Mild1	31.5622521808089
17_CG3	CD16bright NK	Mild1	13.7192704203013
17_CG3	CD16dim NK	Mild1	0.951625693893735
17_CG31	Naive CD4 T	Mild2	0.0791139240506329
17_CG31	CD4 Tcm	Mild2	14.873417721519
17_CG31	CD4 Tem	Mild2	8.06962025316456
17_CG31	Treg	Mild2	0.316455696202532
17_CG31	Cytotoxic CD4 T	Mild2	1.18670886075949
17_CG31	Naive CD8 T	Mild2	8.38607594936709
17_CG31	CD8 Tem	Mild2	6.4873417721519
17_CG31	Cytotoxic CD8 T	Mild2	53.5601265822785
17_CG31	CD16bright NK	Mild2	6.40822784810127
17_CG31	CD16dim NK	Mild2	0.632911392405063
17_CG6	Naive CD4 T	Mild1	12.0865139949109
17_CG6	CD4 Tcm	Mild1	6.87022900763359
17_CG6	CD4 Tem	Mild1	10.8142493638677
17_CG6	Treg	Mild1	1.78117048346056
17_CG6	Cytotoxic CD4 T	Mild1	1.01781170483461
17_CG6	Naive CD8 T	Mild1	6.87022900763359
17_CG6	CD8 Tem	Mild1	6.87022900763359
17_CG6	Cytotoxic CD8 T	Mild1	15.5216284987277
17_CG6	CD16bright NK	Mild1	37.0229007633588
17_CG6	CD16dim NK	Mild1	1.14503816793893
17_CG7	Naive CD4 T	Mild1	11.3071371291099
17_CG7	CD4 Tcm	Mild1	13.7129109863673
17_CG7	CD4 Tem	Mild1	15.7979149959904
17_CG7	Treg	Mild1	1.84442662389735
17_CG7	Cytotoxic CD4 T	Mild1	1.12269446672013
17_CG7	Naive CD8 T	Mild1	8.74097834803528
17_CG7	CD8 Tem	Mild1	1.68404170008019
17_CG7	Cytotoxic CD8 T	Mild1	15.1563753007217
17_CG7	CD16bright NK	Mild1	29.831595829992
17_CG7	CD16dim NK	Mild1	0.801924619085806
17_CG83	Naive CD4 T	Moderate	9.78865406006674
17_CG83	CD4 Tcm	Moderate	6.67408231368187
17_CG83	CD4 Tem	Moderate	20.0222469410456
17_CG83	Treg	Moderate	2.66963292547275
17_CG83	Cytotoxic CD4 T	Moderate	10.9010011123471
17_CG83	Naive CD8 T	Moderate	2.11345939933259
17_CG83	CD8 Tem	Moderate	6.56284760845384
17_CG83	Cytotoxic CD8 T	Moderate	21.1345939933259
17_CG83	CD16bright NK	Moderate	15.5728587319244
17_CG83	CD16dim NK	Moderate	4.56062291434928
17_CG9	Naive CD4 T	Mild2	4.37100213219616
17_CG9	CD4 Tcm	Mild2	20.4157782515991
17_CG9	CD4 Tem	Mild2	16.8443496801706
17_CG9	Treg	Mild2	2.82515991471215
17_CG9	Cytotoxic CD4 T	Mild2	2.29211087420043
17_CG9	Naive CD8 T	Mild2	6.87633262260128
17_CG9	CD8 Tem	Mild2	6.07675906183369
17_CG9	Cytotoxic CD8 T	Mild2	21.0554371002132
17_CG9	CD16bright NK	Mild2	18.5501066098081
17_CG9	CD16dim NK	Mild2	0.692963752665245
17_CG95	Naive CD4 T	Critical	23.1788079470199
17_CG95	CD4 Tcm	Critical	26.4900662251656
17_CG95	CD4 Tem	Critical	19.8675496688742
17_CG95	Treg	Critical	4.63576158940397
17_CG95	Naive CD8 T	Critical	1.98675496688742
17_CG95	CD8 Tem	Critical	2.64900662251656
17_CG95	Cytotoxic CD8 T	Critical	13.9072847682119
17_CG95	CD16bright NK	Critical	7.28476821192053
17_CG95	Cytotoxic CD4 T	Critical	0
17_CG95	CD16dim NK	Critical	0
18_CG13	Naive CD4 T	Mild2	15.2749490835031
18_CG13	CD4 Tcm	Mild2	13.0346232179226
18_CG13	CD4 Tem	Mild2	25.7637474541752
18_CG13	Treg	Mild2	4.17515274949084
18_CG13	Cytotoxic CD4 T	Mild2	0.407331975560081
18_CG13	Naive CD8 T	Mild2	18.0244399185336
18_CG13	CD8 Tem	Mild2	6.0081466395112
18_CG13	Cytotoxic CD8 T	Mild2	11.9144602851324
18_CG13	CD16bright NK	Mild2	4.58248472505092
18_CG13	CD16dim NK	Mild2	0.814663951120163
18_CG21	Naive CD4 T	Moderate	4.6242774566474
18_CG21	CD4 Tcm	Moderate	36.849710982659
18_CG21	CD4 Tem	Moderate	19.364161849711
18_CG21	Treg	Moderate	5.63583815028902
18_CG21	Cytotoxic CD4 T	Moderate	0.144508670520231
18_CG21	Naive CD8 T	Moderate	11.9942196531792
18_CG21	CD8 Tem	Moderate	1.87861271676301
18_CG21	Cytotoxic CD8 T	Moderate	9.53757225433526
18_CG21	CD16bright NK	Moderate	9.82658959537572
18_CG21	CD16dim NK	Moderate	0.144508670520231
18_CG24	Naive CD4 T	Critical	1.68674698795181
18_CG24	CD4 Tcm	Critical	33.9759036144578
18_CG24	CD4 Tem	Critical	28.6746987951807
18_CG24	Treg	Critical	2.65060240963855
18_CG24	Cytotoxic CD4 T	Critical	0.481927710843373
18_CG24	Naive CD8 T	Critical	7.46987951807229
18_CG24	CD8 Tem	Critical	6.98795180722892
18_CG24	Cytotoxic CD8 T	Critical	2.65060240963855
18_CG24	CD16bright NK	Critical	12.289156626506
18_CG24	CD16dim NK	Critical	3.13253012048193
18_CG3	Naive CD4 T	Mild1	3.28389830508475
18_CG3	CD4 Tcm	Mild1	8.95127118644068
18_CG3	CD4 Tem	Mild1	22.0338983050847
18_CG3	Treg	Mild1	2.54237288135593
18_CG3	Cytotoxic CD4 T	Mild1	0.476694915254237
18_CG3	Naive CD8 T	Mild1	11.1758474576271
18_CG3	CD8 Tem	Mild1	10.9110169491525
18_CG3	Cytotoxic CD8 T	Mild1	25.4237288135593
18_CG3	CD16bright NK	Mild1	13.9830508474576
18_CG3	CD16dim NK	Mild1	1.21822033898305
18_CG62	Naive CD4 T	Moderate	12.4358974358974
18_CG62	CD4 Tcm	Moderate	49.2307692307692
18_CG62	CD4 Tem	Moderate	9.35897435897436
18_CG62	Treg	Moderate	2.94871794871795
18_CG62	Naive CD8 T	Moderate	6.41025641025641
18_CG62	CD8 Tem	Moderate	0.769230769230769
18_CG62	Cytotoxic CD8 T	Moderate	2.56410256410256
18_CG62	CD16bright NK	Moderate	15.6410256410256
18_CG62	CD16dim NK	Moderate	0.641025641025641
18_CG62	Cytotoxic CD4 T	Moderate	0
18_CG75	Naive CD4 T	Mild2	5.76687116564417
18_CG75	CD4 Tcm	Mild2	10.5521472392638
18_CG75	CD4 Tem	Mild2	18.159509202454
18_CG75	Treg	Mild2	2.20858895705521
18_CG75	Cytotoxic CD4 T	Mild2	2.20858895705521
18_CG75	Naive CD8 T	Mild2	2.69938650306748
18_CG75	CD8 Tem	Mild2	3.19018404907975
18_CG75	Cytotoxic CD8 T	Mild2	25.2760736196319
18_CG75	CD16bright NK	Mild2	29.2024539877301
18_CG75	CD16dim NK	Mild2	0.736196319018405
18_CG78	Naive CD4 T	Mild2	6.61080074487896
18_CG78	CD4 Tcm	Mild2	5.67970204841713
18_CG78	CD4 Tem	Mild2	15.1769087523277
18_CG78	Treg	Mild2	2.23463687150838
18_CG78	Cytotoxic CD4 T	Mild2	2.23463687150838
18_CG78	Naive CD8 T	Mild2	2.88640595903166
18_CG78	CD8 Tem	Mild2	3.91061452513966
18_CG78	Cytotoxic CD8 T	Mild2	47.3929236499069
18_CG78	CD16bright NK	Mild2	13.0353817504655
18_CG78	CD16dim NK	Mild2	0.837988826815642
18_CG91	Naive CD4 T	Mild2	6.75675675675676
18_CG91	CD4 Tcm	Mild2	20.0772200772201
18_CG91	CD4 Tem	Mild2	22.2007722007722
18_CG91	Treg	Mild2	2.7027027027027
18_CG91	Cytotoxic CD4 T	Mild2	14.0926640926641
18_CG91	Naive CD8 T	Mild2	2.8957528957529
18_CG91	CD8 Tem	Mild2	1.15830115830116
18_CG91	Cytotoxic CD8 T	Mild2	24.9034749034749
18_CG91	CD16bright NK	Mild2	4.63320463320463
18_CG91	CD16dim NK	Mild2	0.579150579150579
18_CG96	Naive CD4 T	Critical	4.65116279069767
18_CG96	CD4 Tcm	Critical	11.6279069767442
18_CG96	CD4 Tem	Critical	20.9302325581395
18_CG96	Treg	Critical	4.18604651162791
18_CG96	Cytotoxic CD4 T	Critical	2.32558139534884
18_CG96	Naive CD8 T	Critical	1.3953488372093
18_CG96	CD8 Tem	Critical	0.465116279069767
18_CG96	Cytotoxic CD8 T	Critical	9.76744186046512
18_CG96	CD16bright NK	Critical	42.3255813953488
18_CG96	CD16dim NK	Critical	2.32558139534884
18_CG97	CD4 Tcm	Severe	10.958904109589
18_CG97	CD4 Tem	Severe	13.6986301369863
18_CG97	Treg	Severe	5.47945205479452
18_CG97	Naive CD8 T	Severe	1.36986301369863
18_CG97	CD8 Tem	Severe	8.21917808219178
18_CG97	Cytotoxic CD8 T	Severe	19.1780821917808
18_CG97	CD16bright NK	Severe	39.7260273972603
18_CG97	CD16dim NK	Severe	1.36986301369863
18_CG97	Naive CD4 T	Severe	0
18_CG97	Cytotoxic CD4 T	Severe	0
19_CG10	Naive CD4 T	Moderate	1.35135135135135
19_CG10	CD4 Tcm	Moderate	37.8378378378378
19_CG10	CD4 Tem	Moderate	14.8648648648649
19_CG10	Treg	Moderate	2.7027027027027
19_CG10	Cytotoxic CD4 T	Moderate	2.02702702702703
19_CG10	Naive CD8 T	Moderate	5.40540540540541
19_CG10	CD8 Tem	Moderate	2.7027027027027
19_CG10	Cytotoxic CD8 T	Moderate	12.1621621621622
19_CG10	CD16bright NK	Moderate	20.2702702702703
19_CG10	CD16dim NK	Moderate	0.675675675675676
19_CG107	Naive CD4 T	Mild1	6.05449041372351
19_CG107	CD4 Tcm	Mild1	13.2189707366297
19_CG107	CD4 Tem	Mild1	21.9979818365288
19_CG107	Treg	Mild1	1.91725529767911
19_CG107	Cytotoxic CD4 T	Mild1	1.31180625630676
19_CG107	Naive CD8 T	Mild1	18.1634712411705
19_CG107	CD8 Tem	Mild1	8.47628657921292
19_CG107	Cytotoxic CD8 T	Mild1	16.5489404641776
19_CG107	CD16bright NK	Mild1	11.4026236125126
19_CG107	CD16dim NK	Mild1	0.908173562058527
19_CG111	Naive CD4 T	Asymptomatic	6.97247706422018
19_CG111	CD4 Tcm	Asymptomatic	16.1467889908257
19_CG111	CD4 Tem	Asymptomatic	23.302752293578
19_CG111	Treg	Asymptomatic	4.12844036697248
19_CG111	Cytotoxic CD4 T	Asymptomatic	0.825688073394495
19_CG111	Naive CD8 T	Asymptomatic	6.14678899082569
19_CG111	CD8 Tem	Asymptomatic	2.11009174311927
19_CG111	Cytotoxic CD8 T	Asymptomatic	28.348623853211
19_CG111	CD16bright NK	Asymptomatic	10.1834862385321
19_CG111	CD16dim NK	Asymptomatic	1.8348623853211
19_CG16	Naive CD4 T	Mild1	11.3265306122449
19_CG16	CD4 Tcm	Mild1	15.8163265306122
19_CG16	CD4 Tem	Mild1	23.469387755102
19_CG16	Treg	Mild1	3.06122448979592
19_CG16	Cytotoxic CD4 T	Mild1	0.816326530612245
19_CG16	Naive CD8 T	Mild1	8.97959183673469
19_CG16	CD8 Tem	Mild1	12.0408163265306
19_CG16	Cytotoxic CD8 T	Mild1	12.5510204081633
19_CG16	CD16bright NK	Mild1	10.3061224489796
19_CG16	CD16dim NK	Mild1	1.63265306122449
19_CG27	Naive CD4 T	Mild2	1.3215859030837
19_CG27	CD4 Tcm	Mild2	18.2819383259912
19_CG27	CD4 Tem	Mild2	11.4537444933921
19_CG27	Treg	Mild2	1.54185022026432
19_CG27	Cytotoxic CD4 T	Mild2	0.440528634361233
19_CG27	Naive CD8 T	Mild2	4.84581497797357
19_CG27	CD8 Tem	Mild2	1.10132158590308
19_CG27	Cytotoxic CD8 T	Mild2	21.8061674008811
19_CG27	CD16bright NK	Mild2	38.7665198237885
19_CG27	CD16dim NK	Mild2	0.440528634361233
19_CG43	Naive CD4 T	Mild2	9.82318271119843
19_CG43	CD4 Tcm	Mild2	8.44793713163065
19_CG43	CD4 Tem	Mild2	18.467583497053
19_CG43	Treg	Mild2	2.94695481335953
19_CG43	Cytotoxic CD4 T	Mild2	6.8762278978389
19_CG43	Naive CD8 T	Mild2	6.09037328094303
19_CG43	CD8 Tem	Mild2	9.82318271119843
19_CG43	Cytotoxic CD8 T	Mild2	24.5579567779961
19_CG43	CD16bright NK	Mild2	11.7878192534381
19_CG43	CD16dim NK	Mild2	1.17878192534381
19_CG6	Naive CD4 T	Mild1	8.99873257287706
19_CG6	CD4 Tcm	Mild1	9.75918884664132
19_CG6	CD4 Tem	Mild1	12.0405576679341
19_CG6	Treg	Mild1	1.39416983523447
19_CG6	Cytotoxic CD4 T	Mild1	0.506970849176172
19_CG6	Naive CD8 T	Mild1	10.1394169835234
19_CG6	CD8 Tem	Mild1	4.18250950570342
19_CG6	Cytotoxic CD8 T	Mild1	13.8149556400507
19_CG6	CD16bright NK	Mild1	38.4030418250951
19_CG6	CD16dim NK	Mild1	0.760456273764259
19_CG80	Naive CD4 T	Mild2	14.7019867549669
19_CG80	CD4 Tcm	Mild2	14.9668874172185
19_CG80	CD4 Tem	Mild2	24.635761589404
19_CG80	Treg	Mild2	2.64900662251656
19_CG80	Cytotoxic CD4 T	Mild2	3.44370860927152
19_CG80	Naive CD8 T	Mild2	6.62251655629139
19_CG80	CD8 Tem	Mild2	1.85430463576159
19_CG80	Cytotoxic CD8 T	Mild2	20.794701986755
19_CG80	CD16bright NK	Mild2	9.66887417218543
19_CG80	CD16dim NK	Mild2	0.662251655629139
19_CG84	Naive CD4 T	Moderate	11.0197368421053
19_CG84	CD4 Tcm	Moderate	6.57894736842105
19_CG84	CD4 Tem	Moderate	18.0921052631579
19_CG84	Treg	Moderate	2.63157894736842
19_CG84	Cytotoxic CD4 T	Moderate	8.55263157894737
19_CG84	Naive CD8 T	Moderate	3.28947368421053
19_CG84	CD8 Tem	Moderate	4.93421052631579
19_CG84	Cytotoxic CD8 T	Moderate	21.875
19_CG84	CD16bright NK	Moderate	20.2302631578947
19_CG84	CD16dim NK	Moderate	2.79605263157895
19_CG87	Naive CD4 T	Severe	5.71428571428571
19_CG87	CD4 Tcm	Severe	28
19_CG87	CD4 Tem	Severe	8
19_CG87	Treg	Severe	2.85714285714286
19_CG87	Naive CD8 T	Severe	13.1428571428571
19_CG87	Cytotoxic CD8 T	Severe	16.5714285714286
19_CG87	CD16bright NK	Severe	24.5714285714286
19_CG87	CD16dim NK	Severe	1.14285714285714
19_CG87	Cytotoxic CD4 T	Severe	0
19_CG87	CD8 Tem	Severe	0
19_CG95	Naive CD4 T	Critical	16.0377358490566
19_CG95	CD4 Tcm	Critical	38.4433962264151
19_CG95	CD4 Tem	Critical	21.4622641509434
19_CG95	Treg	Critical	3.30188679245283
19_CG95	Cytotoxic CD4 T	Critical	0.471698113207547
19_CG95	Naive CD8 T	Critical	1.41509433962264
19_CG95	CD8 Tem	Critical	1.17924528301887
19_CG95	Cytotoxic CD8 T	Critical	10.6132075471698
19_CG95	CD16bright NK	Critical	6.83962264150943
19_CG95	CD16dim NK	Critical	0.235849056603774
2_C-T147-1	Naive CD4 T	Mild1	8.39598997493734
2_C-T147-1	CD4 Tcm	Mild1	30.2005012531328
2_C-T147-1	CD4 Tem	Mild1	24.937343358396
2_C-T147-1	Treg	Mild1	1.2531328320802
2_C-T147-1	Naive CD8 T	Mild1	2.75689223057644
2_C-T147-1	CD8 Tem	Mild1	7.89473684210526
2_C-T147-1	Cytotoxic CD8 T	Mild1	5.76441102756892
2_C-T147-1	CD16bright NK	Mild1	16.7919799498747
2_C-T147-1	CD16dim NK	Mild1	2.00501253132832
2_C-T147-1	Cytotoxic CD4 T	Mild1	0
2_CG101	Naive CD4 T	Mild2	11.5284974093264
2_CG101	CD4 Tcm	Mild2	16.839378238342
2_CG101	CD4 Tem	Mild2	28.2383419689119
2_CG101	Treg	Mild2	2.33160621761658
2_CG101	Cytotoxic CD4 T	Mild2	0.38860103626943
2_CG101	Naive CD8 T	Mild2	3.23834196891192
2_CG101	CD8 Tem	Mild2	13.0829015544041
2_CG101	Cytotoxic CD8 T	Mild2	6.60621761658031
2_CG101	CD16bright NK	Mild2	17.0984455958549
2_CG101	CD16dim NK	Mild2	0.647668393782383
2_CG105	Naive CD4 T	Severe	15.0354609929078
2_CG105	CD4 Tcm	Severe	14.468085106383
2_CG105	CD4 Tem	Severe	15.3191489361702
2_CG105	Treg	Severe	3.12056737588652
2_CG105	Cytotoxic CD4 T	Severe	2.5531914893617
2_CG105	Naive CD8 T	Severe	7.65957446808511
2_CG105	CD8 Tem	Severe	2.69503546099291
2_CG105	Cytotoxic CD8 T	Severe	14.3262411347518
2_CG105	CD16bright NK	Severe	24.3971631205674
2_CG105	CD16dim NK	Severe	0.425531914893617
2_CG41	Naive CD4 T	Mild2	18.7403993855607
2_CG41	CD4 Tcm	Mild2	11.5207373271889
2_CG41	CD4 Tem	Mild2	9.52380952380952
2_CG41	Treg	Mild2	1.22887864823349
2_CG41	Cytotoxic CD4 T	Mild2	2.45775729646697
2_CG41	Naive CD8 T	Mild2	6.60522273425499
2_CG41	CD8 Tem	Mild2	4.3010752688172
2_CG41	Cytotoxic CD8 T	Mild2	14.900153609831
2_CG41	CD16bright NK	Mild2	28.7250384024578
2_CG41	CD16dim NK	Mild2	1.99692780337942
2_CG44	Naive CD4 T	Mild2	12.4783362218371
2_CG44	CD4 Tcm	Mild2	8.14558058925477
2_CG44	CD4 Tem	Mild2	15.7712305025997
2_CG44	Treg	Mild2	2.4263431542461
2_CG44	Cytotoxic CD4 T	Mild2	6.41247833622184
2_CG44	Naive CD8 T	Mild2	15.2512998266898
2_CG44	CD8 Tem	Mild2	5.02599653379549
2_CG44	Cytotoxic CD8 T	Mild2	11.0918544194107
2_CG44	CD16bright NK	Mild2	22.3570190641248
2_CG44	CD16dim NK	Mild2	1.03986135181976
2_CG8	Naive CD4 T	Mild1	1.76767676767677
2_CG8	CD4 Tcm	Mild1	11.8686868686869
2_CG8	CD4 Tem	Mild1	7.82828282828283
2_CG8	Treg	Mild1	1.01010101010101
2_CG8	Cytotoxic CD4 T	Mild1	0.757575757575758
2_CG8	Naive CD8 T	Mild1	2.27272727272727
2_CG8	CD8 Tem	Mild1	3.03030303030303
2_CG8	Cytotoxic CD8 T	Mild1	27.5252525252525
2_CG8	CD16bright NK	Mild1	43.1818181818182
2_CG8	CD16dim NK	Mild1	0.757575757575758
2_CG83	Naive CD4 T	Moderate	9.4354215003867
2_CG83	CD4 Tcm	Moderate	17.5560711523589
2_CG83	CD4 Tem	Moderate	16.0092807424594
2_CG83	Treg	Moderate	2.82289249806651
2_CG83	Cytotoxic CD4 T	Moderate	11.6009280742459
2_CG83	Naive CD8 T	Moderate	3.36426914153132
2_CG83	CD8 Tem	Moderate	3.40293890177881
2_CG83	Cytotoxic CD8 T	Moderate	22.5444702242846
2_CG83	CD16bright NK	Moderate	12.4903325599381
2_CG83	CD16dim NK	Moderate	0.773395204949729
2_CG94	Naive CD4 T	Moderate	10.467706013363
2_CG94	CD4 Tcm	Moderate	23.162583518931
2_CG94	CD4 Tem	Moderate	18.4855233853007
2_CG94	Treg	Moderate	2.2271714922049
2_CG94	Cytotoxic CD4 T	Moderate	0.22271714922049
2_CG94	Naive CD8 T	Moderate	2.44988864142539
2_CG94	CD8 Tem	Moderate	4.4543429844098
2_CG94	Cytotoxic CD8 T	Moderate	14.6993318485523
2_CG94	CD16bright NK	Moderate	23.162583518931
2_CG94	CD16dim NK	Moderate	0.66815144766147
2_CG96	Naive CD4 T	Critical	20.3389830508475
2_CG96	CD4 Tcm	Critical	33.8983050847458
2_CG96	CD4 Tem	Critical	21.1864406779661
2_CG96	Treg	Critical	0.847457627118644
2_CG96	Naive CD8 T	Critical	7.6271186440678
2_CG96	CD8 Tem	Critical	1.69491525423729
2_CG96	Cytotoxic CD8 T	Critical	4.23728813559322
2_CG96	CD16bright NK	Critical	10.1694915254237
2_CG96	Cytotoxic CD4 T	Critical	0
2_CG96	CD16dim NK	Critical	0
20_CG20	Naive CD4 T	Moderate	10.3552077062011
20_CG20	CD4 Tcm	Moderate	10.7766405779651
20_CG20	CD4 Tem	Moderate	15.5930162552679
20_CG20	Treg	Moderate	3.43166767007827
20_CG20	Cytotoxic CD4 T	Moderate	0.0602046959662854
20_CG20	Naive CD8 T	Moderate	21.6134858518964
20_CG20	CD8 Tem	Moderate	14.8103552077062
20_CG20	Cytotoxic CD8 T	Moderate	3.37146297411198
20_CG20	CD16bright NK	Moderate	18.8440698374473
20_CG20	CD16dim NK	Moderate	1.14388922335942
20_CG22	Naive CD4 T	Mild2	10.3614457831325
20_CG22	CD4 Tcm	Mild2	22.8915662650602
20_CG22	CD4 Tem	Mild2	25.0602409638554
20_CG22	Treg	Mild2	0.72289156626506
20_CG22	Cytotoxic CD4 T	Mild2	0.481927710843373
20_CG22	Naive CD8 T	Mild2	4.57831325301205
20_CG22	CD8 Tem	Mild2	4.81927710843374
20_CG22	Cytotoxic CD8 T	Mild2	10.8433734939759
20_CG22	CD16bright NK	Mild2	19.0361445783133
20_CG22	CD16dim NK	Mild2	1.20481927710843
20_CG38	Naive CD4 T	Mild1	11.2526539278132
20_CG38	CD4 Tcm	Mild1	18.4713375796178
20_CG38	CD4 Tem	Mild1	10.828025477707
20_CG38	Treg	Mild1	1.69851380042463
20_CG38	Cytotoxic CD4 T	Mild1	2.12314225053079
20_CG38	Naive CD8 T	Mild1	5.09554140127389
20_CG38	CD8 Tem	Mild1	2.9723991507431
20_CG38	Cytotoxic CD8 T	Mild1	17.6220806794055
20_CG38	CD16bright NK	Mild1	29.723991507431
20_CG38	CD16dim NK	Mild1	0.212314225053079
20_CG8	Naive CD4 T	Mild1	6.63716814159292
20_CG8	CD4 Tcm	Mild1	19.0265486725664
20_CG8	CD4 Tem	Mild1	12.5368731563422
20_CG8	Treg	Mild1	1.91740412979351
20_CG8	Cytotoxic CD4 T	Mild1	1.03244837758112
20_CG8	Naive CD8 T	Mild1	4.57227138643068
20_CG8	CD8 Tem	Mild1	5.75221238938053
20_CG8	Cytotoxic CD8 T	Mild1	15.7817109144543
20_CG8	CD16bright NK	Mild1	30.9734513274336
20_CG8	CD16dim NK	Mild1	1.76991150442478
20_CG93	Naive CD4 T	Mild2	3.17460317460317
20_CG93	CD4 Tcm	Mild2	2.94784580498866
20_CG93	CD4 Tem	Mild2	29.2517006802721
20_CG93	Treg	Mild2	1.58730158730159
20_CG93	Cytotoxic CD4 T	Mild2	7.48299319727891
20_CG93	Naive CD8 T	Mild2	2.49433106575964
20_CG93	CD8 Tem	Mild2	8.84353741496599
20_CG93	Cytotoxic CD8 T	Mild2	24.7165532879819
20_CG93	CD16bright NK	Mild2	17.4603174603175
20_CG93	CD16dim NK	Mild2	2.04081632653061
20_CG95	Naive CD4 T	Critical	10.0840336134454
20_CG95	CD4 Tcm	Critical	42.8571428571429
20_CG95	CD4 Tem	Critical	22.6890756302521
20_CG95	Treg	Critical	7.14285714285714
20_CG95	Cytotoxic CD4 T	Critical	0.420168067226891
20_CG95	Naive CD8 T	Critical	0.420168067226891
20_CG95	CD8 Tem	Critical	1.68067226890756
20_CG95	Cytotoxic CD8 T	Critical	6.72268907563025
20_CG95	CD16bright NK	Critical	6.72268907563025
20_CG95	CD16dim NK	Critical	1.26050420168067
20_CG97	Naive CD4 T	Moderate	7.64872521246459
20_CG97	CD4 Tcm	Moderate	7.93201133144476
20_CG97	CD4 Tem	Moderate	25.7790368271955
20_CG97	Treg	Moderate	1.41643059490085
20_CG97	Cytotoxic CD4 T	Moderate	1.69971671388102
20_CG97	Naive CD8 T	Moderate	2.26628895184136
20_CG97	CD8 Tem	Moderate	13.5977337110482
20_CG97	Cytotoxic CD8 T	Moderate	14.7308781869688
20_CG97	CD16bright NK	Moderate	23.5127478753541
20_CG97	CD16dim NK	Moderate	1.41643059490085
3_CG12	Naive CD4 T	Mild2	10.4258443465492
3_CG12	CD4 Tcm	Mild2	7.9295154185022
3_CG12	CD4 Tem	Mild2	29.0748898678414
3_CG12	Treg	Mild2	4.55212922173275
3_CG12	Cytotoxic CD4 T	Mild2	0.734214390602056
3_CG12	Naive CD8 T	Mild2	14.3906020558003
3_CG12	CD8 Tem	Mild2	4.25844346549192
3_CG12	Cytotoxic CD8 T	Mild2	11.1600587371512
3_CG12	CD16bright NK	Mild2	17.0337738619677
3_CG12	CD16dim NK	Mild2	0.440528634361233
3_CG69	Naive CD4 T	Moderate	0.14265335235378
3_CG69	CD4 Tcm	Moderate	3.99429386590585
3_CG69	CD4 Tem	Moderate	19.5435092724679
3_CG69	Treg	Moderate	1.28388017118402
3_CG69	Cytotoxic CD4 T	Moderate	0.14265335235378
3_CG69	Naive CD8 T	Moderate	1.71184022824536
3_CG69	CD8 Tem	Moderate	3.13837375178317
3_CG69	Cytotoxic CD8 T	Moderate	45.6490727532097
3_CG69	CD16bright NK	Moderate	23.9657631954351
3_CG69	CD16dim NK	Moderate	0.427960057061341
3_CG77	Naive CD4 T	Critical	9.12863070539419
3_CG77	CD4 Tcm	Critical	25.3112033195021
3_CG77	CD4 Tem	Critical	14.1078838174274
3_CG77	Treg	Critical	0.4149377593361
3_CG77	Cytotoxic CD4 T	Critical	9.54356846473029
3_CG77	Naive CD8 T	Critical	5.80912863070539
3_CG77	CD8 Tem	Critical	9.12863070539419
3_CG77	Cytotoxic CD8 T	Critical	20.3319502074689
3_CG77	CD16bright NK	Critical	6.22406639004149
3_CG77	CD16dim NK	Critical	0
3_CG9	Naive CD4 T	Mild2	7.96208530805687
3_CG9	CD4 Tcm	Mild2	20.5687203791469
3_CG9	CD4 Tem	Mild2	16.6824644549763
3_CG9	Treg	Mild2	2.74881516587678
3_CG9	Cytotoxic CD4 T	Mild2	1.23222748815166
3_CG9	Naive CD8 T	Mild2	8.05687203791469
3_CG9	CD8 Tem	Mild2	3.03317535545024
3_CG9	Cytotoxic CD8 T	Mild2	21.6113744075829
3_CG9	CD16bright NK	Mild2	17.8199052132701
3_CG9	CD16dim NK	Mild2	0.28436018957346
3_CG90	Naive CD4 T	Moderate	13.7209302325581
3_CG90	CD4 Tcm	Moderate	17.5581395348837
3_CG90	CD4 Tem	Moderate	17.2093023255814
3_CG90	Treg	Moderate	3.02325581395349
3_CG90	Cytotoxic CD4 T	Moderate	0.116279069767442
3_CG90	Naive CD8 T	Moderate	13.953488372093
3_CG90	CD8 Tem	Moderate	12.093023255814
3_CG90	Cytotoxic CD8 T	Moderate	3.95348837209302
3_CG90	CD16bright NK	Moderate	18.0232558139535
3_CG90	CD16dim NK	Moderate	0.348837209302326
3_CG98	Naive CD4 T	Mild2	16.6666666666667
3_CG98	CD4 Tcm	Mild2	13.1481481481481
3_CG98	CD4 Tem	Mild2	20.7407407407407
3_CG98	Treg	Mild2	4.62962962962963
3_CG98	Cytotoxic CD4 T	Mild2	0.555555555555556
3_CG98	Naive CD8 T	Mild2	0.185185185185185
3_CG98	CD8 Tem	Mild2	5.18518518518519
3_CG98	Cytotoxic CD8 T	Mild2	10.9259259259259
3_CG98	CD16bright NK	Mild2	21.8518518518519
3_CG98	CD16dim NK	Mild2	6.11111111111111
3_CG99	Naive CD4 T	Critical	3.36538461538462
3_CG99	CD4 Tcm	Critical	3.84615384615385
3_CG99	CD4 Tem	Critical	27.4038461538462
3_CG99	Treg	Critical	1.92307692307692
3_CG99	Cytotoxic CD4 T	Critical	3.84615384615385
3_CG99	CD8 Tem	Critical	12.5
3_CG99	Cytotoxic CD8 T	Critical	19.2307692307692
3_CG99	CD16bright NK	Critical	24.5192307692308
3_CG99	CD16dim NK	Critical	3.36538461538462
3_CG99	Naive CD8 T	Critical	0
4_CG35	Naive CD4 T	Mild2	9.92098331870061
4_CG35	CD4 Tcm	Mild2	35.206321334504
4_CG35	CD4 Tem	Mild2	19.9297629499561
4_CG35	Treg	Mild2	2.8972783143108
4_CG35	Naive CD8 T	Mild2	11.5891132572432
4_CG35	CD8 Tem	Mild2	2.54609306409131
4_CG35	Cytotoxic CD8 T	Mild2	2.72168568920105
4_CG35	CD16bright NK	Mild2	14.7497805092186
4_CG35	CD16dim NK	Mild2	0.438981562774363
4_CG35	Cytotoxic CD4 T	Mild2	0
4_CG39	Naive CD4 T	Mild2	11.9733924611973
4_CG39	CD4 Tcm	Mild2	14.8558758314856
4_CG39	CD4 Tem	Mild2	12.6385809312639
4_CG39	Treg	Mild2	0.886917960088692
4_CG39	Cytotoxic CD4 T	Mild2	11.3082039911308
4_CG39	Naive CD8 T	Mild2	1.77383592017738
4_CG39	CD8 Tem	Mild2	0.665188470066519
4_CG39	Cytotoxic CD8 T	Mild2	20.1773835920177
4_CG39	CD16bright NK	Mild2	24.6119733924612
4_CG39	CD16dim NK	Mild2	1.10864745011086
4_CG69	Naive CD4 T	Moderate	1.02189781021898
4_CG69	CD4 Tcm	Moderate	4.37956204379562
4_CG69	CD4 Tem	Moderate	29.3430656934307
4_CG69	Treg	Moderate	2.04379562043796
4_CG69	Cytotoxic CD4 T	Moderate	2.48175182481752
4_CG69	Naive CD8 T	Moderate	2.77372262773723
4_CG69	CD8 Tem	Moderate	6.42335766423358
4_CG69	Cytotoxic CD8 T	Moderate	32.2627737226277
4_CG69	CD16bright NK	Moderate	18.978102189781
4_CG69	CD16dim NK	Moderate	0.291970802919708
4_CG97	Naive CD4 T	Mild2	7.10382513661202
4_CG97	CD4 Tcm	Mild2	4.6448087431694
4_CG97	CD4 Tem	Mild2	15.8469945355191
4_CG97	Treg	Mild2	2.73224043715847
4_CG97	Naive CD8 T	Mild2	2.45901639344262
4_CG97	CD8 Tem	Mild2	8.46994535519126
4_CG97	Cytotoxic CD8 T	Mild2	13.9344262295082
4_CG97	CD16bright NK	Mild2	40.9836065573771
4_CG97	CD16dim NK	Mild2	3.82513661202186
4_CG97	Cytotoxic CD4 T	Mild2	0
5_CG1	Naive CD4 T	Mild1	19.4556451612903
5_CG1	CD4 Tcm	Mild1	30.0403225806452
5_CG1	CD4 Tem	Mild1	8.46774193548387
5_CG1	Treg	Mild1	1.00806451612903
5_CG1	Naive CD8 T	Mild1	24.3951612903226
5_CG1	CD8 Tem	Mild1	6.55241935483871
5_CG1	Cytotoxic CD8 T	Mild1	3.2258064516129
5_CG1	CD16bright NK	Mild1	4.23387096774194
5_CG1	CD16dim NK	Mild1	2.62096774193548
5_CG1	Cytotoxic CD4 T	Mild1	0
5_CG10	Naive CD4 T	Mild2	13.9911634756996
5_CG10	CD4 Tcm	Mild2	15.3166421207658
5_CG10	CD4 Tem	Mild2	24.8895434462445
5_CG10	Treg	Mild2	3.82916053019146
5_CG10	Cytotoxic CD4 T	Mild2	1.47275405007364
5_CG10	Naive CD8 T	Mild2	2.20913107511046
5_CG10	CD8 Tem	Mild2	5.00736377025037
5_CG10	Cytotoxic CD8 T	Mild2	11.4874815905744
5_CG10	CD16bright NK	Mild2	16.7893961708395
5_CG10	CD16dim NK	Mild2	5.00736377025037
5_CG100	Naive CD4 T	Critical	4.3731778425656
5_CG100	CD4 Tcm	Critical	8.7463556851312
5_CG100	CD4 Tem	Critical	16.0349854227405
5_CG100	Treg	Critical	3.79008746355685
5_CG100	Cytotoxic CD4 T	Critical	0.583090379008746
5_CG100	Naive CD8 T	Critical	0.87463556851312
5_CG100	CD8 Tem	Critical	2.62390670553936
5_CG100	Cytotoxic CD8 T	Critical	25.3644314868805
5_CG100	CD16bright NK	Critical	37.0262390670554
5_CG100	CD16dim NK	Critical	0.583090379008746
5_CG105	Naive CD4 T	Severe	7.10659898477157
5_CG105	CD4 Tcm	Severe	10.4060913705584
5_CG105	CD4 Tem	Severe	17.258883248731
5_CG105	Treg	Severe	3.04568527918782
5_CG105	Cytotoxic CD4 T	Severe	5.32994923857868
5_CG105	Naive CD8 T	Severe	2.03045685279188
5_CG105	CD8 Tem	Severe	1.26903553299492
5_CG105	Cytotoxic CD8 T	Severe	17.7664974619289
5_CG105	CD16bright NK	Severe	34.010152284264
5_CG105	CD16dim NK	Severe	1.77664974619289
5_CG107	Naive CD4 T	Mild1	4.99087035909921
5_CG107	CD4 Tcm	Mild1	10.7121119902617
5_CG107	CD4 Tem	Mild1	23.5544735240414
5_CG107	Treg	Mild1	2.1911138161899
5_CG107	Cytotoxic CD4 T	Mild1	0.121728545343883
5_CG107	Naive CD8 T	Mild1	16.61594643944
5_CG107	CD8 Tem	Mild1	10.7729762629337
5_CG107	Cytotoxic CD8 T	Mild1	19.2331101643335
5_CG107	CD16bright NK	Mild1	11.0772976262934
5_CG107	CD16dim NK	Mild1	0.730371272063299
5_CG51	Naive CD4 T	Mild1	1.20274914089347
5_CG51	CD4 Tcm	Mild1	7.98969072164948
5_CG51	CD4 Tem	Mild1	11.0824742268041
5_CG51	Treg	Mild1	1.28865979381443
5_CG51	Cytotoxic CD4 T	Mild1	2.4914089347079
5_CG51	Naive CD8 T	Mild1	4.12371134020619
5_CG51	CD8 Tem	Mild1	4.38144329896907
5_CG51	Cytotoxic CD8 T	Mild1	53.8659793814433
5_CG51	CD16bright NK	Mild1	12.8006872852234
5_CG51	CD16dim NK	Mild1	0.77319587628866
5_CG56	Naive CD4 T	Mild2	13.9130434782609
5_CG56	CD4 Tcm	Mild2	12.3188405797101
5_CG56	CD4 Tem	Mild2	16.5217391304348
5_CG56	Treg	Mild2	3.11594202898551
5_CG56	Naive CD8 T	Mild2	11.231884057971
5_CG56	CD8 Tem	Mild2	10.6521739130435
5_CG56	Cytotoxic CD8 T	Mild2	1.44927536231884
5_CG56	CD16bright NK	Mild2	26.7391304347826
5_CG56	CD16dim NK	Mild2	4.05797101449275
5_CG56	Cytotoxic CD4 T	Mild2	0
5_CG76	Naive CD4 T	Mild2	3.07053941908714
5_CG76	CD4 Tcm	Mild2	5.06224066390041
5_CG76	CD4 Tem	Mild2	4.64730290456432
5_CG76	Treg	Mild2	0.995850622406639
5_CG76	Cytotoxic CD4 T	Mild2	14.1908713692946
5_CG76	Naive CD8 T	Mild2	3.65145228215768
5_CG76	CD8 Tem	Mild2	4.06639004149378
5_CG76	Cytotoxic CD8 T	Mild2	42.2406639004149
5_CG76	CD16bright NK	Mild2	21.1618257261411
5_CG76	CD16dim NK	Mild2	0.912863070539419
5_CG8	Naive CD4 T	Mild1	14.8230088495575
5_CG8	CD4 Tcm	Mild1	7.74336283185841
5_CG8	CD4 Tem	Mild1	17.4778761061947
5_CG8	Treg	Mild1	1.32743362831858
5_CG8	Cytotoxic CD4 T	Mild1	0.221238938053097
5_CG8	Naive CD8 T	Mild1	4.86725663716814
5_CG8	CD8 Tem	Mild1	4.20353982300885
5_CG8	Cytotoxic CD8 T	Mild1	14.1592920353982
5_CG8	CD16bright NK	Mild1	29.4247787610619
5_CG8	CD16dim NK	Mild1	5.75221238938053
5_CG82	Naive CD4 T	Mild1	14.5569620253165
5_CG82	CD4 Tcm	Mild1	19.9819168173599
5_CG82	CD4 Tem	Mild1	15.2802893309222
5_CG82	Treg	Mild1	3.8878842676311
5_CG82	Cytotoxic CD4 T	Mild1	1.98915009041591
5_CG82	Naive CD8 T	Mild1	3.97830018083183
5_CG82	CD8 Tem	Mild1	1.80831826401447
5_CG82	Cytotoxic CD8 T	Mild1	7.23327305605787
5_CG82	CD16bright NK	Mild1	28.6618444846293
5_CG82	CD16dim NK	Mild1	2.62206148282098
6_CG1	Naive CD4 T	Mild1	14.9098474341193
6_CG1	CD4 Tcm	Mild1	13.0374479889043
6_CG1	CD4 Tem	Mild1	12.8987517337032
6_CG1	Treg	Mild1	1.87239944521498
6_CG1	Cytotoxic CD4 T	Mild1	0.624133148404993
6_CG1	Naive CD8 T	Mild1	12.621359223301
6_CG1	CD8 Tem	Mild1	13.5228848821082
6_CG1	Cytotoxic CD8 T	Mild1	15.7420249653259
6_CG1	CD16bright NK	Mild1	13.0374479889043
6_CG1	CD16dim NK	Mild1	1.73370319001387
6_CG10	Naive CD4 T	Mild2	1.38888888888889
6_CG10	CD4 Tcm	Mild2	31.3725490196078
6_CG10	CD4 Tem	Mild2	20.343137254902
6_CG10	Treg	Mild2	2.36928104575163
6_CG10	Cytotoxic CD4 T	Mild2	0.898692810457516
6_CG10	Naive CD8 T	Mild2	4.8202614379085
6_CG10	CD8 Tem	Mild2	2.53267973856209
6_CG10	Cytotoxic CD8 T	Mild2	15.2777777777778
6_CG10	CD16bright NK	Mild2	19.8529411764706
6_CG10	CD16dim NK	Mild2	1.1437908496732
6_CG101	Naive CD4 T	Critical	3.00957592339261
6_CG101	CD4 Tcm	Critical	8.75512995896033
6_CG101	CD4 Tem	Critical	19.4254445964432
6_CG101	Treg	Critical	0.820793433652531
6_CG101	Cytotoxic CD4 T	Critical	0.547195622435021
6_CG101	Naive CD8 T	Critical	0.820793433652531
6_CG101	CD8 Tem	Critical	7.9343365253078
6_CG101	Cytotoxic CD8 T	Critical	11.7647058823529
6_CG101	CD16bright NK	Critical	46.2380300957592
6_CG101	CD16dim NK	Critical	0.683994528043776
6_CG109	Naive CD4 T	Asymptomatic	8.00268997982515
6_CG109	CD4 Tcm	Asymptomatic	14.6603900470746
6_CG109	CD4 Tem	Asymptomatic	16.6778749159381
6_CG109	Treg	Asymptomatic	3.42972427706792
6_CG109	Cytotoxic CD4 T	Asymptomatic	0.134498991257566
6_CG109	Naive CD8 T	Asymptomatic	9.34767989240081
6_CG109	CD8 Tem	Asymptomatic	7.46469401479489
6_CG109	Cytotoxic CD8 T	Asymptomatic	14.0551445864156
6_CG109	CD16bright NK	Asymptomatic	25.0168123739072
6_CG109	CD16dim NK	Asymptomatic	1.21049092131809
6_CG15	Naive CD4 T	Mild2	1.39697322467986
6_CG15	CD4 Tcm	Mild2	12.6891734575087
6_CG15	CD4 Tem	Mild2	19.906868451688
6_CG15	Treg	Mild2	2.79394644935972
6_CG15	Cytotoxic CD4 T	Mild2	1.9790454016298
6_CG15	Naive CD8 T	Mild2	12.4563445867288
6_CG15	CD8 Tem	Mild2	5.23864959254948
6_CG15	Cytotoxic CD8 T	Mild2	19.0919674039581
6_CG15	CD16bright NK	Mild2	23.5157159487776
6_CG15	CD16dim NK	Mild2	0.931315483119907
6_CG19	Naive CD4 T	Moderate	0.97323600973236
6_CG19	CD4 Tcm	Moderate	12.7737226277372
6_CG19	CD4 Tem	Moderate	25.5474452554745
6_CG19	Treg	Moderate	2.4330900243309
6_CG19	Cytotoxic CD4 T	Moderate	1.45985401459854
6_CG19	Naive CD8 T	Moderate	4.25790754257908
6_CG19	CD8 Tem	Moderate	2.91970802919708
6_CG19	Cytotoxic CD8 T	Moderate	24.8175182481752
6_CG19	CD16bright NK	Moderate	23.7226277372263
6_CG19	CD16dim NK	Moderate	1.09489051094891
6_CG20	Naive CD4 T	Mild2	10.3641456582633
6_CG20	CD4 Tcm	Mild2	7.91316526610644
6_CG20	CD4 Tem	Mild2	15.4761904761905
6_CG20	Treg	Mild2	2.73109243697479
6_CG20	Naive CD8 T	Mild2	23.3893557422969
6_CG20	CD8 Tem	Mild2	14.4957983193277
6_CG20	Cytotoxic CD8 T	Mild2	4.97198879551821
6_CG20	CD16bright NK	Mild2	19.8179271708683
6_CG20	CD16dim NK	Mild2	0.840336134453782
6_CG20	Cytotoxic CD4 T	Mild2	0
6_CG36	Naive CD4 T	Mild1	15.2112676056338
6_CG36	CD4 Tcm	Mild1	15.0704225352113
6_CG36	CD4 Tem	Mild1	27.1830985915493
6_CG36	Treg	Mild1	5.49295774647887
6_CG36	Cytotoxic CD4 T	Mild1	0.28169014084507
6_CG36	Naive CD8 T	Mild1	2.8169014084507
6_CG36	CD8 Tem	Mild1	7.04225352112676
6_CG36	Cytotoxic CD8 T	Mild1	11.9718309859155
6_CG36	CD16bright NK	Mild1	12.6760563380282
6_CG36	CD16dim NK	Mild1	2.25352112676056
6_CG5	Naive CD4 T	Mild1	2.80160091480846
6_CG5	CD4 Tcm	Mild1	16.0091480846198
6_CG5	CD4 Tem	Mild1	18.8107489994282
6_CG5	Treg	Mild1	1.88679245283019
6_CG5	Cytotoxic CD4 T	Mild1	0.228702115494568
6_CG5	Naive CD8 T	Mild1	11.3207547169811
6_CG5	CD8 Tem	Mild1	15.3230417381361
6_CG5	Cytotoxic CD8 T	Mild1	23.0417381360778
6_CG5	CD16bright NK	Mild1	9.89136649514008
6_CG5	CD16dim NK	Mild1	0.686106346483705
6_CG94	Naive CD4 T	Moderate	15.0368033648791
6_CG94	CD4 Tcm	Moderate	10.1997896950578
6_CG94	CD4 Tem	Moderate	16.9295478443743
6_CG94	Treg	Moderate	1.89274447949527
6_CG94	Cytotoxic CD4 T	Moderate	0.315457413249211
6_CG94	Naive CD8 T	Moderate	4.31125131440589
6_CG94	CD8 Tem	Moderate	3.78548895899054
6_CG94	Cytotoxic CD8 T	Moderate	19.6635120925342
6_CG94	CD16bright NK	Moderate	24.7108307045216
6_CG94	CD16dim NK	Moderate	3.15457413249211
7_C-T031-1	Naive CD4 T	Mild2	5.98520511096167
7_C-T031-1	CD4 Tcm	Mild2	15.2656355077337
7_C-T031-1	CD4 Tem	Mild2	10.7599193006052
7_C-T031-1	Treg	Mild2	1.07599193006052
7_C-T031-1	Cytotoxic CD4 T	Mild2	4.97646267652993
7_C-T031-1	Naive CD8 T	Mild2	7.59919300605245
7_C-T031-1	CD8 Tem	Mild2	6.2542030934768
7_C-T031-1	Cytotoxic CD8 T	Mild2	37.5252185608608
7_C-T031-1	CD16bright NK	Mild2	10.4236718224613
7_C-T031-1	CD16dim NK	Mild2	0.134498991257566
7_CG13	Naive CD4 T	Mild2	10.6770833333333
7_CG13	CD4 Tcm	Mild2	17.1875
7_CG13	CD4 Tem	Mild2	25
7_CG13	Treg	Mild2	2.734375
7_CG13	Cytotoxic CD4 T	Mild2	0.130208333333333
7_CG13	Naive CD8 T	Mild2	14.453125
7_CG13	CD8 Tem	Mild2	5.72916666666667
7_CG13	Cytotoxic CD8 T	Mild2	15.3645833333333
7_CG13	CD16bright NK	Mild2	8.203125
7_CG13	CD16dim NK	Mild2	0.520833333333333
7_CG15	Naive CD4 T	Mild2	6.75203725261933
7_CG15	CD4 Tcm	Mild2	23.1664726426077
7_CG15	CD4 Tem	Mild2	19.790454016298
7_CG15	Treg	Mild2	4.54016298020955
7_CG15	Cytotoxic CD4 T	Mild2	1.62980209545984
7_CG15	Naive CD8 T	Mild2	15.0174621653085
7_CG15	CD8 Tem	Mild2	7.33410942956927
7_CG15	Cytotoxic CD8 T	Mild2	10.128055878929
7_CG15	CD16bright NK	Mild2	10.9429569266589
7_CG15	CD16dim NK	Mild2	0.69848661233993
7_CG19	Naive CD4 T	Moderate	11.0082304526749
7_CG19	CD4 Tcm	Moderate	9.05349794238683
7_CG19	CD4 Tem	Moderate	24.5884773662551
7_CG19	Treg	Moderate	3.49794238683128
7_CG19	Cytotoxic CD4 T	Moderate	2.46913580246914
7_CG19	Naive CD8 T	Moderate	7.30452674897119
7_CG19	CD8 Tem	Moderate	5.04115226337449
7_CG19	Cytotoxic CD8 T	Moderate	19.9588477366255
7_CG19	CD16bright NK	Moderate	15.0205761316872
7_CG19	CD16dim NK	Moderate	2.05761316872428
7_CG2	Naive CD4 T	Critical	11.0491071428571
7_CG2	CD4 Tcm	Critical	18.0803571428571
7_CG2	CD4 Tem	Critical	25.6696428571429
7_CG2	Treg	Critical	4.12946428571429
7_CG2	Cytotoxic CD4 T	Critical	0.223214285714286
7_CG2	Naive CD8 T	Critical	8.37053571428571
7_CG2	CD8 Tem	Critical	16.7410714285714
7_CG2	Cytotoxic CD8 T	Critical	8.48214285714286
7_CG2	CD16bright NK	Critical	6.91964285714286
7_CG2	CD16dim NK	Critical	0.334821428571429
7_CG29	Naive CD4 T	Mild1	7.75325410299943
7_CG29	CD4 Tcm	Mild1	19.1284663271081
7_CG29	CD4 Tem	Mild1	12.790039615167
7_CG29	Treg	Mild1	2.03735144312394
7_CG29	Naive CD8 T	Mild1	8.88511601584607
7_CG29	CD8 Tem	Mild1	11.8845500848896
7_CG29	Cytotoxic CD8 T	Mild1	16.5817770232032
7_CG29	CD16bright NK	Mild1	20.0339558573854
7_CG29	CD16dim NK	Mild1	0.905489530277306
7_CG29	Cytotoxic CD4 T	Mild1	0
7_CG42	Naive CD4 T	Mild2	4.33839479392625
7_CG42	CD4 Tcm	Mild2	6.941431670282
7_CG42	CD4 Tem	Mild2	13.882863340564
7_CG42	Treg	Mild2	1.7353579175705
7_CG42	Cytotoxic CD4 T	Mild2	2.06073752711497
7_CG42	Naive CD8 T	Mild2	3.79609544468547
7_CG42	CD8 Tem	Mild2	10.8459869848156
7_CG42	Cytotoxic CD8 T	Mild2	40.2386117136659
7_CG42	CD16bright NK	Mild2	15.0759219088937
7_CG42	CD16dim NK	Mild2	1.08459869848156
7_CG89	Naive CD4 T	Mild2	4.26608821402748
7_CG89	CD4 Tcm	Mild2	10.1229211858279
7_CG89	CD4 Tem	Mild2	26.3919016630513
7_CG89	Treg	Mild2	2.81995661605206
7_CG89	Cytotoxic CD4 T	Mild2	3.470715835141
7_CG89	Naive CD8 T	Mild2	6.65220535068691
7_CG89	CD8 Tem	Mild2	5.35068691250904
7_CG89	Cytotoxic CD8 T	Mild2	13.882863340564
7_CG89	CD16bright NK	Mild2	24.9457700650759
7_CG89	CD16dim NK	Mild2	2.09689081706435
7_CG94	Naive CD4 T	Critical	11.986301369863
7_CG94	CD4 Tcm	Critical	24.6575342465753
7_CG94	CD4 Tem	Critical	15.9246575342466
7_CG94	Treg	Critical	3.08219178082192
7_CG94	Cytotoxic CD4 T	Critical	1.02739726027397
7_CG94	Naive CD8 T	Critical	4.28082191780822
7_CG94	CD8 Tem	Critical	2.05479452054795
7_CG94	Cytotoxic CD8 T	Critical	11.8150684931507
7_CG94	CD16bright NK	Critical	23.8013698630137
7_CG94	CD16dim NK	Critical	1.36986301369863
7_CG98	Naive CD4 T	Moderate	5.1930758988016
7_CG98	CD4 Tcm	Moderate	34.2210386151798
7_CG98	CD4 Tem	Moderate	27.1637816245007
7_CG98	Treg	Moderate	3.59520639147803
7_CG98	Naive CD8 T	Moderate	0.66577896138482
7_CG98	CD8 Tem	Moderate	0.932090545938748
7_CG98	Cytotoxic CD8 T	Moderate	9.72037283621838
7_CG98	CD16bright NK	Moderate	17.1770972037284
7_CG98	CD16dim NK	Moderate	1.33155792276964
7_CG98	Cytotoxic CD4 T	Moderate	0
8_CG112	Naive CD4 T	Asymptomatic	1.28617363344051
8_CG112	CD4 Tcm	Asymptomatic	4.88745980707395
8_CG112	CD4 Tem	Asymptomatic	44.1157556270096
8_CG112	Treg	Asymptomatic	2.70096463022508
8_CG112	Cytotoxic CD4 T	Asymptomatic	1.02893890675241
8_CG112	Naive CD8 T	Asymptomatic	0.964630225080386
8_CG112	CD8 Tem	Asymptomatic	7.71704180064309
8_CG112	Cytotoxic CD8 T	Asymptomatic	23.7299035369775
8_CG112	CD16bright NK	Asymptomatic	12.6688102893891
8_CG112	CD16dim NK	Asymptomatic	0.90032154340836
8_CG14	Naive CD4 T	Mild2	6.96278511404562
8_CG14	CD4 Tcm	Mild2	20.5282112845138
8_CG14	CD4 Tem	Mild2	19.327731092437
8_CG14	Treg	Mild2	2.28091236494598
8_CG14	Cytotoxic CD4 T	Mild2	0.360144057623049
8_CG14	Naive CD8 T	Mild2	12.7250900360144
8_CG14	CD8 Tem	Mild2	8.64345738295318
8_CG14	Cytotoxic CD8 T	Mild2	9.2436974789916
8_CG14	CD16bright NK	Mild2	18.1272509003601
8_CG14	CD16dim NK	Mild2	1.80072028811525
8_CG20	Naive CD4 T	Moderate	6.45686380900705
8_CG20	CD4 Tcm	Moderate	13.3478024959305
8_CG20	CD4 Tem	Moderate	16.0065111231687
8_CG20	Treg	Moderate	2.6587086272382
8_CG20	Naive CD8 T	Moderate	20.3472599023332
8_CG20	CD8 Tem	Moderate	12.1540965816603
8_CG20	Cytotoxic CD8 T	Moderate	4.39500813890396
8_CG20	CD16bright NK	Moderate	23.657080846446
8_CG20	CD16dim NK	Moderate	0.976668475311991
8_CG20	Cytotoxic CD4 T	Moderate	0
8_CG32	Naive CD4 T	Severe	4.04040404040404
8_CG32	CD4 Tcm	Severe	21.4646464646465
8_CG32	CD4 Tem	Severe	28.2828282828283
8_CG32	Treg	Severe	3.78787878787879
8_CG32	Cytotoxic CD4 T	Severe	0.252525252525253
8_CG32	Naive CD8 T	Severe	6.81818181818182
8_CG32	CD8 Tem	Severe	3.28282828282828
8_CG32	Cytotoxic CD8 T	Severe	9.5959595959596
8_CG32	CD16bright NK	Severe	21.2121212121212
8_CG32	CD16dim NK	Severe	1.26262626262626
8_CG56	Naive CD4 T	Mild2	7.63673890608875
8_CG56	CD4 Tcm	Mild2	5.77915376676987
8_CG56	CD4 Tem	Mild2	20.9494324045408
8_CG56	Treg	Mild2	1.85758513931889
8_CG56	Naive CD8 T	Mild2	5.36635706914345
8_CG56	CD8 Tem	Mild2	13.2094943240454
8_CG56	Cytotoxic CD8 T	Mild2	4.23116615067079
8_CG56	CD16bright NK	Mild2	34.2621259029928
8_CG56	CD16dim NK	Mild2	6.70794633642931
8_CG56	Cytotoxic CD4 T	Mild2	0
8_CG57	Naive CD4 T	Mild2	10.2941176470588
8_CG57	CD4 Tcm	Mild2	8.82352941176471
8_CG57	CD4 Tem	Mild2	20.2205882352941
8_CG57	Treg	Mild2	0.919117647058823
8_CG57	Cytotoxic CD4 T	Mild2	0.367647058823529
8_CG57	Naive CD8 T	Mild2	6.80147058823529
8_CG57	CD8 Tem	Mild2	7.72058823529412
8_CG57	Cytotoxic CD8 T	Mild2	15.2573529411765
8_CG57	CD16bright NK	Mild2	25
8_CG57	CD16dim NK	Mild2	4.59558823529412
8_CG64	Naive CD4 T	Mild1	4.3069694596711
8_CG64	CD4 Tcm	Mild1	9.08379013312451
8_CG64	CD4 Tem	Mild1	23.7274862960063
8_CG64	Treg	Mild1	3.13234142521535
8_CG64	Cytotoxic CD4 T	Mild1	1.17462803445576
8_CG64	Naive CD8 T	Mild1	2.66249021143305
8_CG64	CD8 Tem	Mild1	7.28269381362569
8_CG64	Cytotoxic CD8 T	Mild1	29.5223179326547
8_CG64	CD16bright NK	Mild1	18.5591229444009
8_CG64	CD16dim NK	Mild1	0.548159749412686
8_CG87	Naive CD4 T	Critical	9.82986767485822
8_CG87	CD4 Tcm	Critical	39.6975425330813
8_CG87	CD4 Tem	Critical	14.5557655954631
8_CG87	Treg	Critical	3.02457466918715
8_CG87	Cytotoxic CD4 T	Critical	0.189035916824197
8_CG87	Naive CD8 T	Critical	19.6597353497164
8_CG87	CD8 Tem	Critical	2.64650283553875
8_CG87	Cytotoxic CD8 T	Critical	3.78071833648393
8_CG87	CD16bright NK	Critical	5.86011342155009
8_CG87	CD16dim NK	Critical	0.756143667296786
8_CG99	Naive CD4 T	Critical	2.28426395939086
8_CG99	CD4 Tcm	Critical	23.0964467005076
8_CG99	CD4 Tem	Critical	20.0507614213198
8_CG99	Treg	Critical	4.56852791878173
8_CG99	Cytotoxic CD4 T	Critical	5.58375634517767
8_CG99	Naive CD8 T	Critical	1.52284263959391
8_CG99	CD8 Tem	Critical	6.34517766497462
8_CG99	Cytotoxic CD8 T	Critical	16.497461928934
8_CG99	CD16bright NK	Critical	17.5126903553299
8_CG99	CD16dim NK	Critical	2.53807106598985
9_C-T069-1	Naive CD4 T	Mild2	8.37988826815642
9_C-T069-1	CD4 Tcm	Mild2	18.854748603352
9_C-T069-1	CD4 Tem	Mild2	15.2234636871508
9_C-T069-1	Treg	Mild2	2.09497206703911
9_C-T069-1	Cytotoxic CD4 T	Mild2	2.09497206703911
9_C-T069-1	Naive CD8 T	Mild2	10.195530726257
9_C-T069-1	CD8 Tem	Mild2	2.51396648044693
9_C-T069-1	Cytotoxic CD8 T	Mild2	12.0111731843575
9_C-T069-1	CD16bright NK	Mild2	28.3519553072626
9_C-T069-1	CD16dim NK	Mild2	0.279329608938547
9_CG102	Naive CD4 T	Critical	25.0712250712251
9_CG102	CD4 Tcm	Critical	25.3561253561254
9_CG102	CD4 Tem	Critical	16.5242165242165
9_CG102	Treg	Critical	2.84900284900285
9_CG102	Cytotoxic CD4 T	Critical	0.854700854700855
9_CG102	Naive CD8 T	Critical	2.27920227920228
9_CG102	CD8 Tem	Critical	6.83760683760684
9_CG102	Cytotoxic CD8 T	Critical	8.54700854700855
9_CG102	CD16bright NK	Critical	9.97150997150997
9_CG102	CD16dim NK	Critical	1.70940170940171
9_CG104	Naive CD4 T	Mild2	20.2623906705539
9_CG104	CD4 Tcm	Mild2	10.7871720116618
9_CG104	CD4 Tem	Mild2	24.9271137026239
9_CG104	Treg	Mild2	2.47813411078717
9_CG104	Cytotoxic CD4 T	Mild2	1.16618075801749
9_CG104	Naive CD8 T	Mild2	21.1370262390671
9_CG104	CD8 Tem	Mild2	5.83090379008746
9_CG104	Cytotoxic CD8 T	Mild2	8.7463556851312
9_CG104	CD16bright NK	Mild2	3.93586005830904
9_CG104	CD16dim NK	Mild2	0.728862973760933
9_CG14	Naive CD4 T	Moderate	4.31893687707641
9_CG14	CD4 Tcm	Moderate	29.2358803986711
9_CG14	CD4 Tem	Moderate	15.6146179401993
9_CG14	Treg	Moderate	0.996677740863787
9_CG14	Cytotoxic CD4 T	Moderate	1.32890365448505
9_CG14	Naive CD8 T	Moderate	15.9468438538206
9_CG14	CD8 Tem	Moderate	8.97009966777409
9_CG14	Cytotoxic CD8 T	Moderate	4.31893687707641
9_CG14	CD16bright NK	Moderate	17.6079734219269
9_CG14	CD16dim NK	Moderate	1.66112956810631
9_CG2	Naive CD4 T	Critical	8.2089552238806
9_CG2	CD4 Tcm	Critical	8.2089552238806
9_CG2	CD4 Tem	Critical	18.6567164179104
9_CG2	Treg	Critical	3.73134328358209
9_CG2	Naive CD8 T	Critical	10.4477611940299
9_CG2	CD8 Tem	Critical	11.9402985074627
9_CG2	Cytotoxic CD8 T	Critical	17.1641791044776
9_CG2	CD16bright NK	Critical	19.4029850746269
9_CG2	CD16dim NK	Critical	2.23880597014925
9_CG2	Cytotoxic CD4 T	Critical	0
9_CG31	Naive CD4 T	Mild2	4.45632798573975
9_CG31	CD4 Tcm	Mild2	19.4295900178253
9_CG31	CD4 Tem	Mild2	11.5864527629234
9_CG31	Treg	Mild2	2.31729055258467
9_CG31	Cytotoxic CD4 T	Mild2	0.35650623885918
9_CG31	Naive CD8 T	Mild2	11.4081996434938
9_CG31	CD8 Tem	Mild2	6.23885918003565
9_CG31	Cytotoxic CD8 T	Mild2	36.1853832442068
9_CG31	CD16bright NK	Mild2	7.1301247771836
9_CG31	CD16dim NK	Mild2	0.89126559714795
9_CG72	Naive CD4 T	Mild1	9.70654627539503
9_CG72	CD4 Tcm	Mild1	16.8171557562077
9_CG72	CD4 Tem	Mild1	14.6726862302483
9_CG72	Treg	Mild1	2.25733634311512
9_CG72	Cytotoxic CD4 T	Mild1	0.90293453724605
9_CG72	Naive CD8 T	Mild1	10.1580135440181
9_CG72	CD8 Tem	Mild1	8.69074492099323
9_CG72	Cytotoxic CD8 T	Mild1	26.1851015801354
9_CG72	CD16bright NK	Mild1	8.57787810383747
9_CG72	CD16dim NK	Mild1	2.03160270880361
9_CG98	Naive CD4 T	Severe	2.94117647058824
9_CG98	CD4 Tcm	Severe	20.5882352941176
9_CG98	CD4 Tem	Severe	15.6862745098039
9_CG98	Treg	Severe	4.90196078431373
9_CG98	Cytotoxic CD4 T	Severe	0.980392156862745
9_CG98	Naive CD8 T	Severe	1.96078431372549
9_CG98	CD8 Tem	Severe	0.980392156862745
9_CG98	Cytotoxic CD8 T	Severe	12.7450980392157
9_CG98	CD16bright NK	Severe	39.2156862745098
9_CG98	CD16dim NK	Severe	0
