# Supplementary material for: Longitudinal single cell atlas identifies complex temporal relationship between type I interferon response and COVID-19 severity
Source: Nat Commun. 2024 Jan 18;15:567. doi: 10.1038/s41467-023-44524-0 (PMC10796319; doi:10.1038/s41467-023-44524-0)
Supplement: Supplementary file 12 — Source Data [file 41467_2023_44524_MOESM12_ESM.zip › Source Data/Figure2B_lower_heatmap_source_data.txt]

progression1	progression2	progression3	nonprogression_rising_1	nonprogression_rising_2	nonprogression_rising_3	nonprogression_rising_4	nonprogression_rising_5	nonprogression_rising_6	nonprogression_rising_7	nonprogression_rising_8	nonprogression_rising_9	nonprogression_rising_10	nonprogression_rising_11	nonprogression_rising_12	nonprogression_rising_13	nonprogression_rising_14	nonprogression_rising_15	nonprogression_rising_16	nonprogression_rising_17	nonprogression_rising_18	nonprogression_rising_19	nonprogression_rising_20
IFITM3	0.690012805564077	0.986007736927589	-1.61625973094627	0.437844910206475	-1.02450227351454	-0.675041400969319	2.07208355634832	-0.144628015143224	-0.475355981895153	-0.785342529312606	-1.3096809701727	-1.66164846311007	0.880673155449263	-0.125881626785102	0.68500949338611	-0.508061367312861	1.91323279050256	0.230682400665711	-0.330611593907817	-0.394643347794269	-0.0975583028877574	1.02432052705999	0.229348227641574
IFITM1	1.24879141992088	1.40199138517652	1.07309662419508	-0.790996269205062	-0.567911328687607	0.512985443083883	1.36096289472758	-0.728768524919578	-1.42636642482989	-0.759887700423139	0.929797911619703	-1.39975740524873	0.988310207798373	0.183071154502338	-0.0085944777296045	-0.151436416600738	1.2512250122947	-0.716704208894342	0.151694979206653	-1.32599092731421	-1.05523875703331	0.98049292870825	-1.15076752034774
SP100	0.841910855165299	0.899942576906889	-0.0442885336808267	-2.21403668350367	-2.86107449990179	0.662898799410739	0.951126501363135	0.581672743059454	-0.147331066607661	0.672127322523516	0.49553714486883	-0.311996880820568	-0.135489638075978	-1.11402219901207	1.1770267555115	0.0679016709714095	0.648677872988091	0.147774275804639	-0.422838422132415	-0.769585420084172	-0.414917572824431	0.760391242944292	0.528593155125788
IFITM2	1.3142532120216	0.999671101671302	1.32813979401333	-0.379734226385126	-1.26126179689348	0.990356244416586	0.620187632983491	-0.938990872464376	-1.43226648539771	-1.04626555765935	2.27612199749472	-1.195180390828	0.155947788109342	0.189043836290396	-0.189803692130369	0.0180497676866816	0.906393539251864	-0.545668068574576	0.541249322109148	-0.879124971841973	-0.795953093364814	0.223258247220795	-0.898423327729492
IFI6	0.794178133833553	1.33458632651017	1.20448569477349	-0.979430002814795	-1.12270588788435	0.0399676415289827	1.7771584249455	-0.817230455593991	-0.99040108313495	-0.687580377918984	1.38918082676072	-1.06246694002057	0.62727170754999	-0.0929303566169001	-0.250447377477136	-0.595883522437511	1.21273627914309	-0.759413570430974	-0.0156219973242661	-0.859131188419186	-0.791589918246655	1.57504191818592	-0.92977427491114
ADAR	0.715515450769594	0.937184518657696	1.24085446989272	-1.85862119339053	-1.30203810200673	-0.362852130663708	1.77074513709935	-1.39744668922877	-0.49398405404604	0.115724964322632	1.57922261303314	-0.507369399704668	0.473460237120185	-0.328320226388049	0.614743998432709	-0.248043108822466	0.430122403526341	-0.51138128656443	0.560086682102456	-1.08757613688402	-0.626130392953266	1.27087947935253	-0.984777233656674
IFI35	2.40416838406413	1.13274733963289	1.0219670507546	-0.557600459760038	-1.15825602605862	0.529061930434546	1.15780136090504	-0.966428668144161	-0.971456561344043	-1.02309260444558	-0.184851242266301	-1.1631606831846	0.576887377263068	-1.16813930333603	0.0591840883614922	0.135127724385296	1.61481066862689	0.054257901026267	-0.0617603895388328	-0.938894285626156	-0.734000478435064	0.633189507496874	-0.391562630811668
IFIT1	2.64509325212395	1.20318225887871	1.24623072524182	-0.808210709203562	-0.808210709203562	-0.169830135645399	1.06785461311305	-0.808210709203562	-0.808210709203562	-0.598112300144148	0.456040905673064	-0.808210709203562	-0.299001176508438	-0.634613172333575	0.149900425467436	-0.426582519530426	2.05957788570568	-0.447254278786283	-0.138345915838242	-0.783530082912516	-0.720916039073693	0.239569809790384	-0.808210709203562
IFIT3	1.89347977584939	1.47679097125716	0.710849567000702	-0.563335927833806	-0.973673139683201	0.00424079997698012	1.5041777514241	-0.598541991564243	-0.986104183937811	-0.819774360662861	0.695751060690844	-1.00903109098174	0.201217367258406	-0.541101864667344	0.1323881359063	-0.529564882897714	2.08001837644362	-0.737228550770955	0.0380780244075719	-0.945114012854217	-0.917585044120484	0.793812660792389	-0.909749441033095
IFIT2	2.64187810323394	0.799783427265618	-0.233981544703991	-1.06324577191245	-1.06324577191245	-0.430002523540392	1.17679349571024	-0.638005357368824	-0.993897569197869	-0.480413708601675	1.59097679294454	-0.949690173733557	0.0278593312642808	-0.559669406756265	-0.273910976264856	0.162826478564958	1.86533933177822	-0.0483950050655964	-0.408704733245758	-0.737846745327659	-0.591991685306815	0.58112117485413	-0.373577162677773
OASL	1.58923964919359	1.15203805658885	2.83094175725618	-0.745206721996761	-0.745206721996761	-0.304938499509625	1.17692148467241	-0.745206721996761	-0.745206721996761	-0.745206721996761	0.38833453182177	-0.745206721996761	-0.049835912022197	-0.601496664727531	-0.399725955720914	-0.560272376461587	0.787524469715285	-0.687606093036334	-0.258754843435128	-0.745206721996761	-0.63140976345042	1.37037733976459	-0.584890126671621
RSAD2	2.56517913894709	0.620153103427577	1.62262196663604	-0.686922092776934	-0.999146984528828	-0.135783218184377	1.60134943156725	-0.999146984528828	-0.999146984528828	-0.817922469570031	0.959115386620293	-0.999146984528828	0.411356896536324	-0.251030612262377	0.426979145242449	-0.251087800942324	0.444263007904746	-0.377347467029624	-0.182642885023953	-0.927591434687435	-0.908228265590457	0.724029363050642	-0.839903255749582
STAT1	0.974029105315057	0.962130331967472	1.78693993667654	-1.08690624192152	-0.879275398244486	0.730413586111622	1.27986161227567	-0.992418496935312	-1.00728971327152	-0.754744119413862	1.40866217226532	-1.27955320986039	0.0731174150537656	-0.622137586037969	0.509294274657542	0.0804332198527958	1.18727707265079	-0.414444148851547	0.256329745016965	-1.26553089966898	-1.0120285157525	0.950073657643675	-0.884233799529125
MX2	1.58208737113321	1.03237631264744	0.811450994997756	-0.931259087611874	-0.965471865505393	0.361532709632474	1.09145044744717	-1.27698575702939	-1.1609010269977	-0.415941294332356	1.24738953141297	-1.19534242860006	0.36736236715998	-0.813386282948486	0.67344342999532	0.167597870335531	1.94912238703937	-0.596538594920607	-0.037263945575516	-1.07222382510734	-0.932760631000399	0.78323494468061	-0.668973626852705
STAT2	1.29638714668198	0.420312786027205	2.66145768015234	-0.218292215396115	-1.02661486682326	0.650504620274981	1.16839104219283	-0.912218597738789	-0.882261746315198	-0.564153313089254	0.762826021477307	-1.3490177481794	0.432197294112464	-1.13028158398672	-0.0524752163927184	0.0586092808943761	1.06357554801784	-0.519429141365	-0.328135362036658	-1.03662152024067	-0.302181660502875	0.818941327276351	-1.01151977504101
MX1	1.13333247674444	1.17176536188498	0.834097080991491	-0.660895236162491	-1.49488396158565	0.533079647875395	0.844902379635281	-0.634055038771388	-1.39674021366103	-0.787737604133013	1.13984890406348	-1.32251027724006	0.405974753036912	-0.609780467845021	0.423666437910124	0.0807168261104382	1.86938451008625	-0.197056678021263	0.261294595273099	-1.38795004031726	-1.01714872965273	1.224374920957	-0.413679647178965
ISG15	1.31748644720758	1.63409527344019	1.46437699054342	-0.875837663885459	-0.968201675910271	0.315974136527883	1.74955831220469	-0.725760371919539	-1.05986035299774	-0.82055412095894	1.16780493628824	-0.864462883642259	0.114328754678001	-0.492887058836085	-0.0553696189756655	-0.478631963222658	0.951042924893148	-0.767333288553129	0.283018426727664	-0.982496831351376	-0.862506147562571	1.06855173396301	-1.11233595865813
PSMB8	1.90614415885268	0.959130594365569	0.874115223580954	-0.765418242560921	-2.0563350451404	0.247881604912066	0.930621381991087	-0.160266270175782	-0.892505108399785	-0.67330361120249	0.425415539367182	-1.37533167436417	-0.0824922188200317	-2.02230198796094	0.333001796659077	1.0817335123478	0.614733029558744	-0.625172013093574	-0.486610525183185	0.0538582563286068	0.363244834664659	0.960972595546625	0.388884168726217
BST2	1.12744097486367	1.2789473850063	1.24158739744728	-0.776284988728565	-1.3402099423224	0.299317150378337	1.4281879951249	-0.756089160692158	-1.42432292585415	-0.887774949835896	1.21019708171475	-1.4115321144982	0.194514745811839	-0.537589815018516	0.485877307485912	-0.17138694675002	0.850105531353796	-0.412078074191112	0.559144846727611	-1.02173545171346	-0.542077057704856	1.49856936613866	-0.892808354743709
ISG20	1.49520114890286	1.63098574871937	-0.193406822272089	-0.879756290336655	-0.748959421905181	0.27448622552951	1.39223456340322	-0.267486624903553	-1.35229973214212	-0.313841883805583	1.21954859083271	-1.17283955777648	0.500785439352478	0.0579742628840146	0.336405776790177	-0.191892439911078	0.966315806533791	-1.1501454714856	0.501983619962419	-0.784559642562896	-1.55759694877799	1.3172330214453	-1.08036936847663
OAS1	1.23349231075079	1.78740781205821	-0.0344063310498132	-1.05650518481863	-1.03468255654908	0.987101405728613	1.62560211941994	-0.698320847032863	-1.13016263213	-0.9072079841214	0.706948313699147	-1.18704461893676	0.347217921900203	-0.981068813816291	0.5503720247324	0.00259576960683019	1.54597589671219	-0.0594691141325522	-0.207913055869708	-0.999366990164949	-0.643157600458405	1.00773590180516	-0.855143747333025
IRF3	0.662634093771398	1.17346258249183	-0.870645861845013	1.0108916298369	-1.30260751267556	1.22822412734771	-0.0495326349677372	0.710979034455286	-2.25685416328782	-1.60841248835718	0.222622247492028	-0.336023717632359	-0.577933455136178	-0.379727531697177	2.12197172523572	1.03437953830289	-0.469362190766084	0.18134633298336	-0.486827375778029	-0.363753217269472	-0.0140372885385997	-0.0457147286281112	0.41492085466219
OAS2	1.58365383511572	0.947195706329749	2.08682968500806	-0.532260809362138	-1.29047376953514	0.381921176203585	1.60858802346841	-1.1317673547538	-1.25601627420016	-0.75728993102548	0.950777512167632	-1.0591661833638	-0.401813146849991	-0.863165698441828	0.772758888595891	0.0328750176020104	0.914087284448	0.0237753402863453	-0.188507117107671	-0.735232673737643	-0.656470907745653	0.359169847568134	-0.789468450670226
OAS3	0.439557717305699	1.38824542620209	2.36687476767735	-0.764899964797821	-1.04231252170568	0.165541897729523	1.73792214346267	-1.11199474987253	-0.745837175824136	-0.611141720301666	0.716316176579086	-1.04289933512069	0.303837698605057	-0.537237197563833	0.456158093620599	-0.102332853986012	0.811838207344739	-0.50021684737025	-0.578824823034233	-0.839195314433987	-0.861862229897069	1.28034977236574	-0.927887166984646
IRF2	1.52321471820831	0.394488895985242	-0.113583044585539	0.865258695772305	-1.97558682186149	0.351827848505869	1.14148897278921	-0.495227309326234	-1.3347657337912	-0.988815517350972	-0.321027211763237	-1.41906932130265	-0.581282515875158	-1.74451052287942	0.797334922856685	-0.265912657486626	1.07311145008309	0.578625484912524	0.767302067027364	-0.438715631600325	0.647788702338158	0.348443085961758	1.18961144338234
IRF7	1.33541521011821	1.34367369980994	0.814517723481097	-0.53317522742055	-1.39980515677952	0.0284649099537882	1.39708402575301	-0.842377889468275	-1.36576315060845	-0.849435363409713	0.850559202659705	-1.28957672323407	0.555357543684411	-0.705131578148877	0.565607810573863	-0.0918108898055004	1.61753788270533	-0.515223306524916	0.258320228130443	-0.988203978483678	-0.734921352357489	1.30366448350134	-0.754778104130106
XAF1	0.948102111628112	1.37580867087954	1.2905868512659	-0.671031190933435	-1.31192945042995	0.633980078335416	1.44019435408034	-0.755475299527847	-1.66035098883541	-0.632989656374765	1.07879349382965	-1.44965376272273	0.784317898632835	-0.472990709608987	0.403808917846276	-0.0886507813533751	1.20205720350676	-0.25439216428539	0.292966205732253	-1.22010782482766	-0.892223052444071	0.690501219103506	-0.731322123496964
IRF9	1.35891069892361	1.26489518631412	0.509596011726286	-2.31195687140139	-0.713555396305037	0.6351839820503	1.29792715701528	-0.747180300376809	-0.931690105231341	-0.00396359986206655	1.16461261900619	-1.15953038126636	0.610313554226888	-0.553161039301479	0.386200222826253	0.93160831782948	-0.559627441663447	0.212268720198257	0.303688973161689	-1.46783642768677	-0.684699701937173	1.05056368033346	-0.592567858579951
