# Supplementary material for: Longitudinal single cell atlas identifies complex temporal relationship between type I interferon response and COVID-19 severity
Source: Nat Commun. 2024 Jan 18;15:567. doi: 10.1038/s41467-023-44524-0 (PMC10796319; doi:10.1038/s41467-023-44524-0)
Supplement: Supplementary file 12 — Source Data [file 41467_2023_44524_MOESM12_ESM.zip › Source Data/Figure3E_heatmap_source_data.txt]

BN-11	BN-12	BN-05	BN-06	BN-04
IFI35	0.681440900796911	1.40684157444726	-0.879047422227637	-0.766768699616644	-0.44246635339989
ISG15	0.893624014666099	1.20494626238188	-0.872703762099383	-0.956847790872836	-0.269018724075756
ISG20	0.713169994648714	0.585592478004572	-0.396109026524906	-1.58802721695847	0.685373770830087
MX1	0.583627094327288	1.19954152638451	-0.764657126254573	-1.25661649959107	0.238105005133838
IFIT3	0.92316727548114	1.02672333627983	-0.962971927970652	-1.07624669331608	0.0893280095257698
IFITM1	-1.62534283874216	0.804175359418941	-0.267774160924895	0.697707073440353	0.391234566807762
IFI6	1.10241814407594	0.943532434060288	-1.02029202144067	-0.917450851556329	-0.108207705139229
IRF7	0.838459408915529	1.18272874624338	-1.00855945970768	-0.935405195460155	-0.0772234999910769
MX2	0.497966499745981	1.44475705279077	-0.942327063533908	-0.871903478032658	-0.128493010970182
IFIT2	0.460270748519881	1.52129087990593	-0.871891401461991	-0.77613386463481	-0.33353636232901
IFIT1	0.604783030288852	1.45204461352706	-0.778078518737107	-0.866088129443375	-0.412660995635432
BST2	0.941908413611714	1.20808198530931	-0.965145764296166	-0.492643294717275	-0.692201339907584
RSAD2	0.726731305248656	1.29410503954841	-0.868537851476552	-1.01140770337598	-0.140890789944534
