# Supplementary material for: Longitudinal single cell atlas identifies complex temporal relationship between type I interferon response and COVID-19 severity
Source: Nat Commun. 2024 Jan 18;15:567. doi: 10.1038/s41467-023-44524-0 (PMC10796319; doi:10.1038/s41467-023-44524-0)
Supplement: Supplementary file 12 — Source Data [file 41467_2023_44524_MOESM12_ESM.zip › Source Data/Figure3C_UMAP_source_data.txt]

UMAP_1	UMAP_2	metagene
1.01283475378342	3.64344762369551	0.894300550581367
5.36693319300003	-1.26482356980883	0.350736557342972
1.70356067636795	2.95924900576033	0.134906951404554
0.754475858004759	1.50983785196699	0.166086328736455
-5.39264646550827	1.01099644705214	1.66221191686477
3.8805757425148	2.34590004488386	0.26429230830341
-0.0636538304965991	-0.404470710907801	-0.437045708769263
3.46667942026443	4.57309816881575	0.990163197965668
-7.63624874135666	3.26940249010481	-0.268518994966022
-0.628310177532961	-0.29089001462303	-0.149610664545198
-8.29361310979538	-2.14787842229448	0.547216113970321
-0.481928441731264	2.53513644739546	0.853621849302738
-8.18146291753464	0.406057761158124	-0.16711513270794
-8.26703420659714	-0.406284614358767	-0.0556569677617473
-2.7468930818718	2.30872367426314	-0.0652104617112168
-7.71945062658005	-0.676704808030947	0.232101957499433
-2.36358395597153	1.19981394812025	-0.361774021668987
6.35911592462845	-1.32093192533098	-0.478991327158666
-1.47539213678055	0.671238170112745	-0.295454661818851
-1.08811083814316	0.235336558069364	-0.196665313921335
5.63032421091385	0.0424617092267431	-0.591301717539807
-1.06091025849991	-0.845745160137042	-0.278315358987759
0.263716846646736	2.93863414331831	0.548568267327239
1.19342031696625	-0.562999947820529	-0.194622996321549
-5.1350185014885	-3.21109725431047	-0.0459327371836728
6.05837615946121	-1.9357770820006	-0.276907380355888
3.59337433794327	2.6330146650926	0.505339158753884
6.78648885706253	-1.23420537904344	-0.430950683826098
-2.16902271291428	1.30891047521986	0.119917098647938
-2.91511074086838	-3.13660885289751	-0.153841671767725
-8.43574968358689	-1.96605874494158	0.741074997554692
5.33375009516067	-0.642980798040255	-0.46215170705313
2.31298908212967	-1.20014347032152	0.133218513812645
4.74190887430496	3.31396697565474	-0.453354843830035
-3.85276714345627	-2.91827393964373	-0.288714021471062
3.00807746866531	-1.62583757833086	-0.36755836713428
-8.07434335729294	1.27939628168501	-0.209941735080396
-1.08903649827652	-0.999592318092211	-0.282363023410073
3.64012989023514	2.22128985926069	-0.0387652374226963
3.27875694254227	4.20875547930159	-0.126786859347166
-7.26664701482468	-3.85616709188066	-0.0368878145567622
-5.6883689500969	0.953441248382703	1.92120587589114
3.43069085100479	1.93640111490645	-0.302041093929642
-8.42506567022019	-3.85397340253435	0.0809097098663631
0.616787072213362	3.40462039514937	0.308373241726075
-8.69301191350632	-3.30557323888384	0.230352126926548
3.95403632143326	-2.69281984761797	-0.40316761624246
1.28324105957336	3.05516432329573	0.651887589238285
4.31547245004959	-2.89933420613848	-0.372099474851589
1.63651904085464	-1.59422136739336	-0.0589973387346578
-8.61452928563767	1.63976059957899	-0.206802715390874
-1.3001579382103	0.563365743602887	-0.0350339705526025
6.51140865305252	-2.15768791631304	-0.0565318945106009
-8.34607664128952	2.12115858599104	-0.03239682047779
0.899440433772276	-1.27214945748888	-0.591301717539807
-7.90641466161423	2.21869038149275	0.518483824371988
1.08509012678451	-1.13371510699831	-0.169136409585854
-1.95091620465927	0.393002198185102	-0.430036947677524
-8.54755846044235	-3.21398951009355	-0.178819356501085
4.55460247019119	-1.83205295995317	-0.41718211077115
2.65547975519485	-1.28924120858751	-0.401966786068305
-7.94830957433396	2.69636772676863	1.03669007996497
3.83376201608963	-1.62065519288622	-0.234845274233372
-2.15237084409409	0.347680554832593	0.21916026868916
-7.41634574910813	0.592885897602216	1.2299673811167
-5.36818090459519	-1.64850510552965	-0.174854861771886
0.874764468463133	-1.27254249051653	0.204282363681556
5.64615091303177	-2.13779391244493	0.200363716337733
-0.409526500908663	0.683667884315626	-0.0252530623996545
-8.32113901158982	-3.22802735761248	-0.135342789308295
2.4015923402626	0.205875919307844	-0.409192885688012
2.95942911127395	-0.897089018379077	-0.47234359477828
5.63741239527054	0.0424868325845159	-0.254220884791436
2.5511284730751	-0.500155939613207	-0.299396733209796
3.40336259821243	2.92353461786665	0.166058673754782
6.33856567362137	-0.754477812801226	-0.460170784773863
-7.31381097814255	1.01313541933455	-0.165227930809743
2.92085370043106	3.61683939501204	-0.292020005279866
-7.60449901601486	-3.1972105641707	-0.26971485899382
-6.70862308522873	-0.769762708698138	-0.232534028034456
-8.05616918584519	2.71838091417708	0.61910427425952
1.22529896715469	-0.723409398351535	-0.162175643006837
-8.4368607141655	2.55334113642134	-0.205605291202694
5.94972547510452	0.128362254346982	-0.0159047533896226
3.50180968263931	-1.08620633081041	-0.591301717539807
3.18593796709366	3.81639240785994	-0.242110960162764
-6.85025325795822	-2.12988950208269	-0.260512387969962
3.29943355539627	-0.389142154608592	-0.414230016407169
0.503652166517447	3.00443290277876	0.452374911510096
1.18758019426651	-0.00865828887067666	-0.591301717539807
-2.79913106939011	0.135554478611127	0.231497840740268
1.52890035131759	3.87159346147932	0.871472346061662
4.01307114580459	-1.64162649110399	-0.45392253556707
-7.13982406636887	1.56309305235304	0.246980705741373
1.30987342813797	0.099597142185346	-0.0552749377091679
-7.24472394963913	-3.48029877141558	0.212453887074936
5.12875112512894	0.30440609260954	-0.139122316107334
-3.52069464704209	-3.13467885449968	-0.29421606099707
-2.28834119817429	0.153789327587262	-0.46911902065563
-7.93084398290329	-3.88513232663713	0.214568757788666
-6.84478250524216	1.31063924833693	0.155586383339371
6.36755689600296	-2.6494593758925	0.213481598018759
3.88311203935928	-1.16192896560274	-0.18281919546393
2.74389204004593	-1.81007851556383	-0.268921841850824
-7.01574626943283	-0.0243596126183115	-0.0178729982839519
-0.482899699417879	-0.372229828391894	-0.162227990106151
1.14500268915481	0.311187849487439	0.115130429425273
-8.01464429876023	2.80222939058699	-0.322473925634919
-5.17652526876145	0.986398563827649	1.66944718238359
2.05376419046707	-2.39072467282854	0.188578794845706
-5.26237598439865	-1.45517147973619	-0.0318066494211446
1.52350803831405	1.08451460405745	0.0755337312287962
-0.349751506058504	4.0660266737596	1.91672881637051
1.1583770177681	3.01050947710432	-0.206389680417953
5.64738401392288	-1.25378800824724	0.125086597302834
-7.8662344553154	0.950516806091443	-0.0514218815423131
1.45991322019882	-1.6636287112578	-0.262222039398962
5.27449068048782	-2.98023082212053	-0.36734643163506
1.78092619398422	-2.02532471612535	-0.166356545865688
-5.22231308004074	-3.30315329030596	-0.404471662595693
-0.501960489956667	-0.883573009525164	-0.352660601742093
-7.52199712773972	2.09129594370283	-0.17703158859071
-8.51454893132859	-3.92547990277849	-0.431876414146585
1.64519366243667	3.48480700060286	1.4024602339705
-8.46889749547653	0.990983829940931	-0.433442497811552
-6.24736610433273	-3.72257663205706	-0.19344023020622
4.84582647302933	-3.24787475064836	-0.190072032566383
-7.37896410009079	-3.55103780225359	-0.446734017860476
3.72663697222061	2.10310934587874	-0.291586974640798
-6.38791814824753	-2.22809936002336	-0.136846221328129
3.2997320554573	1.74212800070204	-0.399931027284321
2.40502556780166	-2.32733775571428	-0.482732766930521
-6.23967996617966	-2.43924619153582	-0.0270194226073208
3.38916977861709	2.23842214151777	0.229115726108959
-8.47788015386277	-3.10291577771746	-0.00363556200686955
-3.85089841863327	-2.47970725492082	-0.450972439853155
-6.58589521428757	-3.4903013844832	-0.591301717539807
2.04819461324997	2.57775805994429	0.35225259153319
-5.23745456716232	0.584526584591047	0.747271783052807
1.76235410192795	-1.88779736951433	-0.343171046632364
0.472776602895926	-0.703064634357318	-0.125964178692445
2.56805023172684	1.47611568972029	-0.39592135717935
-8.16040769597702	-3.78555966809832	-0.193458874502442
-7.91711679479294	-3.03706885770403	-0.379818086087141
-7.37631431600266	-0.112704194043502	-0.118517228735235
4.53938039758987	0.035208360399381	-0.171818064173355
4.16036042192764	1.79708622499861	0.125219529092636
-6.66233840963059	-3.6802210946425	-0.324056037104249
1.67342576006241	-1.42823864415727	-0.267414395925897
0.136595737131308	3.28919337793745	0.988428718471453
-6.12968793889694	0.0248304168836034	0.166490521735844
1.0880764983017	-0.461086987410411	-0.422313993654781
-7.53295436879807	2.1488165716783	0.949437329315198
4.46999534586258	-0.0941456396921717	0.0277545972935861
1.92746016004867	3.57943962618269	0.680961201209162
-6.14931264897995	-1.86666847661577	-0.302811771446782
3.74900397280044	1.03872953459181	-0.106439207048469
-5.1061493494194	0.787541494812147	1.06520220005631
5.64057001093216	-0.377269058380946	0.151962342528929
0.62156763294525	2.09735868975081	0.0655007126172082
3.27253636339493	1.01118026777662	-0.16675676020151
6.51647361734695	-1.51440955594622	-0.408462871208768
4.36773618677444	3.1575302939073	-0.483310607716512
6.08731254556961	2.28013299509443	0.684362871889943
1.72797593096084	4.60487507387556	0.270519722790833
6.1722439191658	-2.09998108342729	-0.0896335616492898
5.18609174707718	-0.0198833335980021	-0.0517736825709382
-7.90250745793991	-2.36264492467485	-0.335214226600767
-7.64101758977585	-0.95832504228197	-0.246573290861295
3.39037450769729	-0.335836759661063	-0.236924202726704
4.90821536997146	3.6344601969377	-0.151405874464945
0.18429792294092	-0.899199022804125	-0.271648567638803
-7.43325058004074	2.37844084307112	1.11518047511611
3.23830994585342	2.74336432024397	0.455731514701039
-7.176400337426	2.03558062120833	1.75489333137485
2.29137727239914	-0.59282643989168	-0.117156283286899
-5.2850748636406	0.0170457373515523	0.0777473512322908
5.2057755849678	-2.2093274731978	0.551129794016898
1.1514612100441	-1.02541877225481	0.428627146073399
4.81578525522537	2.37060473963179	-0.473330614167157
-7.52884784719162	-0.519410415445193	-0.00314924131384794
0.906071986945341	-0.409588112388476	-0.434243334050415
-7.6502224542778	2.7698337893144	0.717293531960268
1.5078996084053	0.894406900848523	0.245889642443908
-5.59115711232834	0.634649680103437	0.684975057395616
-7.98259893438034	-2.38671065763079	-0.369644406958816
-7.53992429753952	-4.0923624177321	-0.110280240744932
-8.24128404637985	1.32307873770155	0.0586483878356169
4.70660718897171	-2.76416398480974	-0.297899935106388
7.78454431513138	-0.729080512081011	-0.204215880358227
3.99443491915054	-0.491082682166918	-0.325783030895908
-7.63264385244065	2.02478240534224	-0.277235416251564
1.1154315731842	2.36146877809919	0.559919713584457
5.70376094797439	1.06959603830732	-0.243673328167356
-8.72971025487595	-3.53679563001238	-0.294423696882849
-6.0955030061882	-2.02710308030687	-0.165320024008088
-2.37505832692795	1.43137000605024	-0.105071951605463
4.95569881418533	0.735714898552076	0.0214479375121529
-4.83462587377243	-2.76369453862749	0.0134751765976692
5.60664209345169	-0.823980285678729	-0.185508915227569
-4.94186464330368	0.0881743292466558	0.0477381378217368
-5.53824392339401	-3.87192465261064	-0.144689677400891
-6.27093473455124	-2.6850423951491	-0.295022856733744
-5.69948164006882	-1.62295199826799	-0.272335631955223
-1.2242838480156	-0.424406303916796	-0.273980040446005
-8.44812265416794	-2.38045860723101	0.485715562730036
3.1020854375679	2.19349502130903	-0.352794376779218
-4.88325229665451	-1.76234866574846	-0.0228671270734685
-5.5204903223198	-2.00732494786821	-0.140909053855275
4.58396133402176	1.84136055513777	-0.360544630874623
-5.04697814962082	0.778988466705457	1.04056711562962
-7.27748600026779	1.29690526529707	-0.335546178937966
-1.58467844506912	2.18094633623518	0.123355027383982
1.80786737421341	1.57877014681257	-0.166507442249618
2.44508894899673	0.740683720554487	-0.0963863751772481
2.84377345064468	3.60011480852522	-0.0577641826793105
4.9493926427681	1.55087410017408	0.0317257752362204
4.52265199640579	-1.13598205045305	-0.234354201390113
0.944148328097532	0.88285099073805	-0.150396456863697
-7.61253276845627	-2.40298773244463	-0.221348000444621
-6.68068042775803	-3.68889762357317	-0.409443445507075
1.88714691618271	-2.0047935386046	-0.215179136427032
-8.42389741918259	-3.93279935315691	-0.189973274456177
3.2605327031929	-1.07815851167284	0.348948298585651
-8.03746858617478	-3.77864314511858	-0.489311069671859
1.2576292417366	2.29416488214888	0.0934529331062567
-6.41166320821457	-2.07586909726702	-0.195789030797221
0.59509959438629	0.624325619186536	-0.320782940717988
-6.64434352895432	-3.25523139432512	-0.591301717539807
6.2707980535347	-0.791408195052966	0.228878657487468
-5.30968299886398	0.92219208284773	1.41103856531228
5.13511642435379	-0.985966994319781	0.176606271623057
3.28662809351272	0.901478395904676	-0.100626133444802
-8.69504705449753	-3.1332080502852	-0.219998196462764
6.8518584630806	-1.73861576512895	-0.292814305640703
4.47177394846268	0.131640003170148	-0.0591981529099065
1.645940627845	-1.6746412654265	-0.451197338634102
1.01040646055527	1.27070747419752	-0.0412327690463139
4.97849401453323	-2.75975729421221	0.23399866460377
1.16832890728302	-0.977988495384082	-0.591301717539807
-8.27711454412155	-1.34876860574327	1.27505174425928
1.07606950023956	3.23379181429304	0.916323768549434
-7.79878870031052	2.63772676988997	1.14723790063207
-8.36950937291794	1.09145461126722	-0.224053905260311
2.6224437616188	-0.464365719710215	-0.48280541437674
-1.34428671380692	1.04738782450117	-0.0710254300237534
2.01806732633896	-0.856414212737902	0.213369265068603
6.12464031198807	-1.19398184016786	-0.308074259637551
5.69785961130447	-2.6658921380385	-0.450732764870393
5.13842424372024	-1.93224777177416	0.457615138597657
-0.968200240341951	0.542131052459852	0.016138593137901
-1.29550126573258	0.500718937362806	-0.22011039848617
-7.4372040369194	2.42660568758406	1.84494909547222
-6.1640483476799	-0.880418016467913	-0.298763212796301
-0.660813782421877	-1.19801999524675	-0.591301717539807
2.31211241701431	2.10395215555586	-0.488232847731316
3.79746993997879	-1.08970852092348	-0.275229968710486
-7.29171672841721	2.49916671320356	1.38805024972405
1.89712127664871	-2.17658473447405	0.102148845537336
4.5845335386116	1.15379463240065	-0.178058229469881
-8.42998472234421	1.93882559343733	-0.294032843571276
3.82107337930984	2.99311278864302	0.202889691988583
4.03803738573379	4.02945040270247	-0.262744978618275
-4.95579591771774	0.901980863060132	1.24774409954695
1.9211053512413	-1.40387691453539	-0.154958697919947
1.72215458372421	1.21857129141249	-0.148133431081504
1.91142567613907	-1.10201783374391	-0.591301717539807
7.15718444803543	-1.43581940129839	-0.0869948648967979
4.26050862291641	2.50428651377119	-0.118906820502247
5.1449058912117	0.47238294884123	0.0728543689937146
-7.29873052617722	2.58402846857466	0.90615751219421
1.17263522365875	1.66245864435591	0.330232616081839
1.8795660398323	0.000812889184132914	-0.591301717539807
-2.48412982007675	-0.73941315606676	0.3465911305987
-0.903074536530306	-1.05421109393679	0.157108235282533
6.76828512171097	-0.686868741069659	-0.314857387699301
2.51268133142776	1.00962732836165	-0.591301717539807
-5.56138673803024	0.617646322693006	0.776698516433554
-6.03758255025559	-3.69443727925859	-0.325081145737401
-8.70016828557663	-3.55948234990679	-0.591301717539807
5.19196304300613	-0.370025708232745	-0.136537783829636
1.45154842356033	0.460912034954206	-0.0935033302330173
-8.91683832189255	-2.74539281323992	-0.0814033972050339
-7.53823486348801	-0.40182109073244	-0.296201567811926
-3.9936930277031	-2.60979725316606	-0.141556925987326
-3.34698120137863	-0.78117568687044	-0.217018758186817
2.3584764859993	1.21672152086653	-0.591301717539807
5.11872657755203	-2.49933315709673	-0.497889664043763
2.74162801721878	-1.22716928914629	0.0450371790300018
-6.00063196202927	-1.63922501996599	-0.163587814397033
0.517331506999205	4.09436939760603	1.26200841746868
-7.84339967748337	-3.86385489896379	-0.219898104325731
-5.647920284478	-3.02300216153704	-0.486933525266434
6.82584270456619	-2.09862185910784	-0.283172898405822
4.02723964670486	3.49407099291243	-0.591301717539807
2.24475845316238	2.34257029100813	0.3536361788958
4.5998414419014	-1.11948574975572	-0.251276961799585
-5.7247983553093	-2.13676275209032	-0.0386834845681973
6.65541347482986	-0.609246118818148	-0.480825763823573
2.31970008829422	-1.82708097890459	-0.183490271905359
3.12359889963455	0.126764373029844	0.020571588376246
4.64118656137771	-0.902100636516436	-0.455274793789682
2.79354843118973	2.72938560053267	0.927708054699316
1.77447279909439	-1.58570350602709	-0.1510030195339
1.3421760461647	2.72288845583357	1.19333034726137
0.193991217704485	0.141097501958982	-0.423000129104728
-5.72496286412888	-1.65841604665361	-0.292653796217958
4.55791744211502	-0.211156214480027	-0.320469130071592
-8.74203172704392	2.41634486719526	0.167708311630196
2.34385260561294	-1.87390722230516	-0.22757630608481
-2.02933469793015	1.14278613134779	1.12254100983466
-1.8415545560997	0.169638768877164	-0.0373853321092935
0.549280475767325	-0.321638724659308	-0.16113309260847
-3.75939718267136	-3.03641511396013	-0.293661458128494
-2.86435190221481	2.24127577349104	-0.223399918314003
6.68203624704666	-0.92392106250368	-0.483975175476887
-7.1733371355217	-2.47441889241777	-0.400235406859881
2.09079607942886	-2.56790210202776	-0.288679591498048
6.19030078867264	-1.47617186502062	-0.475510014306071
-5.97250619908981	-2.75808192685686	0.594970367082548
2.79092511156387	-0.511624946151599	0.272922840519895
-8.219040546624	3.18236015840925	-0.0606145952068
2.84819897630997	2.36133597895064	0.630585026039227
4.14214095094986	1.82985495134749	0.461667721997499
3.79342230776138	3.14845894380964	-0.467924493378988
3.52484640100784	3.75778554483809	-0.0184699957152721
4.94130691507644	-2.4299678941115	-0.458430556348368
3.76878961542435	-2.7473461766585	-0.455439194241242
3.67460569361038	4.51116179033674	0.110858929634913
5.14698585489578	2.21461652323164	0.100516879541304
-7.86799398442917	2.84857581659712	0.521733952642164
3.30796154955215	-1.44111765817247	-0.159578917535816
-4.19876590749436	-0.272691222731694	-0.487588155584472
3.65806015947647	-1.49677814439379	-0.331400560727997
3.23145517328567	2.46303556963362	-0.113059355029729
-7.53610101720505	2.7491686205522	-0.0603607819748369
3.75336297968216	-0.911004139934405	-0.591301717539807
-6.34648910543137	-1.8795688290938	-0.181003665343686
-7.70232645055466	-3.83783198789202	-0.306010706535671
5.16930374124832	1.79233120485701	-0.465777406215087
2.41810687998123	4.8284435133592	1.38402147212815
-8.09226385137253	-3.05786825612627	0.0437191892251971
-7.12495103856735	-3.12590457395159	-0.440709754242293
-6.18236366292648	0.501089797462598	1.0417945289696
1.98824247339554	-0.447976349745616	-0.33749053172571
4.5486563108284	-0.238572947573587	0.066949977386562
-1.9245897867363	0.951808915580884	0.328825528207644
1.77877017477341	-0.168553079371079	-0.038854185304477
-1.60229841252976	0.0989703695432104	-0.452957342837172
-5.45180669805222	-1.78700770333849	-0.275965520262793
4.33611330011673	-0.890016331230029	-0.429645839989326
-5.8920756914299	1.02202628656782	0.83160332940545
-0.941358719078829	-1.17303950980745	-0.316477427230264
-1.62047318002396	-0.47517436638914	0.242242654230315
4.14555748918838	0.335092828716413	0.13993761071998
1.88331099966354	-1.51419414476	0.0195822647897813
-4.35468259832077	-3.07546235517107	-0.195973101183126
5.48737081507034	-1.87802804902635	-0.150819689311689
-2.3879732229393	2.17364595934309	0.115647167211958
-5.57554451009445	-0.143898426447734	0.294538365377539
-4.0752359964531	-1.97286058858477	-0.200039493761019
-7.46909395238571	2.49687193437971	0.706362428155995
3.85424694040603	-2.94992996648394	-0.307187162526383
5.00130399683304	3.65094636484541	0.130326008372478
-6.47742334386521	-1.15319694474779	-0.29829913329445
-1.19677642366104	1.32955382868208	-0.292820472192621
2.72521528223343	-2.03597809270464	-0.279199620346573
2.78512152651138	0.780797944511548	-0.591301717539807
5.21027025202102	0.49634181066908	-0.472232399171209
-3.92999712011032	-2.53030945256792	-0.472718767797288
-7.10799852391892	1.52433668180861	0.294602494358943
-0.133574847189714	1.97767089411177	-0.0754081865456575
-8.55003324529343	1.71908019586958	-0.357053380679415
-6.87010160466843	-2.94847799733721	-0.133212195102931
6.05945524195022	-0.0948894013508402	-0.237461088976882
-6.05464902898483	-1.13327188685976	-0.591301717539807
3.51552876451797	-0.173768523041829	-0.466154020036217
-5.80933252355271	-0.274563203458413	1.47032265365932
-7.64497104665451	-3.58155704930864	-0.153262780009293
-0.0288748182933825	-1.43635512784563	-0.187863988624411
-7.43361631414108	-3.97641254857622	-0.19469801493666
-1.56458953401261	-0.497873469148501	-0.243500342144818
-1.81454483052902	1.81551288172163	-0.362848377931126
1.71189590910263	4.29710100695051	0.553036095724862
3.24272164324112	-0.11593204632841	0.248956370466824
3.71249875047989	3.73752497240461	0.328241486871098
-7.96326032659226	1.96799086138167	0.319849412970688
0.310666011122982	2.7846841673509	0.155345298766689
-1.08773723622971	1.20926772161879	-0.165564919502663
1.99249001959152	-2.32312370732866	-0.203591530347263
-8.15426126500778	-2.3432078500136	0.872743041632893
-6.74315610906296	-1.97542120412432	-0.230115113457842
2.27252468088455	2.52261374994673	0.645878140578956
4.94379123667068	0.502649889434949	-0.476244905385884
-1.3599210121315	0.819097505058423	-0.262710711263239
4.7614305875618	-1.01574440196596	-0.054672900514457
1.70365771272964	0.211085305656568	-0.228279113806326
4.69672044733352	-0.452199055705889	-0.034892938268652
-1.07444814225846	-0.764434768710955	-0.396323001651805
-6.93946996709519	-3.88137389615618	-0.357780917669141
-5.93309513112717	-1.98982132867418	-0.312603232896104
-4.8106834032219	-1.12389130786501	0.162522690805513
2.38323267916031	1.15376041933455	-0.00650403512966367
-8.86797395726853	-2.53931976750933	0.114699296275187
-7.76849428197556	-3.90185238317095	-0.591301717539807
0.915059890540312	3.37907813593306	1.31930102032281
3.26767810800857	4.71616552874006	0.915999833929184
0.0839937291461927	3.1269008974687	0.676859425626741
-4.92717758199387	-1.728385343109	-0.591301717539807
-8.60723653814011	-2.98123456433855	-0.321200098305959
2.90302952745743	2.86492346331038	0.184616623496217
0.80152898648567	-0.193156353090628	-0.460940409144183
-8.03750768682175	-4.05477310613237	-0.0120162163563609
3.04464634874649	2.05007027193464	0.607128744862813
-6.23888412496262	-3.21174551442705	-0.591301717539807
-0.76443854352646	0.347202048744336	-0.0761008902638827
-2.67259946843796	1.70537434622206	-0.488720543092579
0.308059956355016	-0.955228819404467	-0.233482643875454
5.31022390344925	2.19165681406416	-0.165564919502663
-5.72188726445847	-1.91766358808123	-0.168982752047616
-8.56562391301804	1.91426752611555	0.118989714280355
-7.44285074254685	1.17495595022596	-0.480571934999812
-0.138157252280046	-0.867234124694689	0.124253296075983
3.70079907396622	2.65041659876265	0.128709175330764
-7.67943302175217	-2.40566851094805	0.0500607290205388
-6.3845073320549	-2.85938168958269	-0.462974585759686
-8.11566225072556	0.16238676115431	-0.38047319795371
5.51613983133621	1.21391855284132	-0.337541875373937
3.91747817018814	-1.78791238263689	-0.196138944123276
-8.60574880620652	-3.80493451551042	0.155634578739174
2.79161318758316	-2.01877488092028	0.48918585527148
2.75934132555313	3.83959625765242	0.256082425653707
-1.4078137018364	-0.548882319484576	-0.166514006178819
-0.314595971314241	2.7637691359178	1.28404683845756
3.0468617341835	2.8173363070146	1.02681649321318
4.01720127085037	-0.56225655869089	-0.322596205147843
2.5839756391365	0.0221725712672628	-0.208932967163309
0.552002813609312	2.96080349489607	0.288331211698312
2.09386214235611	-1.43857087091051	-0.0970441182805292
-7.93487707158737	-3.53917814687334	-0.435380314021555
3.36983140924759	1.4998268942491	0.0125589550330143
2.20392295339889	2.1978249411241	0.00476123690613136
1.13802310446091	-0.142595513616427	-0.0657171023763849
3.62939247110672	2.64610837503828	-0.484804798789425
-4.72063032170944	-1.92017818883501	-0.126375341643475
2.64595517137832	1.352012262787	-0.327957757299411
-7.70799604436569	-2.94988919690691	-0.445920573810254
-8.32591596624069	2.21552585169233	0.450052098625418
-6.69976726552658	-4.06586266950212	-0.224483633778797
2.89826902368851	4.64754293962874	0.1396695220754
-5.70701328298264	-0.972661926303729	0.421319845276953
-2.08917561551743	0.373771295990125	-0.489014663658509
-2.36465683957749	0.741673574890272	-0.0860932260444833
-8.15567842504196	-3.97514678433977	0.132950442120162
-0.58883777639084	0.0773186247006811	-0.377694134642694
-0.857759390084078	-0.540198310170993	-0.591301717539807
-8.3959557153862	1.51805351778425	-0.387961942354702
-5.92020240804367	-2.09570504621111	-0.0803385185334896
2.44653686502762	-1.08825583652101	-0.26702874894842
-7.83537641545944	-3.1762476106032	-0.254232769745878
2.39480027178116	1.80538295313276	0.279651787680604
-8.29667917272263	3.37097738787092	0.00110807511287066
1.81652339914627	-0.239008122016414	-0.17339138934434
-7.36301246663742	-3.39079143003069	-0.0611157353793753
2.32007988909073	-0.428110985909327	-0.320346766749841
1.40521606424637	-0.182812138353213	-0.305681520587888
2.82072743395157	1.75267146631636	-0.182656707969067
-7.01504770299606	-2.53553296521746	-0.347987627665968
3.48828610399551	2.42140029474653	0.275186894371007
4.3383382222969	0.47042571112074	-0.0546069265470123
-6.83180967351608	-3.71806599095903	-0.140888236659306
-7.28293243428879	-2.1260652680739	-0.160268395677101
-6.15665164968186	-2.64063216641985	-0.591301717539807
3.13049038866348	0.393365607704297	-0.591301717539807
-1.09143808862381	0.995737538780347	-0.0536491525188975
5.6569703481514	-0.340064472411498	-0.149394310218535
3.9526394269783	3.65573953195967	-0.217537677420399
-5.1509515382927	0.72808967634596	0.871867525972237
4.92024215677566	-0.702334626470431	-0.29691412388663
4.38524278620071	0.669921861137525	-0.252033796937504
-5.14850679418259	0.106864468301908	0.810301313925909
-7.85809007665329	-3.45295406774126	-0.504630775222164
1.73417266825027	3.3653316359178	0.561640203459567
-0.959900412766268	0.557699785675184	0.226550695066645
3.60758909204788	0.108967618192808	-0.418792735656834
5.28648361185379	1.19996593996443	0.177213105349695
0.829386319907377	2.72822640940107	0.923343674916925
5.47337850550003	-2.857100977455	0.0940393118807068
3.53194626787491	4.57725571199812	0.13161721919459
-2.79715505620651	0.48805837437071	-0.452026498791201
-4.96469131490402	-2.27879716352068	-0.591301717539807
2.16531547525711	2.27062486215986	-0.0486366560029661
0.193987931998442	-1.1763714094504	-0.591301717539807
3.19030126550979	-2.18543375924669	-0.424679148044403
1.49990591028519	3.91932724520125	1.29240795609972
6.84988578775711	-1.94847001031481	-0.235238537457321
7.53638347605057	-0.151050842259749	-0.0785304672776553
6.68865093210525	-1.66702975228868	-0.23266500153876
-4.37584701558762	-2.39551378682695	-0.302576138131524
4.81391223886795	1.69575391813673	0.131821267908289
-6.26104513189011	-2.97440387204729	-0.373955849886084
1.68719896295852	1.83498786493696	-0.208548132001113
-0.891199383942415	-1.2569348950728	-0.353312451184077
3.8922363183815	-0.789652063403948	-0.154456739168284
4.0830756090004	1.79102991625227	-0.241297941703487
5.00085338571853	-1.05364401534639	-0.302382318200088
4.10669287660904	1.85826133295454	-0.0263702913142476
6.63785823801346	-1.26705588296495	-0.289967369014483
-0.207453284470369	0.508493767227308	-0.450847712128301
5.29830440500564	-1.40103186563097	0.0941524177616781
2.91794189432449	-2.85379506543718	-0.144616327088913
6.26758750894852	-1.00339771703325	0.178405305052773
2.66047915438003	-1.52294863656603	-0.287992165408703
2.89603551843948	1.03899668260969	-0.591301717539807
-7.23882976552658	2.45813153788008	0.387268200704942
3.77605089166946	0.611874387706891	-0.216114791408658
1.11402639368362	-0.471093355570658	-0.307959030219839
4.71396717050857	0.196261749710218	0.181321036037893
2.84688362100906	-2.41393281415544	-0.30195380354635
-7.07014528295212	-3.41506983235918	-0.355999972014699
-4.79985061666184	-2.54823423818193	-0.239206834025486
3.84609803179092	3.01963113352217	-0.227822922477009
-5.26047388097458	0.899767146553174	0.872787762073556
3.25372609117813	-2.26601005986772	0.223833390382188
4.82756122568435	0.343665943588392	-0.21822742321513
-8.96335378667527	-3.13448144391619	-0.165375211464341
2.84127911547012	-2.01372398332201	-0.282728510322702
3.67063888529129	-0.47581092909418	-0.591301717539807
-8.14894071599655	3.1102743010179	-0.437394935076441
-3.07184210797959	2.27710650965132	0.14377207450678
-2.29713622113877	1.60759602590956	0.719705142206327
1.92939743021316	-1.9898587603911	-0.473559774144386
-2.43506566068344	1.46794425054945	-0.157469245357083
1.72812255838699	0.388229475464002	-0.344584061288774
1.47834202268905	1.40938769384779	0.458076994676418
0.696042474301527	1.88038013979353	0.354436768377014
-6.10779777547531	0.326707230056898	0.514228987948686
-7.69420114537888	-2.73611356214128	-0.101874212940853
-0.841288719384004	0.188142434801236	-0.236865378680688
-7.2167188265007	2.46387146517195	0.90745471091852
-5.20371070882492	-2.66433478787981	-0.476527031724326
2.45897039392776	-1.83680809930406	-0.291574081906117
-3.52964273473435	-2.91632701352678	-0.229932168022609
1.49140175798721	-0.890355481658801	-0.163269634153183
1.63009222963638	-0.307440935526713	-0.312338431542372
-5.63624921819382	0.468098030532972	0.160574653987767
-3.96951499959641	-0.823956443820819	-0.328675316707701
4.51378091791458	0.519074902977125	0.051160292380753
-1.72748414060288	0.611745701278821	0.115299899778869
5.19870027521438	3.48956774279036	-0.12268384674921
-7.75316587468796	2.52245973154463	0.961889931248179
-4.73587909719162	-2.98156095937334	0.0862536995587538
-7.09362188359909	-1.7027311463698	0.318612754695805
5.42697509744949	-1.60637630418383	-0.272207256569346
-0.923492346016695	0.478000627006666	-0.224899337085291
2.42621644953079	0.280380354370252	-0.591301717539807
4.19293078401871	2.50449036165632	-0.446785611624348
-8.04318109533005	-1.76866890386186	0.520624046864321
-8.02780786534958	-1.02345277265154	0.804334567940106
4.84302410105057	-0.51329375699602	-0.459542016937449
-6.32522645970993	-3.6084404130324	-0.316550274935939
-6.8167115785759	-2.19867946103655	-0.396752412134355
2.40456851938553	-0.41983495548807	-0.471087475992867
1.07171687105484	3.62239025637068	1.01265288997894
-5.94273057958298	-1.82386375859819	-0.235287677594449
-8.152239475457	-2.81421638921343	0.172351083292461
4.26132306078262	0.728556917156354	-0.436204277708656
-7.10806289693527	1.67550836607374	1.6944555069112
-6.88395467778855	-2.5280485291823	-0.337860285160049
-6.02885690709763	-0.367371215377673	-0.298280335742838
0.812080170901488	3.29383109613814	0.636567847509021
4.04976138094253	-3.0791115899428	-0.459037611870642
-0.0871688463371295	0.516369269336835	-0.268125418089229
3.42417701700516	3.64759253069319	0.134746919956238
-7.43444505712204	1.51317714258589	0.923750975516691
3.73440655687637	-1.19253016904436	-0.591301717539807
4.30660995462723	-1.05281133845888	-0.591301717539807
5.92549165705032	-1.2904837270125	-0.321683388942876
5.76485427835769	-1.52780486539446	-0.344564902400867
1.9566996953804	3.24049376055159	0.77365450612215
4.72195562341995	2.85146783396162	-0.325275343055806
-5.18325058004074	-1.07887633040987	-0.18716528021097
2.94337519625015	-0.391792013202532	-0.097475305199464
4.19738968828506	-2.66764522985063	-0.0165796274130698
-6.8871404268425	-3.61971522763811	-0.118984799879714
3.31754859903641	-2.08362163499437	-0.290612520798268
4.30593475321121	3.53459023043074	-0.0190508453109757
5.8021438978035	0.0239461372748769	-0.455634254650419
1.56554743269272	1.46332155271925	-0.316918679261956
2.46064647653885	-2.17938615277849	-0.221503352764088
0.251853752823542	2.94501350923933	0.222217940774522
4.09673675516434	-0.710616274629458	-0.297867575227275
-0.92652681848221	0.802846537078992	0.0950035833291866
-8.29922166845017	-3.67344261602007	-0.49115714078066
2.57611116388626	-0.718939318214282	-0.077739418093633
4.04220541933365	3.50736998125471	-0.256024551086351
4.05419405916519	-1.25927485421739	-0.408334201668764
-8.10515085241013	3.02284930750288	1.44266514469452
0.797163750918577	2.40002988382734	0.353848870296288
-5.67203727742844	-2.17878152326189	-0.325041132400637
-6.58950058004074	-1.16489817098223	-0.591301717539807
4.80728658655472	-0.775284184966906	-0.432339890699043
2.06992598989792	-1.76234759286486	-0.591301717539807
4.05870064714737	-0.587850226913317	-0.366893535856293
-1.49073699495011	1.40979133650221	0.699675719501209
4.42164596536941	-0.545761420284136	0.106293736810403
1.50853213289566	3.18532131716169	1.01985089570647
3.06410225847549	1.82688377901472	-0.205995616027145
3.10486802080459	-0.85942800239168	-0.0180280128290155
-6.29508224507981	-2.87964035466753	-0.240251424148312
-2.13437691709213	0.647340701069013	-0.368759574041865
5.57988056162185	2.90270589395918	-0.454319153403566
0.690527614148329	1.8213531832353	0.26419098845456
5.64588769892044	1.93284152552046	-0.155652138302889
-5.33892694493942	0.767751977886335	0.224698254135078
-0.0216983892601031	-0.987726583038195	-0.127627341261605
3.74080857256241	1.25740991636671	-0.0600778771520128
-1.19608429452591	0.11556331917204	0.148773143040016
-2.80609527608566	2.00168632074751	-0.311489892864309
1.74583801248855	-0.482069863830432	-0.244253731269899
-5.28901783010178	-1.75736571744524	-0.46074586491383
6.46751054743118	-1.11126781896196	-0.245175560930311
5.73403629282303	-2.00081790879808	-0.234011984258582
6.56447919824905	-1.40351928666674	-0.255434719408991
3.49929341295547	-1.59025861219011	-0.334120920636612
4.84379991510696	0.360321209873334	0.0272787778634335
0.271407466324042	0.406280861343519	-0.211276052911554
3.10900410631485	2.50822733446516	0.177084115239688
-5.23263326665573	-2.31417132810198	-0.0347041482261817
-6.2776171304863	-2.45729996160112	-0.212846774824843
-1.34673765680008	-0.145099176917895	-0.141623965122762
-6.91042724630051	-1.05479784205995	-0.253057298407137
-6.67413059255295	-3.15011693433367	-0.00963448592496175
-6.2113763429802	-1.86568750337206	-0.484496019079569
-8.43091074010544	-3.79493738607012	0.038249389105773
-1.33345619222336	-1.21660472348772	-0.407724541362442
5.81472810724563	1.45442222162642	0.0210620029662769
-4.73233285924606	-2.06839145616136	-0.303367220885411
-7.34063068410568	-1.51808227494799	-0.449688865111278
2.59815796831436	0.577557728733198	-0.411294049323051
-0.88427451631241	0.294219241584913	-0.355260708047585
-6.40730062505417	-2.82064677671038	-0.260612287031882
-6.18955675145798	-1.15569420054994	-0.351852016917969
4.70817979791946	-0.726766480956896	-0.456246669501318
6.91757949808426	-1.0435948510512	-0.173084943492091
4.76593336084671	-1.62167157128893	-0.00188965072828484
3.70151719072647	2.79662846132673	-0.122093533207644
2.69807371118851	1.64310740038313	-0.189826918252558
4.27672084787674	1.6281547407762	-0.26851187772637
-8.11464277288132	-1.86626006558977	-0.149916900728176
-8.47191873571091	-3.63097812131487	-0.591301717539807
-1.50265077134781	0.0189752440110601	-0.487414570134044
1.27058526495285	3.50620792910017	1.29917187073995
3.81526049593277	-1.66446210340105	-0.262049889338167
2.50951656320877	4.83173750444807	0.758185156977608
-8.67961088201218	2.05048273607649	0.513191482945384
-4.44323173543625	-2.08858837083422	-0.0036020614092933
1.30095186451263	-0.85645450547777	-0.0862788939219042
3.84763320902176	2.20304559275068	0.313077354282695
3.37685259798355	-1.01270057157122	0.263761431488825
2.13171824434585	0.757347629512922	-0.236594041951051
4.95799526193924	1.67301200434126	-0.29528751339209
0.962018396647642	-1.15816952184282	-0.000686866051931984
-3.009337339608	1.83604143663801	-0.128339724536368
-3.10300198575669	-0.622376753841265	-0.275743174559772
-1.11246088525467	-0.236631888788863	-0.212868674980609
6.72585853555984	-1.35409368470751	-0.299599771906882
4.37249311426468	-0.494372411523684	-0.31265965900738
5.5965135953743	-1.49448396161638	1.03201644172356
2.00014015653915	-1.52748300031267	-0.286578720516309
-0.471013281552126	-1.01403684810243	-0.278000431295271
-7.58081308385544	-0.268651693020686	0.590404391532043
2.86886629083938	4.30494211718001	0.370300637202509
-1.48510137578659	0.0159541974917806	0.0476473134153725
-4.44719282170944	-3.1840121884688	-0.446682371996448
6.2787006757576	-0.824421240840777	0.0404225474506648
6.18885072687454	0.854372725929395	-0.271593895581701
-2.6472152807396	-1.18935336068712	0.110301046359798
1.48305102804489	0.291285441364423	-0.119283304575136
7.78173717478103	0.0224316577569402	-0.370651307180021
5.40122922876663	-1.43141998246752	-0.0260061867785291
3.29756959894485	-1.39695717290483	-0.0907564536337964
1.39614316442795	-1.53468073800646	-0.209154068626334
6.72308715799637	-1.38955582574449	-0.286702189660553
-2.82420507451706	2.41005991503157	-0.31122865878063
5.06648000696487	-2.69217254117571	-0.262376122822558
3.60935982683487	2.75467108293928	-0.161330882557831
-1.10241678735428	1.60840533777632	-0.0838408781025863
-9.05288187047653	-2.54727341130815	-0.591301717539807
-6.42820945760422	-2.16034664109789	-0.491205610340034
-5.36438814183884	-0.684463723455294	0.679097870297971
5.96989854791946	-2.34338427976213	0.708323262630079
3.89138850191421	-0.615337892328128	-0.260837270912641
-8.36587587377243	3.3508007387773	0.0531853301099591
1.17505767563171	-0.547130121742114	-0.113353253604109
-7.08122030278855	-0.869178607021197	0.362335523963789
3.79806550958938	-2.51624943212114	-0.0623318277233626
-1.26957443734818	0.0694650869027532	-0.412474178964802
0.566166993172835	-0.132156512592658	-0.243960113410105
-7.77743307134323	0.978837476219312	-0.15480777017045
5.23576578119583	-0.721280260835513	0.243527095342659
-7.78152814885788	-3.19285108045183	-0.447224669629723
-6.28870121022873	-2.09997595742784	-0.395230574269103
3.50091322878189	-1.08969195083223	-0.20160608858723
-2.32738486310654	1.26230166956343	0.229071860351711
3.46652134874649	1.05556343599714	-0.473655320042226
-5.60197368642502	-2.94571854070269	-0.591301717539807
2.70173915842361	1.4336248497621	0.236291318996263
7.37615903833694	-1.44090653852068	-0.354113014388606
-6.28612152120285	-1.62445451215349	0.348761519934804
-5.96337953588181	-2.12655497983538	-0.109185161008238
3.06183918932266	4.86036537691511	0.807760369088705
4.97515329340286	-0.722663267408236	-0.452658543551145
-2.53563991567307	1.20702432199873	-0.464314752504744
4.41687473276443	-0.266011888985261	-0.257552198897612
-4.11846462270432	-0.613300098930224	-0.410524756528443
-7.85063043615036	-0.891155256782397	-0.119070223168888
1.11160656431503	-0.256733468626364	-0.171106098936827
-1.35705140611344	1.19808779760756	-0.288526138360118
4.0313063524086	-1.04748190835558	-0.591301717539807
-4.31780401250534	-1.77340878442369	-0.0301634277165688
4.56358036020584	-2.39843870595537	0.397883894703066
1.71092888334579	0.496610031570569	0.27010409136051
-7.31853738805466	-4.06262542203508	-0.591301717539807
4.63849386194534	0.968067274536268	-0.454651202346563
-8.65474191686325	1.38003157183088	-0.240540355257484
-8.17272535344773	2.59124420687117	0.269841463241147
-7.55215946218186	2.29773901506819	-0.350022868048587
2.39472278574295	2.1589529375688	0.271666795955006
1.1204131505806	-0.0766187448843562	-0.252074383758008
3.05640253046341	3.41680477663435	1.51885823219292
-7.42276540776901	1.80644033953108	1.50951103128937
-2.30551615735703	0.934198961700574	-0.591301717539807
-7.71071783086472	-2.45860125020586	-0.0604008585908053
4.1100085637886	2.83385275408186	-0.487976146693533
-5.62326255819016	0.965423808540479	2.1671663660287
4.72695287683792	-1.61750878289781	-0.477393571046186
0.842250551970671	-0.553360863481387	-0.298832377998563
5.53774484613724	-0.246419514422043	-0.591301717539807
2.69878419855423	-2.44142629102312	-0.0440793490887188
5.20345338800735	-2.39136363462053	-0.238106783698664
2.42199954012222	4.22542570635237	0.219319674142531
-5.59575000783615	-2.32811428502642	-0.457813520687323
2.64658221224136	0.698508248771802	-0.591301717539807
-0.46724000951462	0.275097773517743	-0.347474666791968
-0.362530741898348	1.38275359674849	-0.0823257108916817
4.36892923334427	-0.974661185298785	-0.0942297183095971
-7.47445503255539	-0.582436664853915	0.630706463860724
-8.02983251592331	-2.99344994023882	0.407000299226621
2.29490574816055	-1.98715580895983	-0.484768725066642
-4.39470401784592	-3.42128087476335	-0.454805404041413
5.00594600656814	1.00985215708174	-0.238015900491735
-7.37864414235764	1.82317184015669	-0.26785890553674
-8.5074583627861	2.89725969835676	0.0194877010594302
4.35918745020218	-0.843055858169421	-0.130476807292461
-7.46472278615647	1.77352117105879	0.851002529450023
1.25663104275055	3.81941221758284	0.470160032213638
3.78962000826187	0.0140188346759237	-0.0834992672501493
3.29511150339432	0.731976674045698	0.228569385219901
-2.76325288793259	2.06231688066877	-0.168225731122789
-5.4904643633049	-0.761943234954699	-0.242219834061369
4.09751233080215	-2.88860537007891	-0.591301717539807
1.15320983150787	1.57009612127699	-0.035557956205499
4.89381536463089	3.71222590013899	-0.488762686235793
0.565567877085875	2.23803065821089	0.757264842017502
2.40555700281448	-1.8657589097365	-0.499425894975701
1.50804075220413	-0.586997701679095	-0.504060861341946
-5.840716037957	-2.52235723928057	-0.296895620564245
-4.87578073522263	-2.09901036218248	-0.0328715002967002
-4.86541715642624	-0.441369204674586	0.276901926209674
-8.24438539525681	-3.22824908689104	-0.484814954350529
5.04533370951004	1.93748878046431	-0.304293545996443
5.17024883249588	-0.98933602765642	-0.125057830064291
1.21863415458984	0.394557164158002	-0.357960121668641
-6.72325769445114	-4.13546730474077	-0.147483223977281
-8.07209268590622	2.44338272615828	0.00536875338844826
5.02484353998489	1.38140712782301	-0.142796828562357
-5.67495838185959	-2.04880703881822	-0.324050999559281
5.22830900171585	1.85182450815596	-0.272220892031663
6.02216562250442	-0.226592036904506	-0.109290257015222
6.70583852747269	-1.69358660176836	-0.299920131250344
1.21072956541366	-1.45004393056475	-0.419042544076096
4.9169481656868	-0.305265664015635	0.131567202676695
-7.71317926427536	2.31901000543989	1.20709190037629
6.26663383463211	-2.20042695001207	-0.469262517775971
4.68303569773025	2.67574904962935	-0.591301717539807
-0.292550478188326	1.18172501131453	-0.180460811639925
-5.65544382116013	-0.79585595325075	-0.157356603439248
2.94198569277115	0.916873918022291	-0.438485684471144
5.64202531793899	-2.35786105588518	-0.290122820147093
-8.07736841222458	-1.62904788449846	-0.303602315809006
3.93939622858352	0.200527415718213	-0.293686152900977
-2.55947128316574	2.26023005052961	-0.211554532575901
-8.25075880071335	-2.80030466512285	-0.0882751073616312
-8.10554758092575	-0.105377397392615	-0.000478317815940386
-6.6764527895134	-3.41283966497026	-0.0697159116824865
0.446719493659208	3.51568244501509	0.202083288054026
2.04913898924179	2.97494290872969	0.309696368405722
-4.53153291722946	-1.65138150647722	-0.049116440459462
5.52228197077102	-0.619400276695117	-0.224454572068844
0.3904936573822	-1.39552141622148	-0.0917695150676925
3.68309411028213	-3.0432548661574	-0.422026609831984
-4.54479471227341	0.447203026260511	0.479628123517274
-8.23219171544724	3.29045103594221	-0.234343969431135
5.16538557031936	-0.15080945834957	-0.0756364190609436
3.23809608438797	0.509339735950605	-0.591301717539807
-5.96099391957932	-3.92178584531389	-0.202079670746045
2.04533096769638	-2.06936289266191	-0.591301717539807
3.36839565256424	1.75496719881453	-0.462780246124585
-8.11453596135788	2.32096050783552	-0.128505020186658
0.926541116030882	0.796167002166883	0.0010130390915579
-0.682457599846651	0.702135668243543	-0.192849070762114
1.34789833048172	-0.817076935325488	-0.342025161191013
1.34678861120529	-1.37818826631151	-0.591301717539807
-6.99837366124802	-0.691967232976779	-0.361438400083444
0.139586072357367	1.43016277357496	-0.033063947115115
2.97788390138931	0.407093034233228	0.0411259551415857
5.25308259943313	2.45948241754927	-0.591301717539807
-8.14103666326218	1.07767771288313	0.24551709397441
4.81869491556473	0.990012274231092	0.0454455813188692
-2.86509696027451	1.90080307527937	-0.267170288318517
-8.11765543004685	-3.22635532811724	-0.419718639523816
4.31030878046341	0.515900478805677	-0.114377991933429
-3.49560895940476	-2.7491932053908	-0.49903516304699
2.58088215807266	-1.58155764535509	-0.351737555693824
2.86073168733902	1.34775911375441	0.0627442281551364
2.91244205454178	-1.27593494847856	-0.0545432504575325
-7.48526683828049	1.92495749994673	0.583848429168329
4.85694917658157	-0.819234563861712	-0.260823973927306
5.34809335687942	-2.44944931462847	-0.0391034530529306
-8.28959241887741	3.11361454531111	-0.306738085132778
-8.84748235723191	-3.23292042211138	0.373696080507975
-8.80531469365769	-3.47056700185381	1.09256112278337
1.93100949743576	-1.65142585233293	-0.477489305820185
3.30233773210831	4.0917458395616	0.321129467810968
-2.545958433358	2.21717785402693	-0.415504743470107
4.80639013269729	2.68066905542769	-0.282662229500017
3.6025474927742	-2.41199113324724	-0.40534921157227
-6.73611942311936	-3.7175130982741	-0.591301717539807
-8.78068700811081	-2.44410110906206	-0.591301717539807
-5.25488487264328	-2.74860669568621	-0.501307388781313
3.3634277246315	3.88859938188948	0.663208016945947
3.11501821497269	2.71915553614058	-0.467365514344005
-6.76289430638962	-4.07253219083391	-0.166949916437592
-8.30731740972214	3.24609921976484	0.00164073802130236
4.74193510034866	-3.0604667802199	-0.407252251177274
-6.80587736150437	-0.890535249267443	-0.0964853052801512
4.1586347482521	-0.48888294294916	-0.462447933949387
2.32998093584366	0.507527814354078	0.0341082498365203
-6.72037712117844	-1.19524396852098	-0.510680401082578
-4.78232446691208	-2.3293750424727	0.167100595763474
3.99543961504288	0.0803571800843633	0.197583857842457
-7.7707926370781	-3.54746962979875	0.172604114153177
1.79903062799759	2.3464779715196	0.0978620169993124
0.934681620391081	3.7807164053575	0.578464447572709
3.72398480394668	2.26942871614851	0.210760316388086
-0.439549360482027	2.29839657350935	0.916332440880909
-7.96633306523972	-3.37245656446062	-0.275194018265992
-4.77296796819382	-1.86210955575548	-0.17378608796832
-5.37238756200485	0.508678422416822	0.248605109318257
2.16740795591659	3.75140832468428	0.604440711877194
0.958056714328001	2.01863955065168	0.466045913674935
1.68893465021438	-0.290538473878726	-0.428763239490198
1.60708734014816	1.38795028730787	0.153033933820129
2.18575891474075	0.689561591591016	-0.220934926502989
1.42450782278366	4.43878506227888	1.34798631341313
-8.01061788579636	-2.3695202012404	0.327436730667689
-8.06682840367966	0.160289929355756	-0.352014165537823
5.46713146189041	0.282324061836377	-0.135841913479213
-7.57245698949509	2.65686605974592	0.40651397679561
6.39718421915359	-1.06132455066286	-0.0260788730552148
0.195966284664343	3.11762021585859	0.629337857116372
-3.73870817205124	0.258306549038068	0.0362080259452092
5.74902805307693	0.200281695570127	-0.457054640199412
2.36482223490066	1.57525299593367	-0.458602954031031
-5.03421083470993	-1.19490559295259	-0.0857438052264591
-1.88300124189072	0.305146799530164	-0.436387473802404
-3.92984214803391	-2.91839100316606	0.0584929472820625
1.47777303675003	-0.60484386876665	-0.311778210816848
2.37984403589554	4.42496632143416	0.956924149179399
6.9384005925972	-0.765367879424914	-0.487305718149205
-1.10332730790787	-0.819591834102496	0.155285857089994
-7.68521514913254	-0.278125575636252	0.387772924289138
-7.72865358373337	-2.46136714414202	-0.165207808042477
4.09959110239334	3.75193880602278	-0.274461074963249
4.26658805826492	0.882724986518995	-0.32202253068055
3.7690444848854	-0.795508994613513	-0.0424389252727032
2.74865588167496	4.47183464571394	-0.0740929915162652
6.14763626077957	-1.9652986665114	-0.591301717539807
5.48747095087356	-2.46207977727495	0.991074255066628
3.51921948412247	-0.643494619880541	-0.591301717539807
3.89156302431412	-0.968400194202288	0.170125851928455
1.12756868818588	2.72041748567976	0.121560922447001
0.815345074923704	0.247721449579374	0.271646189402893
0.714589651616286	-0.282270776931866	-0.42236350781287
-6.58303228398972	-1.06468255714022	-0.101549363653149
3.36411532381363	-0.289156614695414	-0.143855332731826
1.89740272978134	1.90374253794111	-0.291106987536051
5.7213948629219	-0.509664370571002	-0.461962330900327
-8.05955759069138	-2.89966942266069	-0.262374202438081
-8.10571161290818	-3.4917502541884	0.0149592639274697
-0.933764252869417	-0.03313979402624	-0.37504313701142
2.59370788553543	1.68083690210737	-0.195742058088324
6.44756921747513	-1.47961904004656	-0.454810952827876
-7.82226911565476	2.79783390566267	0.419716897065833
-7.37682882329636	1.26864980265059	1.14291041657082
2.89796003320999	2.61953018709578	-0.429370629396469
-0.870729599205782	0.0360584120408453	-0.261697256068019
3.44479021051712	-0.426082744155749	-0.111499649101986
-8.1821524240654	2.73150204225935	-0.190753593499236
-4.95646062871628	-1.6285877366408	-0.436297862287663
-7.32836929341965	2.65483926340498	0.826504593770321
-7.71682992955856	2.23175405069746	0.824398667126188
-5.32800498983078	-2.85332395032488	-0.44648336575902
3.21958598116226	1.08472655817427	-0.109861495143099
-1.23425725480728	1.38683186575331	0.839966069536553
2.13389762857742	3.75656937166609	1.0829703157194
4.56300291040726	-2.81033612683855	-0.486955509200247
-7.30486360570603	2.63511656328596	0.0147557903789072
1.35170420625992	-0.5590064664229	-0.246342081403517
3.56174477556534	-0.879521026168688	-0.448459595500196
-7.75780454656296	1.94693540140547	0.212520930048826
-8.47714296361618	2.23016236826338	0.219347332636776
-2.50286260625534	1.05466114088453	-0.32558987074211
-8.69046846410446	1.9713365893022	-0.0411819315176966
2.89722498873062	3.88186548754133	0.189410869903708
-4.38659730931931	-1.1781887550696	0.366994950978214
-7.80920377751999	3.0507461886064	0.23279351265679
4.14705666521377	-2.91685129598223	-0.0834857751913763
-6.26662412664108	-3.65960694745623	0.129607803142971
-5.28258911153488	-2.01967145398699	0.140771826221585
-7.44351879140549	-1.72642375424944	0.974457821751353
-7.98384538671189	2.8993093828813	0.163802109886773
-5.47550121328049	-2.99570847943865	-0.307807467899127
5.28468259790726	-3.01568724111162	-0.476968068684763
1.08670869091339	-0.583492471729144	-0.259366945798555
2.56956633547134	-2.874909653221	-0.377578113782616
-6.41146484395676	-1.05084343150698	0.377351091562192
3.94781240442581	1.21142815157332	1.04976228102766
5.56773408869095	-3.04029871419512	-0.448906746000323
2.87154635408706	1.97539137407698	0.263759199772561
6.68100484827347	-1.85011722043596	-0.160939132518145
-8.09492651006394	-0.468876971755847	-0.11376053205858
4.42594226816482	2.23751567408003	0.158911723921141
2.31713398912735	2.36621759935774	0.47445251532533
-7.80839983007126	-2.84402967885576	-0.362688038331494
-2.73465529462509	1.45493017240919	-0.192819260991219
1.6779013536293	-1.13322968677126	-0.472077061753401
-5.07193532964401	0.875892029251233	1.05498471044539
-0.133376691548159	-0.545351846967562	-0.442860245489079
4.10457858064956	1.31300102278151	-0.311581679666561
6.09479221323318	-0.328652760837897	-0.498723047678725
0.185545850487421	0.0020859400884069	0.124689721746224
1.34596356371231	4.3406824926988	1.90849638408041
5.22642787912674	-1.73647738889299	0.185583078867207
3.37377985933609	-0.983987226043566	-0.159722912683503
0.672298725636671	0.369945035423414	-0.168659582111724
-4.36140743276291	-3.02408625081621	-0.0171065954594329
4.1031521222908	-0.642303629670962	-0.0912220262497789
5.7732337377388	-2.11675991014086	-0.371025679360528
6.38693460443802	-1.22541047528826	-0.204955131044797
2.47399839380569	1.42266832395949	0.0653486350529631
-6.09582534810715	-1.59418357804857	-0.374011333320897
-7.36821619054489	1.09059666201033	-0.291249859123033
-6.05149808904343	-1.38881398633562	-0.438508146027529
4.65125640848465	1.12562786146559	0.327146864122118
6.5504005811531	-1.71560515359484	-0.591301717539807
-6.31572500249558	-2.50053621724687	-0.276578228113933
-7.02442089101486	0.176709280456678	0.564965224929126
4.95266183832474	0.286371098007337	-0.220670508834372
-8.62688604375534	1.86551164194502	-0.340976165695319
6.75661882379837	-0.950589789901599	-0.451197338634102
-0.843302641121675	-1.11055822566591	0.0981197806813187
4.72032770136185	-2.67918969586931	0.391402505715318
1.7645405195076	-1.72942568257891	-0.432543491835129
0.184257965477179	2.56086181208052	0.804112820538066
-7.07658687612229	1.67446170851149	0.745972387366893
-5.3008514978569	-1.1162027259215	-0.345938448177603
6.33219608286209	-1.68351067498766	-0.21442905905959
-5.26624313375168	-2.57905818418108	-0.22567547033114
3.64853915193863	-2.45573092893206	-0.463178933660483
-1.38457170507126	0.515433714832441	-0.298184077084925
2.09225532034225	1.93847774073042	0.0421601076005643
-0.317371223179628	-0.192119411085471	-0.342428247240258
-8.30397382756882	-4.10791374639116	-0.0513552881657702
3.62918933847732	-0.793538643871173	-0.591301717539807
-7.85987344762497	0.00745564803041587	0.615615931880729
4.61352046945877	0.509337351764814	-0.487954684525227
-6.76071563741379	-3.34234715894304	-0.100533953854567
-2.51693907758408	1.36240027948774	0.188316461390058
-6.05667987844162	-3.32387496427141	-0.00970448450256618
6.23113473871536	-0.718266322170123	-0.260339551545988
4.1672173402626	2.10352943941511	0.274566883951278
4.07431324938125	1.24497245356001	-0.462322929588192
1.12402280786819	-0.0383903224810206	-0.300806731612629
-0.771660361496736	-0.415620698486193	0.317859175163839
-8.58228269597702	-2.7760577340468	-0.134867389491472
-5.65517297765427	-1.47987760499559	-0.188872271019395
-2.66862836858444	1.40209661528029	-0.591301717539807
-6.97359148046189	0.312253461326734	1.15685396558215
-7.84409204503708	-3.85641910031877	-0.505552568427546
2.5893524549324	1.42763911291517	-0.460786407545544
-2.09606972715073	1.15042232080855	0.541288291482476
-7.816377315728	-2.87200976804338	-0.591301717539807
-2.18891969701462	0.915542111839429	0.112741969960476
5.17804655054397	-1.23904611066423	-0.189839014673623
-5.7071973421257	-0.824466480766162	0.127246230211172
-7.22505107900315	-3.13090516522966	0.170340742862608
3.74747094133682	4.21361206575789	0.166778465728198
1.79311832407303	-1.79858769372545	-0.591301717539807
-6.61399570485764	-3.32538153127275	-0.0603771630823095
-5.49273220082932	0.688653216804639	0.886743119369491
-5.76290098210983	-1.33290351823412	-0.308682934025563
-1.27931848546677	1.93898962541975	0.520238630571062
-3.9719473459404	-0.989167882953509	0.0354421948991424
-7.9470392801445	1.63184855982222	0.841697821247742
2.98017128923721	2.83658908411421	0.688594012102491
5.47931369760818	-1.13507439092241	-0.341237201141001
5.0656388662178	-0.685828043971881	0.30559569957277
6.67141803720779	-0.754059268985613	-0.591301717539807
-4.08761039754563	-0.00748281076989998	-0.0977465611930227
-5.04976287862473	-3.01092387631975	-0.309979700568557
3.84838899591751	3.0190546373979	-0.2328913180651
-5.27917114278488	-0.720061554466113	-0.477092733129093
4.6368492505867	1.67249761625685	-0.229253382591041
-8.60704866429978	-2.05741979077898	0.825848157873826
4.23511799791641	-1.33058299020372	-0.36477913116557
5.75350936868973	0.532502696956769	-0.219487188064464
3.93512305239029	3.71378229662336	-0.0732403422273398
6.00311073282547	-0.953244044338092	-0.18511150104032
3.75206884363479	1.18930457636274	-0.458577551731096
-1.02033725759201	1.6611856083528	0.60690188008202
-5.66774478933029	-1.02422381833635	-0.0484514627276687
2.70836671808548	-0.249100019116624	-0.357497975056003
-2.90720072766953	2.14245103403486	-0.272771971368486
-4.90859380742722	-2.44312263921343	-0.471920926580362
-3.6807686426323	-3.27999211743914	-0.206135408186862
3.30840453127212	-1.49527670339189	0.0579187903292831
3.91830619791336	-2.15771640733324	-0.294689122991789
1.6363278291542	1.83066915079512	0.0573662543745813
-7.55220047017746	-3.82459474996172	-0.410876472474776
2.0778082273323	3.08067868753828	0.625081258484156
5.04792007425613	-0.475349350725039	0.140374805150964
5.55616506555862	-0.521749331508502	-0.174170328258629
-8.50857511541062	2.59252165361799	0.444264464685392
-6.38569179555588	-0.992490424667224	-0.327650109028598
-1.13269785424881	-0.076420097504481	0.400131733239094
-8.38938585302048	2.46128891512312	0.178546813654787
1.04242708900757	-1.42572118238054	-0.0591592561465463
-7.23251119634323	-2.81707955792986	0.0131262732886686
-6.12138620397263	0.774671779121534	0.925875380993956
-7.61827674886398	-1.17268331245027	0.330331279747329
-1.91882005712204	0.607990906681196	0.229653339817199
1.75276860216446	0.296015367950574	-0.251559086637761
1.09644141414947	-0.64753065899454	0.108725848477878
5.94985183695144	-2.41291119054399	0.0803410011660934
4.16553386667557	-0.0521324266537272	-0.00778970753098891
4.91820749262161	-2.4247086186751	0.115083173230214
0.723878379853438	-1.52289022401415	-0.235973248944772
4.57312759378738	-2.34566880658708	-0.0606871510964511
2.46822818735428	-0.205739715029224	-0.410728850174203
2.03528961160965	2.54497383638777	-0.0489201446787692
4.03173741319961	-0.272149282400235	-0.0626037056213882
-5.12690845510178	1.03262435003676	0.418138721806064
1.33000406244583	2.53199695154585	0.631508548736898
-7.73743501683884	-1.08511556581102	-0.155376255813262
4.64200719812698	-0.32046835020624	0.0999741735855761
-7.37044540425949	-4.03699375585161	-0.467026561278086
2.79563697794266	-2.2766578336104	-0.391286867181308
5.48828062036819	-1.05539102748476	-0.315381246810374
1.82442268350906	-1.46819509461962	-0.186314381882769
-4.96287933370285	-0.735042705093249	0.637146108683458
6.34902032831497	-2.04561914399706	-0.328374615272928
5.25432046869583	0.200459138597623	-0.275868473068183
3.2010148427803	-2.20593942597948	-0.395481256302482
2.87570651987381	-1.51423264936052	0.083332358767821
7.31704172113724	-0.141638128910884	-0.00704415214090547
-7.25112167379074	0.663536534752027	0.869026748455042
-1.16542032739334	0.0228412161723531	-0.339837062942245
0.575713124068449	3.89022778078474	1.94742829815137
-6.34239545842819	-0.648628129516467	-0.2020940208047
3.34688099840469	3.44878696009077	-0.19490405006986
-8.96118799230271	-3.14351822331987	-0.301031053081644
-7.39926925679856	1.02958391710676	0.671662120447698
-7.37129035970383	-4.08577324346147	-0.44891493086239
3.04732641199417	0.655882761921064	-0.315616426311579
5.55984529474563	-1.38349045709215	-0.312783691657265
-4.89708105107956	-1.01200897887789	-0.281198993057809
-7.69690004369431	-2.16518260434709	-0.591301717539807
3.3701096437294	3.36798738047041	-0.053352079715782
-6.14757362386398	-1.38968266442858	-0.224261270461784
-2.73977151891403	2.50411246820845	-0.311306844944528
0.579669918807219	-0.50848258927904	0.192429196336399
2.37790569284744	-0.197779101212248	0.0494664085592546
-5.57131687184982	-1.65263999894701	0.00672352409683396
4.27257904032059	-0.656805976186618	-0.478559059896022
-0.0650285222213763	-1.44159640267931	-0.231758208463118
5.22887977579422	3.00280164286055	-0.434330734860614
6.01618036249466	-2.20305777982317	0.223257050446525
-5.96274200460129	-4.06265903905474	-0.253248063122636
-6.51913753530197	2.13558338686384	0.766919200985447
1.69447990873642	0.778929815734998	-0.0238350434345409
1.90656479814834	-1.97139562562548	-0.304233367279274
0.56046607712097	-0.912349535976275	-0.449315391654165
-5.89465490361862	-1.66299463704668	0.181765797691788
4.06761630991287	3.71785496279158	-0.591301717539807
-3.58596054097824	0.989927993263379	-0.106884110853224
1.49948235967941	-0.881714894328936	-0.0458569919764134
0.798856344016264	3.24052928491987	0.510208244289411
5.47809919336624	2.71208475634016	0.4917549829201
-4.73686948796921	-2.07083977655016	-0.13091402835557
5.46943649271316	-1.42552591756426	-0.591301717539807
0.164367299469183	2.43479608103193	0.85764146829245
5.97006687143631	-1.19586034015261	0.288587791164629
-5.28849473973923	-1.7482679028853	-0.108706419301089
-0.136240307299425	-0.448783396635874	-0.465140405606257
-5.67568508168869	-3.93633414701067	-0.209242653918536
-8.29213968297653	-1.07746513084017	0.0578681757480396
6.03036722162552	-1.14878220752321	-0.343964816151173
4.23382410028763	0.979781971420423	-0.263131209966755
1.90894767263717	-1.00489081338488	0.0686641449491322
-7.49179378530197	-3.72221924260698	-0.43996074078008
1.96701797464676	0.98451434179701	-0.243765679706632
-4.86310449620896	-1.72771634057604	-0.334510363208118
6.08229669550247	-0.0513399978025996	-0.278736965401807
2.78052195528335	1.67504499956526	-0.419398600628989
4.21638688066788	-0.67864598229967	-0.591301717539807
3.58958348253555	0.643793807472364	-0.299294923360064
2.02859362581558	1.77841709658064	0.73827221448142
0.748021479638289	2.19914506479658	0.0457407483675732
2.9457817933876	-0.0754452337368571	-0.31536993962457
-6.3402072527092	-2.84558273748003	-0.291382423095484
-2.68255082151108	2.22409103914656	-0.283719271495065
-2.93232289334946	2.3040089468614	-0.591301717539807
3.19374474504776	4.48509071871199	0.312854876890811
5.21712669351883	2.98916266962446	-0.376874445195314
-2.94989839574509	-2.93625594571672	-0.437838470042364
4.21106442430801	-2.7839775224074	0.350513154132385
4.38708623865433	-0.319467469011172	-0.161997064569234
3.65340217569656	2.12802814051069	-0.417406671438777
3.86084469774551	-1.13197161153398	-0.0341319767557138
-7.35000005742722	1.4496537308351	0.425689343290349
-1.61208990594559	1.22459910913862	-0.107060729519123
-0.423119042126467	-0.0956678827150904	-0.00327857914024829
4.45837816217727	-1.43349601224504	0.373588581250354
-0.881939444748689	-0.377579702888354	-0.0223603390101804
-6.4931556322258	-3.61675096944414	-0.303829019261375
-5.47821680089646	0.563345597232953	0.797984334625909
1.33635386446304	-0.419357522283419	-0.434405597348243
5.1589496991951	-0.739816262279376	-0.332419591434905
4.42051633814163	-0.803535952125415	-0.141034751978771
-5.42609516164475	-2.44428349927507	-0.177819329519909
1.52198478201217	-1.42563845113359	-0.46726334754882
2.76867016771622	1.01708255812086	-0.472139019061176
-7.2607452013176	-1.18074162200533	-0.0399472567952202
-5.74919572850876	0.27103047176756	0.254523528076456
3.45757206896133	0.894286141838209	-0.429476607922797
2.24281403044052	2.17982791468062	0.369957178270872
-5.50603977224045	-2.01965500310503	-0.327343902910958
-7.55245796224289	-4.20130707219683	-0.284250737447699
-8.23987928411179	1.22867129846968	-0.298434494710792
-4.79287067434006	-0.779174937759265	-0.2418592638614
-4.71991506597214	-2.2031247754439	-0.128344711722453
1.75546785810776	0.993365631546155	0.0161016222710746
-7.64849630376511	-0.970995320831164	0.0129629430795184
0.348568309040735	1.04661689802565	-0.147405537815884
-4.72675100347214	-1.34421767190538	-0.188497248743776
-5.49159351369553	0.948586211647168	1.01512622342917
-5.020967159478	-3.42683030561052	-0.47267477578207
5.2877396009285	-0.676620288644656	-0.403198624483606
3.84558304766006	1.81745694681563	0.248852804328583
-2.37722364446335	0.792666421379224	0.672621654820819
-8.35675874730759	-3.86576940015398	-0.270791391077432
6.31432756403274	2.29783652826704	0.150782360931564
-1.10591283818894	-0.220878615868016	-0.282136781974481
-0.55230293056183	-1.07748009160601	-0.100197362013567
-1.07066157838516	0.219594822372571	-0.506276607458723
-3.88532463094406	-2.15935684636675	-0.405113692947447
4.22248372057266	3.57187245890059	-0.402760995880091
-6.3445493318718	-2.80568767980181	0.0613229557799216
-2.48792401334458	2.05441640421309	0.157206342629931
1.1515553257782	-0.959179117236956	-0.23906075173445
3.97100290277786	-1.62783862546526	-0.241959386141761
0.85644015291519	-1.1023146648749	-0.591301717539807
-6.84419361135178	-1.4059120555266	0.148430129207664
5.0040458104927	-0.195426116590127	-0.591301717539807
4.74526628473587	0.824081526245252	-0.124290967191627
-2.54424253484421	2.53392790361799	0.0449162028458107
2.37857183435745	-0.932355536971911	-0.237376683350588
-7.18852392217331	-2.96829391912065	-0.26302129206335
-7.88740888616257	-3.17130209401689	-0.144781219502568
2.24446233728714	-1.01686103538118	0.456061722170329
5.4292510412056	-1.93559302285753	-0.328559384902007
-1.92573753377609	0.170692936624662	-0.324319167354725
-7.79571119329148	2.72847221895613	0.00877052986321822
3.61392077425308	-2.83656956151567	-0.057790593562159
1.89791926363296	0.496578262294904	-0.591301717539807
-2.70275751134567	-0.0956417311771952	0.0177862127781973
-7.73966280004196	-1.62560535863481	0.235891932011177
-0.119953308312227	2.5011889795915	0.772750457886599
4.11995967844314	0.311644957508222	-0.292575221442392
-8.32642045995407	-2.50751615956865	0.11074605968062
-2.73754087468796	0.688722119774	-0.461880961710008
3.90605792024917	3.62755654856123	-0.182884901320286
-6.18741003057175	-0.744746460471972	-0.232606528385485
-0.284271869866182	-0.105094632957801	-0.239053869996508
-4.72087636968308	-2.71029163793169	-0.282733076012583
-8.31595769902878	-3.20276333287798	-0.359318401128789
-2.65711823484116	1.625205622162	-0.214377647949089
-2.90554348012619	2.40995644136824	-0.08602897612216
-0.724016103951265	-0.194603999037965	-0.276735154088621
-3.7208167650383	-2.68944479421221	0.0707565977320815
4.63420757273025	2.08090828462996	-0.450225027674047
3.23139866808243	1.33374296232618	-0.214790450208398
2.51939257601089	-2.09679473832689	-0.223809673280974
3.89743145922012	-1.1947703500136	-0.395968718033117
5.22722038248367	-2.92024375394426	-0.173887842163517
-1.13315728685074	0.680394278015272	-0.30449080424511
2.74335917452164	0.731091545070783	-0.0707186410387912
-6.84767833730393	-0.431634872113093	-0.0693741802754969
7.77112373331375	-0.655330880437716	-0.447615237542886
1.51332971075363	-0.644543482814654	0.113869419392372
4.13279613474197	-0.226840592464171	-0.469354607194312
5.03155454614944	-0.151975131486281	-0.12104621515988
-8.36383787175827	-3.85656072095476	0.281181112867139
-9.01198259374314	-3.0159053941115	-0.357404918554785
-0.727185163704683	-1.13057155803285	-0.267188789337876
1.8798045776207	1.34129117533125	0.110992071009813
2.32842406252212	2.74053071543135	0.710258312242808
6.66241821268387	-0.735739542995318	-0.0994310665144623
-0.633070860115816	0.338629291500226	-0.445980004179914
3.75173982599563	1.94604419275679	-0.443098103054092
-7.94405427953415	-1.92941631272875	-0.180871042485899
6.89314826944656	0.820124731506482	0.107462686413433
1.64861103514023	0.783372984375135	-0.168315127499248
6.13135513284988	-2.0613030333861	-0.460784836074398
3.94797572115249	3.11223267122664	-0.591301717539807
-8.10460439702683	-1.48568917707048	0.0818858800660126
0.870481338294218	-0.445806740675791	-0.283513093667711
2.88652142504043	0.411816523517743	0.15748799606209
-2.19566050550156	1.82971738382734	0.0497371937457835
1.54274269560165	-1.38877238229357	-0.23663315990423
-7.23840299626999	-2.77134896710955	-0.0669740413870992
0.232966873737047	0.800547943557874	0.14413205968111
-6.93312183400803	1.03667400881209	1.33447476982912
2.36593493440933	1.08577834173597	-0.226284181305597
-5.01010528585129	0.532022641147748	0.400023195607437
3.24639638880081	-0.121042637978419	-0.426673285666382
-6.7779342271965	1.57808576628126	1.77081067897958
4.55218633631058	-2.76770664647661	0.489259464364037
-7.05603805562668	1.18400727316298	0.369431441147476
-4.51490560552292	-3.17398811772905	0.0296446560382243
5.38741954782791	0.937606201614515	-0.41219133340391
-5.04185739537888	-1.41825808480821	-0.20309568451719
4.72235282877273	2.97610972925581	-0.345558362963672
-7.52546802541428	-0.147463037525042	-0.121877406708438
-2.15880981465988	1.33557866617598	-0.0387087122734986
0.51927820959873	-0.510980709348544	-0.142189924575701
3.63243922212906	-0.925114109073504	-0.460756217984059
1.04136654356308	3.72202251955427	0.642251825155781
-6.99597660085373	-1.08669598296724	-0.210613417697388
1.31952127435989	2.71129082247175	0.89502053939581
-7.47993913671189	-3.6711309094771	-0.0985254855059225
1.09402092912979	3.08905147119917	0.804434757079479
-5.0996533968132	-2.1460083861693	0.0821202205009025
-6.99569717427902	-3.64090920880876	-0.500857221458776
6.03527339914627	-0.834784044776782	-0.110746903893428
-5.08659711858444	-1.89671803906999	-0.359641372279633
3.4891532323677	-0.736038579498156	-0.169407054028219
6.71539911249466	-0.476247741733416	0.102792405912137
-8.23379007360153	-3.41488124326311	-0.333182135221623
6.76269325235672	-0.677920534168109	-0.342313901133099
4.79441198328323	0.541278527225629	0.00175531944912693
0.0853689573127729	-0.39240869775854	-0.346914256781918
-8.60098043462448	1.76943825289168	-0.310950775310505
-4.07336917897873	-2.74403716519915	-0.277956070161264
-6.89984098455124	-2.49644948438249	-0.288842365733929
3.7790599725563	1.99953530832686	0.0136500248725362
3.02119215944595	2.22120283647932	0.156372100068987
1.43808635690994	-0.853898658309802	0.229546527757361
4.62334712961502	0.601757750953809	-0.183151671666969
-1.05469826242142	-0.439757167254313	-0.45321879725087
5.58493646601028	-1.71429969266497	-0.406825990322805
3.59359964350052	4.51387213274397	0.427991227597601
4.75230440119095	-1.28716863587938	-0.444031437911795
-8.26068655034714	-3.08363987401567	0.0361588506187242
7.01828607538528	-1.83758224443041	-0.316685820139727
1.61732658365555	-1.73151375249468	0.0772936722168346
-3.0370370485466	1.60643111273207	-0.227657832413895
2.50312146166153	-1.56427670911394	-0.44045577132133
-3.8876926042717	-1.53265358403765	-0.34958015047943
-7.0079170801323	0.196198926414625	1.45471827681265
4.32818111399002	2.83275912805952	-0.372875623674755
-7.61919752141648	-0.681194706712588	-0.51568294429976
4.81939777353592	-2.16782499745928	-0.407137197559816
5.40351137140579	-1.14001466229998	-0.319383886038323
1.5009644887764	0.359307632888929	-0.0192237046169108
-7.4612256624382	-3.23365355924211	-0.215442553682039
-7.60312095662766	-1.40168775514208	-0.357037172086754
3.58995183924026	3.37160347505964	-0.313506561181763
2.68309172609634	-1.26331879094683	-0.0803168864655488
1.72412761667557	-1.11547471479021	-0.289716060971115
1.20830723264999	3.18019269510664	0.768964320159526
-5.66191974660568	0.745330200637952	0.786807151889058
-7.8991352655571	-2.84954596952043	-0.326851370730232
4.05614766100235	0.836821780647413	0.0439729356093435
5.28529724100418	0.110282764877454	-0.591301717539807
3.50718673685379	-1.34713722661577	-0.159957788633132
-4.35733047506027	-2.61028672650896	-0.33981337831351
3.13613542536087	1.84936426683821	-0.416354748356854
5.65790208795852	-2.70802427724443	-0.382151959277905
6.42517122248001	-1.35421980813585	-0.072174996690571
4.65794595697708	-0.996186270271166	-0.423167164274837
-6.17198816320114	-4.2337517876967	-0.460977558496224
1.60453816870041	2.48228333994307	0.931978098439081
-1.05467132112198	1.35601876779951	-0.37062862189093
-5.93865362188034	0.408369229282514	1.62493578008558
2.08755752065964	-0.179363253419026	-0.280260188416643
5.25126060465164	-1.87528194383226	-0.187670511071353
-5.61336151143723	-2.96540690854631	-0.257891097392414
-4.49731985112839	-2.92393685773455	-0.0376515141641631
-8.00241533300095	0.714694664920942	-0.0578408222863284
3.10575827577896	2.34186314150252	0.635731097163461
7.23777088144607	0.137580112661497	0.0763262339027768
-1.95237079641037	0.395411596740857	-0.412988506630858
5.05905994394607	-1.04645426467501	-0.146115510451852
4.00112565973587	3.71289371057905	-0.210363576390052
4.90788110712356	-1.03992618516527	-0.213166941474862
3.02527841547317	0.470493660415784	-0.591301717539807
0.00172456720657171	1.85824297472395	0.273082687501744
2.80803665140457	-0.659816636596545	-0.34519945356662
-6.45614448568039	-2.64506842092119	-0.485836104700821
-7.45709959050827	-3.81040264562212	-0.00026575760548885
-1.01943102857285	0.920595035995618	-0.298509583779933
-6.77327552816086	-3.99399162725054	-0.135838714425019
-7.27544799825363	2.59434412523665	0.979966096804359
-4.99744001409226	-1.53482819989763	-0.187785039317079
5.90544303873367	0.791362867797986	-0.150506336515169
-7.90780321141892	-2.95565368131243	-0.1777310678684
-7.68199125310593	-2.0820150513991	-0.164378280829609
-0.359613571373751	2.93435190721907	-0.100271146655603
-8.29009405156784	-1.82882012322985	0.490495468532646
1.04622998455353	-1.29414190248094	-0.178964282830913
-4.75947013875656	-1.57047380403124	-0.110439519651502
3.15848573664017	4.78090380236067	-0.251415218154433
1.54328330972977	-1.1370487947806	-0.591301717539807
2.88060053804703	-1.67790366605364	-0.426515068008457
1.94579872110672	1.04325972601332	-0.231123096494488
6.94442256906814	0.902380929435865	-0.242409525547601
-7.55486169835739	-2.09309197858415	-0.224000210546487
6.63735851267166	2.11130355402388	0.382602206877697
-8.34508386632614	-2.67342759564958	0.00352979560462889
3.56793912866897	3.45943282648481	-0.0664958830633756
-2.36584297200852	1.25523494287886	-0.250033188994687
-8.4476725198906	-3.2682817120894	0.0858117259892029
3.66134962061233	-0.553242548261508	-0.591301717539807
1.9681366346199	2.29690216585554	-0.0591130173442762
3.28443654993362	0.00252555414594779	-0.29630054364305
-7.69245353719406	1.63232670828261	-0.466126653045804
3.89479216554947	3.70490358873762	-0.591301717539807
-8.09754720708542	1.53074120088972	0.902871128247266
2.92104324320144	4.59256075426497	0.36144341428638
7.11338170984573	-1.18407942250811	-0.356095340686547
3.73095687845535	-1.33263124421678	-0.0034597507065162
-7.48109260579758	-0.642269327197894	-0.233965172790466
2.36280259111709	-2.14192880586229	-0.257776731845192
-5.44580808660202	0.335589156593458	1.02500641422691
0.287593772577117	2.63462184473433	0.719269487989275
-1.30478731176071	0.859210358108655	0.0625033434035797
-8.02077642461472	1.50020144983687	0.835048277594214
-8.18907323857956	0.147313849176542	-0.280278885113167
-4.46944013616257	-3.00321842626177	0.319053246355662
-7.67569318792038	2.9831385473863	0.487503835402617
3.95481404283829	0.152639434780256	-0.462608814435358
-0.0253432430904406	2.14270900293745	0.381834298367811
-5.07417408010178	-1.85055901006304	0.0572189137350145
1.73836168268509	-1.77397729352556	-0.385317938107057
1.96740015962906	-1.34451247647844	0.245453433567661
3.66020592668838	-0.0158387710198008	-0.35480693013352
2.86490138986893	1.92997239633955	0.126017640746708
3.09012111643143	-0.761887266193255	-0.355685898716347
2.43976863840408	2.87212346598066	0.060733436049392
-2.51262537023239	1.00809072061934	-0.302031048090012
-4.33294931432419	-1.59845401242815	-0.228089873009118
1.96770271280594	-2.30374313787065	-0.591301717539807
-0.475346479622652	-0.496568634067401	-0.253929163039002
3.41429051378555	4.57947824999251	-0.360449397698159
3.22821697214432	-2.14752246335588	-0.316158623583547
2.24253853777237	-1.8034037490233	-0.349188772888783
-7.98674646398239	-2.8785443444594	-0.360853315393577
2.84985646227188	-2.26645828679644	-0.455852602653481
-7.64418092748337	-2.47464729741655	-0.371886164241983
-6.19527116796189	-2.71535397962175	0.257073322908647
2.95298179605789	0.140686557735578	-0.1297337880868
-5.63355318090134	-1.87534393266283	-0.138032693077119
-8.72384134313278	-3.71452547505937	-0.110834506184547
-8.23645940801316	3.28291629358687	0.600267476463704
4.26109727838821	-0.152844919715747	-0.455938755502432
-7.18629518529587	-2.71199299291216	-0.400569764096625
1.40584835031814	0.249562577451841	0.0923288276486415
3.63425311067886	2.89384769007124	0.208606219638476
-8.60197034856491	2.59269140764631	-0.152990433865809
6.27479585626907	-0.74874742225252	-0.0962953695936827
2.2064383886177	-0.090442581926211	-0.120770067962325
4.57989391306228	0.241905705179349	0.0576385163800775
-0.682108435837557	-0.347862130854949	-0.23918512345366
-7.54818407079392	-3.13203979924761	-0.447907685581947
7.22246011713333	-0.0815359343632304	0.0614106111544277
1.41236695268936	2.42219637438215	0.64051313788352
1.90729459741897	0.885722980941907	0.0456675160469305
-6.59618202230148	-1.54660083249651	-0.501676003647182
1.81046661356277	-0.819156124149188	-0.17087688788777
3.47382148722	0.819492803062574	-0.124973938088829
-3.28620711347275	1.89971469446577	0.113445837013134
1.79863819101639	0.0569698075906194	-0.370396183214179
-7.06305566808396	1.38913057848372	0.903148557111286
1.7787189147789	2.2217552523271	0.24020322418748
-0.217439148632814	0.523247943367139	0.0462121153642035
1.09049734094925	-0.707615180765017	-0.0487991469534705
-8.59578386327439	1.83567641779341	0.40603636254497
2.9659987352211	0.0845577876225866	0.0210320752545895
-1.32172564050369	0.365513668502942	-0.190284107114113
4.94054254511185	0.796172724212781	0.0176369960679666
2.27793475607223	-1.78583873704515	-0.466021955122172
-0.219634030072023	-0.756011559520587	-0.304816111367948
1.98967679956741	0.123965338911191	0.0284909000076437
-7.73362413427048	2.34934662386335	-0.356743011712189
6.64846834162063	2.10817407175459	-0.388348205810283
1.68076881388016	-1.4310071606978	-0.207520161499849
-7.05286613485031	-3.43329884008013	-0.426477586992246
4.4312919042427	-2.60822464421831	0.12691303473811
0.37899270275421	-0.870806886707171	-0.0665204692777582
-8.87665143987351	1.39727030798353	-0.113668074786959
-7.7472626306694	-4.13920475438677	0.090888386335115
-7.9611002542656	-2.0688747306212	-0.0771413463790181
2.93021878221817	1.93636439844526	0.021143604847071
-0.865335498062898	1.50159524485029	0.305243197405293
6.75276311853714	-0.74473507598482	0.292744702815312
2.45993956545181	0.513322995151655	-0.375426899701636
-0.763883862702181	0.542445526565687	0.0296591121536051
-7.9151093103569	-2.666751160179	-0.33500612092772
-8.7786404230278	-3.38701535657488	-0.199857178541066
0.356037940772246	3.73084734484114	1.00826238940759
6.95418819406814	-1.33635677293383	-0.417331483191356
4.33562835672684	4.04789112612166	-0.155275171771248
4.25025853136368	-1.10155506328188	-0.445971226636945
-1.43799618264847	1.62525735899366	-0.00240384954080569
-6.77322307607346	-3.84818102315508	-0.427149326112517
-8.3981587030571	2.64243267580427	-0.158981164540423
4.57606443384476	-2.46464110807024	0.462098073789772
3.8303626439888	-0.436412497316226	0.364138944880766
4.82107528665848	-0.90636552766405	-0.591301717539807
6.48582109430618	-1.90299226239763	-0.443677489552239
5.19859441736526	-1.57185496285997	0.179791902796121
-1.1047860719841	1.13195286795057	-0.245606367460503
-5.79225269338303	-1.65287352994524	-0.249359221876788
5.81207069376297	0.904888258422986	-0.226292396925881
-1.89650169393234	1.35927842661299	0.624841242008135
3.93528017023392	0.608400330986158	-0.436042430278827
2.13033863523788	4.0384011129991	0.758809523406882
0.274476205872367	3.73248075052656	2.12254899405792
-7.42414871236496	-0.936335279498919	-0.152827691966276
-6.91386905690842	-1.77655793622576	-0.302930641272971
-0.901613030640413	0.524134562458173	-0.197252587784783
2.60847672441788	-1.0618522901877	-0.243226160582667
-7.89313093206101	2.83120249315657	0.222461914334625
0.100817855389784	2.26326297327437	0.0910853874474132
2.43306907633133	1.57900177046217	-0.36170568981496
-2.77266088506394	2.06563423677839	0.120729969436002
-5.45644727727585	-1.7727778096541	-0.334231629813364
-6.69581190129929	2.46730516954817	0.21532028914182
-7.64678541204148	-1.68668676808916	0.0100041556793429
1.08687027910538	4.20049952074446	1.17870706780101
-6.59646144887619	0.224300191845075	2.7580611295523
-4.36851755162888	-3.30866123632036	-0.411998660532213
-4.32677856465988	-2.4114337106093	-0.314669613733897
-2.56934658071213	2.38853763147749	-0.330764389050207
-6.16940370580368	-3.19649483159624	-0.426572590819704
-8.03812852880173	0.878880486930982	0.490672088444781
5.67959007242508	0.48436693951048	-0.0829437830593713
-0.476095888821413	-0.84732444480501	-0.356012277445357
6.79946884134598	-1.86727358296953	-0.481653195997296
-2.96785822889023	-2.4781332154616	0.0277743335419357
1.99872991064377	-0.528739794050082	0.236068815145269
3.28797873476333	-2.14353491262041	0.181971194210821
1.51421221712417	0.613657341446058	-0.492492218745581
-7.08523002645188	2.78038977190413	-0.289652172970288
4.75215562799759	3.90212915941633	0.166553067601427
0.998700763972471	-1.07867486671053	-0.0702623603208055
1.7459903619606	-1.98911239102922	-0.591301717539807
-7.68948617955856	2.24535606905378	0.378047187436922
3.98736485460586	3.93517445131697	-0.301574255705628
-6.84370342275315	-1.24195004895769	-0.227508563826274
1.60581537702865	-0.248268139441236	-0.289574986148327
3.12826880434341	-0.709098323140963	-0.049915501942574
-8.07990804692917	3.06873916193403	-0.308615431332403
-1.18076649686508	0.0586130182401098	-0.199573912652078
4.2558415792305	3.49007056757368	-0.181925933655012
3.02500113466568	-0.992066516433581	-0.435459147112337
-9.04409853002243	-2.72876097158037	0.250192037105809
5.08262046793289	0.986020193542615	-0.591301717539807
5.04347022989578	-0.637377812419757	-0.309708443542062
-1.0930388309639	1.31803463503279	0.0481400148317361
-3.48931947728806	-2.65263153508745	-0.100905771818547
2.49100765207596	-0.804787590061053	-0.362681959330353
4.07279619196243	-1.60794879392229	-0.430805325637957
-6.55119052907639	-2.43646074727617	-0.496483776981995
2.37526186922378	-0.964867724929675	-0.321181217117027
-6.71755043050461	1.51774822279371	1.36137781032415
-0.725608144013216	1.4116053442613	0.142177877098573
5.22183116892166	-1.96182741120897	-0.149228516632013
2.4483669660408	-0.104146874402388	-0.322219501928892
2.76314934709854	-2.60467363790117	-0.378561771167984
0.11537025490589	4.29483078524031	1.87562994117237
1.11164977768249	-1.38391269639574	-0.335482274753776
-5.45147148153	-1.07381404832445	-0.206268596655061
-6.48930088063889	-3.16106940702043	-0.153005869395469
5.74516471842117	1.40020249887861	-0.225056674340131
2.89135059336014	4.14568518206038	0.401487288634618
-2.32144299527817	0.912916884864942	-0.123026846186439
-1.91276064893418	0.324338660682813	-0.11236140313747
-7.24632135411911	-0.979936196361407	-0.366749666294603
3.87662753084488	2.22722362085737	0.101816671291136
3.45480617502518	2.27043436571516	-0.276142505409475
-8.27995458623581	-2.67396570638262	0.0412154856838062
-2.39013258001023	1.00123153730787	-0.408668290562864
-2.70138660451584	2.23611925646223	-0.362817354986242
-5.79754892369919	-1.49782515958391	-0.49294758570325
-5.62603250524216	-0.0203783650740229	0.901195751620233
-0.752792034355928	2.53335522219099	0.733625189605528
-6.41235462209397	-1.24794782594286	-0.321661940431876
5.94359287241287	1.43123303457655	-0.155957810820615
-4.19838920613938	-1.17808927491747	-0.323008070931026
3.19035610178299	-2.38070250943743	0.0473370555248157
-7.63617483159714	-2.1955118317946	0.331897622160272
4.25265201547928	-1.64824892476641	-0.22687038187606
3.55742677667923	4.30525969072737	0.145946147696384
1.87042149523086	-1.19240875438295	-0.399671618008622
-7.61398664495163	-3.88431407407366	-0.0900413922868014
-0.0540039875190753	2.86907170816816	0.379648732747417
4.49210819223709	1.28374777838148	-0.399372558975615
-7.3203155138176	0.919607983078138	0.800408015772798
-1.18829861661606	0.0114058266536153	-0.325458573274072
-7.42188516637497	-3.94564129308306	-0.0403042146778865
3.60742362955398	3.06335710092939	0.252285018393012
4.45641693094559	2.50867150827803	-0.297494080739236
-4.77396217366867	-1.46335758164965	-0.591301717539807
4.93419679621048	3.19374083086409	-0.307120333013702
1.50070067861862	1.72766552969374	0.257317648310582
-5.11377492925339	-1.88299454644762	-0.33565061674121
-4.86002412816696	-2.95251490071855	-0.484373767672003
-4.61050334951096	-2.57619549230181	-0.283524721111028
6.21503051737137	-1.4564891000136	-0.328856857316621
3.75919636705704	2.69411037966169	-0.168168253596433
2.11353000620193	-1.32449819043718	-0.105953707884966
2.80106481531448	0.696227834667341	-0.362289371825237
-8.44550195714646	-3.39263011411272	-0.464113135134287
4.10829934099502	0.560655460800306	0.909306684748997
1.69650944689102	2.92968510195173	0.388126556378651
4.45205625513382	0.101107285465375	-0.0626085042186818
4.44783004740066	0.791563735450879	-0.152987900741274
-0.417709026543428	-0.839422716651782	-0.0537352725283349
-1.31794849416428	-0.15848154470764	-0.591301717539807
2.43483861902542	3.64389394327559	0.113229644273451
3.80321535089798	2.7912599901811	-0.366938006179248
1.94876142957992	1.34796558424391	0.127013263956498
-5.5350143053215	-2.64748264745317	-0.228818981850739
-8.09235254308396	2.97876475855269	0.833030049781261
2.39971837023086	-1.16851444438539	-0.102276629293687
1.18835237243957	1.11702130838789	0.0197333272380953
-8.67593351384812	2.2207422117845	-0.0906264718130314
3.65059885004349	2.91327355905928	0.115100359163694
0.00631212809867682	3.2946951250688	0.866239787790635
-8.38209024449997	2.85899709268965	0.575876531836296
4.83694347360916	0.244808093752042	-0.465169081174513
-2.54912057897263	1.1896839003221	-0.333902961860659
0.0979283265192014	-1.07888175443254	-0.145077450664448
-3.43504825612717	-2.24883915380083	0.166727334907673
4.68815216043777	-0.421312793050631	-0.0446687058733425
-4.81899133702927	-1.65290070966326	-0.33456095109932
2.11693879583664	-1.22839714482866	-0.483046703954926
-5.6085235216301	0.365542159523145	1.13052969564079
4.62028774240799	-1.01954479411684	-0.0494768848754628
4.22923215845413	-2.59386993840776	0.382950021323357
4.08850153902359	1.04871569677748	-0.308728070609126
2.67373522737808	-1.49980081513964	-0.351777142564175
4.26325663545914	-1.32127894357286	-0.591301717539807
0.692919757159422	-0.645070000444277	-0.137071786319809
-5.97357145330124	0.201152519430295	0.498753285033801
2.68897065141983	3.82180164858259	0.440722682628088
-2.56091681501084	1.29831098123945	-0.303882932049598
3.27789577463455	1.3508531908647	0.0502671741547133
-2.9620002844017	2.44835947557844	-0.378756652736283
3.6935742757637	3.87507246538557	-0.258327205719783
1.34375628450699	-1.14105118707262	-0.20458225502471
5.81250413873977	-0.971595360790118	-0.0978825342606466
-5.62514177343064	-2.72845508054338	-0.366975542928849
3.9410382173378	1.20720885797896	-0.234874130526699
-8.1329466440361	-2.10271657899462	-0.353971710099253
2.1110844276268	1.32348297640242	-0.229535949990012
-7.53053775808029	-3.94123436406694	0.0169112599511513
4.43069442728348	2.02641986414351	-0.299640154280421
4.18643006304092	-0.403592481170519	-0.401991719212105
6.3820041082222	0.487854764904157	-0.190614357632108
-7.08521762868576	1.51829908892073	0.385150317008057
5.70271953562088	-0.203394855265244	-0.0266105025233351
4.42904314020462	-0.746349706207141	-0.168214097031015
-8.3261486627739	2.82509420915999	0.526228744671208
-7.40332380315476	-1.16862310365282	-0.0661220243418924
-7.7417866327446	1.9843182425157	0.316488526069131
3.36277541139908	0.236161724771634	-0.355505890157794
2.24151679495163	1.1057964424745	-0.175237529366539
5.19576200464554	-1.67525865033708	-0.258765861673103
4.24360355356521	-2.87228251889788	-0.451458762014204
0.994771089347075	0.168126450027601	-0.195827810929709
1.99211749056167	1.98517917200483	0.383403016799618
6.69140275934524	-1.19159991935335	-0.128015454875396
3.53941806772537	-1.25019194081865	-0.359414265498565
6.80865272501297	-0.613136513982638	-0.484975455642645
-7.08280340215378	-2.23614431813799	0.356505301133259
-5.02553239843064	-3.21422864392839	-0.294805060745164
-5.97948709508591	0.138304785932676	0.601404467933821
-7.59194437047653	1.36953435942091	-0.161013655590357
6.58122476557083	-0.557557447706088	-0.16453633858257
1.06432017305679	0.670147762741224	0.122328433998501
2.22309276083298	4.75203751131453	0.403354334649976
5.15743049600906	0.35641203924574	-0.0474671202482727
-7.15317932149582	-1.52620531514727	-0.172764484124352
-6.11139932653122	-3.73032499745928	-0.427652547397366
-8.48805299779587	3.33856366678633	-0.163861776716084
4.82378658274002	2.50742171808638	-0.0645787004964262
5.62873538950271	-2.12857819989763	-0.182348679818205
-2.44606438657456	0.978147612060682	-0.0572126236681899
-1.65031591436081	0.416143165077344	0.0580593712342198
-2.12227359792404	-0.272975805108174	-0.329758076429055
2.09684773901291	-1.56730998948656	-0.463695202370727
6.41470703104324	0.981022940124647	-0.591301717539807
5.47918209055252	-2.60313440755449	-0.226422778234035
-1.99934855481796	0.632264004196302	-0.304114481192269
-6.01060930272751	-0.767289950404986	-0.294131724674811
-7.17625394841843	1.51052819296278	0.653779063342204
-6.83111206075363	-1.25032569364153	0.0822785553345463
1.6437273881752	2.34346650644697	0.607695187318593
2.70889982202835	0.379851506199018	0.221893451038183
-2.40964213391953	2.19030974909224	-0.250516147286882
-4.9531861879509	-2.67068101361833	-0.480749767989443
1.12685903528519	-0.89815498784624	-0.448758132569038
2.83297475794144	2.06961177393355	-0.241874998959098
5.63821491220779	-0.980712189231738	-0.414230074939812
-7.87538496038132	-3.60440160230242	0.00961239964041727
-7.23954835912399	-0.0836659361466013	-0.207041719843889
-1.64062872907334	0.132295773471967	-0.141322035169854
2.05883535364456	-0.184791832123622	-0.470008499936019
-1.80278721830063	0.634356127227918	-0.206578669327721
-2.45530954381638	1.62148545786299	-0.127927495011442
-1.15518251439743	0.147312508072034	-0.242156710639704
4.25326808908768	-1.33914495900713	-0.591301717539807
3.34917983034439	-2.28837062314592	-0.591301717539807
3.90435346582718	0.680170641388074	0.447783556875722
3.64764794328995	0.694979773010389	-0.367071289704271
-5.16797557851486	-2.32474161580644	-0.0525353595558943
3.2614761255104	0.132223055805341	0.466891898467607
-4.21726242086106	-2.08845843270861	0.0157366766415311
2.58856162050552	-1.45765866235338	-0.439097507784556
-6.66816631337815	1.05489646002211	1.27691399024669
-1.46908489247971	0.62163250252165	-0.0951790382945847
-8.03937784215622	1.22658465906538	-0.285017263924897
-1.36989143869095	-0.0472784329994761	-0.2257405649749
-8.0911633112114	-3.67418981984697	-0.105814625735822
0.515068765671919	2.22302983805098	-0.0562757681690341
5.38139804819412	-2.09148467973314	-0.243983889037071
2.36987194040603	1.22665558859266	-0.125711099646343
-6.74651351949387	-1.28014494374834	-0.450026188978187
-5.24414554616623	-2.47079516843401	-0.13875137581569
4.52616580942459	-0.0652864564999186	0.498905872714409
4.18754872301407	-0.876083864723071	-0.257353232614217
2.63004359224624	1.64573274656691	-0.153020155174898
-7.17499080678635	-4.10117579892717	-0.441064281167739
6.14639505365677	0.878085718597547	-0.243136839987766
-0.877044115273287	-0.105361311589106	0.0844777200080632
-6.18105760595017	-1.92006172135912	-0.283737065572821
-6.0601197817009	-2.83855964139543	-0.353102586934651
5.32349046686477	0.278935656990186	-0.0753245323555687
-7.26474348088913	-0.984118713889941	-0.35793777027147
2.16196140268631	0.44489841267027	-0.413921960184007
2.69824251154251	-2.50896288350664	-0.460506442085086
-6.3391520120781	-1.081182136093	0.387939242219069
3.7818036935646	-1.12013657287203	-0.486491451637929
-0.238090846745302	1.66954062982954	0.710372346234464
-7.08633962651901	1.18220423265852	1.19360157691633
5.20429643610306	0.92594169184126	0.0927143014265414
-5.92434373876267	1.15490673586287	-0.0223573956318647
3.40699490526504	-2.55250240758501	-0.355912407331691
-6.11730781575852	-3.85774065450273	-0.249008279939468
-5.79918685933762	0.639999256576673	1.67040231029169
2.23154899099655	-0.5770828564509	-0.282879085455568
5.39492782572098	-0.0220730741365992	-0.29947148007781
-3.56741300603562	-1.12878341868959	-0.0429746592111499
2.2428130767662	-1.29477681115709	-0.469813823940367
3.18230947473831	-0.873305274997576	-0.436898172059564
-6.60411230107956	1.22888074919142	2.22265625453664
2.99691471079178	1.36266122862257	-0.0223812902274053
0.51101387658901	2.81627462908186	0.453474954567621
1.61777671793289	-1.97037781671129	-0.396009484875881
5.82748254755325	-2.26321150258623	0.166625712332579
2.93159564951248	-1.72376038030229	0.119316813071201
4.84989198664017	0.35050635143675	-0.300082077499415
-2.16398015996628	0.864801035370008	-0.207083143161074
4.54031642893143	0.597572730030195	-0.147614742448186
4.51470836618728	-2.66492845014177	0.254312328663592
-8.70789972325974	-2.38463236287676	0.778646020755921
5.02602561930008	-0.865083589111193	-0.0505529733693661
-4.98607269307785	-2.61916853383623	-0.152536515702505
1.48001941660232	0.485699699367658	-0.0764591328088616
6.56474145868606	-1.69631208375536	-0.131689780827639
-5.46131673833542	1.2089470486299	0.82320547705674
4.08823236444778	3.80417965456404	0.168110685057664
-1.76184621831589	0.183628783668653	-0.135159312755143
-7.89163366338425	2.70882295175947	0.506800380037766
-7.82198968908005	1.34193526312269	-0.475609637228698
3.36796792963333	-0.317775412355288	-0.405465583382675
-8.47063985845261	-3.56466986135088	-0.387003144535617
5.62988265970535	0.743883834327833	0.343838048103291
1.43911644438095	0.524687157119886	0.00826817178826481
-6.40252223989182	-3.49757148221575	-0.0915318827807656
5.05194982508011	-2.68271948293291	-0.210834544181294
-2.08095112821274	0.481058881725446	-0.258380374153862
2.25165256479568	1.92129586740889	-0.420171354297977
-5.97716012975388	-3.06468702748857	0.0667659111559996
3.63365682581253	3.2978517870561	-0.135638232281437
5.60866817453689	0.480085001434461	-0.310271821823946
-7.74717012426071	-1.68614090875231	-0.487023923299473
2.7340069673378	2.09645722910322	0.162243662311775
-1.04492095491104	1.6326199631349	0.255894445535862
-6.19739261647873	-3.54203702405535	-0.068767080075445
-6.29574838658981	-1.16555322602831	-0.0498937464643821
3.1040385625679	1.86772154375471	0.150730640701796
-6.26172510167771	-1.25416852429949	-0.355073464296551
5.21822961786575	1.91667221590437	-0.0433443194433028
1.51378509023971	-1.34560097650133	-0.450264288046174
-7.07813135167771	-2.65061093762957	-0.39403974649655
-0.711089406220247	-1.20281179145418	-0.591301717539807
1.97961267450638	-2.26770807698809	0.217519556781712
4.44566186884231	-1.78079356149279	0.0237711357640386
3.16353758791275	-0.681926592145785	-0.179795017111172
6.7212580106575	-1.3615389008864	-0.0615740550103238
4.0348189733345	1.00409923597731	0.0876839062042832
1.45017620542831	-1.67573119596086	-0.446043704464753
-5.91932312032395	-4.16393114522539	0.050398048671732
3.29858693102188	0.365869090999738	-0.233266145727574
-4.03396669408493	-2.79566289380632	0.00484769335235704
-7.4285165407341	-4.26045085385881	-0.183905768121542
1.62012621382065	3.14436505838789	0.571348326408332
1.0067525170166	-0.408820464168414	-0.14750793498474
-6.60310712835007	-2.62872077420793	-0.591301717539807
-3.04924455663376	2.38153408571638	0.106536971470039
7.11207374552078	-0.688095106635913	-0.337971413378022
6.29650291422195	-1.27914108232103	-0.356677816991664
0.199665445776652	3.77623556658186	1.32210133362813
-7.02152172109299	-2.26922012761675	-0.402188040389928
4.55115064600296	-0.62895999744974	-0.591301717539807
3.93749412515945	-1.54021729425035	-0.472032501321093
-5.88554302236252	-1.59054388002001	0.0254802481091511
2.96112832048721	-0.81063456729494	-0.0992603232851971
-8.5455786325615	1.95063351198591	-0.300276984665594
-7.60647169133835	2.29255627199568	0.802893664037012
2.18338271597214	4.91337536379255	1.6345816401523
-3.05822816869431	1.87479208513655	-0.233194810546974
-7.12731519719773	0.765235767807142	1.24393867325445
-4.88813558599167	-1.70667685464464	-0.270247394744939
2.74586876848526	-2.20460702375017	-0.591301717539807
4.16564282396622	2.77127216860212	-0.454007232556563
2.25594374159164	-0.211476496313437	-0.482884920389504
2.04934915521927	-1.54596580461107	-0.591301717539807
3.99069150904007	1.20154677435316	-0.492699261811919
7.23209556558914	-1.63594604924761	-0.0730120136313735
-3.99757257482224	-1.72371424630724	-0.0415392701409562
-6.48359027883225	-1.82671321824633	-0.469604551143187
3.14854964235611	-2.08851040795885	-0.3062329826982
-7.07607236882858	-1.08862604096971	0.81413381408199
-1.66862944146805	1.61344109579481	-0.348392304160797
-5.4552818872612	-1.01319040254198	0.395050508635243
-5.37110868474655	0.161090509142057	0.832832330448583
-7.28703037282639	-3.32001306012712	-0.426362092861983
6.1786383054573	-1.33851016954027	-0.242121449060201
-7.26947084447556	-0.667547806058749	-0.397353582968053
3.94873961427994	1.20263098284163	-0.139394834596365
1.4336261413414	-0.510763003383502	-0.354918349356763
3.2897599599678	0.296330914940015	-0.243891464717379
5.5490282438118	3.01096557184614	-0.144974896762108
-4.82867399236374	-3.87070251897417	0.229700807814921
3.91918119409866	2.55832813784041	-0.000988026316265085
3.48393949487991	0.652228699173108	-0.389695773381312
5.45200380304642	2.93198846384443	-0.231896102725938
-6.6749502756279	-3.11318875745378	-0.366034948238569
-0.535395119396974	2.33961056276716	0.805052643483642
3.52507647493667	1.79050420328535	-0.153395975614737
-2.00874320050888	-0.906357004199847	-0.276982418438378
-4.11032691976242	-1.62137175992571	-0.313742694727183
1.2531200907547	-0.68127037480913	-0.109150931554085
3.76342567423172	1.44928334757246	-0.104999491525813
3.68132432916946	0.0601225952760137	-0.395981753579524
-5.84927145024948	-1.81094612077318	-0.118688282586809
0.922653760703276	4.04385946794905	0.872398978616367
3.10717543581314	0.69491712852873	-0.0790636154425717
4.8828152082283	0.0203042636767782	-0.384174123882521
-6.58618513127976	-0.895730747733935	0.682993552959912
-6.93407884618454	-3.30788876012407	-0.135325992208258
-8.46697774907761	-3.40048576787554	-0.364217504162783
-7.67463174840622	-0.372503518019541	0.437165910601802
-7.71574178716355	1.77113984629072	0.0397664281134423
-8.35603395482712	-2.43327475980364	-0.338959469393619
3.92795261362381	-1.84739233449541	-0.477516573041483
2.33602174738235	-0.502358808074816	-0.0937044907072272
1.60367533186264	-0.417885555778369	-0.44363973002618
-2.64566818257981	1.75103674932875	-0.242724890578263
1.02537867048569	1.80223582788862	-0.162267087388294
-5.64709154149704	-0.837651147399768	-0.374694353502268
-8.09798017522507	-2.38787628606401	0.420176756124101
2.89224347093887	-1.97623540357195	-0.288151824752495
-5.91627899190598	-3.0348057885512	-0.328124264242329
-8.11720720311814	-4.05828262761675	0.0997000992673177
-1.14461782952957	0.608229325260297	-0.271313722245689
3.15789803484268	-2.68798066571794	-0.243000760696083
2.78292545297928	-0.610366686139926	-0.369251209446622
-8.82555166265183	1.49549363657393	-0.266066787205969
4.91580184915848	1.79372571512617	-0.325833798968059
-4.63215127965622	-1.66538371041857	-0.0921968938845099
-8.58250490209275	-3.5350954671248	-0.147617500851577
-7.63682237645798	2.20345591112532	-0.335798677700909
-8.7949339487236	-2.68481685117327	-0.499377266292379
4.39152606943435	-0.275355103318318	-0.313187732429928
2.53973325708694	-1.50301517442308	-0.591301717539807
1.15857061365433	-1.32548607781969	-0.591301717539807
-6.18984428426438	-1.54484487966143	-0.591301717539807
5.19309410074539	-1.95054508641802	-0.417669124212448
-7.93608346959763	-3.95241095021807	-0.204661523915934
-1.47224238893204	0.777642713035718	-0.303244928445144
4.05773886659927	-0.438781737242564	-0.407866575404
1.27208658674545	2.2579679350511	0.273860201315215
-5.25353828450852	0.181815997804777	0.60988314711413
-5.21005168935471	1.21794961496748	0.944894006165172
-1.04559532186203	1.16013430162825	0.178068668442978
-6.7568766214531	-3.31944705442034	-0.413810705632962
-8.17213884374314	3.36077402635969	0.351420138470193
-8.41659513494187	2.87876151606001	-0.291703500489271
2.39700111368484	1.33121775194563	-0.379740181356218
-5.42591300985031	-1.4059587855681	-0.473559774144386
-1.22650817414932	1.11783050104536	-0.293486473607236
-7.85443368932419	1.73052536055006	-0.358213089737955
3.00523313501663	1.14258490606703	-0.224545854423982
0.98759808758087	3.6021263460771	0.788671383574621
-5.72998825093918	0.92353223368086	0.899257522228652
4.89448007562942	-1.04022379115663	-0.225439356032328
4.7694381139595	-0.651601060186251	0.466316174657198
3.52335151651687	-1.55137230352007	-0.274836147496705
-7.31486240407639	-0.0272451181753718	-0.150898589682438
-4.65666643163376	-1.4844557185515	-0.00437257185037682
-4.79913297673874	-2.19477964833818	-0.248927745993456
4.37088903406448	0.087361590112821	-0.591301717539807
2.5431311986763	4.41275452181257	0.201088922206247
-8.04597822210007	-1.84383202985369	0.0297788807223486
1.03009268263168	2.50583766504683	-0.0145404692601868
1.39735015848465	-2.1600579161986	-0.465600845345733
-6.00210968038254	-0.750612511192187	-0.1099715246051
2.04635592916794	4.68843267961897	1.04645549944034
-0.708082232682039	1.41259132429518	-0.00736724983318473
1.8004234693367	4.06947229906477	1.35756692358554
-8.65398279210739	-3.1407022614821	-0.29889289189393
-5.03333059331589	-3.19120670751177	-0.0848997245040864
3.70560821512527	2.06346057459273	0.0441320908665133
-4.87291828176193	-0.0622333277805888	0.38456046758666
4.18132885912247	2.0595660071031	-0.250626228796095
-5.53625598928147	-1.83294178441606	-0.591301717539807
1.61589344957657	3.46783064409651	1.12812067441358
-2.81529489537888	2.16298960253157	-0.214973277389205
-4.69644180318527	-1.3494596619948	-0.591301717539807
4.27922233560867	-0.925027741943225	-0.109881829263015
4.95410665491409	-0.968504323516711	-0.448931472685265
-8.19765249272995	3.16831325098433	-0.122586644521491
2.93600615480728	2.36431335016646	-0.360857998285522
-0.427501831261446	1.43501816793837	0.0662872125137622
-6.12671676656418	-2.06305266812883	-0.109507261647213
-2.48240963002854	0.681695864643232	0.144660124307571
4.70193084696121	0.402723656143323	-0.337738734412621
-5.25712219258957	-2.61588002637468	-0.0903112900418376
1.52734633901901	0.891458020652906	-0.291773026880029
4.96595128992386	-1.3246474404677	0.176134679605564
3.24924644449539	0.701325939144269	-0.591301717539807
6.08451971033401	-0.610381557498797	-0.279135038004334
-7.65174976369553	1.4022470574037	0.052733595812737
3.59418829897232	-0.918793334518298	-0.193152458622908
-6.16788021108322	0.9624619345323	0.673721780026082
3.23525318125076	-2.32269073918901	0.0214716059501136
-0.872855220047762	-0.221876537087112	-0.310792383697782
0.715950544865797	-1.22414417461	-0.271884544735971
-7.84163537999802	-2.49847222760759	0.076448616530406
1.58890267828293	-0.18803603098236	-0.412936708396296
5.83705839136429	0.830923662628309	-0.22848798669097
0.877538409026335	3.29155562921919	0.621156395559024
-6.39235559484177	-2.34393359616838	-0.180816290941356
-4.48745885869675	-0.96630729631029	0.339340042650599
7.1061890981514	-1.87958957151018	0.112630088697589
3.08258780458755	2.37203930422224	0.200321132239955
-4.63914695760422	-3.11630393460832	-0.438301445346962
5.67919477442093	-1.39512087300859	0.123505679461487
-4.33735481282883	-0.865633620773181	-0.591301717539807
4.97304519632644	1.21307323976912	-0.0604014165272087
4.76589092233963	-0.174866369818076	-0.277192261349666
-7.69209638616257	1.26861213251509	-0.11265177628405
2.12910648802109	-0.94995112613283	-0.481603488350052
0.409992132278155	3.94051168962874	1.75079861558443
5.83810647943802	-0.32392476395212	-0.362848377931126
-7.61542430898361	-3.3160271783217	-0.168611404774775
5.74224552133865	1.0184705118791	-0.15998680854651
2.89443835237808	2.71634028955855	0.528593250146097
-7.76280847570114	-4.21127463773332	-0.362319956623751
-4.63716856023483	-1.83732117608629	-0.24197954301855
-0.586607012955477	-0.834042086158618	-0.417756364469728
-2.29012862226181	1.83347533747114	-0.27703231310425
3.34636196115799	0.453066394771711	-0.591301717539807
2.29308363416977	-1.00392343000017	0.122050321109058
2.64369830110855	1.64354644819655	-0.474813823460969
-8.3563696481865	1.54610620542921	0.31760750234713
1.18343379715271	2.39865635439314	0.78736618121164
-7.59369722387009	-2.49191881612383	-0.304522296769544
2.45691236475296	1.55197809740461	-0.431399164844516
-6.6087504961174	1.00003479525007	0.942922608872568
5.07350810983963	2.62472747370161	-0.180755747371638
-7.74400487920456	-3.8570656915053	-0.467316618901721
-4.38795343419724	-2.30152179196916	-0.361478655450317
4.02420171716995	3.3451101641313	-0.0860212634142036
3.96636566141434	3.05297325655378	-0.2786655027033
-2.39460006734543	1.45140384241499	-0.223826844787849
1.26557412365265	-0.199601157461032	-0.443758674449468
2.56884178140945	-0.206116369818076	-0.129774656741518
-0.714292559830477	0.605264649833814	-0.591301717539807
-7.80556264897995	0.920469627823011	0.679869606230565
-7.16797224065476	-3.91910077527605	0.436731347599482
3.71299203852005	-1.19561315969072	-0.151464096008413
-5.62203994771652	-1.80611790612779	-0.466681179753891
3.93341120699234	1.18922506376661	0.468259289624802
0.720619048865507	-1.29967881635271	0.0600142357680748
-4.59186473867111	-0.662053718124255	-0.234922310254652
-8.01020589849167	-2.57415868238054	-0.0541982824526649
5.63527664163894	-0.142823426876887	-0.330547943207578
2.8651948831398	4.89385174318709	0.276677876495686
1.43128725508041	-1.06663830474459	-0.102187728626821
1.39770313719101	-0.756446375404223	-0.310898174737703
2.53651484468765	0.0734909038201726	-0.218555663836501
5.02526124933548	1.34098003908552	-0.057224817288623
-4.2232581712883	-2.09720696405016	-0.229323482293982
-1.39015725633316	-0.510061754737719	-0.464765243677447
-5.16148248693161	-2.10027028516374	-0.459657727297663
4.55378040293045	-0.448509289775714	-0.131289217855147
0.820028927119444	-0.81282897189699	-0.11687802165759
4.25997385004349	0.38212393328108	-0.591301717539807
5.17529329279251	-1.09002245858751	-0.199426146552094
6.16527494409866	-1.72008098558031	-0.403800793714906
4.07637008646316	3.96319387957014	0.130071487909965
3.26526936510391	3.12135337397017	0.380091212357135
4.03464039781875	-0.0955126722200953	-0.591301717539807
-2.45386138936691	1.03878818556227	-0.0849027627252509
5.07355531671829	-0.867990209613665	-0.0682112503727979
1.09315719822235	-0.186415738318785	-0.409806957400769
2.43833908060379	2.82743261858381	0.633373010176576
-6.691301975457	-0.975225283656939	-0.344370789723814
1.2969535849411	-0.117445460413321	-0.0799033564488343
-4.81410852452927	-1.57244957879625	-0.363366922494086
3.55497726419754	-1.84990514710985	-0.155600476133137
-4.40416875859909	-1.94076289132677	-0.449383705582046
-2.55777612706833	2.28129981562056	-0.0307753376622742
-7.19498554250412	0.117366329874174	0.531797723393237
0.486012946756552	3.36779378458418	0.825642447176319
-7.64352623006516	-2.91505600408159	-0.446763442688914
-7.98082414647751	-1.1110500831946	1.29591053233784
-7.66938034078293	-2.87339617208086	0.476478839556625
3.44416674593277	1.57780908152022	-0.44214743463533
-7.76842084905319	2.71545027300276	0.0508797508920134
-5.10209194204025	-2.31229330495439	-0.104308329022166
-4.79188362142258	-3.47147013143144	-0.346786212804614
-2.68704191228562	1.8132166723863	-0.09310601350987
-7.04604688665085	-1.85875476792894	-0.274820877404666
5.46071800211258	3.1680328707353	0.348027905625983
-8.44795671483689	2.3498651842729	0.0468412443787491
-4.65508142491989	-2.94249512151323	-0.427577394701906
5.16147788980789	2.2953967909471	-0.404912654309947
5.18811162927933	-2.59823490575395	-0.272568899170415
2.95499547937698	-0.408463268433436	-0.175855953377302
5.16704257944412	1.57615862890638	-0.470183116317259
-0.7789359428566	-1.10464085534654	-0.358026320468965
-1.09638300916367	2.2901933054582	0.663393316773818
-1.53486875077896	0.543809757675306	-0.501322818446805
4.78982671716995	-0.962968899761065	-0.091405259679794
-5.23603645345383	0.161124483789579	0.825925747765068
-1.01674583932572	0.783213482345716	-0.15768038641519
1.48618694761581	4.25906990572371	0.685343025566668
2.3656946084816	2.63037060305037	-0.0567357522184852
-6.90602127095871	-3.80582071736894	-0.436679355095041
[truncated: 50,905 more rows]
