# Supplementary material for: Longitudinal single cell atlas identifies complex temporal relationship between type I interferon response and COVID-19 severity
Source: Nat Commun. 2024 Jan 18;15:567. doi: 10.1038/s41467-023-44524-0 (PMC10796319; doi:10.1038/s41467-023-44524-0)
Supplement: Supplementary file 12 — Source Data [file 41467_2023_44524_MOESM12_ESM.zip › Source Data/Figure3G_boxrplot_IFN-alpha_source_data.txt]

type	zscore
progressor	-0.458577598787332
progressor	3.57496105063432
progressor	0.15637153605828
progressor	-0.408980876403875
progressor	2.2841299492804
progressor	0.18746818702033
progressor	0.0514086348570999
progressor	1.44796708874454
progressor	1.4990441229054
progressor	-0.733418752815616
non-progressor	0.533493169413319
non-progressor	-0.439868422840832
non-progressor	-0.477374729228565
non-progressor	-0.477374729228565
non-progressor	-0.406223059757718
non-progressor	-0.359340176773052
non-progressor	-0.477374729228565
non-progressor	0.323437407189399
non-progressor	-0.477374729228565
non-progressor	-0.477374729228565
non-progressor	-0.477374729228565
non-progressor	-0.331762010311483
non-progressor	0.680737356950371
non-progressor	-0.415995944338938
non-progressor	-0.419197345566309
non-progressor	-0.419197345566309
non-progressor	-0.419197345566309
non-progressor	-0.246321679288322
non-progressor	-0.417596644952624
non-progressor	-0.230314673151471
non-progressor	-0.419197345566309
non-progressor	-0.230937221412359
non-progressor	-0.27608960549224
non-progressor	-0.733418752815616
non-progressor	-0.392071551446328
non-progressor	-0.733418752815616
non-progressor	0.296055604205692
non-progressor	2.59689209010482
non-progressor	-0.632148405665024
non-progressor	-0.733418752815616
non-progressor	-0.49862635560023
non-progressor	1.50484942942996
non-progressor	-0.733418752815616
non-progressor	-0.49405279772793
non-progressor	-0.577098128768948
non-progressor	0.0244962656681166
non-progressor	-0.601186770867391
