# Supplementary material for: Longitudinal single cell atlas identifies complex temporal relationship between type I interferon response and COVID-19 severity
Source: Nat Commun. 2024 Jan 18;15:567. doi: 10.1038/s41467-023-44524-0 (PMC10796319; doi:10.1038/s41467-023-44524-0)
Supplement: Supplementary file 12 — Source Data [file 41467_2023_44524_MOESM12_ESM.zip › Source Data/Figure3F_scatterplot_MCP-1_source_data.txt]

ISG.scale	MCP-1.scale
-0.942834580780616	-1.40156756773672
-0.987518134406575	-0.858135483419786
-0.823111443475989	-0.501303240197749
1.07576918609883	1.28549996684934
-1.25608415242341	-0.509195007987556
1.03278856630796	2.83926322626548
-1.17779573032751	0.148926895786987
0.609028305791831	0.653239245292117
0.428498402019829	-0.704033025013816
-0.738789295450811	-0.628025993643443
0.170882179464226	2.36369973097469
-0.761331673289344	0.23119255894197
-1.34200211349262	-1.2266490393096
-0.825050894672167	-0.564230390583465
-0.13106737940985	1.7142184415749
0.516906470282849	2.10527845525416
0.189742913363411	0.131154305923406
0.16844225286469	-0.303899678371523
-1.24022524545177	-0.826871675341089
-1.02851534176401	0.720146032621148
1.94413854634604	0.0504378998423352
1.02845295205508	-0.0381052427125558
-0.0400972047565608	-0.62389862447912
-1.23660234442748	-0.657907240596794
0.348119823763141	-0.346195131920598
2.29009002711487	-0.308363061919871
0.296502292416096	-0.694531904108135
-0.408050510451373	-1.16783524794701
-0.291044141506428	-0.311985281388026
-0.795249800160484	-0.764360246077561
0.99228801357732	0.556944922139292
0.433328793994841	0.22812788819681
-1.07622486753981	-1.03481929969977
-1.24370473626936	-1.10283653193512
0.911266741171978	1.52769973960473
0.234852195212857	-0.36913585521891
-0.978852815397774	-0.515433274849378
0.863918883220245	-0.378191403889297
1.11017529242185	0.00998978244794162
0.486672970678449	-1.26261665736372
0.0920294336146224	0.254573494596936
0.737019959813456	-0.182129212717266
-0.0409815000360788	-0.519248711955809
2.36574508119231	0.325959307022916
1.07117627753364	-0.493192890379073
0.820123110786852	-0.522461073467689
0.639373027527419	-0.407351451049019
-0.842365739962263	-0.119131233452069
-1.09143935549456	-0.749467956994382
1.29423065945864	0.668895349983436
-1.31072965376842	1.356409476935
0.239863035626247	1.15827917311812
0.17246336137553	2.07489663749252
-0.57422229828881	-0.250792754755035
-1.16230927584298	-0.681597648017695
-0.636585569321779	-0.16785205035281
-0.421771997598985	-0.620973494506876
0.0207027170023908	-1.40156756773672
-0.088504633376386	-1.34910878113114
0.584047967564842	0.169088984144882
-0.978988474949911	-0.79319176698707
-1.06380657666974	-0.759283506069637
0.749109693711169	-1.01342510614535
-0.662347425256804	0.164853465166492
-1.15099345513293	1.29798556316486
1.67873428905354	1.33767473321408
0.631692287898411	-0.323440380815453
1.314632702729	2.42413714619292
0.0881591528404659	0.609540605700044
-1.19234107451936	-0.789200657669763
1.23716493182596	0.206262126140436
0.420166601229371	-0.468695711248125
1.00044198495366	0.596274616286521
1.29426455671083	-0.583975505134939
-1.12859485754986	-1.0908963728481
-1.26464779087182	-1.06157849391456
0.419536208770861	0.511011459464932
0.974556373643465	1.64614873867328
-1.06213060411143	0.13914424632499
0.188633348579967	0.447158992590165
0.526139882533288	2.52526325454856
-1.17488035991766	-0.95940237879307
-0.866512086274211	-0.0712856506241356
