# Supplementary material for: Longitudinal single cell atlas identifies complex temporal relationship between type I interferon response and COVID-19 severity
Source: Nat Commun. 2024 Jan 18;15:567. doi: 10.1038/s41467-023-44524-0 (PMC10796319; doi:10.1038/s41467-023-44524-0)
Supplement: Supplementary file 12 — Source Data [file 41467_2023_44524_MOESM12_ESM.zip › Source Data/Figure2A_upper_heatmap_source_data.txt]

progression1	progression2	progression3	progression4	nonprogression_early_1	nonprogression_early_2	nonprogression_early_3	nonprogression_early_4	nonprogression_early_5	nonprogression_early_6	nonprogression_early_7	nonprogression_early_8	nonprogression_early_9	nonprogression_early_10	nonprogression_early_11	nonprogression_early_12	nonprogression_early_13
IFITM1	1.07209181855341	1.23991597845464	-0.443600058247623	1.03257348967538	0.468015647338934	-0.574422410520611	-1.23172373709628	-1.17290041693185	-0.762764138775384	-0.762286435066511	-0.913874904125365	0.494689529834771	-1.18258185423265	-0.548197946658355	0.619114786869171	0.728965899677415	1.9369847512509
SP100	0.776097642736991	1.2110238346846	0.440508106238128	0.741948776473308	1.56342143018878	0.486694961046982	-1.21814581360584	-1.34763711975993	0.143866703127023	0.220590724852585	-1.20716964572077	-0.301332493149162	-1.92445782217046	-0.672304098346973	0.231696680187116	-0.284117538756931	1.13931567197457
RSAD2	1.06498538823665	1.80562853848895	0.396189841185717	0.689553763720194	1.18710965112379	-0.222267206217499	-1.12506064916236	-1.1153352414225	0.028019701585956	-0.291070261983212	-1.14871243415398	-0.344304638837119	-1.14335930872678	-0.72298461627857	0.00475096684524897	-0.798901989674408	1.73575849526992
STAT1	0.795104184467701	1.16165182105129	0.470421977647047	0.385984343488384	0.894864517751539	-0.0846732851670076	-1.12793010512351	-1.15747380381078	0.863525008795116	0.344425559846095	-1.40149510395646	-0.667547479597111	-1.56304541474632	-0.814264450145749	0.216770523307088	-0.249840875958688	1.93352258215137
MX2	0.751399071315568	1.20131289011353	0.312958901154581	0.732614581605568	1.37751578910858	-0.356202308182427	-1.11318265801618	-1.35057534241352	0.583353647884556	-0.482500330805189	-1.42545822243464	-0.13624976674325	-1.55776136644686	-0.71186870688997	0.383520851567731	0.202095390513148	1.58902757866878
STAT2	0.56597069046336	1.08332421306225	0.515924514676834	0.826770063214301	1.66669862697951	0.142505414920364	-1.18462316460873	-0.995218894541505	0.367333125255357	-0.147661668962182	-1.1605099017153	-0.819102476458344	-1.2132966596975	-0.594379361978984	-0.25364425701003	-0.738014075471829	1.93792381187243
MX1	0.416806647730729	1.28761945538365	0.708156196108957	1.14596788192431	1.16963378152751	-0.180066487234928	-1.13617136520334	-1.63284828914707	0.59413120193725	-0.049489346940491	-1.38405630062966	0.336751646813527	-1.70418359209315	-0.494561182330799	0.373513126566282	-0.491319241154264	1.0401158667415
IFI6	0.973606936644033	1.28476105769064	0.129600417169844	0.758271651690861	1.26293788049136	-0.219612395048609	-1.30837208344733	-1.27536115360077	-0.464463511682957	-0.152647498723238	-1.40621647891227	-0.247389007807448	-1.4848979801541	-0.512462663049097	0.479882020607802	0.60578108570475	1.57658172242653
ISG15	1.53812614847756	1.46713220836621	0.0437256418500826	0.907611068785703	0.756017466826149	-0.25445827422567	-1.15571145242506	-1.31823031786297	-0.285180297461838	-0.217165442888499	-1.30577433067633	0.0522317664023595	-1.38960924965605	-0.427701863623033	0.393365902187006	-0.433356786878848	1.62897781280322
IFI35	1.29423461862944	1.58790266230859	0.485347301668943	0.718845437836638	1.1773324792722	-0.374781354312302	-1.01327930517901	-1.14677083263506	-0.480693485975361	-0.490559773873491	-1.13148196163261	-0.51162328748891	-1.18285210803572	-0.457504729380457	0.0636648295549439	-0.384138920796902	1.84635843003908
HLA-A	0.904581895662824	1.35142370793824	0.430798141360297	0.654143409401229	1.29746188517029	0.474034762134676	-0.479600471064733	-0.706371989989847	-0.649139412298217	-0.260253189571916	-0.476369783210793	-2.30216579181137	-1.78197458032051	0.0487778381840001	0.365871414341996	0.299776027759083	0.829006136314751
IFIT1	0.934328021302556	1.80335322002382	0.476166660276247	0.576481664361134	1.30149846168242	-0.454022029326106	-1.00924851138485	-1.0273463480382	0.0849248254545191	-0.297891335611796	-1.05116501846695	-0.327742725621404	-1.03895987875527	-0.739514469330408	-0.226276370247803	-0.891639314189087	1.88705314787118
IFIT3	1.35828212254691	1.26061530621232	0.158611654928653	0.523606291851864	0.768097408993457	-0.402110889826963	-1.0471754532732	-1.19386653752253	0.0093395547227967	-0.272153217798409	-1.1163160733922	-0.15316260058133	-1.13711231508579	-0.778891460515711	0.0916081612553061	-0.42707803939237	2.3577060868772
IFIT2	1.6143916535761	1.46419122414955	-0.00599525985790236	0.358695459101894	0.878528691059075	-0.334571751393739	-1.11063953206798	-1.26949453764865	-0.361791881198982	-0.774083152886072	-1.28577427150593	-0.444644554797747	-1.09821652874523	0.10243896856841	0.352142883332532	0.0525840242691051	1.86223856604558
OASL	1.08360267704836	1.41564859818449	0.232245505819803	0.702756619532283	0.166525376297914	-0.476836882048374	-1.24470597647991	-1.09845244332445	-0.924296133358411	-0.645021086273903	-0.678304851253089	-0.00827297802695519	-1.21697854300538	-0.56463161963687	1.01665507421447	0.0736059258159989	2.16646073649403
BST2	0.589012154304295	1.30054154914404	0.0259945731553957	0.990287343241599	1.42947028644376	-0.415504067406582	-0.961510084252817	-0.838407854407639	-0.61293586918154	-0.083348665148958	-1.03708690049045	-0.292809641358846	-1.22246451717368	-0.427260187626816	0.711876711695029	-1.16740837858054	2.01155354764374
ISG20	1.32721612696765	0.946554088631603	-0.0277047249030925	0.879603276097257	1.04214534955988	-0.542242001563249	-1.12836778638885	-0.881962070454511	-0.52166181435661	-0.298078624348842	-1.32309612449628	-0.217299394039304	-1.75303521817927	-0.516187276681276	0.740278102140099	0.634250476391264	1.63958761562354
OAS1	1.1394874513637	1.44745450446385	0.688875230282692	0.69396193465394	1.20879473767989	-0.0305961780367588	-0.944500114052064	-1.25647424117778	0.184700472554801	-0.407395758947688	-1.13654147479108	-0.176869359690864	-1.18398194225796	-0.521187213345218	-0.154790454283074	-1.25804255707284	1.70710496265646
OAS2	0.485694112642484	1.58261354175779	0.742316895284258	0.704711455508019	1.29620879539319	-0.00452490133570727	-1.06835265188368	-1.05505833285404	0.731711875694145	0.054609687002834	-1.26004192451644	-0.559794275877776	-1.28852524756492	-0.748600914435519	0.0346534008008912	-1.1567836079682	1.50916209235267
OAS3	0.648791634367125	1.05895689134981	0.0770131619431242	0.795497314449391	1.65974013811554	0.0863138653035364	-1.04285280911313	-1.30243999674365	0.234729371668527	-0.39584536468458	-1.25711869042758	-0.420606830462605	-1.2579008188589	-0.833977753032501	0.173278242275507	-0.211359275532356	1.98778091938275
IRF7	1.31003352780735	1.21499498902285	0.165478515235873	0.890213668408716	1.18060523447419	-0.134669357983018	-1.05561587966899	-1.10171340201326	0.294117072776907	-0.662172320545247	-1.30266432602689	0.0722539601533471	-1.38586332768032	-0.649075279676471	0.386118926352478	-0.881243207254487	1.65920120661696
XAF1	1.18354874363793	1.13230563768195	0.701688820375707	0.616145719146321	1.48243130204737	-0.0276368975981748	-1.3324890237833	-1.1758684494643	0.352508005795162	0.337012569204318	-1.51841790847939	-0.0523724917583307	-1.67683967019001	-0.306291699677714	0.267312148396786	-0.876151903327202	0.893115097992875
