# Supplementary material for: Longitudinal single cell atlas identifies complex temporal relationship between type I interferon response and COVID-19 severity
Source: Nat Commun. 2024 Jan 18;15:567. doi: 10.1038/s41467-023-44524-0 (PMC10796319; doi:10.1038/s41467-023-44524-0)
Supplement: Supplementary file 12 — Source Data [file 41467_2023_44524_MOESM12_ESM.zip › Source Data/Figure4I_boxplot_source_data.txt]

type	days	gene
Mild1_nonpro	Day1-4	1.5664227179915
Mild1_nonpro	Day1-4	0.784118535315718
Mild1_nonpro	Day1-4	1.28196225171609
Mild1_nonpro	Day1-4	0.866854749108673
Mild1_nonpro	Day1-4	2.42573544020931
Mild1_nonpro	Day1-4	0.868823647506415
Mild1_nonpro	Day1-4	0.286919350541571
Mild1_nonpro	Day1-4	0.445272955301774
Mild1_nonpro	Day1-4	-0.476696382721452
Mild1_nonpro	Day1-4	-0.0231797365480116
Mild1_nonpro	Day1-4	1.98542892743973
Mild1_nonpro	Day1-4	1.01662525502982
Mild1_nonpro	Day1-4	-0.386750087746503
Mild1_nonpro	Day5-8	-0.181266189610358
Mild1_nonpro	Day5-8	0.410077511021804
Mild1_nonpro	Day5-8	-0.349158018151552
Mild1_nonpro	Day5-8	-0.91829705965839
Mild1_nonpro	Day5-8	-0.051984408550352
Mild1_nonpro	Day5-8	-0.745525280849059
Mild1_nonpro	Day5-8	-1.03450114812644
Mild1_nonpro	Day5-8	-0.51252579386448
Mild1_nonpro	Day5-8	0.093736156306766
Mild1_nonpro	Day5-8	0.563325847336164
Mild1_nonpro	Day5-8	-0.458933010814351
Mild1_nonpro	Day5-8	1.31343809560766
Mild1_nonpro	Day5-8	1.49250347067393
Mild1_nonpro	Day5-8	0.864445979815173
Mild1_nonpro	Day5-8	0.251500004672061
Mild1_nonpro	Day5-8	0.683946407796516
Mild1_nonpro	Day5-8	-0.432559613225058
Mild1_nonpro	Day5-8	1.20388478740623
Mild1_nonpro	Day5-8	-0.750484971284065
Mild1_nonpro	Day5-8	0.910610571443456
Mild1_nonpro	Day9-14	-0.982474934736907
Mild1_nonpro	Day9-14	1.1011353560925
Mild1_nonpro	Day9-14	-0.691500268526233
Mild1_nonpro	Day9-14	0.259466642047103
Mild1_nonpro	Day9-14	-0.78682861976913
Mild1_nonpro	Day9-14	-0.794673759120768
Mild1_nonpro	Day9-14	-0.98608177642111
Mild1_nonpro	Day9-14	-0.898712096445454
Mild1_nonpro	Day9-14	-1.06518132962379
Mild1_nonpro	Day9-14	-0.913119005873894
Mild1_nonpro	Day9-14	-0.810968675991845
Mild1_nonpro	Day9-14	-0.680857758652438
Mild1_nonpro	Day9-14	-0.792395992635175
Mild1_nonpro	Day9-14	-0.882248845896625
Mild1_nonpro	Day9-14	0.12932408136298
Mild1_nonpro	Day9-14	-0.443914084570744
Mild1_nonpro	Day9-14	0.343745615461799
Mild1_nonpro	Day9-14	-0.931859889640455
Mild1_nonpro	>Day14	-0.674450368074675
Mild1_nonpro	>Day14	-0.997299129238469
Mild1_nonpro	>Day14	-1.00869097928246
Mild1_nonpro	>Day14	-0.87407118101297
Mild1_nonpro	>Day14	-0.517021664773517
Mild1_nonpro	>Day14	-0.905654055565937
Mild1_nonpro	>Day14	-1.00373500968281
Mild1_nonpro	>Day14	-0.865880105739074
Mild1_nonpro	>Day14	-0.812333235784079
Mild1_nonpro	>Day14	-0.808892502064315
Mild1_nonpro	>Day14	-0.929876674494495
Mild1_nonpro	>Day14	-0.807158674625328
Mild2_nonpro	Day1-4	1.58876686790189
Mild2_nonpro	Day1-4	0.916269240969123
Mild2_nonpro	Day1-4	0.709593252448302
Mild2_nonpro	Day1-4	-0.745159610632124
Mild2_nonpro	Day1-4	-0.149222736022917
Mild2_nonpro	Day1-4	1.59064838191269
Mild2_nonpro	Day5-8	-0.698660611341958
Mild2_nonpro	Day5-8	-0.897760190938022
Mild2_nonpro	Day5-8	1.04042893134805
Mild2_nonpro	Day5-8	0.947655745392863
Mild2_nonpro	Day5-8	0.709653576768116
Mild2_nonpro	Day5-8	1.17746501435813
Mild2_nonpro	Day5-8	1.18667205168213
Mild2_nonpro	Day5-8	-0.953807298556483
Mild2_nonpro	Day5-8	-0.141234008453945
Mild2_nonpro	Day5-8	0.250210562830993
Mild2_nonpro	Day5-8	1.17729322944888
Mild2_nonpro	Day5-8	-0.948796350312395
Mild2_nonpro	Day5-8	1.49295482310641
Mild2_nonpro	Day5-8	1.0269292962196
Mild2_nonpro	Day5-8	0.869769824947322
Mild2_nonpro	Day5-8	0.224360026824817
Mild2_nonpro	Day5-8	1.52092924638418
Mild2_nonpro	Day5-8	1.5004671269173
Mild2_nonpro	Day5-8	1.10351110016452
Mild2_nonpro	Day9-14	0.994959418999907
Mild2_nonpro	Day9-14	-0.975276058641972
Mild2_nonpro	Day9-14	1.41287239483744
Mild2_nonpro	Day9-14	-1.02761927680502
Mild2_nonpro	Day9-14	0.184766897034631
Mild2_nonpro	Day9-14	-1.03228213203751
Mild2_nonpro	Day9-14	0.669550508640395
Mild2_nonpro	Day9-14	1.19120160848317
Mild2_nonpro	Day9-14	-0.995331092774025
Mild2_nonpro	Day9-14	-0.484701037359244
Mild2_nonpro	Day9-14	-0.48204460105147
Mild2_nonpro	Day9-14	-0.842168426390033
Mild2_nonpro	Day9-14	-0.147821081029822
Mild2_nonpro	Day9-14	0.178668895157682
Mild2_nonpro	Day9-14	-1.12340028381647
Mild2_nonpro	Day9-14	0.709207235948479
Mild2_nonpro	Day9-14	-0.677404941179838
Mild2_nonpro	Day9-14	-0.808685414494847
Mild2_nonpro	Day9-14	-0.815207045914112
Mild2_nonpro	Day9-14	-0.894288449323688
Mild2_nonpro	Day9-14	-0.860469225249537
Mild2_nonpro	>Day14	-0.717482406518561
Mild2_nonpro	>Day14	-1.02780147150341
Mild2_nonpro	>Day14	-1.01150029131456
Mild2_nonpro	>Day14	-0.76116314611303
Mild2_nonpro	>Day14	-0.757609733435173
Mild2_nonpro	>Day14	-0.85032946810862
Mild2_nonpro	>Day14	-0.654635575877509
Mild2_nonpro	>Day14	-0.751631346494585
Mild2_nonpro	>Day14	-0.709567623553548
Mild2_nonpro	>Day14	-0.841965793380334
Moderate_nonpro	Day1-4	1.50894473078864
Moderate_nonpro	Day1-4	0.191122107691859
Moderate_nonpro	Day5-8	1.45237471483779
Moderate_nonpro	Day5-8	1.12867384434004
Moderate_nonpro	Day5-8	-0.548538413018126
Moderate_nonpro	Day5-8	0.966538710323647
Moderate_nonpro	Day9-14	-0.470129519071906
Moderate_nonpro	Day9-14	-0.72368071459406
Moderate_nonpro	Day9-14	-0.415234917642094
Moderate_nonpro	Day9-14	1.32595014679797
Moderate_nonpro	Day9-14	1.86511552427558
Moderate_nonpro	Day9-14	-0.666527659813086
Moderate_nonpro	Day9-14	-0.409853133307855
Moderate_nonpro	Day9-14	-0.803619186444601
Moderate_nonpro	Day9-14	0.341830586121971
Moderate_nonpro	>Day14	-0.949746351508055
Moderate_nonpro	>Day14	-0.914929968194761
Moderate_nonpro	>Day14	-0.8681681730314
Moderate_nonpro	>Day14	-0.787965587357743
Moderate_nonpro	>Day14	-0.758062200141592
Moderate_nonpro	>Day14	-0.814052747737109
Severe	Day5-8	-0.496817107792584
Severe	Day5-8	0.975085818955118
Severe	Day5-8	0.0284259886407177
Severe	Day5-8	-0.214875095800283
Severe	Day9-14	-0.725612864149023
Severe	Day9-14	-0.727182857873125
Severe	Day9-14	0.97269720458947
Severe	Day9-14	1.98976208679137
Severe	Day9-14	-0.756873300203115
Severe	Day9-14	0.265973386152601
Severe	Day9-14	-0.50001036070926
Severe	>Day14	-0.965649268626051
Severe	>Day14	-0.825106913287378
Critical	Day5-8	0.360068682125621
Critical	Day5-8	-0.774928011251938
Critical	Day5-8	-0.650025089729677
Critical	Day5-8	-0.00436151903473896
Critical	Day5-8	0.227266548874968
Critical	Day9-14	-0.797059558998849
Critical	Day9-14	-0.114643766797206
Critical	Day9-14	-0.0145539451832153
Critical	Day9-14	-1.0665412472747
Critical	Day9-14	1.16344402598726
Critical	Day9-14	-1.08003887567269
Critical	Day9-14	-0.216024185127991
Critical	Day9-14	-0.833340387815877
Critical	Day9-14	-1.0269903612295
Critical	>Day14	-0.991746219955045
Critical	>Day14	-0.762460907342138
Critical	>Day14	-0.594498585507846
Critical	>Day14	-0.924574225406455
Critical	>Day14	-0.997853479339781
Critical	>Day14	-0.94968094112316
Critical	>Day14	-0.805301463274145
Critical	>Day14	-0.773449063310529
Critical	>Day14	-0.959115950305519
Mild1_pro1	Day1-4	1.0547587
Mild1_pro1_next_stage	Day1-4	-0.2779688
Mild1_pro2	Day1-4	2.1333981
Mild1_pro2_next_stage	Day5-8	0.5636064
Mild1_pro3	Day1-4	2.2296351
Mild1_pro3_next_stage	Day5-8	0.4756932
Mild1_pro4	Day1-4	1.5339697
Mild1_pro4_next_stage	Day9-14	-0.7855443
Mild1_pro5	Day5-8	1.2846849
Mild1_pro5_next_stage	Day9-14	0.8317937
Mild1_pro6	Day5-8	1.3889759
Mild1_pro6_next_stage	>Day14	-0.6857945
Mild1_pro7	Day5-8	1.4055051
Mild1_pro7_next_stage	Day9-14	-0.6665277
Mild2_pro1	Day5-8	0.2289196
Mild2_pro1_next_stage	Day9-14	-0.4152349
Mild2_pro2	Day5-8	1.5589588
Mild2_pro3	Day5-8	1.3709712
Mild2_pro3_next_stage	Day9-14	-0.8036192
Mild2_pro4	Day5-8	1.5525233
Mild2_pro4_next_stage	Day5-8	0.9665387
