# Supplementary material for: Longitudinal single cell atlas identifies complex temporal relationship between type I interferon response and COVID-19 severity
Source: Nat Commun. 2024 Jan 18;15:567. doi: 10.1038/s41467-023-44524-0 (PMC10796319; doi:10.1038/s41467-023-44524-0)
Supplement: Supplementary file 12 — Source Data [file 41467_2023_44524_MOESM12_ESM.zip › Source Data/Figure2B_upper_heatmap_source_data.txt]

progression1	progression2	progression3	progression4	nonprogression_early_1	nonprogression_early_2	nonprogression_early_3	nonprogression_early_4	nonprogression_early_5	nonprogression_early_6	nonprogression_early_7	nonprogression_early_8	nonprogression_early_9	nonprogression_early_10	nonprogression_early_11	nonprogression_early_12	nonprogression_early_13 (removed due to only 5 B cells)
OAS3	0.82110466	1.239348225	0.783538726	0.434822418	-0.264467534	-1.314156747	-1.294269438	0.32467344	-0.507989104	-1.130291668	-0.077534119	-1.192537406	-0.58902822	0.474826017	0.086127278	2.205833471	NA
IFITM1	1.292501213	1.145953739	-0.133682063	0.680774622	-0.045113928	-1.326912639	-1.127337188	-0.148649062	-0.11776364	-1.506253426	0.761464013	-1.702045053	-0.380925699	0.74760685	0.552564569	1.30781769	NA
OASL	0.232973181	2.160791032	-0.030978285	0.924146727	-0.654343164	-0.954862139	-0.966593004	0.054733074	-0.347562785	-0.862267116	0.123434358	-0.917348791	-0.66580633	-0.046021619	-0.265573802	2.21527866	NA
ISG15	1.54331836	1.639754416	-0.039055333	0.701143424	0.123067817	-0.973709709	-1.283209513	0.042369302	-0.173079571	-1.275463393	0.210123747	-1.172088242	-0.517093955	0.137448414	-0.691400119	1.727874356	NA
XAF1	1.414125644	0.862092071	0.487187772	0.954451885	0.292946347	-1.534164861	-1.029303722	0.52478098	0.660869267	-1.222087032	0.123640583	-1.615408249	-0.1161865	0.573791239	-1.275933526	0.899198104	NA
IFI35	0.430152188	1.495858545	0.506046995	1.018337331	-0.139589239	-1.304525364	-1.120002364	-0.176833194	0.25213935	-1.090804712	-0.287076241	-1.157443062	-0.691931979	0.848620756	-0.595099217	2.012150209	NA
MX2	0.755529713	1.177598554	0.670247177	0.794578733	-0.334378743	-1.14098396	-1.300530876	-0.085722415	-0.163451972	-1.435297541	0.255237737	-1.486670534	-0.441826646	0.616191081	0.146959216	1.972520475	NA
EGR1	1.21605849	-0.010554738	0.014108144	2.39164297	0.938122834	-0.065529759	1.324240713	-0.033047525	-0.152841374	-1.23765881	-0.893232521	-0.736969374	-0.668919871	-0.217771906	-1.049541883	-0.818105391	NA
RSAD2	1.410617481	1.73086341	-0.01247587	0.309486761	-0.064899925	-0.770420611	-1.343271993	-0.105622498	-0.669353399	-1.057877935	-0.404459408	-1.170003413	-0.656361002	1.215107092	0.008152334	1.580518975	NA
IRF7	1.059274202	1.231326745	0.067964001	1.172405596	-0.029353903	-1.205369629	-0.910177377	-0.049969581	-0.053320412	-1.072213227	0.595595622	-1.242173979	-0.841712293	0.941246125	-1.245386425	1.581864534	NA
BST2	1.113453738	1.562710273	-0.268058292	0.446752602	0.101616272	-1.035147378	-0.76954221	0.247436794	-0.668999939	-1.351716801	0.662736603	-1.331608505	0.023716972	0.674083895	-1.151787979	1.744353954	NA
STAT1	1.013015875	1.564224878	0.63211569	0.993958843	0.228518875	-1.16617841	-1.13645141	0.344980266	0.087392354	-1.166601249	-0.643914724	-1.53188558	-0.53770954	0.247134286	-0.527948884	1.59934873	NA
IFIT3	1.369608334	1.815454376	0.289640196	1.029792559	-0.108029054	-1.040007847	-0.933773662	0.259129011	-0.145364105	-1.078249573	0.036588367	-1.094465268	-0.781993575	-0.104591083	-1.085015129	1.571276454	NA
MX1	0.664685751	1.454264366	0.441394568	1.062135039	-0.410085041	-1.225229354	-1.70630065	0.53571333	0.068020229	-1.391682293	0.462211258	-1.513562414	-0.179127291	0.781645934	-0.116465229	1.072381798	NA
STAT2	1.812320312	0.693000191	0.633768949	0.674413733	0.570774538	-1.086429764	-0.89750929	0.578117611	-0.599157511	-0.995835414	-0.165525861	-0.826014708	-0.285348678	0.179686345	-1.804128748	1.517868294	NA
OAS2	0.473196725	1.497212954	1.487843048	0.557261996	-0.020620073	-1.470970418	-1.066709405	0.920819521	-0.037343599	-1.120074417	0.109634034	-1.283002524	-0.04623321	-0.091695187	-1.165347608	1.256028166	NA
IFIT2	1.687166288	2.149464069	0.113232891	0.591180441	-0.532556713	-0.967514788	-0.769992911	0.591046864	-0.595367871	-0.968872217	-0.335861828	-1.001004258	-0.560375478	0.01972848	-0.739357201	1.319084231	NA
ISG20	1.202730198	1.125176502	0.440693816	0.780353596	-0.272519946	-1.335208488	-1.163483246	0.196161166	-0.380632152	-1.495284202	0.364920633	-1.785374892	-0.175108065	0.908561273	0.339029833	1.249983974	NA
HLA-A	0.887500832	1.144852891	0.186700595	0.305385415	0.645854371	0.567750542	-0.354596701	0.799026436	-0.77381463	-0.528498567	-2.792612818	-1.321146356	0.281524213	-0.183352106	0.355342456	0.780083427	NA
SP100	0.006658161	0.615111742	0.541589923	0.458066901	0.208464838	-1.394050464	-0.348432028	0.887837696	1.401553128	-0.896115493	-0.70291212	-2.119669554	-0.624072747	1.167525499	-0.43628816	1.234732679	NA
OAS1	1.368749198	1.247992958	0.369843776	1.20835456	0.055485268	-0.859708763	-0.964375747	0.450816211	-0.575872164	-1.212985749	0.089116556	-1.211496894	-0.193976196	0.5021493	-1.635499826	1.361407511	NA
IFI6	1.560972435	1.271548283	-0.125710966	0.754458356	-0.033472737	-1.240621468	-1.321114687	-0.288377928	-0.026631671	-1.240998806	0.053343742	-1.207574397	-0.848223611	0.361955613	0.704304203	1.62614364	NA
IFIT1	1.259049847	2.250560908	0.233263155	0.059280921	-0.534392839	-0.949941979	-0.778263761	0.536082142	-0.457747906	-0.947845985	-0.200389506	-0.951342334	-0.517504917	0.024225634	-0.819032594	1.793999215	NA
HLA-F	1.234659142	0.798439088	1.318750947	0.211656182	0.499033449	-0.728340008	-0.193008768	-0.7545332	1.265234773	-0.96301919	-0.384114482	-1.908290265	-0.93200015	0.975506641	-1.066673669	0.626699511	NA
