# Supplementary material for: Longitudinal single cell atlas identifies complex temporal relationship between type I interferon response and COVID-19 severity
Source: Nat Commun. 2024 Jan 18;15:567. doi: 10.1038/s41467-023-44524-0 (PMC10796319; doi:10.1038/s41467-023-44524-0)
Supplement: Supplementary file 12 — Source Data [file 41467_2023_44524_MOESM12_ESM.zip › Source Data/Figure6C_volcano_plot_source_data.txt]

gene	p_val_adj	avg_logFC
IFI6	1e-300	0.586822967367773
IFIT3	1e-300	0.520506445599924
RSAD2	1e-300	0.393037847252846
ISG15	1.26128695532711e-296	0.504492152068974
MX1	5.14043417723305e-290	0.444947459714105
IFI44L	1.30646949605038e-280	0.447223037487314
LY6E	4.19811265123277e-265	0.338232174438572
IFITM1	1.38742109799631e-260	0.28067807571195
OAS1	9.11363329186139e-223	0.352664712489454
PFN1	5.39286072660676e-219	-0.181731062147187
CCL5	3.84479267525841e-215	-0.193730449661061
OASL	7.0268816118894e-215	0.358925946459422
MX2	4.47383074889679e-212	0.362672209942347
CMC1	1.12905122033063e-204	-0.469894229763211
XAF1	3.61816462084624e-190	0.349338229287158
EPSTI1	1.55858304832588e-189	0.319584105965684
ACTB	1.96577824963083e-184	-0.17508572529502
CMPK2	5.24708692067209e-166	0.285386059914793
METRNL	1.67923745710668e-165	0.371098209134859
CD74	1.52112058410897e-162	-0.332932095713796
FGFBP2	1.34545989287993e-160	0.255423939837484
EIF2AK2	5.17818275456434e-154	0.282358464399992
IRF7	8.60772512058635e-153	0.306349479014933
TRIM22	6.93685880645614e-152	0.28503224304908
STAT1	8.20466305238337e-151	0.310967949030631
HERC5	2.12156022111449e-150	0.288663917136013
ISG20	2.27849431257401e-150	0.258830125928584
IFIT2	3.18730179902986e-146	0.35763399626297
CTSW	1.68808565023495e-142	-0.218765534624868
ATP5F1E	1.96291804844905e-136	-0.193565277957526
PARP9	1.69847505328782e-135	0.270165135425562
CD5	7.36520286268328e-135	0.278108784212343
CD8B	1.91317017419703e-134	-0.310215134885257
PLSCR1	7.04200749075444e-133	0.283144712489882
TMEM123	5.63681082607309e-130	0.24504659945776
B2M	1.4643443242924e-129	0.0780801219528087
ARPC1B	4.20897766931672e-129	-0.214719700529437
GZMK	8.95434510145035e-128	-0.496365661749548
GZMA	6.14425811465052e-126	-0.188710692266502
GNLY	3.80219489031544e-122	0.154720027003589
SPOCK2	3.66002900651063e-118	0.243108864132814
MALAT1	4.94693345254886e-118	0.110709593616642
ZBP1	6.11304644525255e-118	0.246475151450611
KLRC2	4.18898991897653e-110	-0.385767047655408
OAS2	8.37134726983356e-109	0.248502714097073
SYTL3	2.43142647029172e-99	0.290404888670266
IL32	5.71501235892359e-97	-0.123523930613854
TYMP	2.90119649646473e-96	0.23530834342051
HLA-DRA	2.00361774284923e-95	-0.340818282316537
HCST	2.13867767947747e-94	-0.144825033164166
HLA-A	5.68939845306937e-94	0.106393116185583
LIME1	4.13957899822465e-93	-0.231277102602625
HLA-DRB1	4.13957899822465e-93	-0.264846223155469
BST2	1.3076605375423e-92	0.255380851373214
SMCHD1	4.49975595309203e-92	0.189784827327821
GZMB	3.61288701397936e-88	0.199613985286208
CX3CR1	1.74074644725928e-87	0.302799304453231
HLA-E	2.3749034299228e-87	0.101231539657583
SP100	7.08000460004617e-87	0.195074955349462
RORA	7.33193063964118e-87	0.20254556556065
LINC02446	6.1374162639385e-86	-0.291491821403299
HLA-C	2.05788334375626e-85	0.0938097045995221
SAMD9L	2.22047860773178e-84	0.228933840211949
KLRK1	3.69295692551073e-84	-0.180725554758525
TNFRSF1B	1.31162897435707e-83	0.195351286065545
DDX60L	3.12907327584462e-83	0.20260624651232
PARP12	9.63997536340673e-83	0.197160421934976
SAMD9	6.05270717810582e-82	0.220819406788815
CLIC1	1.25189222791292e-81	-0.15274212270968
RAC2	1.11239485272688e-80	-0.135322222568844
COTL1	1.8958914512539e-80	-0.340701356671645
HLA-B	3.97469254152322e-79	0.108595292433464
ITGB1	9.76443986925412e-78	0.179621399185995
LCK	3.55549870663394e-77	-0.172196371218258
ADAR	1.88358638346074e-74	0.173539090633698
MYL6	2.20667204000648e-73	-0.12736279722564
CD7	1.23769391025157e-72	-0.186353263915924
PRSS23	8.07153789768187e-72	0.183575208978463
RHOC	1.1044291121263e-71	-0.231506455188464
IFI35	2.19208459066386e-69	0.19392051807772
MT2A	3.62776810435275e-67	0.222639757063859
ACTG1	6.60840645486645e-67	-0.122764007518332
IRF9	8.47654799013221e-67	0.177187057894442
SPON2	1.55777697293706e-64	0.210755840624906
PRF1	3.38815296368669e-64	0.207192508982303
PATL2	3.52524945900106e-64	0.185165094985073
ARL4C	1.39981682681155e-63	0.129041507682737
CNN2	4.25751399827229e-61	-0.200948499284721
KLF3	9.80127577884214e-60	0.158643834547663
CD63	5.17442739383522e-59	-0.188965070420442
CD6	1.07636985717512e-58	0.171762996265431
KLRC4	6.94638187795859e-58	-0.193265829239187
IL7R	1.91297730475901e-57	0.2113074822561
FTH1	2.97518531266429e-57	0.218212297571852
IFI16	1.16821774241418e-56	0.173370626090583
CORO1A	1.91752846584749e-56	-0.11581043117084
FOSL2	5.78664690836798e-56	0.191594993579671
AUTS2	1.93896502409642e-55	0.198229079846082
TCF7	3.61265538381909e-54	-0.205793041616493
ZEB2	8.90778110619682e-54	0.142911322004045
SYTL2	1.29868003935228e-53	0.158211844630454
SH2D2A	1.29868003935228e-53	0.166300094400024
HSH2D	2.15109592380231e-53	0.147277067702227
TNFAIP3	4.67258710996704e-52	0.215310246391258
BHLHE40	6.12980980698525e-52	0.168749509559038
N4BP1	6.90144438602652e-52	0.150857231809393
ITK	7.43602262457805e-51	0.154228032525598
ASCL2	1.0488683322921e-50	0.15999606446712
PPP1CA	1.06323356552609e-50	-0.133859416850522
PTGDS	1.89362927937308e-50	0.236568402183853
RBM38	8.97245890953377e-50	0.211489743688192
CLEC2D	1.11765282209994e-49	0.150097626436392
TBX21	1.33999225614103e-48	0.13529316155804
GBP1	2.29260517341893e-48	0.16351718312282
CHST12	4.65223841210509e-48	0.155328528942513
HOPX	1.73293286500382e-47	-0.201525324035337
CHD1	1.20666615891514e-46	0.162830244356706
CYTH1	1.55521739473358e-46	0.123038860814437
CD3D	4.12953405273612e-46	-0.109895276546658
ZNFX1	5.46987165170592e-46	0.142218956749658
ANXA6	1.11021417968779e-45	-0.123699440546551
TGFBR3	8.2644220506071e-45	0.131429428533806
PPM1K	4.19797361124917e-44	0.152609019279759
GSTP1	5.43907069553753e-43	-0.132231826806179
RNF213	1.03681666336916e-42	0.119859527653285
ZNF683	2.32036900874057e-42	0.149578858812225
PTPN6	6.88356280438331e-42	-0.157202429204056
H3F3A	1.22887337972538e-40	-0.109288446486721
KLRD1	1.99263052326315e-40	-0.117750865005673
RNF125	2.20800552538142e-40	0.153119636974979
EEF1A1	4.60404134396214e-40	-0.0485835222357363
NIN	7.22537327397633e-40	-0.160333466120115
SLC2A3	1.20570203400077e-39	0.153686381827417
SP110	1.38545975082175e-39	0.153620425568624
EZR	5.49158762867853e-39	0.13728526484025
AOAH	5.66576902118217e-39	-0.168521538441692
CFL1	8.12938768563838e-39	-0.0796705738994992
DENND2D	3.66814428180244e-38	-0.145810463778843
PHF11	3.81483093883129e-38	0.139262041605441
SERF2	4.08710018720299e-38	-0.0852242645572736
S1PR1	4.67175083067371e-38	0.130692183351536
CKLF	1.85118969776989e-37	-0.151794102407581
SH3BP1	2.11449889351586e-37	-0.141449691937177
PYCARD	2.14373023550053e-37	-0.154876962406765
PARP10	3.12191801666037e-37	0.138695714592175
TOB1	5.07055008411068e-37	0.133809646695708
FCGR3A	7.37986352792711e-37	-0.166123153530546
VPS37B	9.74343821350022e-37	0.148591534866237
EML4	1.12076881230469e-36	0.159109565378977
P2RY8	4.53597120673645e-36	0.131941058457975
AKNA	2.00163446682977e-35	0.13330603304827
SLC7A5	2.15997883726519e-35	0.184362081555946
TYROBP	2.20011043749622e-35	-0.323142047401101
UTRN	1.11766928224645e-34	0.124450684700675
LYST	3.04242796295019e-34	-0.15268845457476
CNOT6L	7.25226153663594e-34	0.146508014408041
GAPDH	1.493011753977e-33	-0.102828506289043
PRELID1	2.51296098166066e-33	-0.136039061559723
SELPLG	2.65928511655947e-33	0.125747065702716
CYBA	2.42137892571505e-32	-0.0776429274928985
TMA7	2.64939776013373e-32	-0.100071624718769
UBE2L6	4.12725438678534e-32	0.137401875002868
VASP	5.40392375404159e-32	-0.13090910734611
TRANK1	6.17857879687385e-32	0.127705158691828
GBP5	1.19292207170464e-31	0.134484842133782
SERINC1	1.45401256539934e-31	0.106420096293409
DUSP2	2.12758836367026e-31	-0.0962753825155096
SMAD7	4.04530001679794e-31	0.125338026569838
PIK3R1	1.6665744493545e-30	0.233488607420957
VIM	1.68718976230546e-30	-0.100934545187298
TSC22D3	4.87932862735001e-30	0.105328677091467
SAT1	6.73068812080723e-30	0.126904993708868
LITAF	9.57980887810236e-30	0.101998336392607
S1PR5	3.97407719530142e-29	0.10557284400961
ZC3HAV1	7.6429466936692e-29	0.110422578559669
CSNK1D	7.77235082219494e-29	0.117634033964292
PKM	9.51339253227861e-29	-0.125831546358461
SELENOK	1.45820768560556e-28	0.120850195978756
POLR2L	2.45563527285308e-28	-0.12904148493107
ARHGAP9	3.62144303070451e-28	-0.134053763513965
CEBPB	4.09141904745238e-28	0.115917628374988
RACK1	5.49128181735601e-28	-0.0652617271644877
ADGRG1	1.15533397438437e-27	0.119996566539041
SMAP2	1.38153498330545e-27	0.150568098577414
ACAP1	1.82310299555734e-27	-0.121701012113453
COMMD6	4.17351427172967e-27	-0.0991542755308288
GABARAPL1	8.45110984790044e-27	0.146975853694864
RNASEK	8.54029022753281e-27	-0.103478578995458
PDE4D	9.43996687378051e-27	0.137304874939797
PLAC8	9.62262993448458e-27	0.11536239393855
MAP3K8	1.9450718164635e-26	0.153050764309956
SHFL	2.64100550952023e-26	0.111435984672674
FKBP1A	3.61593181780154e-26	-0.134793076141982
TRBC2	3.8474522410073e-26	-0.126093529777826
TAGLN2	7.05636038378864e-26	-0.0996336073887734
CD8A	8.99745165843328e-26	-0.0703050932603406
PPP1R18	9.82270309232518e-26	-0.103630843729337
GRK6	1.4929927836416e-25	-0.13026571466206
UCP2	5.38994377617676e-25	-0.105697802536012
S100A11	5.52116398994497e-25	0.163623585711213
FGR	6.2935598685176e-25	-0.121061227058885
DRAP1	7.77288533441842e-25	0.106727243584028
CDK17	1.19785774180769e-24	0.118022968486949
DNAJB6	1.19841207740357e-24	0.105314945441736
MCL1	1.72318963966631e-24	0.0976318909611125
NR3C1	1.85844184347288e-24	0.106234460714129
NME2	2.36207709760703e-24	-0.118609978405995
CYTIP	2.67705753084188e-24	0.111855649461568
DAD1	2.83023186673821e-24	-0.110185917742594
APOL6	3.36111161153184e-24	0.10713870219147
ARPC3	3.99168668237138e-24	-0.0853883678013212
MATK	4.51335707485685e-24	-0.118774388409931
UPP1	5.00049027726765e-24	0.102633694395598
PRNP	7.57746833463338e-24	0.092618261215683
ATP5MG	7.58131356787525e-24	-0.0940692771052098
OAZ1	7.7216720966575e-24	-0.0775974855119776
ATP5F1D	1.01492999779919e-23	-0.105352981217894
H3F3B	1.13512561624544e-23	0.0644540295649993
TRAC	1.20301890170055e-23	-0.135643376328671
SLA2	1.20662093567651e-23	0.132481462451467
ELOB	1.35075653533208e-23	-0.0968278465127579
SSBP3	1.42371199337194e-23	0.0844052654317984
LSP1	1.59227779904396e-23	-0.0782652152499881
PDLIM2	2.43600393299497e-23	-0.108955052939675
DDX24	2.67346369209935e-23	0.0869697140962289
MXRA7	3.14890523712199e-23	0.101139322021147
KLRG1	7.14384290141069e-23	-0.115479892723366
TLN1	7.47297421688241e-23	-0.102263138384299
ARPC5L	7.59355860825491e-23	-0.110851570005541
MIF	1.15699166213897e-22	-0.0936399809129873
RNF166	1.37717017801574e-22	0.111452690975467
GYPC	1.63453698132367e-22	-0.105409489815373
OST4	1.92193335712089e-22	-0.100190627893677
B4GALT1	1.92796730848813e-22	0.100610790085681
GPX4	2.19202194636784e-22	-0.116341120645808
CAPZB	4.17184980860274e-22	-0.0939855277417219
EIF3K	4.28329312364818e-22	-0.0975475928024865
TAP2	4.66704281546736e-22	0.0919471710155746
GSPT1	5.06775729375959e-22	0.113722736297498
NR1D2	5.67261075696612e-22	0.106115991418655
ATP5MC2	5.72653702277199e-22	-0.0884640703257342
HMGN2	6.77480257718111e-22	0.0724729100690322
FAU	8.19616959172858e-22	-0.041035685946762
FAM53B	9.11821103946603e-22	0.0974310957014415
RNF115	9.55291746072102e-22	0.100435675668508
VSIR	1.3597715081998e-21	0.0889338688695543
CD247	1.97405437315e-21	0.0816124917854146
PTGER4	2.09187336555952e-21	0.100365326996299
EFHD2	2.219257863771e-21	0.0647640992225145
CD164	2.97358946866249e-21	0.0934233464463836
CLIC3	3.18991385104697e-21	-0.142071833744561
TRGV10	3.18991385104697e-21	0.129359045935818
IQGAP2	3.52397726706144e-21	0.0936686294579092
DOK2	4.01772866926506e-21	-0.103028929105339
PTMA	4.78471495930789e-21	0.0540501340512716
LAIR2	4.84968975754382e-21	0.093768256115273
PRKX	8.19340614890135e-21	0.0927151314251948
NAPA	9.03399620743337e-21	0.0857021473725234
ITGB2	9.98343774958361e-21	-0.070919449790118
RGS10	1.37253718691369e-20	-0.137770249658418
PIM1	1.42954459332123e-20	0.106221386064449
CD320	1.69581826610848e-20	0.0902186884367546
RASGRP1	2.41463342365401e-20	0.0987922309420933
GMFG	2.8449853374149e-20	-0.0964216980833437
ALOX5AP	3.15713171963352e-20	0.123291636974345
TPI1	3.36664920771916e-20	-0.105179291157597
GZMM	3.39998764113927e-20	-0.0846644383622723
LDHB	3.92699445724564e-20	-0.115757010220881
TRBC1	5.19442882733931e-20	-0.152293442689693
RBM39	5.78168635818811e-20	0.0811757578483805
USP15	5.80372896945313e-20	0.0911027772447912
ANAPC16	6.01465865111027e-20	-0.106236838328902
ELF1	9.59673385220531e-20	0.0858393661584385
PXN	9.722088429862e-20	0.0810582145933788
ZFP36L2	1.65909960226103e-19	0.12645831922018
EIF3G	1.80587833194739e-19	-0.0986693234608567
DDX6	2.70841670270812e-19	0.102071087783286
SEPTIN1	3.36301062107897e-19	-0.0953137498433017
CALM3	6.37570978757259e-19	-0.109766955467796
FCMR	6.68476507377714e-19	-0.11620294197288
CXCR4	1.05730478939346e-18	0.150511852146357
PIK3IP1	2.40421367788222e-18	0.0987549891290206
NR4A2	2.45121957198241e-18	0.141512175565731
HINT1	2.67750062859211e-18	-0.0887058185492258
NEDD8	2.9216696124553e-18	-0.0971422965707436
SHISA5	4.75272613285746e-18	0.0936569108226422
TALDO1	6.33813804825946e-18	-0.105498215514984
ENO1	6.33813804825946e-18	-0.0986029059975269
SNRK	6.50368532267375e-18	0.0849252562302691
ADRB2	7.02687474354775e-18	0.0826141633319384
CSK	8.82980865339964e-18	-0.0915276265011216
FAM177A1	9.57789086818195e-18	0.109075719597106
ZYX	1.23371846466319e-17	-0.100316065506802
KMT2E	1.59697901512765e-17	0.0804146738421418
DDX39A	2.11492819904422e-17	0.0896990784296567
GPI	2.21759366390106e-17	-0.101088047594769
C12orf57	2.44109117607427e-17	-0.0944852145548716
MTRNR2L8	2.54715602536151e-17	0.448716343056316
HIST1H1D	2.6199755923166e-17	-0.131698597750176
TAGAP	2.85959334894766e-17	0.0887742102609308
SELENOH	3.2029639827253e-17	-0.101346447620706
SCAF11	7.24247431302775e-17	0.0753315577639292
SEPTIN6	8.04881137208144e-17	-0.109875251293677
ATP5PF	9.51110720863937e-17	-0.103502284277474
ARHGEF3	9.52697619676191e-17	0.0903244108417367
JUND	1.13113356439035e-16	0.0854348422343203
STK17A	1.22719075528436e-16	-0.0961975273159308
DIP2A	1.47218468192215e-16	0.0842235436418343
NR1H2	2.09718768962913e-16	0.0797060568454954
SRSF7	2.21750759428175e-16	0.0813169306729027
PREX1	2.43592670682142e-16	0.0716399180030065
C1orf21	2.63921008452428e-16	0.0704408227251222
ADGRE5	3.04836946770831e-16	0.0901634565066536
TRG-AS1	3.10657357907575e-16	-0.111937499818036
STAT3	4.12577416524019e-16	0.0773432100795235
HLA-DRB5	4.1475110442854e-16	-0.165247537927122
HNRNPL	4.36617942693784e-16	0.0853660816444195
APMAP	5.12173930652753e-16	-0.0905043966130328
SH3BGRL3	5.57396104550068e-16	-0.047037763160481
XRN1	5.97803252140137e-16	0.0753787395328135
ARHGDIB	6.1097093526099e-16	-0.0567151953840175
IFNG	7.21582998129946e-16	-0.121996400077965
CAST	8.35175901064341e-16	0.06531760879726
HNRNPH3	8.42139902935628e-16	0.0805733591068934
LCP1	8.57981933796316e-16	-0.0714862874772999
KLF2	9.46216573476266e-16	0.0517721798201287
TGFB1	1.07905943070394e-15	0.0787093903320253
JADE2	1.12491831732397e-15	0.0732019021130254
NT5C3A	1.32520570222896e-15	0.0543564047866698
TSPYL2	2.08628802259415e-15	0.159643365372737
CD3E	2.36092879280484e-15	-0.0484695622231706
RNF149	2.37744027037872e-15	0.0763854599419473
LAMTOR4	2.61877358736172e-15	-0.08565689345709
UBL5	2.64259487075401e-15	-0.079708878249467
SNRPD2	2.80449822900594e-15	-0.0728593862958835
SORL1	2.90969154264282e-15	0.0947997622576399
NACA	2.97861513731111e-15	-0.0391988752213606
STAT4	3.60855431282043e-15	0.0739632233909221
CD300A	3.71049491541938e-15	0.0951195872067623
RAP1B	4.05673901502426e-15	0.0703455594741009
UQCR11	4.06713609530236e-15	-0.0807815472348399
C12orf75	5.13969690214415e-15	-0.0840297591823471
FAM49B	5.75147356980604e-15	-0.0905703905243498
RUNX3	5.86523574664934e-15	0.0907161992717795
CD47	6.96737623284314e-15	0.0756980670322187
HIGD2A	7.62667524059105e-15	-0.0913259808161961
WDR1	7.86821496312574e-15	-0.0851266306066154
RNF167	8.63223180517357e-15	-0.0876275245706349
LCP2	9.66130587682967e-15	-0.081267063563462
KRT10	1.36289470940175e-14	-0.0987437023457366
CAP1	1.54421164181228e-14	-0.0649281170699072
COX4I1	1.59093995836106e-14	-0.0585374627315929
GPBP1	1.61811804264514e-14	0.0591281753285668
NUB1	1.62039107646364e-14	0.0735037846412406
SLC25A5	1.64826113104496e-14	-0.103483693398457
MYBL1	1.78978296571237e-14	0.0724278362509108
DSTN	1.98332481918377e-14	0.0668863847592934
PLEK	2.04863184590082e-14	-0.0484771849582029
SYNE2	2.30707653709471e-14	0.0636360425817855
SLFN5	2.35920946494495e-14	0.0889605121515888
SARAF	3.02044054602403e-14	0.0782820737790686
MIDN	3.02044054602403e-14	0.0821507217786428
YWHAB	3.20774071061089e-14	-0.0612678444664019
APRT	3.36813086541386e-14	-0.0840884629242082
EIF4E3	3.36813086541386e-14	0.0770492438913362
UBE2B	4.02571129034257e-14	0.0663595393430269
IL2RB	4.49432785338563e-14	-0.0888141139344235
SLC20A1	4.8890618221504e-14	0.0701434687971045
NDUFB10	6.72484517201758e-14	-0.0884265146289945
LSM7	6.99766268045013e-14	-0.0862002064908051
DHX36	8.19782983173322e-14	0.0732049292174545
EEF1B2	9.04284040439136e-14	-0.0498287761858269
YPEL5	1.07783877796253e-13	0.0804647731425633
RASAL3	1.08350264263872e-13	-0.0757934008682282
PTPRC	1.19904122165384e-13	-0.0490976829905345
NEAT1	1.35882034936569e-13	0.0715322577006456
RGS19	1.52410511220575e-13	-0.0783063497540726
MAPK1IP1L	1.69390231116734e-13	0.0722646751117094
SAMHD1	2.09756208279835e-13	-0.0812319312736425
TRAPPC1	2.79060288521398e-13	-0.0805530003558654
NLRC5	3.00833315725846e-13	0.0693152221632938
JPT1	3.08373096091504e-13	-0.103868111817746
RHOA	3.45102995482629e-13	-0.0536313184011454
CSTB	3.74885594897405e-13	-0.0883387174510415
TBC1D10C	3.90195064315252e-13	-0.0741722794795256
C9orf16	4.08665528503601e-13	-0.0770591636217033
BAX	4.80770646717746e-13	-0.0927432051279593
ARPC4	5.2584743863233e-13	-0.0726946154614778
SNRPA1	5.37156041886331e-13	0.0678478860359888
CD52	7.66418816146446e-13	0.0508651811177434
BTG1	7.93931544357374e-13	0.0660783262066165
ABRACL	9.07499987724091e-13	-0.0883722292775162
TAF1D	1.11031655980224e-12	0.0688871145553632
C17orf49	1.11208598235496e-12	-0.0948477371811213
HLA-DPA1	1.49578009043678e-12	-0.0747820315757601
RSRC2	1.9458606710864e-12	0.0709610890905576
BUD31	2.14073339513398e-12	0.0616829320468687
COX7C	2.32135093480276e-12	-0.0652055452249565
CD48	3.21463611830375e-12	0.0617557170214384
CALR	3.84234270084712e-12	0.0736592446299997
FKBP11	3.86280546428221e-12	0.0746285467284954
PPIA	4.09645506642969e-12	-0.0503453050623768
TSTD1	4.7533667443155e-12	-0.0941947582755358
TAP1	5.14703465096031e-12	0.0779289006119501
TSEN54	5.2605299700728e-12	0.0732021986255686
SET	6.77229074283069e-12	-0.0668080366626083
BIN1	7.15888817525077e-12	-0.0791273745761681
HNRNPA2B1	7.59442761356701e-12	-0.0537787873506632
ATP5MF	9.63502835439936e-12	-0.0819233769474375
SNHG16	1.33758446038916e-11	0.0694364730220647
RCSD1	1.47056066368853e-11	-0.0840030658587548
KRTCAP2	1.4776764307476e-11	-0.0631795868382454
TNFAIP8	1.50495317240002e-11	-0.0902315926101288
TWF2	1.58169899101718e-11	-0.0794580982444684
NDFIP1	1.67813808717602e-11	0.0611453853302076
OGA	1.6912122646736e-11	0.0675710277872561
PHF20	1.8243083743841e-11	0.071662917385395
VCL	1.82658208651735e-11	0.064408693377246
IFITM3	1.98621963854714e-11	0.0667151220672551
ABI1	1.99082650031516e-11	0.0612309285869912
MBP	2.34281890153188e-11	-0.0740682606323941
M6PR	3.88856377583484e-11	-0.0780075162217702
ARPC2	4.39404614490313e-11	-0.0548814371807134
NFATC2	4.66092948001125e-11	0.0584726638520925
COX8A	4.66092948001125e-11	-0.0767762287128881
SRRT	5.3386493194367e-11	0.0749802909521482
NDUFA3	5.66138027904848e-11	-0.0803447623654586
SRSF3	6.27420716186434e-11	0.0645813077803452
CIRBP	6.71986492277139e-11	0.0601950516452208
BLOC1S1	7.62582024053394e-11	-0.0820652485271152
NDUFB2	9.20801676051899e-11	-0.0675257006577217
RASA3	1.04715748312094e-10	0.0619003494698376
ATP5MD	1.11334598954887e-10	-0.0809518198730432
SLC3A2	1.39817672556316e-10	0.0620969530937256
GABARAP	1.51288611120821e-10	-0.0617017363901675
CSNK2B	1.57009225381877e-10	-0.0720907411936917
EIF5	1.58424610782188e-10	0.0610199822149995
GPSM3	1.65312089400467e-10	-0.0558997092702873
SKAP1	1.84038460260142e-10	-0.066233150611269
EEF1D	1.95074444268578e-10	-0.0378582816804984
MAP4K1	1.95922515308266e-10	-0.0803915921801563
SNHG6	1.95922515308266e-10	0.0571088673349138
H1FX	2.93538765530832e-10	0.069400011332851
POLD4	3.88199483797467e-10	-0.0819069591455591
ARL6IP5	3.88199483797467e-10	-0.0578998781541924
PLAAT4	4.33191449183207e-10	-0.0518552054083001
PCBP1	4.34578933893922e-10	-0.0523492297366921
TENT5C	4.81718902062844e-10	0.0734843340018685
KPNB1	4.99354474240552e-10	0.0585120330359151
CDKN1B	5.36319761932213e-10	0.0483587763603064
FYB1	7.29336011502554e-10	-0.0577150584589294
SASH3	7.45532105329987e-10	-0.0693056977338045
PRRC2C	7.4631999175439e-10	0.0510435929730517
IDS	7.73904987109477e-10	0.0579561154193917
CNBP	9.8253000620492e-10	0.0521720622967661
LUC7L2	9.95885928418064e-10	0.0556060624288057
PARK7	1.02714782511231e-09	-0.0707658727357052
PARP8	1.20876481701387e-09	0.0572488296064921
LRPAP1	1.23665809126421e-09	0.0563108246880099
HCLS1	1.26171026638583e-09	-0.0588870831652264
NDUFB11	1.34072547569454e-09	-0.0724277733173393
IL2RG	1.70700262294351e-09	-0.0375835642592359
AGTRAP	2.01359194400548e-09	-0.0714388458798606
MGAT4A	2.17515785739257e-09	0.0668965696030872
NSD3	2.29284343956245e-09	0.0524807169092476
PHF3	2.30018852564219e-09	0.052143858638625
GPR65	2.32789156769263e-09	0.0504608911763212
FAM133B	2.3898396488446e-09	0.062676734211732
SRGN	2.46579375358807e-09	0.063577745903082
ID2	2.53108382791627e-09	0.0546530088829307
NOL7	2.87903156254997e-09	0.0458065051216662
PRDM1	2.90879093283542e-09	0.0684854677880178
GNG2	3.39359903813598e-09	0.0538222211850643
MAP3K2	3.89349520358888e-09	0.0551964401464566
MIER1	4.12727276722507e-09	0.0535543901781174
FLOT1	4.15196660284297e-09	-0.0823381152186909
YTHDC1	4.53227688692011e-09	0.0519010281399068
SF3A1	4.60133970350571e-09	0.0545555054650468
PSME1	4.64618798396282e-09	-0.0451463554778555
APBB1IP	5.62942000417875e-09	-0.0687006572734425
GZMH	5.62942000417875e-09	0.0513852100245096
SYNRG	5.79744020465387e-09	-0.0761655946779602
CD44	6.22053721624211e-09	0.0641891163305575
NRGN	6.88721922032616e-09	-0.186116549780097
THRAP3	6.9447102286589e-09	0.050375092685184
NDUFA1	7.57132563600428e-09	-0.0646800444893483
SEPTIN7	7.73534620013315e-09	-0.0551803378088218
TRAPPC10	8.12276167614829e-09	0.0541174010085564
TCF25	8.5485734941654e-09	0.0509836477657879
MRPL10	8.87047087661585e-09	0.054973005124479
ARPC5	8.9643638242463e-09	-0.063253171175305
UBC	1.40134185257552e-08	0.0313955825248287
TLE5	1.41752991157266e-08	0.0379712241020309
NAA38	1.41752991157266e-08	-0.0706443306473246
NRBP1	1.44371783340077e-08	0.0474611417774575
LEPROTL1	1.5798142223959e-08	0.0772771462740606
TRAF3IP3	1.59583035899221e-08	-0.0561592447408443
CSRNP1	1.68760757782439e-08	0.0901079738817288
LTB	1.73406537828101e-08	-0.112162683749538
ATG2A	1.83085875211982e-08	0.0658895767484454
MAPKAPK2	1.99010927871168e-08	0.0509334240828856
EMD	2.06821003147373e-08	0.0558507973450741
TNF	2.13245297086894e-08	0.124099737629611
TUBA4A	2.13939600913131e-08	0.0635352783048966
ATP5F1A	2.18715875940669e-08	-0.0657524913256378
AFF4	2.267475763195e-08	0.0498179665533161
SLC9A3R1	2.31759114975461e-08	-0.0302168821138042
BTF3	2.73704632269226e-08	-0.0421488122659266
HDAC1	2.94040144268773e-08	-0.0735757174295493
RNF19A	3.00649392274861e-08	0.0583310064675088
TACC1	3.38153614236147e-08	0.0501435114579716
COX6C	3.52975506712996e-08	-0.0567521365160493
RNMT	3.63708620895283e-08	0.0523600169877846
IFI27	3.63708620895283e-08	0.1652117432019
COX6B1	3.71397032858148e-08	-0.0574422808501591
DDX17	4.23897572892704e-08	-0.0614422964083872
DUT	4.23947873337005e-08	-0.0754301914295372
TXN	4.4128369765009e-08	-0.0800283585933189
PRPF40A	4.42649624175048e-08	0.0456509383992187
CISD3	4.46129321948953e-08	-0.0545433294887836
EEF1G	4.78041965846715e-08	-0.0419163449333344
POLR2A	5.29630705243589e-08	0.0439480939256789
DGKZ	5.72950552503155e-08	-0.0651756041624472
HNRNPUL1	6.34869446298061e-08	0.0608162499139888
ECH1	6.88459122884458e-08	-0.0736584703127624
ZNF292	7.00896436967481e-08	0.0520641779610723
ROMO1	7.30997276097073e-08	-0.073310370211355
FERMT3	7.57025455034625e-08	-0.0663269858010014
TOMM6	8.30474583993328e-08	-0.0576967352163239
STK24	8.92702715525121e-08	0.0466135810853233
PTPN1	9.34397866263585e-08	0.0447275159920605
GOLGA7	9.88092363339264e-08	0.0435073140932655
ATP5PB	1.02263428622184e-07	-0.0720036281285581
RASA2	1.03146316449545e-07	0.0508646606495087
EDF1	1.10592030862102e-07	-0.0534989671786235
NDUFA13	1.13363428710532e-07	-0.0526318494461155
FCRL6	1.1699042304391e-07	-0.0551433332546787
FBXO7	1.17802143161441e-07	0.051913515383145
MRPS34	1.3815194268841e-07	-0.0704084730301072
FYN	1.40263071129995e-07	0.0520046648395793
IL16	1.42624792702223e-07	-0.0710780844155315
PRKACB	1.42861063405977e-07	-0.0764758806341886
CRBN	1.44477697727606e-07	0.0437605185440317
JMJD1C	1.46541475253342e-07	0.0465284215527152
ESYT2	1.53181530960789e-07	0.0509756709024234
ARID4B	1.53181530960789e-07	0.046926082907907
DAZAP2	1.55747143858901e-07	0.0436107558919872
FOXP1	1.57076322781145e-07	0.0596075659489118
PPP2R5C	1.59394611672326e-07	0.045728003416402
CDK2AP2	1.74802020249131e-07	-0.0666111276754108
DCXR	1.87750696996657e-07	0.0422753710734159
SRRM1	1.91455181883246e-07	0.0469852790902408
TXNIP	2.04652353031212e-07	0.0468486305875513
PRDX5	2.12699624797682e-07	-0.0685822488711242
RAB5IF	2.21108751252006e-07	0.0545605656716658
CSNK1G2	2.22915762424688e-07	0.0440146439115476
G3BP1	2.27969336271232e-07	0.0479114890733462
RIOK3	2.2950236697756e-07	0.0472154856616138
RNF216	2.31961863834654e-07	0.0501943135022127
RTF1	2.3264221953074e-07	0.0490108981025036
CNOT2	2.50103628256957e-07	0.0471671945372185
SUPT5H	2.5712433903453e-07	0.0474811169520373
PTPRCAP	2.94069095019333e-07	-0.0675202325061512
CDK13	2.95206794492668e-07	0.0413262744260517
SETD2	2.95863791638053e-07	0.0473968912151065
BCL11B	2.96373304965135e-07	0.0478445442587501
GABARAPL2	3.04816665557076e-07	-0.0705154354465232
ANXA11	3.10354097584899e-07	-0.064724543604908
STK17B	3.19954725819878e-07	0.0480118868769197
WNK1	3.59261319707535e-07	-0.0683131483403429
SMG1	3.8218872193685e-07	0.0557448497747737
IQGAP1	4.16440659470723e-07	-0.0551284882816439
UQCRH	4.21656242148735e-07	-0.0586565641811505
ANKRD11	4.28459667748266e-07	0.0469907770951983
ODC1	4.4898588950984e-07	0.0476122709809028
DDX3X	4.69783107934643e-07	0.0494146867573322
TMSB4X	4.87524670196547e-07	-0.0214481399396842
NDUFA11	5.01057460308298e-07	-0.0551624402969313
HELZ	5.18565138755466e-07	0.0430259489995474
GNA13	5.43295652841691e-07	0.0448561219204798
CTSS	5.46027216520434e-07	0.0451157704759302
NKG7	5.99337705525551e-07	-0.026088402884084
COPS9	6.3084163390814e-07	-0.0624196364896876
SEC61B	6.42008222443954e-07	-0.0707632591950094
RAB8A	6.44098800809393e-07	0.0343276678390408
CMTM3	6.68590824527637e-07	-0.0694941416164244
VAMP2	6.79714854395528e-07	0.0416877434353173
TSPAN32	7.04843640947033e-07	0.0406144656978606
CD46	7.62049023607282e-07	0.0457624706509788
CD81	7.76904051124317e-07	-0.0520657090204644
GDI2	8.08080128318777e-07	-0.0689820800885633
CD37	8.50088271247794e-07	-0.0400591712327427
IKZF3	9.6825767294533e-07	-0.0611680636619216
ANXA1	1.02284685437403e-06	0.0457305638442729
ICAM3	1.02412322216079e-06	-0.0642353096595225
PDCD6	1.05605138042658e-06	-0.0624781040573577
JAK1	1.06939037632758e-06	0.0315667633042127
ATP6V0C	1.09370889463328e-06	0.0377847722791953
SSR2	1.12176889971588e-06	-0.0523020213020111
SNU13	1.16438477761044e-06	0.0372162475289429
RAD23B	1.19870802194233e-06	0.0375090490000405
G3BP2	1.22558308068384e-06	0.0437692145923787
UQCR10	1.23776074749116e-06	-0.0508344281873221
ACTR3	1.48037967735344e-06	-0.0491573830133951
SNX17	1.48465671845329e-06	-0.0610407677841679
PPP2R5A	1.6141128686196e-06	0.0466301771215848
RBM25	1.70191471195692e-06	0.04049963133157
CYLD	2.01976355616683e-06	0.0475746060499112
TRGV4	2.07914248848095e-06	0.0569585281065541
ERN1	2.28005214821716e-06	0.0479465542316043
BAZ2A	2.46675259116294e-06	0.0393945638993142
ANP32A	2.4810750196919e-06	-0.0660233045945301
GNPTAB	2.67457888599657e-06	0.0437077996675979
PRKCB	2.69515069590018e-06	-0.0593366991721953
SF3B1	2.78357196776964e-06	0.0405759669579169
RAB1B	2.84437186607168e-06	-0.0571200960255412
NAP1L4	2.95239398227802e-06	-0.0652080436262124
CUTA	3.45199656861798e-06	-0.0620615904733191
SLC25A6	3.48874303469534e-06	-0.0399898926188391
RBIS	3.4930963151693e-06	-0.057730177850932
PHF1	3.61908870169246e-06	0.0446700106949726
MICOS13	3.73638394616678e-06	-0.0597790390893039
SSR4	3.89892282482275e-06	-0.0434500590532114
SNRNP70	4.11348522530344e-06	0.0447513090423936
ATP5MC3	4.11353822173849e-06	-0.060149175219272
HNRNPC	4.63692368444868e-06	0.0474011815965139
RFC1	4.7962170619273e-06	0.0382908283179548
DBI	5.18478072603188e-06	-0.0530466354947663
PSAP	5.23861520436345e-06	0.0335228119097795
ATP6V1G1	5.24198966114423e-06	0.0449196681039987
AKAP9	5.26491444226291e-06	0.0446764846976972
ARRB2	5.35317382009599e-06	-0.0585380362886365
MAP2K2	5.58373745475316e-06	-0.0599066159750181
ZBTB7A	5.62779510242169e-06	0.0445422423334341
BDP1	6.31929769329528e-06	0.0357618459022017
PGLS	7.24555600213984e-06	-0.0798346507769572
EIF3L	7.55742948275289e-06	-0.05941104854818
IDH2	7.70950539964894e-06	-0.064176610933823
IRF1	7.71463337188182e-06	0.0472196847989226
WAC	7.92899288242054e-06	0.0385612414625898
RBCK1	7.92899288242054e-06	0.0434816834385635
SLC38A1	8.57723192076888e-06	0.0466853952444051
JUN	8.62559015975547e-06	-0.042731159704692
STMP1	8.74819632119974e-06	-0.0649553410116138
AP2S1	9.16190046735383e-06	-0.0581455048847234
PSMB10	1.02019193179992e-05	-0.0493157181663877
SRP14	1.02422244838552e-05	-0.0360844179376179
YBX1	1.03409639663343e-05	-0.0381753020128737
ADAM10	1.04970973132149e-05	0.0366956702877473
CAPZA1	1.06810272133304e-05	0.0402871214818377
NDUFA2	1.10149962999539e-05	-0.0558276471096012
GOLGA4	1.14640605995624e-05	0.0378641706725463
EWSR1	1.24069437106483e-05	0.035384607854509
SSBP4	1.27597617605456e-05	-0.0523828270530566
GTF3C1	1.39647700550939e-05	0.0523693927274607
HMGB2	1.47017007653945e-05	0.0281084672188221
ZNF276	1.65634569757319e-05	0.0387734009709144
TRABD	1.69084726066919e-05	0.0412554139273381
RBMX	1.73670218119352e-05	0.0365846785375715
RBM33	1.7501803945609e-05	0.0378409382498399
TRGV9	1.82109160328321e-05	0.00126376495181268
MYL12B	1.86952389694209e-05	-0.0355138262181203
MYO9B	1.93538544000425e-05	0.0392840906251413
PPP4R3A	1.95412866304584e-05	0.0405312363750324
VPS28	1.99543294937179e-05	-0.0536882928499338
SYNE1	1.99543294937179e-05	0.0364916948384149
TMC8	2.02647112171195e-05	-0.0601410090359299
GGNBP2	2.05021800753546e-05	0.0350114337684163
SRRM2	2.06496129355543e-05	0.0266109624546491
TOMM7	2.07403221872712e-05	-0.0425380653209608
SRSF10	2.12833654333774e-05	0.038497478228302
CDK11A	2.4866274174536e-05	0.0395324820698045
SPSB3	2.55572980432872e-05	0.0385699852966901
CCDC88C	2.58720042644095e-05	0.0438382076302055
KLF13	2.68342162041739e-05	0.0408902836441709
TMEM230	2.92177885132708e-05	-0.059799129732475
CHCHD10	2.92981646261002e-05	-0.0596053238118801
LRRFIP1	3.03528347934056e-05	0.0390997083868094
TNKS2	3.05468079420968e-05	0.0337283046416723
REL	3.36776139298234e-05	0.0465578255582395
CRIP1	3.49884927623773e-05	-0.0398392574269097
ITM2B	3.54998940420625e-05	0.0244309697501444
BNIP2	3.65180404721405e-05	0.0306381230785367
CCL4	3.66681012602992e-05	-0.0761699060481515
ANKRD12	3.69773648884765e-05	0.0415339545825271
SYNGR2	3.79705432805414e-05	-0.0657642490471962
ATP5IF1	3.79705432805414e-05	-0.0518016078778227
EMP3	3.82241831487712e-05	-0.0089149428909665
ZNF394	3.98769467089693e-05	0.0348563426934878
ZNF800	4.14404418273119e-05	0.032856502997025
ATP2A3	4.28605004006491e-05	-0.0567604173214289
GCC2	4.36386457351534e-05	0.0288441002485261
PDAP1	4.3705208121242e-05	-0.0541209723246953
TSC22D4	4.559513415009e-05	-0.0468701035175678
ZBTB38	4.734853597729e-05	-0.0509311286723828
TSPAN14	5.091445630937e-05	0.0421777750646135
ARIH2	5.12959976134945e-05	0.0301836646313431
NDUFB8	5.24449358494514e-05	-0.0466553192010313
ABI3	5.26839191120544e-05	0.0390589737410143
CAPN2	5.64469179648837e-05	0.0404521316776763
GIMAP1	5.70826170459288e-05	-0.0524520797329218
TMEM258	6.08075045020595e-05	-0.0583521322340621
COX5B	6.2846047412072e-05	0.0273371115553089
TAF7	6.3361110709273e-05	0.0310173675172899
SELENOW	6.3684166585095e-05	-0.0497314561576141
PITPNC1	6.53756057916935e-05	-0.0540184750436873
SPCS1	6.59267623682884e-05	-0.050301145149295
NDUFV2	6.71968904495497e-05	0.034651248798752
YPEL3	6.80956435147641e-05	-0.0585177416215801
KCNAB2	6.90016733783414e-05	-0.0529308320956711
WHAMM	6.90778354732892e-05	0.030807466939725
PRPF4B	7.1148654239128e-05	0.0308989050171862
MYO1G	7.15480096512685e-05	-0.0378167087485892
CLEC2B	7.45402316575231e-05	-0.0459931191811955
TERF2IP	7.81371023322767e-05	0.0367631205411945
MICOS10	7.82264972785523e-05	-0.0567372705686732
LAT	7.9445500366101e-05	-0.0433545862904126
ARHGAP4	7.9445500366101e-05	-0.0549172517958154
WAS	8.15186522966969e-05	-0.042307446611197
RIPOR2	8.33334524885352e-05	-0.0413949573022856
PA2G4	8.47024346318528e-05	-0.0573315876012231
ELF2	8.58543175912945e-05	0.0339541426923893
XRCC5	8.69844344941257e-05	-0.0499062956169939
FLI1	8.76019925931678e-05	-0.0527103600336007
S100A4	8.76019925931678e-05	-0.0281481238808046
NDUFA12	9.14133559146798e-05	-0.0513313976088191
NDUFB7	9.7712472055247e-05	-0.0472140751624938
HLA-DPB1	9.88650654299317e-05	-0.0400895246557496
STRAP	0.000102467570037311	0.0315796649678991
KDM2A	0.000105428687869113	0.0349549135709117
EIF3F	0.000105766065347798	-0.0433257090309349
SRSF2	0.000112691930423772	0.0380919900692345
DDT	0.000118050609182531	-0.0623682135166385
LNPEP	0.000119831830760965	0.0397489793114169
CCND3	0.000120462113154571	0.0425011890063012
MYO1F	0.000124213664832305	0.029639913156644
SSNA1	0.000125239784856219	-0.0488253971751469
IMP3	0.000130113752039347	0.0295209165814875
CCNH	0.000133980492518641	0.0396526300034679
DNAJA1	0.000134016094988077	0.0270873735665873
THEMIS	0.000140855832843003	0.0273840562833245
PTPN7	0.000146050750416497	0.0253051425309483
ARF1	0.000147210618618397	0.0264946224805174
SELENOT	0.00015403732539225	0.0325327800195517
KMT2C	0.000155598832511043	0.0344385294807719
NIPBL	0.000156671666345389	0.0294464047639692
TAPBP	0.000157235661053204	0.0331011705010145
BCLAF1	0.000159018044366315	0.036607013309031
HIST1H1C	0.00016970191534993	-0.058858272386815
PAXX	0.000193072332773423	-0.043210108730122
NOP58	0.000195890228125477	0.0336239545537823
KLF6	0.000207259721944534	0.0273373696208581
FUS	0.000218301529630679	0.0276170745468978
ARIH1	0.000220247020300816	0.0355361368975241
HIST1H1E	0.000223688602157696	-0.0812433638755969
PFDN5	0.000224123555198711	-0.0259357749187989
CHD2	0.000229877171041798	0.033924601424023
TMEM50A	0.000232350474174385	0.0278609409369548
NDUFS7	0.000234288366315739	-0.0474238959040257
SPCS3	0.000247586572478215	0.0292489566985878
COX7B	0.000249891360276165	-0.0496326588498573
GRK2	0.000252887354290691	0.0258094844323098
EIF4A2	0.000254363901265081	0.032441468296196
UBE2V1	0.000256359117174202	-0.0457498480599203
EMB	0.000258249483979221	0.0414044289479687
STK4	0.000261656446950316	0.0297341917069824
SDHA	0.000262838904573497	0.0245517460397209
SF1	0.000263792671388141	0.0323241075696452
FNBP4	0.000270645637256287	0.0309817597618011
NDUFS8	0.000280661524223342	-0.0470606875906859
UQCRQ	0.000287168305242126	-0.0467313218044111
UBE3A	0.000292301938033094	0.0320177339427425
SH3GLB1	0.000324140118808693	0.0239241661415903
BPTF	0.000324495803797159	0.0237601973704439
COX5A	0.000334493651271962	-0.0536261257015119
BCAP31	0.000337069976281316	-0.0419115726156545
TECR	0.000348181780079103	0.035577840387412
BZW1	0.000356325468755447	0.0320458222952573
ALDOA	0.000357279198780837	-0.0485819005777428
PPIB	0.000376189220334589	-0.0321543122952945
KIF2A	0.000376189220334589	-0.0486504002747572
ARL5A	0.000408470706958182	0.025997810184083
CCT4	0.000408814432721487	-0.0573271658992173
RNF220	0.000420085546778328	0.0265706561449311
UBE2D3	0.000427635658476136	0.0279344515597257
HIST1H4C	0.000461936526975951	-0.0575131549223291
FBXW5	0.000474015925844372	-0.0423207377399912
COX7A2L	0.000474264871340475	-0.0518165434642225
PHB2	0.000480831456029048	-0.0531512432934664
FLNA	0.000492166806133005	0.0158593752951552
HNRNPD	0.000496621824258289	0.0251815578027259
DDIT4	0.000496621824258289	0.0621210909988947
GPATCH8	0.000501204172877392	0.0314063706494528
HADHA	0.000508435913220355	-0.0534123562300904
TPST2	0.000527462110719947	-0.043824090407997
IFRD1	0.000535783477262202	-0.0559299593437865
CASP1	0.000546542084818623	0.0449789411481697
FAAP20	0.000579941275640503	-0.046308316803909
RESF1	0.000609322409535977	0.0301806502776645
ANKHD1	0.000626628836771879	0.0315400639437282
UBA52	0.000634960292416747	-0.0202462544670943
PPBP	0.000647134175092503	-0.149165123571767
KLRB1	0.000647356960030312	-0.0854823691228814
RAP1A	0.000656504072418597	-0.048684722129832
SQSTM1	0.000660458965374243	0.0327855331506122
N4BP2L2	0.000662150771410888	0.0254491832844235
PSMD8	0.000664507461083754	-0.0520412337798195
EAPP	0.000688315481557281	0.0266783796741418
IL10RA	0.00068891570503485	0.0260820570649847
EIF1B	0.000707756077352511	0.0224292915376542
SRSF11	0.000777760293748934	0.0255084002446289
PIP4K2A	0.00081154404012046	-0.0365642617740225
OSTF1	0.000826301235687873	-0.0413604824376101
DNAJC1	0.000872446763279169	-0.0418071909999569
SDF4	0.000877383661438319	0.021165525733584
TUBA1B	0.000942822905393173	0.0183071981288601
SETX	0.000953736863458361	0.0329447287998217
XBP1	0.000960342967263637	0.0342800365865428
CCNI	0.000980644745863925	-0.0321238912568829
HMGN1	0.00100723971826451	0.0285760204796657
GNB2	0.00103561487930448	-0.040162699249388
SRI	0.00104166447591636	-0.0478275081911448
UBE2F	0.0010535160500051	0.0294599614750495
TAF10	0.00106376700851007	-0.04367990993483
CCDC12	0.0010679785873897	0.0234932771282813
TPT1	0.00108489332015604	0.0250543715559957
CCDC69	0.00108664636667158	0.025601920574535
UFC1	0.00109300892468025	-0.0495586962697675
GUK1	0.0011774459708767	-0.0318947935811407
PPP6R1	0.00120986966503113	-0.0416091189086405
TCEA1	0.00122589967834652	-0.044702194139338
CCSER2	0.00122943726870319	0.0277702870494752
HNRNPH1	0.00128354290115199	0.0285085735951844
CMPK1	0.00128787316082773	0.0181662659572087
ILF2	0.00131847330729581	0.0267097289975547
RBMS1	0.00133543622562103	-0.0395916404167551
ITM2A	0.00135414992585038	-0.0532279020480139
RSRP1	0.00143252611587252	-0.0369543314975105
PAFAH1B1	0.00143564946900129	0.0375818102570621
PRDX1	0.00143687022065224	-0.0474206094745999
TBRG1	0.00146984493169193	0.0277702886749075
MLLT6	0.00152976127397079	0.0236642591977327
TRGV2	0.00162562142975936	0.0540924358747819
ABHD17A	0.00164930415196513	-0.0305373185068389
LAG3	0.00166417701276192	0.0501828904782533
YME1L1	0.00170925867494046	0.019891262192032
TUT4	0.00173003715862734	0.0288359149017757
MRPS21	0.00174137457667838	-0.0383152976575509
RSL24D1	0.00178716778029248	0.0180503670647902
CDC42SE1	0.0017909121727302	0.0270024530139936
OS9	0.00193416836454076	0.0204274242199317
SSH2	0.0019591792592731	0.0263895055231422
TBCA	0.0019729952202931	-0.0446588867688371
MFSD10	0.00201423457219806	-0.0433243282087851
LGALS1	0.00201596422537597	0.014307766397629
COX6A1	0.00201679234963406	-0.0352649622856411
SRSF9	0.00201679234963406	-0.0355190413139226
EIF4H	0.00204821335428473	0.0246397273826064
ANAPC11	0.00209698954990737	-0.0417098533296298
EIF3M	0.00212279609561796	0.0250214595774719
CCDC107	0.00219376341945535	-0.0392124062744723
LINC01578	0.00220750317651757	0.0302157663044667
RAB6A	0.00224484050057036	0.0167860050489496
RPN1	0.00225970597065117	-0.0430944881024948
ICAM2	0.00226825534648516	0.0332599599698891
UQCRB	0.00227364395571424	-0.0343478739377392
PSMB3	0.00227421605100277	-0.0447312809205945
PSME2	0.00227917512582079	-0.0304297473755746
SLC38A2	0.00230061928792573	0.0223371937808821
EPC1	0.00237834720702674	0.0254397706344474
ZFAND5	0.0024824019326578	0.0159822820847285
CDC37	0.00270847333578942	-0.0344798392475172
PPP1R15A	0.00272290693766197	0.0542895836929935
TRA2B	0.00274181703077875	0.030228735816707
SNRPG	0.00277065086674212	0.0160276342482587
ACIN1	0.00277378499757903	0.0212460230344786
ATRX	0.00280434360031808	-0.0348985313253456
MYLIP	0.00280434360031808	0.0329860859063303
LINC00861	0.00284094167012993	-0.0353082814223008
PSMC5	0.00304611877230385	-0.0410883972375433
SH3KBP1	0.00306522258221203	-0.0435644535645063
PCM1	0.00321323159651582	0.015050351766871
STUB1	0.00328527081263456	-0.0356267176125808
CSDE1	0.00329096831904857	0.0195478437237568
LMAN2	0.00339186204600638	-0.0379763108340688
RASSF5	0.00339260650183509	0.0190092502467005
STOM	0.00339260650183509	0.0240481622278601
KDM5A	0.00340634240452604	0.015010498308908
PBXIP1	0.00340634240452604	0.019453134769889
MTRNR2L12	0.00343143431249379	0.0177235633195654
WTAP	0.00346528769472317	0.0269570027137134
ATP6V1F	0.00347334866836081	-0.0383133618256529
BRD4	0.00358618853620864	0.0286026222652891
NUCB1	0.0036362897006618	0.0201494834883574
CTSD	0.00379507770471009	-0.0410321126217417
SEC61G	0.00380253259536189	-0.0447125514723843
PRR13	0.00380506749728328	-0.0325979337427598
ARHGAP15	0.003862404317376	0.0193479424574484
TRAPPC5	0.00402165714535129	-0.0446945617796698
PPIG	0.00426663844035738	0.0302102154020211
SUMO2	0.00428334174963681	-0.0343197096551329
CASP8	0.00429810191411522	0.0194737148167777
CBX3	0.00431403949195188	-0.0526828180681531
DPP7	0.00432147128221266	-0.0366349563828459
FIS1	0.00432242382350396	-0.0461672336275528
HMOX2	0.00432272635231114	-0.0444153216983433
APH1A	0.00436703262441267	0.0220880516621456
APOBEC3G	0.00437551555472026	-0.0294979138691801
SMARCE1	0.0044500120666353	0.0230424827498578
KDELR1	0.0045264805489987	-0.0502159674733929
DNTTIP2	0.00460395552171945	0.0231996833183065
VAPA	0.00475892339531613	0.0181189693874373
LSM8	0.00475892339531613	0.0183317458277128
HLA-F	0.00475892339531613	0.0248081963672135
IER2	0.00475892339531613	-0.0536864909403438
KIF5B	0.00478892387361578	0.023249534344026
TGOLN2	0.00489275584605474	0.0251500302359353
DAZAP1	0.00495847823353614	0.0210064240964843
LAMP1	0.00529279963269559	0.0155316020214848
ARHGAP30	0.0053442994325649	-0.0352703644721473
ADRM1	0.0053442994325649	0.0182364006554598
CHKB	0.0053500486591776	0.0221855628689795
BRD7	0.00535710206979438	0.0197788897306634
C9orf78	0.00540991906915396	0.0227578835784261
AL138963.4	0.00542709494308767	0.0128476865581855
HP1BP3	0.00551083499041475	-0.0406301405049707
ARHGAP25	0.00560987216969806	-0.0413503125350174
YWHAZ	0.00560987216969806	-0.0193316066287892
COPE	0.00561251004642421	-0.0413444854184084
ENY2	0.00572520589938814	0.00810734038907712
ERH	0.00573982845175849	0.0230437627384491
FMNL1	0.0057860463157339	0.0202354046413216
S100A10	0.00609008609623151	-0.0194769932080447
SYF2	0.00628081632761552	0.0249452338064997
PNRC2	0.00632404728313292	0.0131145487245857
U2SURP	0.00660459849874089	0.0211344059613283
RNPS1	0.00664803879533773	0.0195658637819554
CDC42SE2	0.00691133123720198	0.0251340176553666
TMEM160	0.00711707746807487	-0.0415793819011596
SIPA1	0.00711707746807487	-0.0429437953865804
GNAS	0.0071506535976576	-0.0433288324373229
SBDS	0.00743062271215719	0.023269891797421
SEC62	0.00766889007493659	0.0213626008109365
MYADM	0.00778746017113136	0.0258693116486213
MAX	0.00783366442558179	0.00868592398386525
DEK	0.00790751363458611	-0.0438238583129795
TMEM259	0.00801538777269187	0.0249693049116169
NKTR	0.0081148276698654	0.0163955856287108
UBN1	0.0081351729440525	0.0188474594996743
MORF4L1	0.00816236674621999	0.0171467417110409
PHIP	0.00817989168118141	0.0198762441066564
YWHAQ	0.00823726593800297	0.0253585092551256
LENG8	0.00838537504669469	0.0211165293333445
KANSL1	0.00849977886954328	0.0184142469555263
LDHA	0.00850423639484569	0.0217401726415478
OPTN	0.00866482148766799	-0.0324563344709055
LPCAT1	0.00866482148766799	-0.0395173503928338
RSF1	0.00886449255711319	0.0112019336245308
IGF2R	0.00910219331050918	0.0200025022572705
PRDX2	0.00912280308334346	-0.04514749483542
PNRC1	0.00931372235989756	-0.00437448811284114
POLR3GL	0.00934853860211594	-0.0399267370208078
DNAJB14	0.00964871298899054	0.0187864761432117
CIB1	0.00967205460611666	-0.0333361789884332
RASGRP2	0.00986104173766729	0.0125782099930561
TMEM59	0.00993604350854652	0.0217226709438716
NOP53	0.0101098605020535	0.0272117923238668
BIRC6	0.0102437815468705	0.0186455622807677
ANXA2	0.0104037558612494	-0.0287349768196484
COX7A2	0.0105276781128634	-0.0344110812356557
PPP1CC	0.0105320638112099	0.0156856087258198
MOB1A	0.0107605900913001	0.011777848671629
MDH2	0.0107693927857647	-0.037437545095954
ASXL1	0.0109519728671797	0.0212357803281186
SERBP1	0.011009161991685	0.0137055708079783
POLR2E	0.0110142475468074	-0.039040747439458
SNRPA	0.0111353003134125	-0.0425983217486431
STIM2	0.0111849329667204	0.0169785013550993
BRK1	0.0111980634602687	-0.0364587716199607
LUC7L3	0.0112381632973386	-0.0437856875966859
EIF3A	0.0113180049408738	0.0193630535111771
U2AF2	0.0114110526573068	0.0196479245435855
SUPT4H1	0.0114110526573068	0.0110457129803612
OGT	0.0114250981584073	-0.0410020810599713
EVL	0.0116244372725085	-0.023956543063183
RAN	0.0117934755407066	0.0137643492546486
ACAP2	0.0117934755407066	-0.0410600243637746
SRSF4	0.0119705536072975	0.0184715619079656
TIAL1	0.0126735956716509	0.0183313278896785
SMARCC2	0.0126735956716509	0.0189017142178397
RAB5C	0.0127446709809526	0.0131358798000404
SYTL1	0.0127446709809526	-0.0234239778249761
PRMT2	0.0129102771981034	0.0197531000978597
MMP24OS	0.0130396722321203	0.0163518389275811
ZFAS1	0.0130914592830381	0.021499693764827
RNPEPL1	0.0132637188660006	-0.037687551526991
DYNC1H1	0.0132667654732044	0.0214259046959207
MAPRE2	0.0133902240744224	0.0246500702093906
OCIAD1	0.013464832480008	-0.0376600254991313
LAMTOR1	0.0135838235649535	-0.0407634356418108
CSNK1A1	0.0137707946691903	0.0151772920478275
HNRNPA1	0.0138161136446372	0.0252323312964862
GNB1	0.0138161136446372	0.0196883556808587
HERPUD2	0.0138161136446372	0.0177827750374485
C1QBP	0.0141585496589645	-0.0370719370778583
TMED9	0.0142166523481593	0.0191803338126209
PPM1G	0.0146157949007198	-0.0384345656984921
TUBB	0.0148028834923208	-0.042389520196024
UXT	0.0148695291139687	-0.0340552911072846
MGST3	0.0149204684013374	-0.0359460336428353
REEP5	0.0149481566501232	-0.0363340541892391
FOXN3	0.0153391410245118	0.0177207486386658
ARHGAP45	0.0154099331714686	-0.0363467374264812
AHNAK	0.0155913817023295	-0.0263348005831983
TNRC6B	0.0158010898315405	0.0167473239310505
PTPN4	0.016523594599453	0.0222504739216957
ANXA5	0.017041014364549	0.0161748903619737
PCNP	0.0170605662635171	0.0142504701622467
NUP210	0.0171546299058521	0.0129171245669707
MRPL54	0.0172545727910611	0.015470147202048
BBX	0.0172588695751003	0.019981966478745
STARD7	0.01755178577051	0.0190946099047001
TAX1BP1	0.01755178577051	0.0204327064774752
PTP4A2	0.01755178577051	-0.0213528216230199
BAZ1A	0.0178981924953316	0.0164853071456469
BOD1L1	0.0181488804925629	0.0181101859477858
MRPL41	0.0184305330626886	-0.0395261236786437
CLTB	0.0184536622362401	-0.0388954031080383
PCBP2	0.019159477787055	-0.0262963186443781
NUFIP2	0.0194599415533266	0.0139731125373057
SNX6	0.0198142046220564	0.0164467732968223
STK10	0.0199317995710502	0.0136657837063932
GLIPR1	0.0202010251461529	-0.0340231599500905
RAD21	0.0205937965188409	0.0159123477427197
ATM	0.0214378657346505	-0.0409435376964138
NME3	0.021915480982138	-0.0397125116545965
EFCAB14	0.0222654512917893	0.0129885795904394
MZT2B	0.0231171829750945	-0.0325423103311875
TMED4	0.0236545650893959	0.0119957238756848
KRAS	0.0240873818938401	-0.040396321017779
TMED10	0.024485416732195	-0.0355014567623836
TMBIM4	0.0244870782355196	-0.0273670616182926
CLK1	0.0247812136846568	0.0197365603861658
TMED2	0.0248339486777987	0.0100447575754159
TPM3	0.0248397683362391	-0.0236620738066207
SRPRA	0.0249102969967975	0.0145871164568138
ARF6	0.0251199380700278	0.0135686506515238
SMDT1	0.0254047658130418	-0.040759667891493
PPP2CA	0.0257825492179879	0.0166655930340899
RNF126	0.0260180770652395	0.0153561971487362
ARL6IP4	0.0270726986501589	-0.0309227162640779
ARHGEF1	0.0277246019688404	-0.0289489394046762
EVI2B	0.0282218003979092	-0.038241224702917
ATP6V0E1	0.0284173298810683	-0.0227472392929537
GNG5	0.0287041131248849	-0.0230966088230693
C5orf56	0.0297364009681191	0.0207197432854043
PGAM1	0.030243980153894	-0.0395520539990447
UBB	0.0304494291238401	-0.0226452325998552
ZNF207	0.0308587017396455	0.0160466774225428
WIPF1	0.0310481882185288	0.0130210967639528
NFKBIA	0.0318983841335655	0.031789675192615
RAB2A	0.0320726869632745	0.0135447823328512
ZFP36L1	0.0321004543103816	0.0269847700636194
RAB14	0.0324088078409577	0.00840386734666831
CDC42EP3	0.0324338882107161	0.018239465132483
CD69	0.0326838169251003	-0.0165940724651212
MLF2	0.0331538398904376	0.019777086583317
C11orf58	0.0331611814181478	0.0113370637722889
ITSN2	0.0332612108592197	0.0137173329998092
UBE2I	0.0340789254906794	0.00868420487356714
NDUFC2	0.0340815881054585	-0.0352531699101293
NDUFA4	0.0342194916411524	-0.0251252034194673
DYNLL1	0.0343691602174869	-0.0379912176829095
IKZF1	0.034744638016079	0.0169010190218191
MED15	0.0348893691157798	-0.0359812668993059
SF3B2	0.0353423716278698	0.0123746359382439
MYCBP2	0.03562056128557	0.0175901958713031
SRSF5	0.0358717540800498	0.0184991734271573
LSM14A	0.0358717540800498	0.0113684555528474
PSMD7	0.0362137455445499	0.0135221451189895
DEF6	0.0364074903328612	-0.0329724161173626
SSBP1	0.0367412186218632	-0.0345591265229114
ACTR2	0.0379188138489022	-0.0322296555763779
RASSF1	0.0382141982082528	-0.03077148010928
ASH1L	0.0388253484157378	0.0171093689484622
SF3B6	0.0389797219995093	0.0096058088097456
TES	0.0396151320377684	0.0130940361376743
BRWD1	0.039779896532295	0.00978146036338801
CDV3	0.0400143281893507	0.0170819545061078
ITGA4	0.040591152166789	0.0144353195612494
SNRPB	0.0407863174150909	0.00938927314362159
SNRNP200	0.0410569535714996	0.00634284791476991
PSMA7	0.0410842829086929	-0.0265291058129167
SRPK2	0.0420234810828219	0.00578622327436673
SIGIRR	0.0420956567814374	-0.0313581219847701
ANP32E	0.042203022474624	0.0130736580545355
TM9SF2	0.0422696357510667	0.0119752178040827
SMARCC1	0.0430619953081027	0.00693615167595119
ZBTB1	0.0430975949807154	0.011406502053723
POMP	0.0445658360661974	0.0112811075728283
EPS15	0.0455501721591724	0.0105406192524001
MIEN1	0.0502953510710162	0.0109777381772881
R3HDM2	0.0508286250821763	0.00953119869741104
RBM8A	0.0508524006280829	0.0143116009876749
SCP2	0.0509197684218544	-0.0373876691266102
RAB29	0.051707392794287	-0.0281027725136415
RAC1	0.05190917575469	-0.0287623490264852
AUP1	0.0519671743613979	0.0130692973480057
ZRANB2	0.0540960600494266	-0.0327311642597899
INPP5D	0.0541196789514078	0.0111161611029339
BCL7C	0.0541334452293272	-0.0323301617049975
RER1	0.0549587761333216	-0.0337136932367081
BUB3	0.0556288222016563	0.00659049971941927
PTPRA	0.0560534575709627	0.00985830786028197
PIN1	0.0564956753153425	-0.0307233717223125
RTRAF	0.0589378236392702	-0.0341961578994767
SF3B5	0.0591979392489801	-0.0304912433110002
UBXN4	0.0592738539440326	0.00721859187742036
PPP3CC	0.0613815202264528	0.0141608161329978
RNASET2	0.0616124674999748	0.0164415858650933
ROCK1	0.0621615415271014	0.00870114525230681
BRD2	0.0621615415271014	0.00929220056059754
MAGOH	0.0621907271223112	0.00933560167438041
CIAO2B	0.062542959500478	0.00662097577312171
REX1BD	0.0639521449692639	-0.0290521636375558
DNMT1	0.0645381842611821	-0.0321092778235713
NCL	0.0645711022603008	0.00561979154228887
S100A8	0.0645711022603008	-0.0455070727176409
KTN1	0.0651575920256011	-0.0343332449155941
TBCB	0.065468308664725	-0.0259141387555457
RNH1	0.0657867277786416	0.0139715378910248
CTDNEP1	0.065860888561307	-0.0266099336398431
RHOF	0.0670461640919214	-0.029098370987877
ATP5F1C	0.0695003451519745	-0.0344368880773234
RTN4	0.0695773934484136	-0.0289853244104171
GTF3A	0.070483471180176	-0.029701971332025
NOSIP	0.0704979102839242	0.0117377263554302
CST7	0.0704979102839242	-0.0120292183956909
TOMM5	0.0709395197505377	0.0106516547772085
EIF3I	0.0718608317539717	-0.022595178565895
ATRAID	0.0726395109616288	-0.0359870668145598
WDR83OS	0.0726395109616288	-0.0291910101420989
TUFM	0.0732874267387847	-0.0324858694640977
DBNL	0.0737532569375337	-0.028409456181371
MAP4	0.0740705374845637	0.00708879492732717
PRPF38B	0.0741380202115882	0.0154620026549053
PAK2	0.0741380202115882	-0.0298093345647101
ITGB7	0.0744179036964055	-0.0162237153704639
AP2M1	0.0762902601908763	-0.027619286101369
MZT2A	0.0763066632905179	-0.0399490224984559
MAF1	0.0769779669818259	0.00790207396662357
CHURC1	0.07763590138017	-0.0316659359607403
GPS2	0.0776840744786873	-0.0293805964977627
MTCH1	0.0776920984412657	0.0174993006671929
ATP5PO	0.0784206095699501	-0.0355319221419057
SERPINB1	0.0809984306400134	-0.0305344024141799
RABL6	0.085490533983008	-0.0270543514638149
UBE2R2	0.0856737725427833	0.00865214372628709
TPR	0.0856737725427833	-0.03460021771005
CCNL1	0.0877732140161458	0.0181453870248778
PDCD4	0.0933434801307178	-0.027870624304191
AKAP13	0.0933958226300722	0.0085572213132028
CDC25B	0.0936901020041595	-0.0267565256430302
NRDC	0.094097357873739	-0.0217517875221631
UBE2S	0.0960985877340159	-0.0365294039092524
IK	0.0966160158421123	0.007989726725944
MAPK1	0.097040817484572	-0.0283408092515213
GLIPR2	0.0974273501098104	0.0139310405541276
ETS1	0.0976653814680851	0.0164266653565674
COX14	0.0990189651464987	-0.0344746271016099
SERP1	0.100646732826992	0.0140114015552852
STK38	0.100687478881943	0.0115529321026443
GOLPH3	0.101491601494046	0.00818030851078888
YY1	0.104841315219688	0.00907556899365947
ZNF655	0.106247028918254	0.0122484982042558
GRB2	0.107569623901362	0.00745683054188029
DNAJB1	0.108065503945781	0.0346966862005438
ANP32B	0.111320306625828	0.00662671993235509
EIF3D	0.11445393218104	0.0136704525666836
PYURF	0.11445393218104	-0.0239524779800631
TMC6	0.117540185374792	-0.0279477206432126
P4HB	0.118790362448864	-0.0232917541595412
AAK1	0.119752020759892	0.00701852590454854
VAMP8	0.120962427788664	-0.0237913915653485
PTBP3	0.121164530503997	0.00768468795852484
FKBP8	0.121741281255783	-0.0243217432432352
RPN2	0.123257683405028	0.00776808036936871
CYCS	0.125723293245791	0.00634584897506851
VPS26B	0.125723293245791	0.0134781753241221
PSMB9	0.125723293245791	0.00680318014115344
DDX46	0.126486185627101	-0.032152163909036
ZC3H15	0.127479071117392	0.00409796789886674
PABPC1	0.130098866204456	0.0192233154323098
EIF4G2	0.130925341532756	-0.0248914450449771
EPB41	0.131043806168492	-0.0289919767956611
SCAND1	0.132613279843635	0.00213812483246478
ATXN2L	0.136259826049999	0.00287986441642207
TRAM1	0.137778298793606	0.0115079343116244
SMARCA5	0.137790805781478	0.0057069981657637
EIF1	0.138056644607768	0.00378289886343719
LAPTM5	0.138056644607768	0.0101526388345412
UBE2L3	0.13994631298279	-0.0259450390831186
ATP6V0B	0.141243765113041	0.00892659111022542
FTL	0.141688419610051	0.00894199584292821
TAOK3	0.142882284398868	0.0113993505344573
EEF2	0.143702870378386	-0.00685883199161985
TOMM20	0.145472610330805	0.0122917457806088
ALYREF	0.148039443874821	0.00400355149736686
GNAI2	0.148410177740937	-0.0155800172395628
ACTN4	0.149181392646499	-0.0192172087106994
GLG1	0.152455558398397	0.00782858244520723
CEP350	0.152837553975547	0.00138667434517481
HNRNPDL	0.155309660939106	0.0106044746259555
ATF7IP	0.156126085840961	-0.0233884035039041
WASF2	0.156126085840961	-0.000490215074970379
GSTK1	0.157363496439043	-0.0161761808230363
MYL12A	0.158358511402187	0.0138549830977439
HNRNPA0	0.1597678809122	0.0130533887045794
FOS	0.161703506848358	0.0159178470074521
CDK5RAP3	0.164072270109372	0.00422752566799878
SPTAN1	0.16428222842574	-0.0342995754269522
ATP5ME	0.16526627477108	-0.0351457367966984
DDOST	0.16526627477108	0.00509939735741594
CARD16	0.166445455026218	0.0163860911115268
S100A6	0.167241784877567	0.0124904073284307
URI1	0.168628056642894	0.0072655659315447
FAM117A	0.170405523266817	-0.0310335056573914
GLS	0.170517300454511	-0.0301676003045546
NAP1L1	0.170985978767228	-0.0387461750081922
RAB7A	0.171276871156977	-0.000574744916790992
COPS6	0.172155567556165	-0.0256199756331636
PSMB6	0.172638640999838	-0.0253564784599601
LIMD2	0.172638640999838	-0.0199417106888671
SNHG7	0.17545491535235	0.00823529263934641
BSG	0.175565988084638	-0.0179422105214888
SSB	0.175588087816395	0.00653715684954159
C19orf53	0.176841636275679	-0.0243206831352548
DUSP1	0.177288459790522	0.0341686234124752
UHMK1	0.177310358010486	0.00166127953647954
METTL26	0.179248617411833	-0.0307171281369714
WASHC1	0.179702092500205	0.00644379268566575
NFATC3	0.18097571883544	-0.0190279138060462
SOD1	0.181627855978735	-0.0185740839629065
PCED1B-AS1	0.183542465177783	-0.0115710212409579
RSL1D1	0.186321843182777	-0.00688927203932121
SEPTIN9	0.187163782044398	0.00887827608720348
RABGAP1L	0.18885699206603	0.00270711255461897
MRPL20	0.189838012928425	0.0145454239974031
CALM2	0.191729489920092	0.00756153925296399
SEPTIN2	0.191832058007711	-0.00441787416190731
LBH	0.192015540417221	-0.0215967668021149
MYH9	0.193560745323027	0.00411262572497506
VAMP5	0.193748807946685	-0.030933819191362
WSB1	0.199377420582988	0.00930208572102853
ADAM8	0.201843354405588	-0.0284860228245774
REST	0.205987036310538	0.00629510253807286
PSMD4	0.208193222612494	-0.0306256954103797
PACS1	0.211178894355518	0.00395177925307555
ACP1	0.213095942155058	-0.000830244689238091
SEM1	0.215241054172461	-0.00164459022686769
EIF4B	0.215555751671606	-0.0216912199473602
PDIA6	0.215747331214458	-0.0178294513317268
MCUB	0.217078079037252	-0.0366024202789776
MYDGF	0.21967554962211	-0.027673520133452
RABAC1	0.222472742283068	-0.0166813918544424
MXD4	0.222819688763356	-0.00255868504013579
NCBP2AS2	0.222819688763356	0.00544348344328971
CANX	0.223696942001197	-0.0247762076239095
FXYD5	0.225655177971553	0.00795275553790775
MAP7D1	0.22589192104264	-0.0235152173919315
PSMA2	0.227363740965245	-0.00599670342280711
BTG2	0.228287037378053	0.0190804001683162
SCAMP2	0.231095824776068	0.00981706165509322
CCDC85B	0.231228349906721	0.0143581189280673
H2AFV	0.231228349906721	-0.00359097326530178
KHDRBS1	0.231228349906721	-0.0179328758096917
SFPQ	0.232352682150473	0.00910516659745486
BIN2	0.232560395003098	-0.0173226411389515
TMBIM6	0.234712893774613	-0.0103232842167749
MTPN	0.234814563616852	0.00516590383957771
BTN3A2	0.23691282994893	0.0165976033705486
ZNF428	0.236966746388842	-0.0279077490473605
PPP4C	0.237217353457786	-0.0292553052912033
SH3BGRL	0.237318102280499	-0.0210401711616255
CTSC	0.237602531950789	0.0131352125234407
HNRNPR	0.240289147051339	0.00692348505807272
DDX39B	0.240289147051339	0.0103837746738837
ILF3	0.244270770049371	0.00981151932835056
PTGER2	0.244597032790604	0.017971731038429
TRIR	0.24632593454071	-0.0181764426599318
TC2N	0.24632593454071	-0.02774355395999
ATP1A1	0.24767846252863	-0.0228282892737552
ACADVL	0.250166257493604	-0.0220832256988432
PYHIN1	0.250208953024613	0.00765360568671181
SLC44A2	0.252337821388645	-0.025176808832259
ERP29	0.253356236253662	0.00353765554546559
CITED2	0.264869680943666	0.0216952488228932
GIMAP5	0.269566834819834	0.00442536240710967
JTB	0.272739480011591	-0.0227072428923729
PRDX6	0.278495091323588	-0.0232924264180763
C4orf3	0.279479012411675	-0.013356655149193
RALY	0.28111315610417	-0.0210364650169625
GADD45B	0.292776888397147	0.00345910666316529
ARAP2	0.294029551135972	0.00506450290014038
ATP5MPL	0.29437587486066	-0.0193703710105047
PSMF1	0.294776615807152	-0.0202924154352445
PSIP1	0.295335642564087	0.00150635737704174
SHKBP1	0.295335642564087	-0.0197364858410894
KMT2A	0.295366632839508	-0.0177211065805924
PAIP2	0.298699017697381	0.00114580101910633
PPP2R1A	0.298716823232954	-0.0191362655101359
SF3A2	0.298716823232954	0.00624156337161896
TMOD3	0.300163130917519	0.00824478046204324
PRRC2B	0.300777639265605	-0.0224919127494386
SEC11C	0.301062416760661	-0.0225877499276093
LYAR	0.304578481607154	-0.0249094066868853
DDX18	0.308974896525908	-0.0212017993006581
RSBN1L	0.310482189184876	-0.0203089703167962
PPP1R12A	0.335071078301752	-0.000958567624311346
ANKRD13D	0.336103275267539	0.0110903558478982
NCOR1	0.336103275267539	-0.000424677224480696
CYTOR	0.336236979437743	-0.0186836915494843
RWDD1	0.341550485696972	0.00577113186869838
JUNB	0.344398354010967	-0.0137253199387763
NUCKS1	0.345703730429586	0.00217159990369997
UBALD2	0.352115838546026	-0.0240171676169487
RNF7	0.359394575581826	0.00219985616885932
SUB1	0.36010090640929	-0.00478461579584444
EIF4A1	0.361021557823035	0.00403461879606248
PSMB1	0.361861500369319	0.00090848447883829
UBE2D2	0.361952689676657	-0.0158418019449247
PPDPF	0.365943794104556	0.00248501494268494
SUMO1	0.365943794104556	-0.00455660664252044
CAPNS1	0.372607964673684	0.000249521543975062
ORAI1	0.375363843933311	-0.00256506698281511
RBM3	0.375943632470312	0.00761125925565942
DDX21	0.376463483603627	0.000596467656187483
GRSF1	0.381343532413447	-0.0192133246473817
PRRC2A	0.383470533344889	-0.00076554535470108
AIP	0.385126599984371	-0.00558646449958289
AKIRIN2	0.385946426744761	-0.0197816988521398
SEMA4D	0.386835361552125	0.000508010563889605
EIF4EBP2	0.391651986293872	-0.00245777219921284
CTDSP1	0.392251129327962	-0.0189764500916817
CHCHD2	0.395868322214282	-0.0169311242074897
CFLAR	0.39879323620894	0.00242705136938515
AURKAIP1	0.402417322959095	-0.00810188961178659
ATP2B4	0.406925522435807	0.00263136835640732
CNPY3	0.419721449775889	-0.0168365230926308
DCAF5	0.420641477738374	-0.00151695799017115
DIAPH1	0.420963117655526	-0.000501362224831547
ARF5	0.429788165211569	-0.0262620671165825
NONO	0.429788165211569	-0.00673069886133359
EIF3H	0.429788165211569	-0.0217485343455388
PTGES3	0.43055988591565	-0.000699178038804149
CCND2	0.439599746570844	0.00367042269205842
HNRNPA3	0.440942185220064	-0.0170558075252629
ENSA	0.440942185220064	-0.0151469204843017
H2AFZ	0.442358128736955	-0.0257475152817346
CCT7	0.447311959857837	-0.020616531817586
HNRNPU	0.447311959857837	-0.0161283066220896
SUN2	0.453200635448814	0.00655829055644275
SEC11A	0.45443879124444	-0.00380606178330278
ARL6IP1	0.45443879124444	-0.0180340299543926
OTUB1	0.456277180894425	-0.0157032076685572
CD96	0.458995311638821	0.00219597577104635
CORO7	0.464667670444501	-0.0132226455859293
PNPLA2	0.46740981540052	-0.00445896805196455
ATP6AP2	0.46740981540052	0.00173506304321203
ARGLU1	0.472712731796768	0.00115007976468617
ITGAL	0.477415419422165	0.00271994098461525
PMAIP1	0.483542116577447	0.0215752425765917
LBR	0.49392508170665	-0.00885216340966644
VDAC2	0.502785729299627	-0.00491180802642266
FNBP1	0.504043118613468	-0.000260669510820932
TSPO	0.50738260884447	-0.0248111354204756
TRMT112	0.514141249603837	-0.0103405754938919
GHITM	0.517007421900623	-0.0148042266306561
TUBB4B	0.52051126838362	-0.0079533323099007
HPS1	0.524147296267375	-0.00553794630582749
CD3G	0.525390186914542	0.00911944471871617
CTBP1	0.527527628886787	-0.00362378505502381
STXBP2	0.527774573442732	-0.0215556775288368
ZFP36	0.533491912614151	0.0578503784518607
GIMAP7	0.53565995121755	0.021023923655614
DOCK8	0.536587477999513	-0.00829433181019879
CYFIP2	0.536587477999513	0.00633411790757532
SMAP1	0.538378168278348	-0.0137098202221058
TMX4	0.541159996054779	-0.00210716414987244
MAP1LC3B	0.542256999147638	0.00543061251536292
CD99	0.548435358086947	-0.0113709049699042
SPCS2	0.552622831063293	-0.00153232949147331
EIF5A	0.555472806331134	-0.016503344531142
RBX1	0.557515545942597	-0.0134921485999898
TPM4	0.567732429212712	-0.0224632955797573
PSMA6	0.567732429212712	-0.0161325052241222
MSN	0.568825046324369	0.00646355633313833
NDUFB4	0.577828031809933	-0.015255991893123
NPM1	0.594635606785342	-0.0054327867303714
HERPUD1	0.599401202856258	0.00638418810831864
DDX5	0.604333728543449	0.00225922100857057
PRPF8	0.604726663110167	-0.00129623718618954
XRN2	0.605351979844504	-0.00428154995841834
SELL	0.610518117342759	-0.0208671438735881
ARHGDIA	0.612630297664558	-0.00171777719800437
HMGB1	0.614076652413852	-0.012001619827481
PTPN18	0.618880078783189	-0.0169347125715347
SMARCA2	0.623178744149305	-0.0165608790652038
TGFBR2	0.623763289442587	-0.00473791204411778
MBNL1	0.629324342661902	-0.00649892296654753
FAM107B	0.637636997876506	-0.00366685235361142
FDFT1	0.637907528676504	-0.00882072079727325
CD2	0.638596619093606	0.0206748406545212
MPHOSPH8	0.645655677496521	-0.0142359888091916
NDUFS5	0.649554293971113	-0.0100620403431679
HNRNPUL2	0.650836130626048	-0.0193612504403846
RAB11B	0.650836130626048	-0.00906666716316074
DGUOK	0.656383341355972	-0.0160725636443123
VPS29	0.656383341355972	-0.0136239927695516
TTC3	0.656385574423374	-0.00520169548358485
DHRS7	0.657990676005208	-0.0165600115392062
SAMD3	0.657990676005208	0.00182628164908016
HNRNPK	0.659229936912937	-0.0103717251097117
CBLB	0.665547469996001	-0.00772454256785027
PNN	0.666517276774941	-0.00945355647922907
NDUFV1	0.667497047555123	-0.0192604164934761
MAT2B	0.675966885772215	-0.00228865680927604
SH3BP5	0.676254752792254	-0.0124032321474593
ISCU	0.684483021833845	-0.000902884538187543
ANKRD44	0.687709007345283	-0.00575653861000935
PGK1	0.68820407377112	0.00585492661037557
UBXN1	0.68820407377112	-0.015612303521839
EIF2S2	0.698333747962762	-0.0077135279133812
SPN	0.708446332134225	0.00111425615633354
ATP5F1B	0.71334607960002	-0.00651774133502214
RBL2	0.713434611629495	-0.00810955528156732
NOP10	0.71410985783578	-0.0120912421457712
MKNK2	0.71410985783578	-0.00133694527836903
FOSB	0.716864009518309	-0.0017601074426512
ARHGAP26	0.717309754312811	0.000236440265873772
SAP18	0.721327975810839	-0.00397510974031645
GIMAP4	0.72230352604713	0.0151442041753318
GADD45GIP1	0.723021166898548	-0.0191760549726765
PEBP1	0.725005025018042	-0.015209558766453
ADD1	0.725005025018042	-0.00706305996225842
GSK3B	0.725254475088332	-0.00452466295501142
TAF15	0.726332893122316	-0.0179424702476274
HNRNPF	0.727165005179657	-0.00801622824714543
NFKBIZ	0.730237429584156	-0.0129925575898553
NDUFB9	0.730237429584156	-0.0212768590623877
SON	0.734183700428688	-0.00705307477180273
TUBA1A	0.742842129608002	0.00194596159850757
TMSB10	0.754425490185094	0.00270181331394603
MED10	0.756697669296154	-0.00502349009875713
DNM2	0.756697669296154	-0.0219613571631287
ST13	0.75717627485834	-0.0196855758906591
XRCC6	0.75717627485834	-0.00615404972106059
CELF2	0.761521792521338	3.56210959562286e-05
HNRNPM	0.761941588077552	-0.00921877684837202
PSMA1	0.761941588077552	-0.00798836414185522
DCTN3	0.791316356673986	-0.00688536741876777
CHD3	0.794934193756836	-0.0176397603236481
PAPOLA	0.795616992474736	-0.00700050629227467
SKP1	0.796828238737703	-0.00361571491244006
RBM17	0.796991204623054	-0.00792771938886616
CDC42	0.798148635727751	-0.0014606755616009
FLOT2	0.798148635727751	-0.00632057307278522
MACF1	0.799309469151247	-0.014762325757907
AGTPBP1	0.802271106537325	-0.00692183042305372
ANAPC5	0.805343213413035	-0.014810938607404
SNRPD1	0.809694935809787	-0.0202819093439197
PNISR	0.81079190199214	-0.00548717721305403
GAS5	0.81079190199214	-0.00490813626763931
CDKN2D	0.816736117674322	-0.0165659487798067
TTC38	0.816736117674322	-0.0231069526924409
SERTAD1	0.817737419544759	0.00337509574259354
CEP78	0.828608038827748	-0.00795684801985463
VPS13C	0.828608038827748	-0.00398826270407571
SNHG5	0.834274897573395	-0.00249202357605371
PUF60	0.834302487996292	-0.0133183599775375
PCSK7	0.839165442136386	0.00113981871889368
USP34	0.841578985879509	-0.0150813557603408
RAD23A	0.848606601923182	-0.00465338263292792
RHOG	0.850580069539008	-0.00849662747929636
HMGN3	0.851727419513634	-0.0149622677657736
ATP5PD	0.853973227888933	-0.0108695051546935
POLR1D	0.856900914119797	-0.0159421250045116
SSU72	0.860487798365807	-0.00845606843902602
IFITM2	0.860487798365807	-0.00147836803863921
SRP9	0.868228981929348	-0.0113214026286954
MEAF6	0.87165008927816	-0.00799555677585873
RBBP4	0.871699555131242	-0.0146020530421156
PSMB8	0.871699555131242	-0.00412318070020379
PRKCH	0.871699555131242	-0.0126551302815388
SELENOF	0.877296895609746	-0.0112626635632791
DNAJC8	0.881317900635963	-0.0161307390453671
OSBPL8	0.882288919857877	-0.00562026592408893
NSA2	0.885262770397994	-0.0103466457712257
PSMA5	0.894063814878666	-0.00577690348813553
CALM1	0.895840617593311	-0.00341909247667704
NSMCE3	0.896907560395154	-0.00618763726187888
SLTM	0.897077464095578	-0.00856584935719273
PPP1R2	0.903413884202546	-0.00882594660818703
UQCRFS1	0.909298792717752	-0.00799436647534413
IER5	0.914673889256712	0.0062199501196899
SNX3	0.917051338373286	-0.0112365448336754
PKN1	0.920393461455139	-0.010806908863185
TCIRG1	0.922873972886828	-0.00852946940047761
EIF3E	0.923532613589487	-0.00644173698921757
SLC25A3	0.933476988196345	-0.00824869057977073
PABPN1	0.934783835066877	-0.00933552747164357
SNHG29	0.934833285108258	0.00108361407221413
RBBP6	0.936316384473949	-0.0112515699911542
TNFRSF14	0.939770510302145	-0.00930285995575497
NDUFA6	0.942924633522576	-0.0166061570854683
MTDH	0.944771429265781	-0.0135230436170481
TMEM109	0.948102627300854	0.00119212999889806
PDIA3	0.952138828299477	-0.00585983162425663
LRP10	0.952138828299477	-0.00382262446000892
EIF2S3	0.95263823563493	-0.0124157430565232
CD53	0.954064731298315	0.00759178968354091
SENP6	0.963147111634077	-0.0116542085818021
TXNL4A	0.966862714586633	-0.0138274027111247
VCP	0.972398270584744	-0.0113123981572616
EID1	0.97556721498717	-0.0101477330943485
RHOH	0.980126417155037	-0.0147999753847806
ZAP70	0.983131814121376	-0.00457319859462646
PET100	0.984120331658038	-0.00833564536469689
TMEM219	0.98791477543743	-0.0139390104467308
SNHG8	0.999672744760229	0.00159167854704534
SNRPC	0.999972040767256	-0.0175967933491998
ADD3	0.999972040767256	-0.00346520373689541
