# Supplementary material for: Longitudinal single cell atlas identifies complex temporal relationship between type I interferon response and COVID-19 severity
Source: Nat Commun. 2024 Jan 18;15:567. doi: 10.1038/s41467-023-44524-0 (PMC10796319; doi:10.1038/s41467-023-44524-0)
Supplement: Supplementary file 12 — Source Data [file 41467_2023_44524_MOESM12_ESM.zip › Source Data/Figure3C_boxplot_source_data.txt]

type	metagene.score
pro	0.0743782417646253
pro	1.03800840587359
pro	0.626473738970903
pro	1.34729749898918
nonpro	0.453798813979103
nonpro	-0.424671102290064
nonpro	0.0119495433279457
nonpro	-0.321518475469215
nonpro	1.41825659051704
nonpro	0.068248436293965
nonpro	-1.15242309140751
nonpro	-0.574777220976869
nonpro	-1.30498108692925
nonpro	-1.12877251152499
nonpro	1.27860118657351
nonpro	-0.237639943846825
nonpro	-1.24464298990842
pro	0.929932093377695
pro	1.25516638334446
pro	1.70404185918049
nonpro	-0.72046674999916
nonpro	0.0962504309460945
nonpro	-0.774055922924959
nonpro	-1.12981683165372
nonpro	-0.470922395686312
nonpro	-1.04980787106307
nonpro	-1.15462670767315
nonpro	-0.773684429847204
nonpro	-0.506779365744436
nonpro	0.205963423050486
nonpro	-0.800195033795391
nonpro	1.4733816563782
nonpro	1.35704135376184
nonpro	0.362083298508699
nonpro	-0.173974802781797
nonpro	0.187310690292419
nonpro	-0.842444277125424
nonpro	0.9916612823262
nonpro	-0.966315605548406
nonpro	1.02411221257604
pro	0.79851560284388
pro	-0.494267424104428
pro	1.19493470651995
pro	0.635286663078076
nonpro	-1.40050085915362
nonpro	-1.29231318762565
nonpro	0.929582480359299
nonpro	-0.108677453423039
nonpro	0.241055195138172
nonpro	0.250485026267108
nonpro	-0.0624822684638223
nonpro	-1.47905804009092
nonpro	-1.02819250777096
nonpro	-1.18843547036481
nonpro	0.581863234260572
nonpro	-1.36964976132086
nonpro	1.33369992544542
nonpro	0.530580058947711
nonpro	0.143547798545764
nonpro	-0.566582750063409
nonpro	0.74726116067556
nonpro	1.19670960766766
nonpro	0.300013282696648
