# Supplementary material for: Longitudinal single cell atlas identifies complex temporal relationship between type I interferon response and COVID-19 severity
Source: Nat Commun. 2024 Jan 18;15:567. doi: 10.1038/s41467-023-44524-0 (PMC10796319; doi:10.1038/s41467-023-44524-0)
Supplement: Supplementary file 12 — Source Data [file 41467_2023_44524_MOESM12_ESM.zip › Source Data/Figure2A_lower_heatmap_source_data.txt]

progression1	progression2	progression3	nonprogression_rising_1	nonprogression_rising_2	nonprogression_rising_3	nonprogression_rising_4	nonprogression_rising_5	nonprogression_rising_6	nonprogression_rising_7	nonprogression_rising_8	nonprogression_rising_9	nonprogression_rising_10	nonprogression_rising_11	nonprogression_rising_12	nonprogression_rising_13	nonprogression_rising_14	nonprogression_rising_15	nonprogression_rising_16	nonprogression_rising_17	nonprogression_rising_18	nonprogression_rising_19	nonprogression_rising_20
IFITM3	1.74012217846259	0.979081337897012	-0.220050185102393	-0.0190201295195156	-0.823908017234171	-0.970172353307752	1.49530626009598	0.824266147377994	-0.445630404797043	0.0390667362751798	-2.01214966143111	-1.70780469568462	0.326365366761197	-0.614264540392271	-0.229421218517792	-1.00610320788027	1.61009574394504	0.471570948055562	-0.309853019828456	-0.670880195926937	-0.0365061393585033	1.01882608406425	0.561062966046034
IFITM1	1.35404861834409	1.47103916617445	0.867147349099166	-0.534467048929647	-0.359321526237138	0.271437049106336	1.11397072450335	0.0233747316024198	-1.72931441925281	-0.972567476301971	0.647687589347117	-1.54690347177397	1.00457508537319	0.0315596647227966	-0.523582555941234	-0.620756321569033	1.44618310017155	-0.359839414931459	0.442975854262356	-1.52821948842959	-1.0552144033953	1.0134499138981	-0.457262719842763
SP100	1.00777621388103	1.06385176982873	1.61348271242896	-0.310141913626417	-1.6220189296389	0.260504739718472	1.21819234011595	-0.382055869447599	-1.19104228984779	-0.412211817418766	1.14052747518719	-1.90602856153228	0.492985782162207	-0.705680757909835	0.508155299152206	-0.0253139251687397	0.799221451779875	-0.342873131912705	0.408084982306144	-1.22991537210051	-1.00568558464614	1.22194056367433	-0.601755176985422
IFITM2	0.808841697354095	1.24664080576987	1.53517812161317	-0.330014593110529	-0.785700136025857	0.554274605937861	0.232506843567584	0.730665014591536	-1.2349870056298	-1.11654204387515	1.21949210042231	-1.80872627692198	0.340833691166877	-0.803211520780349	-0.989659954143033	-0.992506611615312	1.61329060557522	-0.436361712670007	0.966233755924252	-0.846824533509806	-0.701647898269397	0.0102345285239871	0.78799051610445
IFI6	0.648321854558771	1.43022603777126	1.31465811717272	-0.872129779873485	-0.870834000763534	0.243162422307685	1.69228748108762	-0.77748110111228	-1.09259689015927	-0.678876510255395	1.2812462524093	-1.17743131653982	0.786003872122881	0.0482218717963631	-0.365482520627927	-0.688814246814679	0.912540144469149	-0.674952983509212	0.244541642306945	-1.06048088877086	-0.93946157829196	1.58609612638164	-0.988764005665918
ADAR	0.413174417192929	0.792158863498324	2.19935013718261	-1.24033478167435	-1.50321568958274	-0.273176416789215	1.68279137076136	-0.94377238936193	-0.633387520603302	0.210496378785891	1.01764769276453	-1.21669636964419	0.551433624977589	-0.643366271336084	0.241456250764257	-0.169253282987588	0.360267757369559	-0.333070120684969	0.788854055411487	-1.3104719046283	-0.81453645798939	1.25444204414101	-0.430791387567492
IFI35	1.30406394613936	1.58659792096242	1.41531260479695	-0.71275405718437	-1.24090994670301	0.152568452147651	1.66565824466041	-0.685732019206539	-0.921379658796825	-0.884899357587346	0.923373442829724	-1.19191121396411	0.664835689046628	-0.722366499359098	-0.407852790143336	-0.490807024628112	0.974359041776712	-0.343288112625703	0.231130266630506	-1.00160141258121	-0.841999463644132	1.31615746529583	-0.788555517862399
IFIT1	2.18548845229863	1.65508631161567	0.829387164459027	-0.777276240335026	-0.844086414677615	0.0507383156728442	1.71090343072378	-0.848937893103045	-0.933675708493974	-0.806519817988645	0.669183053802276	-0.89961879699542	-0.0478752649503889	-0.654105889077867	0.0522218937242292	-0.345101156262679	1.67668686192521	-0.55205904004613	-0.260366884529172	-0.790007640923811	-0.838507295405245	0.577105782273048	-0.808663223705696
IFIT3	1.06210591438353	1.96542201403096	1.447010417787	-0.809946757807836	-0.94149753837376	-0.168394533009183	1.7192569315127	-0.78279344429316	-0.926802969973985	-0.890113576226173	0.929405338551656	-0.927500640688534	0.552450604462229	-0.684929927068853	-0.284068105081604	-0.36822537101368	1.38436883807415	-0.576399419920284	-0.296197082850002	-0.742724675570245	-0.885857463279226	1.03782059660732	-0.812389150253017
IFIT2	0.80729048295476	2.14367037876752	2.62523943880661	-0.938718218257873	-0.821492958623889	0.452737366659861	0.726009885391178	-0.717918219830761	-0.736069211795849	-0.725462577060803	1.26182902846816	-0.840492028667527	0.474649118482493	-0.811417833282082	-0.658480439014319	-0.437134080560043	0.335840172772022	-0.756333495694934	-0.484619315336013	-0.0659747471601941	-0.750203112556127	0.546818278020875	-0.629767912483058
OASL	0.913918092916502	2.32616729485881	1.56076286200242	-0.849843101144481	-0.774284351461761	-0.282435739967545	1.35663496508806	-0.538971492893331	-0.832757749122958	-0.789372901754175	0.933044375617976	-0.856555068087824	1.07301020353158	-0.802245694308332	-0.593004838652391	-0.644731815400791	1.091617259676	-0.768441773497982	-0.307910931604595	-0.613995955106459	-0.969748552826015	0.905556772473407	-0.536411860336115
RSAD2	1.57804387493678	1.66861835504634	1.39498400170639	-0.816955806859444	-0.948241614309866	-0.0485145192154516	1.8998191532283	-0.834414481728927	-0.883318171492917	-0.687848093273271	0.813733861433305	-1.01872418043475	0.0957256611434	-0.743763572370488	0.1532215506163	-0.383316767175381	1.24909248262639	-0.625012404001665	-0.32515996608183	-0.935220320554542	-0.832899303498515	1.00036282488321	-0.770212564623369
STAT1	1.36866676342057	1.04447271966349	1.1720276537151	-0.786834039249119	-0.946089490469939	0.294334494897998	1.49410161675679	-1.13876581784114	-0.734275686048345	-0.733668653452606	1.28235871365324	-1.53208717743081	-0.0243633001168063	-0.874105780467456	0.117138064266987	0.0326316448518666	1.26544957646967	-0.104478330238047	0.136165955431772	-1.08297645823213	-0.915316666897152	1.52037534786287	-0.854761150546803
MX2	1.48068991052435	1.39784503085545	0.921152571011339	-1.10432680919239	-1.07285391126462	-0.00439122689888264	1.30888383459166	-0.95024330824245	-0.964198576730693	-0.796330470994623	1.00278154172629	-1.19319279015225	0.268854919704451	-0.440990831693394	0.120638471962372	0.213739833623228	1.87088913993137	-0.31234036325546	0.145509678556682	-1.03903527414396	-0.869882514205575	1.06737906179004	-1.05057791750293
STAT2	0.793715506531109	1.00586699058985	1.94417697158188	-0.912234665419344	-1.58970029942134	0.132461300886855	1.41433812783818	-1.02885567215943	-0.888185675621014	-0.581935965635462	1.36051203659529	-1.17189871291503	0.0967703615487133	-0.798701736794789	0.141883367792566	0.534306000193852	0.870403139064715	-0.58017391626554	0.147321275148745	-0.964971486991454	-0.629439409888302	1.38816738790434	-0.683824924564401
MX1	0.934822791343899	1.29326063975444	1.20368598536697	-0.987476154411848	-1.0428495938595	0.31539796750194	0.859995800752448	-0.924399695624818	-1.21788972168851	-0.827380640425285	1.19267757872459	-1.26174595563696	0.578882323516052	-0.447013987834319	0.279554189058284	0.229615834823472	1.73646458215746	-0.416429890880023	0.125712472064972	-1.18577652645448	-1.02108349494941	1.42629530699987	-0.844319810299242
ISG15	1.21905791254831	1.64269629911148	1.27270812277524	-0.688737317029256	-1.07523490389095	0.225910899841133	1.61274117802692	-0.739137295016558	-1.09857808100714	-0.938470927348754	0.983196339244778	-1.15767092540816	0.758062521769976	-0.51563878522975	-0.236146700787062	-0.620100112814282	1.12577719227458	-0.526166149387312	0.169784226868879	-0.995891898202234	-0.852492322128756	1.29086235790229	-0.856531632113371
PSMB8	1.42768259868615	1.59900265873811	0.77766211339101	-0.438768341833115	-1.57714846896839	0.176186530849762	1.15908199101417	0.165500844293638	-0.554142949822866	-0.923606674256186	0.8260297014911	-1.36958074215178	0.190270052003188	-1.42640141749756	-0.410351795893204	0.1432762065086	1.47913139795602	-1.8305058356157	0.315462217704024	-0.554477071899784	-0.166460451596364	0.866858939655017	0.125298497244151
BST2	1.23141863373126	1.08244586266228	1.22478445625993	-0.632575774576827	-1.65075434157008	0.319060123813608	1.5905869712035	-0.128522223775373	-1.24543623054127	-0.988513558869491	1.08504619524914	-1.30963528498352	0.574665265370551	-0.486370426336566	-0.195028590443019	-0.442901204025413	1.1449008924415	-0.376819610994449	0.33089936174197	-1.12641672102829	-0.84385773133786	1.40082830684363	-0.557804370835214
ISG20	1.07627797334294	1.86173136622417	1.15752514932398	-1.20475880505281	-0.787662887332717	0.0104968967301811	1.50945689639306	-0.546710375966978	-0.847467727381648	-0.834904056010627	1.02288278483961	-1.57707601032695	0.564687751781239	-0.857664661127478	-0.30513896086744	-0.415523356271349	1.19400911676819	-0.38714050242256	0.475093658344105	-0.669068796537451	-1.05526837795635	1.19272564777163	-0.576502724264744
OAS1	1.59159198385004	2.14320411024567	0.891941638670659	-0.742982301602108	-1.08169237484786	0.18984749418055	1.49841719019618	-0.85769056807319	-1.05493995265028	-0.888474688271043	0.620555986329199	-1.12934982741483	0.10961307823384	-0.841402844181769	-0.0642546682108076	-0.0137206143980615	1.32038598027153	-0.296517110997818	-0.121347750251685	-0.961707311141591	-0.777864440471134	1.11836708450213	-0.651980093967619
IFI27	-0.112480865210292	1.40756100213084	0.0122941571896383	-1.35437954202127	-0.666297447763077	0.52571724301992	1.78886288144089	-0.029005890110456	-1.07585371256064	-0.522030265910094	0.485697957860586	-1.41762721113507	-0.569390188269312	2.17936107846925	-0.670879692289902	-0.837101994901657	0.999039673934895	1.48933441228762	0.00421689077500746	-0.266616871799145	-0.51122370522542	0.0354156128357649	-0.894613522748075
OAS2	1.27817920394811	1.37461407293189	1.56638116970796	-0.878227386625436	-1.39703628854714	0.129791080824416	1.88085103440353	-0.768712669261327	-1.01174577760138	-0.669389651502977	1.00522158732818	-1.31115228289744	0.0308117932909674	-0.879614635214704	0.166573712422164	0.0158978093987084	0.917717507843384	-0.0744143882815622	0.0327355386872864	-1.07141489064851	-0.731921606188653	1.07503859955495	-0.680183533572425
OAS3	0.52406920992306	1.14670927589979	1.67274937003839	-0.951747610428249	-0.983958056227309	0.126098720915259	1.99395039673033	-1.00299796533134	-0.938317345469133	-0.611049438371712	1.20594708377732	-1.06943763862375	0.269249141569259	-0.665484034396391	-0.194834141817977	0.0602938795160348	1.03136292192056	-0.620656541293489	-0.128549448561376	-0.985168363984523	-0.688550883694037	1.64881935975029	-0.838497891840999
IRF7	1.47508954574491	1.55594961877224	0.922694666636824	-0.621026839163393	-1.30875225598882	0.0130701315035429	1.33101192857946	-0.577991293421319	-1.30513564256937	-0.874503939734001	0.998378222919338	-1.2724605192304	0.458087791557186	-0.856129493435795	0.100155262634378	-0.169772805643856	1.52673052801074	-0.280307805440453	0.226278717651641	-1.09888349500624	-0.760935349740013	1.23392386454362	-0.715470839180206
XAF1	0.895558372519464	1.29034272330523	1.62243146068881	-0.649457676378981	-1.22988301258179	0.413055173422183	1.38146153715542	-0.553894492907023	-1.41376538897828	-0.628905937620528	1.07463164094403	-1.45965175992176	0.621775807647226	-0.647379516626658	0.45720203851406	-0.137124280166583	1.28638244722462	-0.278116791445343	0.24497807779875	-1.31475857392824	-1.05002186844784	0.825330746328214	-0.750190726544976
IRF9	1.37882703690041	1.47491947512831	1.4001886740066	-0.789115033813836	-0.796670249407071	0.0160053030310657	1.07247790681605	-0.536083192155125	-1.44213710029114	-0.460457970579188	0.45198641705633	-1.72308141622999	0.812108894941187	-0.378329389981386	0.0419854475955836	0.00217027003209649	0.50689629024581	0.179304490263683	1.01372721261627	-1.64730597228924	-1.00276146896341	1.18010099638379	-0.754756621306793
