# Supplementary material for: Longitudinal single cell atlas identifies complex temporal relationship between type I interferon response and COVID-19 severity
Source: Nat Commun. 2024 Jan 18;15:567. doi: 10.1038/s41467-023-44524-0 (PMC10796319; doi:10.1038/s41467-023-44524-0)
Supplement: Supplementary file 12 — Source Data [file 41467_2023_44524_MOESM12_ESM.zip › Source Data/Figure3G_boxrplot_3_proteins_combined_source_data.txt]

type	zscore.mean
progressor	-0.211327477010199
progressor	2.52857373912252
progressor	0.804289544611063
progressor	-0.44886782194808
progressor	1.17861172727435
progressor	0.736640084459356
progressor	0.94471089914927
progressor	1.66896310473035
progressor	1.13831983316834
progressor	-0.786218801277242
non-progressor	0.450874813175491
non-progressor	-0.175516615411271
non-progressor	-0.473848944147901
non-progressor	-0.348974188974465
non-progressor	-0.505544034378341
non-progressor	-0.310846836991961
non-progressor	-0.502136810859141
non-progressor	0.242616177150578
non-progressor	-0.747563181408581
non-progressor	-0.960575644689579
non-progressor	-0.0425414241468319
non-progressor	0.352814728193167
non-progressor	0.348573977713533
non-progressor	0.914230903872677
non-progressor	0.20817061819858
non-progressor	-0.749631217897562
non-progressor	-0.84818399437334
non-progressor	-0.339113523925135
non-progressor	-0.310947124680447
non-progressor	0.04811700115385
non-progressor	-0.644829523646784
non-progressor	0.365803151009421
non-progressor	-0.0601697327357601
non-progressor	-0.480983368277494
non-progressor	-0.0231078275165294
non-progressor	-0.643552276341162
non-progressor	0.0524840540287238
non-progressor	1.51998379679465
non-progressor	-0.67948168720595
non-progressor	-1.05309931579866
non-progressor	-0.92248155038007
non-progressor	0.775477803357021
non-progressor	-0.189197302703527
non-progressor	0.643186868983853
non-progressor	-0.291694886351418
non-progressor	-0.77157516045641
non-progressor	-0.262656703028136
