# Supplementary material for: Longitudinal single cell atlas identifies complex temporal relationship between type I interferon response and COVID-19 severity
Source: Nat Commun. 2024 Jan 18;15:567. doi: 10.1038/s41467-023-44524-0 (PMC10796319; doi:10.1038/s41467-023-44524-0)
Supplement: Supplementary file 12 — Source Data [file 41467_2023_44524_MOESM12_ESM.zip › Source Data/Figure2A_lower_UMAP_source_data.txt]

UMAP_1	UMAP_2	log2Ratio
-7.62298406824028	3.82817740555983	1.06100309706228
3.45383392110909	1.49708385583144	-0.832081699021211
3.30011926427926	3.37147708054762	-1.03853257648864
5.71658979192818	-0.223475830590912	0.0610030970622771
-4.63667310937797	1.27976269837599	-0.591073599517416
-7.7494589255706	-3.61623148802538	0.868358019119881
-6.39143385156547	-0.813772069251724	-0.523959403658879
-8.26207651361381	-4.46364574316759	0.224501829345157
3.55724392667855	4.36229772683363	1.76882234556897
5.34630380407418	-3.75446324232835	-0.938996902937723
-7.13012136682426	2.43589468117934	1.47604059634112
-5.05433143838798	0.0812706184027713	-2.3795694943237
-4.63420976861869	-0.215540545022674	1.15786463631487
6.28235088125313	-2.67075090292711	-0.0385325764886372
3.27701221242989	-5.63665943030138	-1.59107359951742
-6.87941660150444	-6.82615308645982	0.365857678590698
0.403251214180837	5.42315693017226	-1.52395940365888
5.85922752157296	-3.58759670141954	0.167918300978789
7.78965078130806	-2.89761905554552	-2.21910482213046
-8.0348044799224	-3.02290205839891	0.476040596341121
8.5029791428193	-1.77929739836473	-0.832081699021211
-7.26916994317924	-4.31542329672594	1.28339551839873
-5.34649528726493	1.98538966294508	-0.775498170654843
8.07134900823678	-2.71143607977647	-0.832081699021211
-8.93940080865775	-2.21280388716478	2.28339551839873
-7.74755777582084	0.897492839062027	0.423573176446986
6.392014844571	-1.40938787344713	0
-7.2109052108184	4.25646038171034	0.0610030970622771
3.49695502058114	-5.32919864538927	-2.03853257648864
-7.08375801309501	4.77879781838637	0
0.170998556767354	3.3697216045497	0.38293119194964
5.47530017629708	0.523725641929917	-1.59107359951742
9.12646661535348	-1.26280753496904	0.698433017677569
-6.35784830316459	0.903549565040879	0.167918300978789
-6.48408664926445	-6.69346217993516	0.167918300978789
-8.62382139429008	-2.19798617247362	2.16791830097879
2.91815028921212	-7.53035859946031	-2.62349507720979
-5.76714243158256	2.98642439957838	-1.65520393693713
-9.46686472162162	-2.75306277159471	0.698433017677569
-5.13265909418022	2.34234304543715	-0.716604481601275
-6.91298259958183	2.06364817734938	0.283395518398725
7.70713363424386	-1.32010524157304	-0.219104822130458
2.68953691259469	0.533671272957138	0.466259575548536
3.59351859823311	-1.95791654471178	0.365857678590698
-7.35069574579154	-4.29290847662706	0.698433017677569
1.76490805879677	2.8873362075923	-1.45357007576748
9.17236123815621	0.337482167446427	0.595339524713465
-7.65553631051933	-0.538390265739151	2.54642992423252
4.85610662237252	2.93928547021132	-2.91300169440478
5.03568778768624	-1.28599398020525	-1.03853257648864
-7.52148260339653	-4.06800107840318	0.453320519841038
-0.432367997016062	5.18884964104872	-2.26092499782508
-3.6789170668975	1.94735999222975	0.283395518398725
4.07513581052865	3.15583343621474	1.54642992423252
-5.40991510614311	2.36600632783156	-1.3795694943237
-6.85999168619071	-0.926321314609237	0.546429924232519
-7.72157253488456	4.14539356347304	0.546429924232519
6.90605483785714	-1.26858775500078	-1.03853257648864
-5.33241523965751	-0.327280001676269	-2.77549817065484
7.93564401403512	-2.53387431982774	-1.03853257648864
-7.75063099130546	4.26385898705702	0.408926400482584
7.05886493459786	0.981215251648239	-0.301566982322431
-7.39865793451225	-3.99077539328355	-2.17603610023857
5.76218782201851	-2.82429175261278	-0.938996902937723
-6.74142994150077	-5.25011806372423	0.546429924232519
6.24345956579293	3.892076445782	0
4.02410326734627	-6.88279323462266	-2.68623083255776
3.78576718107308	2.07618684884291	-0.938996902937723
4.95889888540352	-1.18674521330614	-0.131641980880119
1.6672925783738	1.06173069592696	-1.34109534650907
-7.87245477899467	-4.54243020895738	1.20539300639745
2.79697428480233	-6.87259321097154	-0.301566982322431
-3.1778994964019	0.951430572235398	-1.17603610023857
5.84550081029976	4.3866312038539	0.546429924232519
4.17847381368721	-2.40217833403368	-0.642603900157498
6.82810626760567	4.54320306893568	-1.98962297600769
-3.03121222719108	2.77635688897353	0.631318821819032
7.28747354284371	2.53931756135207	1.70789334692664
6.48783908620919	-3.24092559698839	-1.30156698232243
-6.03602852090751	-1.49110154989976	-1.21910482213046
8.43189512029732	-1.82205943945665	-0.886529483043587
3.87040458456124	4.22510976906996	0.365857678590698
5.38497768179024	-4.05340556982774	-1.13164198088012
-8.39504636987602	-4.27120904806871	1.69843301767757
-4.20685447915946	-0.695927845275589	0.605323613286088
3.07413731351937	2.66480155106764	0.0103770239923094
5.49109445348824	1.13820476647597	-2.03853257648864
3.42259917989815	-5.97051267508287	-0.453570075767481
-7.65702594980155	2.58228035088759	0.955820860370221
-5.06883634790336	-4.74868039969224	-1.77549817065484
-4.94913210138237	4.32755251046401	-2.3795694943237
-7.51287426217948	-5.0113819110753	0
2.50763235822762	-4.02728586081285	-1.08583829126699
5.62610851064766	2.47351164933424	0.408926400482584
6.67966924444283	4.23837204095107	0.236089803620369
-3.96581281885063	3.27102298852187	-0.655203936937131
-6.47167314752494	3.131090117657	-1.30156698232243
7.83108316198433	-1.93468646887559	-0.500875790545838
7.95626531377877	-1.77079920653123	-1.21910482213046
-2.39661301835929	3.18980713006239	0.0610030970622771
7.95248780981148	0.982978833877854	2.28339551839873
-3.84793390497123	2.58311195489149	1.60532361328609
3.52900849119271	-6.47643642309923	0.131392424953675
-6.10066570505058	3.68354292031508	-0.453570075767481
-2.25682749017631	2.90878124352675	0.817731946049914
-3.85352577432548	3.18262024041396	-1.03853257648864
-1.73244513734733	3.11319465752821	-0.591073599517416
-4.20304788812553	3.74573106881361	-1.88652948304359
-3.79561294778739	3.67092843171339	-0.591073599517416
7.68152271047677	-0.224958764350601	2.38293119194964
0.514342708741079	5.29415292855483	-1.65520393693713
3.80864296690072	-5.53239278677721	-2.41704419974237
-9.41954244836723	-2.24643258932848	1.40892640048258
-8.38140787347709	-0.656664954459854	2.3158169960911
-5.75627578958427	1.87918133851271	0.739075002174915
7.23001704946602	-0.963120268619247	0.546429924232519
2.93136916891182	-7.91834668997545	0.408926400482584
-6.71296037897026	-4.68857078436632	-0.301566982322431
-4.17552961572563	-0.954892443454452	0.476040596341121
-8.07263483270561	-4.42526130560655	0.131392424953675
6.5505841805085	-1.33414988402147	-0.591073599517416
7.08568893209542	-3.04998783949632	-1.21910482213046
6.21493945852364	-2.29334812048692	-1.21910482213046
-6.64168228372489	-1.15225629690904	0.283395518398725
-6.70447124704277	4.6983987819789	-0.301566982322431
-5.10769666894828	3.12275714989882	-0.131641980880119
7.23081956640328	-1.35188548449297	-1.65520393693713
7.54963908926095	-3.18618445280809	-2.62349507720979
8.30211625829781	-1.10074036005754	-1.30156698232243
5.07368360296334	2.80321807976942	1.28339551839873
2.39520846143807	2.97301120873671	-0.301566982322431
-4.78635849222099	-1.18664674643297	0.942358600563658
7.84189115301217	-1.8544279802205	-0.453570075767481
0.956521911774526	2.79761786576491	-1.77549817065484
4.60416637197579	-3.36096196059007	-2.30156698232243
-5.10575260385429	-4.37861518744249	-1.77549817065484
7.32150636449898	0.109017679506354	2.06100309706228
-7.03294958337699	3.69404716607314	1.78089517786954
-2.22219361528312	4.506498528683	-2.21910482213046
3.72799144521798	-0.947706149852462	-0.131641980880119
-7.0983768866912	3.0150422584651	-1.03853257648864
-8.15090669855033	-4.24067859534044	1.6204305056763
9.19897351995553	0.278760461175255	0.546429924232519
-7.61616291269218	-4.81044416311998	1.86835801911988
-7.71232713922416	4.29626674767714	0.752880801699946
1.20152281061257	3.85561628457289	-0.301566982322431
-5.15673603280937	1.51636357423048	0.809464330066313
-7.57494606241142	-4.49775295141954	0
6.59809051290596	4.4662038814662	0.809464330066313
3.44236360326851	0.0811621938286345	-0.938996902937723
-7.90667356714164	4.09507913705092	0.868358019119881
3.24019513860787	-6.64734725836534	-1.41704419974237
-6.90380539163505	-2.59313206557054	-0.523959403658879
-7.28177608713066	-5.3062661159398	-1.03853257648864
-6.37787451013481	3.35881705399733	-1.21910482213046
3.34018264547432	3.91934580918532	-1.13164198088012
7.14777122274483	-3.41704587820787	-2.03853257648864
-4.89474596246635	2.19336123582106	-1.83208169902121
-7.72153200372612	3.06120867844801	2.51221420889461
5.63561044469918	1.73019774075728	-1.65520393693713
-1.2424655125991	5.49824686166029	-2.4891939854982
5.31177221075142	2.7200884353755	0.666724157950231
4.04700790182198	2.80043478127699	-0.453570075767481
-6.81018175348197	-1.39656250361223	-0.301566982322431
2.10766015783394	3.73826236840468	-1.30156698232243
5.69452749029244	-4.33728246573228	-0.938996902937723
8.77002321020211	-1.68835179690141	0.510806014501798
-3.28997863992607	2.19276781197768	0.0610030970622771
3.02683125272835	4.23894996758681	-1.03853257648864
-4.99248661264335	4.07668466683608	-0.938996902937723
-4.40876163705741	0.826681030952744	-0.301566982322431
-6.58271707757865	4.00411291238051	0.0610030970622771
8.16084275976266	-0.617113696372696	1.20539300639745
2.95905695692147	2.71775097962599	-1.3795694943237
3.90233360067452	3.21476669427138	0.645965597783434
0.318548230682264	2.97339387055617	0.365857678590698
2.8368094994172	0.00636432882528715	0.113470516956413
-7.32647718652641	-2.74823288801927	-0.301566982322431
-6.16781105264579	3.77850599404555	1.3658576785907
-3.43495239480888	4.25557537194472	-0.716604481601275
2.64363752142037	2.75862426873427	-0.832081699021211
-0.530586974467387	4.27946872826796	-1.45357007576748
2.22264133230294	0.0338373231155794	-2.03853257648864
-5.57391180261528	0.701857937538437	-0.523959403658879
-5.78238548501884	-3.81648878935594	-2.13164198088012
5.78615985647286	-3.4188628661992	1.02036111256493
-4.01670326455986	0.944754077160172	-0.00611109879625971
-5.37112201913749	2.96118946191054	-1.3795694943237
1.92719839349831	-7.19954280737657	0.0610030970622771
-6.39751686319267	4.10133667107802	0.99388890120374
-2.41036667093193	3.32158465501051	-0.591073599517416
-6.05249323114311	3.96020050164442	-0.301566982322431
3.93351565137948	2.39195199128371	-1.30156698232243
5.7730191780671	-3.58979921225328	0.595339524713465
-8.41446985467826	0.68960363980513	1.35934437163202
1.07580332294549	-6.27749233130235	0.0610030970622771
8.28261743322457	-0.366472976243683	-0.354034402216567
-5.53671373590385	-0.062632048464008	-2.52395940365888
5.63238416448678	-4.04333619955797	0.0610030970622771
-5.28573526605522	4.23327512856703	-0.938996902937723
-8.81002535089408	-3.11315135840196	0.920825439014017
6.77444873586739	5.05148668404799	-1.21910482213046
-5.28837980493461	0.290713904464058	-2.08583829126699
-5.58935703500663	1.26037998315077	-1.59107359951742
-7.58960117563163	-4.92078761938829	1.06100309706228
8.6786678864106	-0.901766167915054	0.546429924232519
-4.96273578866874	1.64674635049086	-2.03853257648864
6.10689435735787	-1.31535320166368	-0.591073599517416
-5.90335096582328	-3.5725927818181	-1.83208169902121
6.36577258840645	3.81767530556899	0.0957685152229538
-5.65400041803276	0.442148221695236	0.283395518398725
-0.945369856204142	6.33609600182753	-0.453570075767481
3.30332408681954	-6.52119426611681	-2.41704419974237
6.33400903478707	-2.18208460692186	-0.938996902937723
-4.92194809183036	4.64684362527113	1.1028232727569
-6.10548080667411	3.25317950364333	-0.0385325764886372
3.29497347608651	-5.99501352194566	-2.03853257648864
-4.75443138345634	3.01609034653883	0.0610030970622771
-6.01858772500907	0.329524589741043	1.45332051984104
2.76743231550301	4.53322095986586	-1.45357007576748
6.39983449712838	-1.61041085604448	-0.655203936937131
7.52254377142037	-1.63064556006212	0.283395518398725
7.40961251989449	-0.129842581188865	0.435398611843775
-3.17190803750907	2.48177809830885	-1.93899690293772
7.45548854604805	0.083281530105881	0.868358019119881
-5.38485063775932	0.387528372967057	0.283395518398725
3.99745641485299	3.98868007775526	1.39442683078747
-6.28170694574272	4.09884328957777	1.28339551839873
-7.18368496164238	-4.63310985449571	-0.832081699021211
-7.17047037347709	-2.48928885344286	-1.3795694943237
-7.72745718225395	2.71412510987502	3.00586154286982
5.89510331884469	3.92158622857314	0.365857678590698
8.14798007742013	-2.33319072607774	-0.97294423486106
7.82097945943917	-0.665780650413223	0.476040596341121
6.40470777288521	-3.68514351729173	-0.832081699021211
5.02131257787789	-2.278981732166	-1.03853257648864
7.0863998962983	2.28175611611586	0.0907504404563295
-5.78249277337944	3.91280455704909	-0.591073599517416
-6.92022527917778	-2.68335537794847	1.16791830097879
-7.45654596551811	3.26310725327712	2.07986212431359
1.54131017461861	-7.21192912939806	0.453320519841038
7.75403152242745	-3.78847007635851	-0.453570075767481
3.56378780141915	-0.524072872436233	-0.716604481601275
-6.52000631555473	-3.02980689886827	-1.59107359951742
-4.69582142099296	1.89486940022688	0.249448186475388
-4.80608286127006	1.96115524884444	0.582955800257633
-8.03381551965629	-4.53859596136827	1.1028232727569
4.27253137365426	-6.23875837210435	-2.21910482213046
2.54480109945382	3.00036568757277	-0.832081699021211
-4.64796413644706	1.97965664979201	0.216281322540188
-4.12727417215263	3.3881017696498	0
4.3211616112336	-6.4890020358922	-2.77549817065484
5.30837903753365	1.4835413229106	-2.62349507720979
7.39065919653023	-2.67494182471056	-0.938996902937723
-7.25410904153739	4.97043771859389	-0.301566982322431
-6.53997244104301	0.543624354564957	-1.13164198088012
6.57547221914376	4.92358751412611	-1.13164198088012
6.35263047948922	-2.43180446509142	-1.59107359951742
-8.95353235467826	-2.91706972006578	2.15786463631487
1.2701716257676	3.0176331531642	-1.21910482213046
-8.52709879144584	-3.17357616308946	-0.716604481601275
2.41611490980233	4.13148946877699	-0.832081699021211
-8.01402963861381	3.58347649689894	2.06100309706228
5.60827146307076	-4.06810216788072	1.13139242495368
-5.82613100274955	-3.49930577162523	-0.832081699021211
-6.83186020120536	2.62244076844435	0.0610030970622771
-3.96155657037651	2.2504326831935	0.730854495369947
-7.30478109582817	1.24735446091872	-2.62349507720979
-7.89371790155326	3.97442646142226	2.40892640048258
8.40155397192086	-2.15641598585863	-0.623495077209793
3.66233931318368	-0.799620734489151	0.57290213559371
4.44921956792916	-1.40332167032976	0
6.9257610870942	-1.65861611250658	-0.301566982322431
-1.52426256402885	3.26860447045546	-1.13164198088012
-3.91082252725517	1.29039712067824	0.365857678590698
5.16290078893746	-2.20129327658434	-0.938996902937723
6.62052093282784	-3.14171318892259	0.453320519841038
4.25142846838082	3.72183556672316	0.868358019119881
-7.04885019525444	-1.06277971152086	2.19028611400724
-5.18376983865654	-4.60723667029161	-1.3795694943237
-4.66590322717582	2.94891877289992	-0.716604481601275
5.72174106374825	0.583540869915299	0.730854495369947
-6.04809679254447	2.13894171830397	0.0610030970622771
5.47759805456246	-2.93084816817064	-1.59107359951742
2.60080943838204	-0.902198122775741	-0.219104822130458
-7.42830528482353	-2.4285920131566	1.35378484629012
-8.12567247613822	3.20484180566054	1.52043471569957
-6.87981428369438	-4.11342840079088	0.408926400482584
2.60880981222237	2.94506163712721	-0.832081699021211
-5.19004215463554	0.213938487732224	-0.832081699021211
-7.12559761270439	2.93399925347548	-0.131641980880119
3.03778014913643	3.67351455804091	0.0103770239923094
5.18145976797188	-1.25244407538194	-1.13164198088012
6.32866893545235	1.75077540990096	-0.131641980880119
-8.05012525781547	-1.5526154506566	0.780895177869542
-5.76921619638359	1.51749916192275	0.205393006397452
-6.97719349130546	-5.33384780768175	-0.379569494323704
-6.38962711557304	3.49832220193129	-0.832081699021211
-6.05744756921684	-4.74246148947496	0
6.89546714559639	4.64863605614882	-1.30156698232243
2.58606944814766	-0.805641518867202	-0.938996902937723
7.31072889104928	-2.2192049491765	-0.716604481601275
2.41187821165169	3.40870018120985	-1.45357007576748
2.66396747366036	-7.19618778113145	-2.21910482213046
-7.47637333139335	4.58819742318373	-0.301566982322431
-8.04937662347709	-3.18651227835435	0.453320519841038
5.50044284597481	2.33893032189589	-1.03853257648864
3.43557010427559	4.38060732003432	-1.30156698232243
2.92720065847481	-5.75932912710924	-1.30156698232243
4.19538150564278	2.86463708993178	-0.716604481601275
-7.41914619668876	2.64136977311354	2.49912420945416
7.36839185491646	-3.43517856482286	-1.4891939854982
5.11432824865426	4.49099846001845	0.752880801699946
2.07207833067025	3.30768175240736	-0.301566982322431
4.61051593557442	2.43537635918837	-0.0385325764886372
-7.06328930124198	3.21101923104506	1.34479606306287
-7.10508789285575	4.93526287194472	-0.301566982322431
6.76117740408028	-0.452211128509231	-0.354034402216567
-5.01081098779594	-4.62874822500963	-1.03853257648864
6.09796987310494	1.07516129132491	0
-7.750243799533	2.50041122552138	1.08408671017532
-5.1804253028289	1.95410843011122	0.205393006397452
5.91324125066842	-2.70841913107652	-1.03853257648864
-6.43655981286918	-3.66808133009691	0.489846395866152
7.64764676824654	-0.997006224429794	-0.655203936937131
-2.52532257303153	3.73039908524733	-2.03853257648864
-6.65357984765922	0.228334633672051	0.666724157950231
5.51880393758858	2.78496213074904	0.961467423511363
-7.5078498290435	-4.80085353735704	0.0610030970622771
-5.85047687753593	-3.57362728003282	-1.3795694943237
3.71973763242806	-1.0410461891057	-0.379569494323704
-8.06329359277641	4.04918642159682	-0.131641980880119
6.68318782583321	0.147839663588814	0
-7.51056350931083	4.6691691410182	0.868358019119881
2.68732057348336	-4.44315938833971	-1.4891939854982
-8.85651602014457	-3.36962823752184	1.13139242495368
2.17046056524361	-6.64729051474351	-0.832081699021211
-3.62051166757499	1.16105074998122	-1.93899690293772
5.88500009313668	1.65161819573622	0.283395518398725
-7.21918453439628	3.7968501579402	0.620430505676296
-8.78136553033744	-1.65424315813798	1.64596559778343
4.29768453374947	0.557399584018997	-1.03853257648864
-5.16614116891777	-4.38910322073717	-1.3795694943237
-8.04243578180229	-0.806712554729171	3.66190714165245
-5.98914970621025	2.03411800976973	-1.30156698232243
-3.34145368799125	4.86252040978651	1.06100309706228
6.62977014318551	-2.95607356909532	0.0610030970622771
2.21011791959847	-6.00849323157091	-1.88652948304359
-6.11209453805839	-0.330437647140213	0.131392424953675
-8.95150770410453	-2.68155412558336	2.28339551839873
-5.71810020669853	3.14943738099318	-0.886529483043587
7.68369470373238	-2.82833390120287	-2.26092499782508
-7.26700748666679	-2.99627857092638	-1.98962297600769
1.83011279836739	-6.92528896216173	-0.190535669933687
3.41628967062081	-2.33156065825243	-1.93899690293772
-3.89303220971977	4.62007398720961	-1.83208169902121
-5.96013130411064	0.441164476835541	-0.591073599517416
-5.28119672998344	2.15388174172621	-2.26092499782508
7.07220302358712	-3.09919171217699	0.332305118879672
5.33754335180367	1.51092584248763	-0.301566982322431
-6.89734091028129	-4.18601159933824	1.06100309706228
-4.74621452554618	1.93323273774367	1.02036111256493
3.34492336050118	3.20405788537245	-0.131641980880119
-6.51245035394584	4.95027418252211	0
-0.148564236010661	5.86310405846816	-2.30156698232243
7.87381969228829	-2.09231428984422	-1.77549817065484
-6.04469885095512	3.68163128014784	-1.3795694943237
0.99397383466805	4.11351127740126	-1.93899690293772
5.43919502035225	1.39927990552168	-1.52395940365888
-8.18535150751029	-0.504584716594406	2.60532361328609
6.69413266912545	-2.20181708220262	-0.341095346509068
6.919349534665	-1.9405800569417	-0.886529483043587
-6.72470773919975	-5.03523998144884	0.698433017677569
-8.10633863672172	-0.181973146236129	2.96146742351136
3.68467341199959	-2.14205031279344	-0.716604481601275
-5.40920986398613	2.3385674488185	-1.45357007576748
-6.55463899835502	4.67990179177504	0.0610030970622771
-7.26293768152153	4.32594652291518	0.868358019119881
3.60275660291756	3.25683541413527	1.97527322303639
-6.89239610895072	-0.298751966989227	-1.59107359951742
5.55869136587227	-1.24220268610735	-0.591073599517416
-7.98797239526664	4.37881012078505	-1.93899690293772
5.53163753286446	-1.97296218756456	-1.71660448160127
2.35269771352852	-8.24962501410265	1.97023763313909
6.77849088445748	-2.05244569662828	-2.21910482213046
-7.94382871850883	-3.02049093130846	0.283395518398725
7.31305204168404	-1.30300097349901	0.224501829345157
-7.15390791162406	4.26237363930922	0.283395518398725
-5.34171118005668	-3.95599012259264	-2.03853257648864
-5.78041185602104	3.07400364991408	-0.301566982322431
-9.34674848779594	-2.46857910040636	1.99388890120374
-7.8985158370391	1.71900267716628	1.19850662081221
3.42612396017159	1.23262841817122	0.283395518398725
-9.5851556228057	-2.48423008803148	0.868358019119881
6.20567308202828	-3.79862193945665	-0.716604481601275
5.9788936211213	-2.19122843626756	0.167918300978789
5.4506691528901	-0.388208644426056	-1.13164198088012
-8.85371126398002	-4.34986286047716	2.3658576785907
-5.30807699426567	1.869415832722	1.3378433024211
0.889862640057454	2.97082800980788	-0.716604481601275
-5.23926700815116	-3.42737154845018	-2.13164198088012
6.3064755035981	-0.11794378045816	0.283395518398725
8.64501653448189	0.0847925264773887	1.6204305056763
4.8520716263398	-2.6174393165471	-0.716604481601275
-9.63730348810111	-2.5880842674138	1.3658576785907
6.18569503561104	2.82797498818617	-0.453570075767481
-5.5106369422332	2.41996903535109	-2.26092499782508
7.34322677389229	-3.11762266043443	-1.45357007576748
-5.15695156320488	0.0532564320987087	-1.41704419974237
-6.85602297052299	-5.12090043905992	-0.591073599517416
-5.85577263101493	-0.688699530399032	-0.219104822130458
0.56171361938561	2.61499781724196	-0.453570075767481
-6.0769301818267	3.61938209649306	0.0610030970622771
7.04243932500924	-2.85995273474474	-1.3795694943237
1.49931345716561	-6.1111395824315	-1.83208169902121
-5.45693077310478	-2.50296788100023	-0.655203936937131
6.59481607214058	-1.55485050562639	0.0610030970622771
-3.00721301301872	2.80908079262953	-0.131641980880119
5.91504321828927	3.03335757371169	1.78089517786954
-5.93841518625175	0.576775861942581	1.38293119194964
-5.56836857065116	4.32046575661879	-0.591073599517416
-1.90713657602226	2.71022863503676	-1.30156698232243
-6.31608356698905	4.18069763299208	0.408926400482584
8.76245866552437	-0.494155393874832	0.102823272756904
6.32900224462594	-0.988809274470993	-1.3795694943237
-6.13749565347587	-3.49838905218858	-1.21910482213046
3.67543421522225	3.60877580758315	-0.131641980880119
-6.30390180810844	-0.587559269702621	-0.886529483043587
-8.09047712549125	2.19713492509108	-0.537634340555955
5.76691184774483	1.65122635480147	1.3658576785907
6.66941867605294	-3.93282465819139	-1.77549817065484
-8.28735460504447	4.19973249551039	3.00586154286982
6.82616601720894	4.92775936242323	-1.52395940365888
-4.95001568063652	2.07559294816237	-0.301566982322431
-7.24592174753105	4.76415796395522	-0.591073599517416
7.67408309713448	-2.45735983732957	1.06100309706228
-4.61826004251396	-1.48703818205614	1.64596559778343
-2.85855569108879	2.80723161813002	-2.03853257648864
5.11596427694405	2.31504650231581	-0.655203936937131
-7.59316124185478	3.74982924576979	0
-8.16469110711967	-3.87204747084398	1.28339551839873
-6.14352764352714	-0.788408266341873	0.0610030970622771
-1.00707556470787	6.51721925851088	-0.161389324274171
-7.78822864755546	-4.45322732809801	1.35378484629012
2.66219602361764	1.1626424324153	-1.03853257648864
6.96438394323433	-1.97366170767564	-1.13164198088012
-0.595754103507151	5.82793636437636	-2.45357007576748
1.91156647935952	-0.478249238765426	-1.59107359951742
7.70504031911934	-3.65869097594041	-1.52395940365888
7.0645230843171	-3.30374007109422	-0.500875790545838
-6.2458058761016	1.96014804955702	1.54642992423252
-4.82586158975517	1.53344423886519	-1.71660448160127
-2.60118164285575	3.3480569851039	-0.716604481601275
7.14745984808053	-0.82172505739946	-1.3795694943237
-6.01093687280571	0.648614956104569	0.666724157950231
5.05228315130318	2.56365985985976	-2.55790673558222
-1.17288150056755	2.59940929528456	0.102823272756904
-4.88001884683525	3.61265201684218	-1.13164198088012
8.22786126867379	-1.81636540774126	0.205393006397452
5.99613652959908	1.59000427838545	-1.68623083255776
7.89832292333687	-2.53456907156725	-0.868607575046325
-7.02779688104545	-4.80289678457994	0
5.94959150091256	-4.27873115423936	-1.21910482213046
9.17611203924264	0.823590947353653	-0.27848336920939
-8.95122541650688	-3.74061779860277	2.75288080169995
-6.07562460168754	1.99955804463606	0.961467423511363
-7.24047579034721	4.47391767617445	2.28339551839873
-7.02426351770317	-2.70091442946214	-1.71660448160127
7.3935721947297	-3.22559718970079	-1.3795694943237
9.40928827062691	-0.540521429813095	1.24386715421209
-8.3029986785308	-0.0995098817707974	2.17648031448221
6.62542424932564	2.65342874642592	1.78089517786954
6.56992851034249	5.00887985345107	-1.13164198088012
6.79285178915108	-1.8845623004796	-0.775498170654843
-4.38525785669242	3.16899151917677	0
-1.85160936578666	3.72551078912001	-0.131641980880119
4.22503553167428	1.58812518235426	-0.832081699021211
3.63221202627266	1.66333444234114	-1.03853257648864
-8.33257498010551	2.99328680154066	1.03828302056219
6.58154426351632	-3.04650454405565	-1.83208169902121
-6.67000068887626	-1.18040280226488	-0.219104822130458
3.52122197881783	3.49214167710524	-0.0385325764886372
-5.38685335382377	3.71316094514113	0.698433017677569
2.78300319448556	3.93190879937392	-1.21910482213046
6.56930814519967	2.87485976334792	1.3181609365594
3.19298659101571	-5.25592594031114	-2.41704419974237
6.20395742193306	-0.65049086693544	1.11347051695641
-7.83768238290702	2.97229380723219	2.51221420889461
5.95391641393746	-1.96662263754625	0.546429924232519
5.37018762365426	1.34428043481093	-1.88652948304359
8.37640653387154	-0.798384057319351	0.113470516956413
-7.18096794351493	3.33902282830458	2.02036111256493
6.01601396337594	-3.18541006926317	-1.59107359951742
7.66342340246285	-1.44682400110979	-1.83208169902121
3.68135724798287	2.21401305314284	0.0610030970622771
5.01615844503487	1.54328401204329	-1.45357007576748
-6.59678854211723	1.70563991185408	-2.21910482213046
-8.82157530054008	3.67260379906874	2.52043471569957
1.17028747335518	-5.67900590780992	-0.019167251621706
-4.16584314569389	4.06928892251234	-1.77549817065484
-7.43036331399833	4.26388044472914	0
6.70782361761178	-0.508104788100906	1.02036111256493
4.20419297948922	1.96688563939314	-1.3795694943237
-5.99941028818046	-1.26550667170305	-0.453570075767481
6.95928798452462	-3.7057452667119	-2.65520393693713
-7.35043396219169	3.80230922814589	-1.03853257648864
-6.00002207025444	2.95326132889967	1.03185675140276
5.30442987218941	-1.13157467726488	-0.591073599517416
5.35376916662301	-0.238152014053055	-0.301566982322431
-7.88437475427543	3.44339509125929	0.780895177869542
-7.49891056283866	-3.54369168165941	-0.523959403658879
-4.01113285287773	1.17971820946913	-1.65520393693713
8.15199790731515	-1.24081640127916	0.453320519841038
3.5615032745942	-2.51111845854539	-2.34109534650907
-9.58063425287162	-2.66862587813158	1.98383523653982
-3.97551073297416	3.05938882943373	1.06100309706228
-7.91984762414848	4.38170642968398	1.64596559778343
6.9987271858796	2.83447666283827	1.72396810978471
-9.55109132989799	-2.60987429503221	2.47604059634112
4.60524259344185	1.68427093144637	0.408926400482584
6.30278526083077	-4.12407665137071	-1.52395940365888
-5.81644071802055	-5.46237640265245	-1.03853257648864
2.68708859220589	-6.67332677725572	-0.655203936937131
-4.93473161920463	3.34465522881728	-0.301566982322431
4.23563800588692	-1.56219475153703	-0.131641980880119
-5.57286276086723	-3.74220757368822	-2.03853257648864
6.9288915230378	0.142089871728234	-0.756132845787912
-7.99115385278617	-5.01222877386827	1.28339551839873
-4.58193077310478	-2.05820040587205	1.97527322303639
-7.5371204779998	-4.66433076742906	-0.131641980880119
-8.44819559320365	-0.363452421462722	2.43772366479002
6.51846586004342	4.34392233010512	-0.655203936937131
-7.50831951364433	4.47727270241957	1.06100309706228
-5.19497026666557	-0.0886456835629422	-1.45357007576748
6.46605191961373	-1.00832192782182	-0.938996902937723
-1.42284728750144	6.28604097481947	1.20539300639745
2.76415382162179	2.51065011140089	-0.591073599517416
-8.10826601251518	-3.92269282225389	-1.88652948304359
5.92404542699898	-2.06966643217821	-1.13164198088012
4.11686335340584	3.84627504464369	1.07986212431359
-6.45601619943534	3.85361786004286	0.0610030970622771
-9.42256464227592	-2.18359713438768	1.60532361328609
-2.60334910615837	3.64533228989821	-0.453570075767481
-7.39286913141166	-1.68610851649065	0.645965597783434
6.05159173742379	-3.56145553473253	-2.13164198088012
-7.96783270105278	3.35552544709425	2.25538114222913
-7.33588089212333	3.39104766961317	2.06100309706228
-6.82913126214897	-1.62438921812791	0
-3.25986398919975	0.662462605202011	-1.59107359951742
0.345967618976484	4.35871715661269	-2.17603610023857
5.43311057821358	-2.20491795424242	-1.30156698232243
6.01701007619942	-4.42275695685167	-1.93899690293772
3.45669565931405	-6.54354839209337	-2.17603610023857
7.01541648641671	-1.24947731379289	0
7.37564836279	-2.50494508627672	-1.26092499782509
-6.32977689966117	-2.82248024824876	-0.591073599517416
4.67704187170113	-2.65704111937303	-0.623495077209793
-8.59529794916068	3.23482985612135	2.7943574376761
6.8339150978669	-3.74291543844957	-1.98962297600769
3.12592111364449	-1.14068226698656	0.365857678590698
7.70341859594429	-1.65464477423448	-0.453570075767481
-9.64724363550102	-1.99132804754991	2.06100309706228
7.20127855077828	-1.89528899077196	-0.131641980880119
-7.47679342492973	3.06506176110487	2.06100309706228
3.67697916761483	3.17215318795424	0.283395518398725
-1.56127156480705	4.4719206821559	-2.17603610023857
-6.03439964517509	2.0896009933589	0.283395518398725
2.07183073297585	-6.71766404989976	0.408926400482584
-7.76670135721122	-0.087271915710159	2.52043471569957
5.83833299413765	-2.58243493918199	-0.591073599517416
-7.52561773523246	4.63243026849013	-0.0385325764886372
-6.23766292795097	1.95526571389418	0.435398611843775
2.09832237497414	3.58144588586073	-0.938996902937723
-6.47388471826469	-1.36030464056749	-1.71660448160127
-5.43832554086601	1.6164519321559	0.546429924232519
-3.3408769534484	3.74129314538222	-1.52395940365888
-2.44247569307243	3.73844285126906	-0.301566982322431
5.03377757803048	-2.98994831923265	-1.3795694943237
-7.93173803552543	1.0805153381465	1.24944818647539
8.57514940038766	-0.302993373906799	1.01037702399231
5.9329689575776	-3.19584898833055	-0.832081699021211
3.34154544607247	2.87294478532057	1.64596559778343
6.03769622579659	-0.604899035728164	-0.655203936937131
8.94436059728707	-0.521488653457351	1.65890465349093
-4.05379404291069	1.98987407799941	0.546429924232519
7.00006185308541	-3.71342949751634	-0.453570075767481
6.12534127966012	-3.41800098303575	0.224501829345157
2.19442020193184	-2.39420037153978	-2.26092499782508
-5.75002922281181	-3.8766527641179	0.167918300978789
-6.88736356958305	-2.82279138449449	-1.59107359951742
-5.73455108865654	-5.94181136969347	-1.88652948304359
3.35222492948617	3.51850457307082	-1.52395940365888
-6.59472526773368	-3.33261756781358	-1.30156698232243
5.65834651723946	-1.0510068405034	0
-5.30972303613578	-4.63248090628404	-1.88652948304359
-6.14254917367851	-1.02557639960069	-0.190535669933687
-3.83967627748405	0.660224927627854	-0.247119198300054
2.43078480497445	1.56898720380049	0.408926400482584
2.98296890989388	-5.84739618185777	-1.30156698232243
-4.05762066110527	3.55599088784438	-0.716604481601275
-1.10102619394218	3.82826585885268	-1.13164198088012
5.30231652990426	2.70498628731947	1.1028232727569
5.18437181249703	-0.906728612220474	-0.453570075767481
-7.64645494684135	4.69253082391005	-0.716604481601275
7.93698535696114	-1.35555832270402	-0.938996902937723
6.38895355001534	5.17357797738295	0
-8.00598730310356	-3.24508433226366	0.546429924232519
2.26790223852242	2.8770548832057	-0.591073599517416
-3.98071302637016	3.78124280091505	-1.65520393693713
-5.50129713281547	0.00943409841638022	-2.03853257648864
6.056640966092	-3.05949168089647	-0.131641980880119
9.05189882055367	-0.428934710061737	0.514721064505181
-5.60079397424613	4.74115295525771	0.546429924232519
-1.56741298898612	3.09890980836134	-0.591073599517416
-6.65131534799491	2.00937528725844	-1.30156698232243
2.49833117261971	-6.2322390544774	-1.98962297600769
5.45291934743966	-2.58140020254869	0.205393006397452
-5.05012907251274	-1.84533100012559	1.54642992423252
4.51039062276925	0.635832442009262	-0.938996902937723
5.92489324346627	-3.16435150984544	-0.301566982322431
6.60486303106392	4.46102924462538	-1.65520393693713
8.30863080755318	-2.47821335676927	-1.03853257648864
5.89411435857857	1.95651753064375	-0.190535669933687
5.11766515508736	-3.73054413679857	-0.716604481601275
-1.92052926286613	4.3288337719081	-1.52395940365888
-6.00264658197319	-0.546609865462967	-1.08583829126699
2.30393110052193	-6.51583938483018	-0.0858382912669939
-6.25239052041923	0.0764924846975129	-0.00611109879625971
-8.03567995294486	2.96006031151991	2.86835801911988
5.1567443443879	1.20969219323378	1.54642992423252
-5.29661430581962	-0.116489144003578	0.0610030970622771
-6.48063339456474	-0.289451645648666	0.546429924232519
6.43735538259591	5.08433408852797	-0.131641980880119
3.30606184736336	3.82094187852126	1.23092809850459
-4.16641439660942	1.69080336209517	-0.832081699021211
-9.15593351587211	-3.24706058386583	2.78089517786954
-6.0626331733123	-4.32977371100206	-0.591073599517416
-5.57595075830375	-3.37462191466112	-0.716604481601275
2.45545254484261	4.33484478112441	-0.716604481601275
4.08951817289437	4.19314880486708	1.4277854277339
0.0170368684872487	6.44934816476088	-2.4891939854982
1.92327938810433	3.58803434487563	-1.52395940365888
7.10509620443429	0.137520445549301	0
5.41886173025216	1.12027795430403	-1.30156698232243
3.15932212606514	3.5668286811946	0.167918300978789
-5.6387878821746	-4.2574289310338	-1.03853257648864
2.80089984670723	-6.99862747076768	-1.3795694943237
-7.02870048746025	3.58638544198256	-0.0702414362159754
1.68593309656228	4.57963771935683	-0.832081699021211
4.11614404455269	4.47174282189589	-0.354034402216567
8.981361253415	-1.29364316347856	-0.0385325764886372
7.74136815801705	-1.11804609183092	0.546429924232519
3.04725800291146	4.47373838540297	-1.03853257648864
-8.28136553033744	-4.46083526495714	2.30445713392655
8.03741441503609	-1.7504389751317	-1.3795694943237
4.07942496076668	-6.63008718374986	-1.98962297600769
6.44388709798897	0.318617893421463	0
-6.51368488534843	2.05304713364821	0.453320519841038
-8.35191930993949	3.74886341210585	2.35378484629012
-3.30722059472953	2.66871137734633	-0.938996902937723
4.61331830755318	-1.53191106203813	-0.591073599517416
2.13468549982155	-6.64608554724474	-1.45357007576748
-6.10136093362724	-4.77439527395982	1.06100309706228
6.27767310873116	-3.42544488791246	-1.3795694943237
-3.50362934335624	0.843814922535233	-1.52395940365888
6.13158832326973	-3.50878672484178	-1.83208169902121
5.79267869726265	-0.656818615234085	-1.71660448160127
4.94289861456002	-2.80059604529161	-0.591073599517416
0.389641238604436	5.66751880761366	-2.03853257648864
-7.75135149225151	-0.194097386634536	3.09968356522634
-7.87301077112113	0.0414213245188814	1.23092809850459
1.46939931646431	3.56163282510024	-2.21910482213046
-5.24982322915946	2.79931874390822	0
6.84970508352364	-2.74178390387315	-0.904231484777046
-8.30243314966117	-2.36046676520128	1.28339551839873
4.29948602453316	-0.370881603992172	-0.301566982322431
-5.69729246362602	-4.50508623007555	-0.716604481601275
-7.90527452691947	-3.32612686041612	0.868358019119881
-6.26250662073051	-2.86995296362657	-0.131641980880119
6.12151752248848	-2.16668348196764	-1.83208169902121
1.99056731000985	-0.317780511415191	-1.3795694943237
8.86095891729439	-0.260679678952881	0.435398611843775
1.44580159917916	3.09144563790541	-0.301566982322431
6.45433841482247	-1.88449566248674	-0.655203936937131
5.82460532919014	-1.17838756922502	-0.131641980880119
-7.62894882425224	4.30181951638442	-0.453570075767481
6.4279526306733	-3.80511979941148	0.620430505676296
7.34833560720528	-3.45838265303392	-0.832081699021211
-8.39068903192436	-0.421165959871002	1.71635492567483
3.12295065656746	-2.06749849203844	-0.756132845787912
4.20858274236763	0.325703902208618	-1.03853257648864
5.89629016653145	1.39078147526961	-2.13164198088012
-7.31437648996269	4.59345550652724	0.0610030970622771
-7.36791433557426	-0.00192618924994058	0.961467423511363
-0.64253647788917	4.70171375390273	-2.17603610023857
5.42763410345162	-1.62604336622972	-1.52395940365888
-5.35029520257865	-4.87928800467271	-1.30156698232243
-6.3324724601165	-5.18845205191392	0.408926400482584
6.01971469656075	-1.07482676390428	-0.131641980880119
8.65733228460396	0.448032839262299	1.1028232727569
6.65165553823555	4.90730924721938	-1.45357007576748
8.25180803075875	-2.35177068594713	-1.45357007576748
-6.87248434289848	-2.60260372046251	-0.131641980880119
-6.67755283578788	-0.590272175109573	0.752880801699946
-6.50716032251274	2.64387078400832	-0.886529483043587
5.11104760900582	-1.19746427420396	-1.30156698232243
6.17055688634957	-4.33236484411974	-0.379569494323704
5.6961239410981	0.50662834759932	-0.131641980880119
-8.65469278558647	-2.38583283308763	1.79796869122848
2.97821555868233	-2.31972007635851	-1.71660448160127
-8.66781152948295	-0.470098720824905	1.78089517786954
-4.41968740686332	1.57654447671156	-0.989622976007691
-6.02168573602592	1.84935875054579	-1.17603610023857
-7.27485145791923	4.26639480706435	-0.453570075767481
-6.74699558481132	-0.773008333480545	1.3658576785907
-9.54411615594779	-2.95028786543626	1.92082543901402
6.83754907384957	-3.94004301909227	0.730854495369947
-1.0816499160186	5.49956340905409	-2.80406732285161
-6.43848718866264	2.83054370995741	-1.3795694943237
4.16091714635933	1.6469056141017	0.408926400482584
5.92508016363228	-2.47046832922716	-0.989622976007691
-7.90892996057426	3.78333492394667	2.49638924173292
-9.50005068048393	-1.41556136492509	2.3378433024211
-7.66339792474662	-3.37977747801561	0.780895177869542
-5.27151312097465	-3.31965331915636	-0.131641980880119
4.20506463781441	2.43661828156691	1.13139242495368
-7.92764009698783	-4.38363342169542	2.13139242495368
6.41510091558541	4.44477100487929	-1.03853257648864
4.99446903005684	-0.67057804945726	0.99388890120374
6.68686805502022	-3.39486055258531	-1.59107359951742
-1.13424422010337	2.78521437760573	1.03185675140276
2.9911748005494	-6.78461675528307	-0.832081699021211
-7.15981449350273	4.65793819543105	0.0610030970622771
6.47506652608956	5.04115171548109	-1.30156698232243
6.33313070074166	-2.660742329395	-0.716604481601275
-6.85954536661064	4.18195171471816	-0.131641980880119
-4.0434714721099	0.925185574257187	1.22450182934516
2.19702373281563	4.42978782769423	-1.65520393693713
-7.57053722604667	4.0516325962184	2.21628132254019
-0.248583273734202	6.54718275185805	-2.4891939854982
6.76128803030098	2.45392651673537	1.42089904214866
8.16645608678902	-1.47684483412523	0.102823272756904
5.27745853200997	2.02970512028914	-1.83208169902121
2.70830355421151	-6.37597303274889	-0.775498170654843
-6.54852880700981	-3.98247890356798	0.546429924232519
5.9119351936921	-3.65062694433946	-0.716604481601275
-3.69724978670036	1.00581688996535	0.0610030970622771
-2.43167390092765	3.36032600518446	-0.716604481601275
6.05494580999459	3.02141494866591	1.56579524909945
-8.665198461856	-0.517046259677597	1.71635492567483
5.59851585165108	-0.785519348418899	-0.131641980880119
-7.4674216674224	-0.0462110731365163	-0.219104822130458
-4.9601670668975	1.77065558549147	-1.59107359951742
5.90691505209054	-1.92565493468065	-1.83208169902121
1.68213997617806	2.91463084336501	0.131392424953675
8.2774866654023	-1.93752198103685	-0.16726589061084
-5.89652313455497	-0.575174199378677	-0.131641980880119
2.1572965218171	-2.01519422415514	-1.83208169902121
-6.32471288904106	3.8710746299861	0.868358019119881
-5.94545616372978	2.942125273907	0.868358019119881
5.67787824407662	-3.54829149130601	-1.59107359951742
5.88916192785347	0.211057348215393	-1.3795694943237
6.13794360891427	0.283225549423508	-0.756132845787912
-7.43364919885551	3.82867212411147	2.03828302056219
2.86309729353035	4.42745752450209	-0.938996902937723
3.41249285474862	3.03499860879164	-0.190535669933687
-8.07314314111625	-2.84248356703538	0.283395518398725
5.28573594823922	-2.66112189177293	-1.3795694943237
-0.201479719723811	4.89908428307753	-2.08583829126699
4.25981746450509	2.47075100060683	0.698433017677569
-7.59902586206352	-4.01688032034654	0.131392424953675
3.3698004318818	3.75904841538649	-0.655203936937131
-7.57251037820732	2.15932650681715	0.698433017677569
7.81519494787301	-1.00578980330247	0
-7.50669206842338	3.3317155372737	1.09075044045633
-2.76961316331779	2.13364119645338	1.23608980362037
-7.51589931711113	4.55141086693984	0
-8.77576174005424	2.92338938828688	3.06100309706228
5.18665252462471	-0.632518516814895	-0.453570075767481
4.15082083479012	4.15487833138686	1.14589199464879
-5.42553295358573	2.03870506402235	-1.71660448160127
7.89926467672432	-1.64057378653307	0.190286114007244
7.71353708044137	-3.02232913855333	-0.756132845787912
1.44124530092324	3.14239711877089	-0.131641980880119
6.92897163168038	-3.27850537184496	-1.77549817065484
-7.38435377344047	-3.52412752989549	-1.21910482213046
2.83063708082284	-1.86699764612932	-0.716604481601275
6.35216079488839	-4.1778538692357	-1.98962297600769
-1.06027926668083	3.0329877864955	-1.77549817065484
-5.47287000879203	-4.02867774847765	-1.13164198088012
-6.18421949609672	0.981613291466049	-0.453570075767481
6.63459907308663	-3.96155815008897	-2.30156698232243
-4.33367790445243	2.54956288453322	-0.938996902937723
7.51837955251778	-1.13594405535478	-0.219104822130458
-7.75625194772636	-1.0068915355565	3.86835801911988
-5.35402168497001	3.28362102624159	-1.45357007576748
-5.89813389047538	3.17663283463698	-0.716604481601275
4.75961576238717	0.0135347228882831	0
3.08657322660531	-6.95876817587633	-1.34109534650907
-5.09220327600395	2.46726889725905	-1.3795694943237
-5.42050041421806	-1.22642509821672	-0.938996902937723
-5.90687193139946	-5.02279357794542	-1.03853257648864
6.68060432211007	-3.16660051230211	-2.62349507720979
4.04642568365181	2.33409805413466	0.0610030970622771
-7.02306808694755	1.6622876655696	1.28339551839873
-8.01189626916801	-4.56836442831773	1.54642992423252
4.42101751104439	3.99003071900587	1.03185675140276
-3.55798711046134	1.5633593332408	-0.832081699021211
3.62444649473275	-5.96587877157945	-0.938996902937723
2.33133612409676	0.238023070657067	0.631318821819032
8.88875756994332	-2.13532833937425	0.828829654933244
6.51765619054879	-2.62809686545152	-1.17603610023857
-6.55928386911308	2.27916474457961	0.730854495369947
-7.51817192300712	1.26783461686354	-2.34109534650907
5.50275169149483	-1.7115155923726	-0.379569494323704
4.48273216024483	4.26110334511977	1.83733112349926
-4.71211685403739	3.71869225617628	-0.131641980880119
3.14234696165169	1.06254525300246	-0.591073599517416
3.30095182195748	1.5879923832057	0
7.0946219994172	-1.6476146448018	0.131392424953675
5.47338615194405	-3.84624342802782	-1.03853257648864
2.40820942655648	-6.01095895651598	-1.30156698232243
6.6168011261567	-4.04596595648546	-0.453570075767481
-5.10152639612113	2.55707974549513	-1.03853257648864
-7.75035680993949	-3.9695961940648	0
-6.55525316461479	4.27560205575209	0.0610030970622771
6.30107484594429	-1.03279142264146	-0.716604481601275
7.12104068533028	-1.67198841456194	-0.301566982322431
3.90581999555672	-3.11936955336351	-2.3795694943237
-7.03578056558525	3.83428712006789	0
3.03462348714913	3.61412329789381	-0.832081699021211
4.48599658742989	2.81166167374831	-0.301566982322431
2.64332519308175	0.410485131704621	-0.716604481601275
-5.40357364877616	1.11474962350111	-1.59107359951742
7.53737340704049	-2.93473677519579	-1.71660448160127
5.53126273885811	-3.57897071722765	-1.30156698232243
-7.85573496087944	0.581331862175278	-0.0858382912669939
-7.01940454706108	-3.97395973089952	-0.591073599517416
-7.23571457132255	-4.5750935542943	0.752880801699946
-6.77000345453178	-0.871547685897537	1.99388890120374
-4.93733991846	4.4586264621852	-1.30156698232243
8.56142507330025	-0.362503992355056	0.595339524713465
3.80229173437203	2.67926974412184	0.0610030970622771
2.53026090398873	-0.313502805268951	-0.354034402216567
2.61085806623543	-5.45441799048204	0.38293119194964
-5.16410316690361	2.34814639207106	-2.13164198088012
4.5237983299836	0.446049226486496	-0.131641980880119
-7.2567774222747	2.64182753678542	3.70789334692664
9.29081044927682	0.141946470403485	0.390310722315237
-5.7504354880706	-3.3280368316533	-1.59107359951742
-4.66740526422416	-1.06293754462022	1.20539300639745
3.61502419248665	-5.22724513891954	-1.59107359951742
3.01140366331185	2.66424293633681	-0.716604481601275
5.9340880943879	-3.38765387419481	-1.3795694943237
7.5188253952607	-0.0350379589559514	0
-7.54573787912284	-2.70448593977708	-1.3795694943237
5.60672508016671	-3.72842554930467	-2.08583829126699
3.91973291174019	2.02892549153548	-0.591073599517416
-4.57838405832206	0.678691281044297	-2.4891939854982
-4.72070755227958	2.61574311372023	0
5.78177819982613	1.72916586514693	-1.41704419974237
-7.83305896982109	0.0637054760394614	1.13139242495368
5.30038581625069	-0.855762289798446	-0.354034402216567
6.49994169012154	-1.71572964075822	-1.00611109879626
1.93724511400307	1.60974784013014	-0.775498170654843
-4.73282875284111	3.66790886040907	-0.832081699021211
-7.46247686609184	3.57548136826735	0.823963899761428
4.77200876012887	2.83324070092421	-2.34109534650907
-6.27645601495658	3.49755258675795	-2.34109534650907
-0.908174173678508	6.23829622384291	-2.55790673558222
-0.446814017142405	5.21930093880873	-2.13164198088012
0.979504449520955	3.11629004594069	-1.13164198088012
-5.50147642358696	3.73507590409499	-1.83208169902121
5.28991637960518	-0.957371281421371	-0.655203936937131
-6.3961063788787	-4.68779878500719	0.698433017677569
-5.9656545089141	1.84228975888472	-1.17603610023857
3.63990484014596	2.33874793168288	-2.03853257648864
-8.07249368890678	-4.22824792746324	1.58825009992715
5.0252951218232	-3.27830247763414	-0.832081699021211
8.79285894170846	-1.45083145979662	-1.59107359951742
-7.23360170587455	2.06940145608168	-0.379569494323704
2.61206613317574	4.22842617150526	-1.03853257648864
-2.97778906091606	2.86738438721877	0.283395518398725
-7.68302931054985	-3.9436750877263	1.45332051984104
-6.82237972482597	3.87220687981825	0.546429924232519
6.30647025838936	-2.36202912215013	-0.716604481601275
-6.75619281991874	2.2764267456172	0.797968691228483
-7.24759353860771	-2.86113195303697	1.54642992423252
2.24535237089242	-5.60875587347765	-1.52395940365888
2.80906687513436	-5.4121330249669	-0.190535669933687
-4.36679424508964	2.30698580857497	-1.77549817065484
-9.42962564691459	-3.26256327513475	2.48133489601063
8.347740991269	-1.43282847288866	-1.93899690293772
-5.58199609979545	0.898215962612442	-1.3795694943237
7.37175975576485	-1.09568111780901	2.86835801911988
-6.73466076120292	-4.15349893454332	-0.131641980880119
2.46701203123177	3.42099280472975	-1.45357007576748
-6.25192322000419	0.317681087219528	-0.938996902937723
-8.87822450860893	0.0218087379274886	2.28339551839873
-8.2863913939849	0.217195732557587	0.435398611843775
-9.25839914544975	-3.13116531256456	2.78089517786954
6.97651420370186	4.82161207314711	-1.65520393693713
-3.45568551286613	0.398737652265839	-1.93899690293772
-4.78268684610282	2.12531228181105	0
4.73956094518746	4.23771877404433	1.48984639586615
-5.66900839075004	3.20319242593031	-0.716604481601275
-6.68549455865776	-5.17386703375597	0.780895177869542
-9.30463327630912	-3.63560562018175	2.40269444677107
4.17746053472603	-6.084321783817	-2.4891939854982
2.84760962263192	2.12563510056715	0.0610030970622771
3.50879202619637	-5.46226386908311	-2.77549817065484
-6.90326322778617	-2.6551590431096	-0.938996902937723
4.31710658804024	1.35001928921919	-1.93899690293772
-6.66520656808769	-2.39774732474107	-1.3795694943237
6.9300278259858	-1.10621814612169	-1.77549817065484
6.08564363256539	-2.45828466299791	-1.13164198088012
7.06538091436471	-3.47657923582811	-1.13164198088012
2.90721283689583	-6.83820419195909	-0.938996902937723
-5.38696445688163	0.612360192501358	-1.03853257648864
5.97598062292183	-3.9760454166295	-0.832081699021211
-6.95739616617118	3.50035567399245	-0.404660475286535
6.66450916067208	-2.93670515898485	-1.59107359951742
5.78279481664742	-4.10112552527208	-1.77549817065484
-4.92707218393241	4.27800626870375	-2.26092499782508
6.776855809842	1.67018432732802	0.0610030970622771
-5.51075710519706	1.43437643166762	-0.938996902937723
-4.96447576745903	4.31354827996474	-0.938996902937723
-3.93991054757987	2.784659100735	-0.131641980880119
5.1502517296418	-0.382635133302398	0.0610030970622771
1.84853182569588	-6.78846483114976	-1.08583829126699
-7.05486883386528	3.49244399186354	-0.655203936937131
-3.91641058191215	3.48100395318251	0.283395518398725
7.54535327688302	-2.13395743254442	-1.98962297600769
-6.94658292993461	3.43424077149611	0.365857678590698
7.24041639104928	-3.57221822623033	-1.41704419974237
2.73518381849373	-1.07667999151964	-1.65520393693713
8.04641757742013	-2.7075546253087	-1.03853257648864
-4.30567135080253	2.71055026169997	-0.131641980880119
9.5386761261567	0.1291297730444	0.797968691228483
8.4316671921357	-1.98690705183763	-0.219104822130458
5.23102794424141	0.792811287605576	-1.45357007576748
5.02668081060494	1.82220680829268	-0.453570075767481
8.30333410039986	-1.74100975874681	-1.45357007576748
-7.65655101999198	-3.38011102560777	0.205393006397452
-5.39888824685966	2.31203742142897	-0.716604481601275
6.91619573370064	-3.66139535788316	0.546429924232519
-4.23333229288017	2.04320366498213	0.868358019119881
5.32610593572701	3.16344566460829	-0.634142321409302
0.522488756333242	5.28944368478041	-2.41704419974237
-4.58925117715751	3.00084014054518	-1.03853257648864
3.14981113210763	-0.841679738795944	-0.775498170654843
3.94042979017342	3.0973655712245	0.868358019119881
-9.23936189874565	-1.41961901072282	1.64596559778343
2.41480885282601	3.41938538666945	-0.591073599517416
-6.67320312723075	-2.6257720458867	-1.65520393693713
3.16298876539315	-6.18306379202623	-2.03853257648864
8.31770787969674	-1.12044446352739	-0.379569494323704
-5.84539236291801	-5.48191575888414	0
5.36835084692086	0.495553685390763	-2.03853257648864
-6.39570345148002	3.43292136307936	-0.716604481601275
4.87586437002266	1.26821346398573	-1.45357007576748
-5.46197571023857	-3.0842681396367	0.0610030970622771
-4.7560883925811	-0.331745462453552	-1.88652948304359
3.5158260895356	3.12993259545546	0
2.46564064756478	3.95865864869337	-2.13164198088012
3.90041123167122	1.0858829748271	-1.45357007576748
-6.79886497720634	4.15452499505263	-2.3795694943237
0.0469513593658307	6.1340186130641	-1.83208169902121
5.81832681432808	-3.04514222029466	-0.832081699021211
-6.23273100122367	-2.43926648978014	0.546429924232519
2.51268683210457	-7.47265033606309	-1.71660448160127
-1.28336300119316	6.03338117715102	-2.96453199504486
1.91985808149422	2.62302489396315	0.167918300978789
4.59531770483101	-2.09773068312425	-1.3795694943237
-7.45709385141288	-2.36892871741075	1.47604059634112
-5.56724943384086	0.322192026340775	-1.55790673558222
-7.36861051782524	4.79145212289076	-0.591073599517416
6.36346040502633	0.130623875224404	1.54642992423252
-7.62194504007255	-5.89998273733873	1.28339551839873
-6.56341518625175	-3.08051185492296	-0.716604481601275
7.65752254263009	-0.782488988673874	0.780895177869542
7.0492642952546	-2.94565658453722	-2.30156698232243
-6.19620718225395	-2.73227839354295	-1.65520393693713
4.87087379232491	-0.855024622714706	-1.98962297600769
-5.24583400949394	2.9727386963008	-0.301566982322431
-7.40909542306816	2.63257236596327	0.466259575548536
-7.5261660979644	2.32715959664565	1.92494154748625
4.31844745412911	-2.96440033797044	-1.3795694943237
-8.31362737878715	1.3948623668788	1.35378484629012
7.04024730459298	5.05645914193373	0.546429924232519
3.31010018125618	-2.23694901350755	-0.190535669933687
-2.91571821435844	3.00649519082289	-0.301566982322431
-8.99383939966117	-1.87124256972093	1.99388890120374
-7.55357517465507	-4.74529533270616	0.752880801699946
7.52376924291695	-1.07176439646501	1.40892640048258
-5.80607189401542	0.78257079240065	-0.0385325764886372
-7.02197279199516	4.60719699975234	0.167918300978789
8.44687639013375	-1.58971576575059	-1.062379318443
6.60167203680123	4.36015529748183	-1.65520393693713
7.03915916219796	-3.54552178267259	-2.26092499782508
4.86031232610787	-2.8893595207097	-0.301566982322431
7.960693700467	-1.36042992953081	-0.453570075767481
-7.07737030252372	3.15352101441603	-1.3795694943237
-9.19244589075004	-3.85199169996996	2.39442683078747
1.87080739275063	-5.88530425909776	-0.775498170654843
3.86460457578743	1.27315242406111	-0.131641980880119
7.07794557348336	-0.436302589214035	0.283395518398725
7.06468091741646	-1.16261618021745	1.13139242495368
-2.83299054368888	2.12707371827345	1.13139242495368
-3.65191568597709	2.75058932419997	-1.03853257648864
5.84963212743844	2.51286549683791	0.868358019119881
3.54946003690804	-6.71491269949693	-2.55790673558222
3.58310209051217	-6.5531995761754	-1.77549817065484
-7.72301830514823	0.203958926760964	1.03185675140276
-6.82290996774589	4.26030702706557	1.86835801911988
4.98711620107735	3.39669675942641	-0.16726589061084
-8.64370073541557	-3.0653758514287	2.21628132254019
4.5748556686982	3.05731935616713	-1.13164198088012
5.49664960638131	-0.880855070388504	-1.21910482213046
4.59043060079659	-2.37840943220872	-0.591073599517416
2.49047647253121	-6.53587751272935	-0.453570075767481
6.03208242193306	-0.811253773009964	-1.45357007576748
2.00286422506417	-8.43692378882188	2.03436797055881
8.98306928411568	0.819172395431809	0.809464330066313
-6.83049978479301	3.47104616280775	-1.45357007576748
7.37757097021187	-2.48181633833665	-1.03853257648864
6.62625108495797	-0.497806178367325	0
-3.31740631326591	4.5374781620143	-2.41704419974237
-1.19002212747489	3.54528994675856	-1.88652948304359
8.03850446477975	-1.15915589216966	0.205393006397452
-1.31436099275505	3.36517233964186	-0.453570075767481
0.606040073786626	3.97189040299635	0.205393006397452
-6.29819359048759	3.83534474488478	1.28339551839873
0.280922157917867	5.58578939553481	-1.88652948304359
-4.12641586526786	2.08358712311964	-0.832081699021211
-5.92549289926445	-3.85475020293016	-0.938996902937723
4.92725978628243	-1.67389826658983	-1.30156698232243
-5.33890642389213	-0.0608538481952626	-3.01428503024196
-6.17066778406059	-3.80330781821031	-0.832081699021211
4.5800636841401	3.14237899895888	0.868358019119881
-6.0417944358245	-3.41178159598131	-0.716604481601275
-0.499410765017619	3.25681443330031	0.167918300978789
2.73091851011361	3.04513568993788	-1.3795694943237
-4.47636045679008	2.65601272698622	-0.716604481601275
-7.39935125574028	-3.03522972944994	-0.938996902937723
6.4346984459504	-1.20201139334459	-1.71660448160127
5.62914787069405	3.6185099613307	1.78089517786954
7.04994951025094	0.866554154121689	0.546429924232519
-1.82074190839683	4.67204160805922	-1.98962297600769
5.53520379797066	-3.47369437102098	0.131392424953675
6.53304754034127	-3.16628103140611	-1.98962297600769
-5.35086311563407	-0.476138876712509	-2.34109534650907
7.85221038595284	-3.56178765181322	-1.17603610023857
7.92624126211251	0.266794873440079	2.28339551839873
8.51698671117867	-0.283767895734497	1.13139242495368
4.20925317541207	-2.62983469847459	-1.03853257648864
-6.69174446329032	3.1820196640132	0.365857678590698
-5.82859720453178	-0.6325914729001	-0.453570075767481
-7.06249202951347	-3.16950421217699	-0.131641980880119
-0.609708742941966	6.74661750909071	-1.65520393693713
-7.70724214776908	3.9091183673976	0.0610030970622771
-6.79320825799858	-1.3295884597661	1.86835801911988
-6.16130317911064	-0.894105421340652	0.283395518398725
7.30708823934639	-2.95533971670885	-0.523959403658879
-6.39737476571952	3.23577828522902	-0.886529483043587
6.52230964437569	4.32859583016615	0.752880801699946
6.36115537420357	-3.00735978964586	-0.794606993602548
-6.46170391305839	3.83983106728774	-0.301566982322431
-6.1798526214019	-0.886273013389297	2.73085449536995
-7.01747669443046	-5.62908010367174	0.546429924232519
8.19834790960396	-0.385653810537048	0.344796063062869
3.80878721014107	-2.41530518416185	-2.21910482213046
8.22731195226754	-0.503644334113785	-1.3795694943237
8.05954776540841	-2.09262018088121	-1.98962297600769
-1.0703418420211	3.41441745873671	-1.45357007576748
-7.03013004526054	-4.0925586688878	1.28339551839873
-7.96483530267631	-2.86365203741808	-0.886529483043587
-6.52534212335502	-2.65211348418016	-1.83208169902121
-6.27940096124565	-4.86180763129015	0
6.63664994970406	-2.49912624243517	-0.453570075767481
3.87786970869149	4.21874494668227	1.04238741889493
3.08315788045968	2.92817778702956	0
4.57043443456734	-3.33784751776476	-1.13164198088012
-7.93956960901176	-2.34214858893175	1.54642992423252
-7.65786136850273	4.17495794411879	0.868358019119881
6.13138042226876	-4.49925355795641	-1.59107359951742
-6.56517709955131	0.418169988357834	-1.13164198088012
7.56243263021554	-2.9641931522252	-2.03853257648864
6.35412345663155	4.43052930947524	-0.716604481601275
-1.59932579263603	2.76191086884718	-1.71660448160127
-2.45703615411674	2.36049957391005	1.54642992423252
-4.53408445581352	1.88782162781935	0.408926400482584
3.33361325994576	3.3677033912776	-1.03853257648864
2.65114579931344	-6.99540977362413	-2.45357007576748
7.7797330452546	-2.9292457569005	-1.19053566993369
1.94772396818245	-6.54819421652574	-0.0385325764886372
-1.415691273059	3.78452630158644	-2.08583829126699
-7.33522953256523	-4.73226051214952	-0.591073599517416
2.963214976941	2.24153156396132	-0.301566982322431
-8.06744875177299	3.12683410760146	2.74282713703602
3.33793078199471	2.63581080552321	-0.301566982322431
-0.173934595431437	6.33029193993788	-2.3795694943237
4.86542974248971	-1.41719918135423	0.408926400482584
1.34260867372597	-6.02690963629503	-1.3795694943237
-6.18338550790702	2.82947011109572	1.67571294117749
-0.179418133343806	6.46330471154433	-2.80406732285161
2.84483896032418	-7.02410535696764	-0.301566982322431
2.35322128072823	3.64441723939162	-1.21910482213046
-0.341561423386683	6.0411927234767	-2.26092499782508
-7.28380312189018	-2.74402241591234	-0.301566982322431
4.30470119253243	3.65718407746535	0.546429924232519
-5.36384548410331	3.56453175660353	-1.3795694943237
5.54852996603096	1.10834653493147	-1.59107359951742
2.93282328382577	-6.26177768591661	-1.83208169902121
-7.24090637430107	-2.97182111624498	1.28339551839873
-7.8075381682769	-4.37090759161729	0.453320519841038
8.75557599798287	-0.372126596009918	0.453320519841038
7.50232158437813	-2.6712894904973	-2.08583829126699
-7.01001896127616	-6.43576173666734	-1.03853257648864
2.46208272710885	-3.82184677008409	-1.3795694943237
5.97302947774971	-1.97048859480638	-1.03853257648864
8.53868470922555	-1.10624234560747	0.408926400482584
-4.61989988550102	-0.604369686877914	1.1028232727569
-7.13057626947319	-3.38956408385057	1.02036111256493
5.97926460043038	-0.732835935390182	-2.21910482213046
7.55981097951973	-2.95130686644334	-1.88652948304359
2.34194026723946	0.307804478370957	0.324037502896071
2.66684733167733	3.36176271554213	-1.52395940365888
-4.77712597116386	-2.14120273474474	0.365857678590698
0.0679981766685346	3.2325088512538	-0.453570075767481
1.69572232500161	4.0046822559474	-1.13164198088012
-7.88981451257621	-2.72904329184312	-1.59107359951742
-7.84819425805961	1.16745026227217	1.18030202543462
5.13198266759957	3.44361443635207	-0.0385325764886372
4.70175014272774	-2.65902094725389	-0.301566982322431
-8.06694711908256	-3.83779625777025	1.64596559778343
5.79218707815255	-4.44070463064928	-1.59107359951742
6.92829213872994	4.66003198739272	-0.0702414362159754
-5.04828514322196	2.73367924805861	-1.21910482213046
6.64816890493477	-1.64209406260271	0.205393006397452
-6.37635769113456	0.307117266619019	-0.832081699021211
-8.01692880853568	2.55297799226027	2.20939493695495
0.109875263874183	6.07906408425551	-1.83208169902121
-8.02134432062065	-3.61003308180589	0.546429924232519
-7.92222513421928	3.02800173875075	1.18030202543462
6.75080190435494	0.423932714426331	1.64596559778343
-3.69602383836662	1.06562454816084	0.0610030970622771
-0.434727566088786	5.77074928399306	-1.88652948304359
-5.70100416406547	-0.78702388886232	-1.13164198088012
-7.49769033655082	-4.41165332678575	-0.219104822130458
2.79502998128975	-7.77684430960435	-1.4293225295208
-6.72129883035575	-6.86764793280382	-1.3795694943237
6.79678092733468	-3.8929326999547	-1.83208169902121
-6.90296758874809	3.29137845154982	1.60532361328609
4.26884303823555	-6.38254766348619	-1.21910482213046
6.08687148824776	-1.98653654936571	0.961467423511363
-0.875665085162272	6.69169254418593	-3.13164198088012
7.72961650625313	-1.93134550932664	-0.716604481601275
-6.79551042779838	3.54244728203993	1.40892640048258
6.91909442678536	-2.92668347243089	-0.417044199742367
5.88201795354928	4.21044654961806	0.546429924232519
-7.40838159784233	4.36281938668471	1.06100309706228
7.91478429571236	-1.69673292521257	-0.0385325764886372
5.14390884176339	3.69468541260939	-0.354034402216567
0.872177286301503	4.05750436898451	-0.219104822130458
-8.44523824914848	-3.45117668989915	-0.634142321409302
-7.53094400628959	4.44764537926894	1.13139242495368
1.35984550252999	-5.72655610922594	-0.591073599517416
4.73839412466134	2.34607167359572	0.817731946049914
4.93938241735543	4.5469676982997	0.283395518398725
8.67399106756295	-1.60801570299882	-0.886529483043587
6.89736686483468	-1.60651783827562	-1.77549817065484
-0.91962410673057	6.09889574166518	-3.21910482213046
6.33725534216012	-2.0322833526494	-0.00611109879625971
3.46374641195382	-1.84101610068101	-1.03853257648864
-0.406095700110545	4.96991033669692	-1.88652948304359
6.73276553884591	-1.05431501749773	0.131392424953675
-7.37679256662284	-3.91542534712572	0
-5.38413871988212	3.33196230050307	0.0610030970622771
-6.95222772821342	-3.92446045759935	-1.03853257648864
-7.10313476785575	4.63792533990126	-0.591073599517416
2.11538217798317	4.08506746407729	-0.655203936937131
-9.59882940515434	-2.73175363425035	1.97527322303639
-4.94747795328056	2.00744934197646	0.408926400482584
5.85479675069893	-1.40302126292009	-1.45357007576748
-7.35798563226615	4.23760767098647	0
-5.55979265436088	-3.87632732275743	-1.71660448160127
2.88545356527413	3.42372698899489	-0.591073599517416
2.91160069242562	2.73585934754591	-1.45357007576748
7.36015687719429	-0.740984188354202	-0.832081699021211
7.09290014043892	0.534872932398133	0
-6.47493900522148	4.09754915353041	1.46625957554854
-6.56255735620414	0.792222632133774	-0.301566982322431
3.79892478719796	-2.82307772520799	-2.30156698232243
-1.72140921815788	2.93924040909987	0.620430505676296
-4.41528953775321	4.24068565484267	-1.45357007576748
7.28988681570137	-1.52113644961137	-1.52395940365888
-5.39760555490409	-4.24533681753892	-0.938996902937723
-7.9636432097808	-4.13167743567247	0.205393006397452
-5.79052318796073	2.11856384392958	0.546429924232519
-1.20232297643577	6.27693147774916	-0.477416817721849
-7.26053585275566	-4.11651878241319	-0.453570075767481
-6.88605798944389	3.88657612916212	0.205393006397452
-4.93451799615776	1.96122391339522	-1.13164198088012
7.7179015709504	-2.56864004019518	-1.98962297600769
-7.06972326501762	-2.18967156294603	-1.21910482213046
-5.25383962854301	1.94642908688765	-0.0385325764886372
-7.61513342126762	0.984989119732193	2.60532361328609
6.60193715826119	5.03514022942763	-1.13164198088012
5.91927562490548	-2.33969120863695	-0.523959403658879
-2.59026588663017	2.91914053078871	-0.938996902937723
-4.19632305368339	1.89172823544722	-1.59107359951742
-8.90459360345756	-3.16988329771776	0.546429924232519
7.01382098928536	-4.22083692435045	-1.52395940365888
-7.42038025125419	-3.7315123546483	-1.21910482213046
-7.53883375390922	-4.23621063116807	0.752880801699946
-5.70606483682548	4.38711042519789	0.0610030970622771
-5.56167043908988	0.133616102897934	-1.27459993472216
-7.85189928277885	-0.215138928926178	2.38293119194964
-8.45305170282279	-1.6355216968419	1.4277854277339
-6.36105932458793	4.54921217080336	0.0610030970622771
-4.5472260878936	4.37549753304701	-1.77549817065484
0.289129836712728	3.29987211343031	0.0610030970622771
7.53979144826973	-0.725424991882034	1.64596559778343
6.83893666997994	-2.63432817343492	-0.832081699021211
-5.04668106302177	2.49271078225356	-1.88652948304359
3.77677474752511	2.24113841172438	0.224501829345157
9.20787416235055	-1.37228159788866	0.453320519841038
5.28688131109322	-2.46187214735765	-1.21910482213046
-5.62684454187309	-0.791396247184463	0
6.22418008581246	-1.51550202254076	-1.13164198088012
3.49881444707955	2.2831463348506	-0.00611109879625971
2.98241792455758	2.93560810204726	-1.13164198088012
-5.17785324319755	2.69050235863905	-1.30156698232243
-5.67692436441337	4.17308158990126	-0.301566982322431
7.17763696447457	0.483260078394226	0
4.164551122342	2.0419628154872	0.546429924232519
5.03506360784615	-2.9170604217412	-0.716604481601275
-7.82676996454154	-2.10527496222276	3.02036111256493
-0.597613530005564	6.08401460763197	-1.13164198088012
2.37866960302437	-3.6137407291295	-2.08583829126699
6.90293298498238	5.2034618389247	0.167918300978789
5.7854384018525	-1.14580373648424	-1.65520393693713
-6.94061435922538	-2.60756688002367	0.476040596341121
4.5215486122712	-1.65860860232133	-1.30156698232243
-7.21066345437919	4.1820823680995	-1.3795694943237
-7.25714697107231	-3.99749975088853	0.868358019119881
3.88917480245675	-2.38672237280626	-1.3795694943237
3.57488165632332	-6.14522485617418	-1.77549817065484
7.10936103597725	2.57834715958815	2.02705576513894
2.29470334783639	-7.12471418265123	0.167918300978789
5.68859992757882	-1.3050363529088	-1.59107359951742
6.71092496648873	-0.91424225453157	-1.71660448160127
6.80346236959542	4.80895300027113	-1.71660448160127
-6.21321024164115	1.39941187020522	-1.65520393693713
2.08196686044777	-7.27831916693468	-0.219104822130458
-5.75580896600639	2.50566549416762	0.620430505676296
-4.57657207712089	1.45217855092268	-1.45357007576748
6.1290720535859	-0.496188389098831	-2.41704419974237
-6.30791677698051	4.94771642800551	0.868358019119881
-4.70429529413139	2.3251237403987	-1.93899690293772
-6.71812023385917	3.373930169308	1.64596559778343
-9.4990436004058	-2.79933957937975	2.3378433024211
3.03684602514351	-6.25934057120103	-1.83208169902121
3.96548496023263	1.89444859143477	-1.93899690293772
8.05690370336617	-1.33453934077043	-1.83208169902121
4.63490043417061	-2.76621990088243	-0.832081699021211
3.7707420422181	-6.15937213782091	-1.88652948304359
5.78072582021798	-4.31588535193224	-1.21910482213046
-6.95954336389457	5.05050678368788	1.06100309706228
-0.17772667273437	3.18942637559157	-1.52395940365888
4.01173268095101	4.54083700295668	0.752880801699946
-2.83579029306327	2.42709488984328	-1.77549817065484
5.11499534383858	-1.1644889581563	-1.88652948304359
3.89800678030098	-6.32130126837511	-2.62349507720979
-7.90165247186576	-3.52395920637865	0.283395518398725
0.243438331638227	6.41599626656752	-2.08583829126699
-1.25839020475303	6.63214559670668	-1.03853257648864
3.74236760870064	4.50609655495863	0.698433017677569
-5.85058750375663	-4.81515769842882	-1.21910482213046
3.86688957944954	1.5576847326396	-1.71660448160127
-2.06283225282585	2.90823288079482	0.283395518398725
-4.49175180658256	3.48783726807814	0
5.73018108144845	-2.42270474318285	-1.3795694943237
-4.62427915796196	2.86935181733351	-1.13164198088012
5.92972503439034	0.575787914955429	0.435398611843775
6.38597856298531	-4.74506835821886	-0.716604481601275
-7.2215629981414	1.7528558504222	-0.989622976007691
-7.94205297693168	-4.81404428366441	1.45332051984104
-3.58616389497673	3.48933501359206	-1.30156698232243
7.34881768957222	-1.20796053293962	0.645965597783434
-5.41895784601127	2.84945578690749	-1.52395940365888
3.00591169134224	1.84089799042921	-1.52395940365888
3.68132005468453	3.74323911782484	1.28339551839873
-7.72249283059989	1.46056432839613	-0.453570075767481
6.48308406606759	-1.40407686117906	-0.131641980880119
8.4387997223481	-1.61634616736192	-0.131641980880119
7.08364282384957	-0.401372866666504	0.167918300978789
-7.58370985254203	-4.03434448126573	0.476040596341121
-0.895830290164103	4.91791124459486	-2.26092499782508
-6.73649133905326	0.539308710062317	0.131392424953675
2.38764606252755	-5.84776954535265	-1.65520393693713
6.51771245733346	-3.29111151579637	-1.1012683318366
-5.3694859908477	3.45411486741286	-0.301566982322431
2.23620687261666	-7.08732728842516	0.167918300978789
4.22488342062081	1.88450403329115	-0.219104822130458
-7.69289221033012	-4.50406246069688	-0.591073599517416
-3.94451870187675	4.10200901147109	-0.453570075767481
4.08532796636666	3.88946409341078	1.06100309706228
6.99416242376412	4.90682668801527	0.205393006397452
-0.664018885935893	5.06059999581557	-2.13164198088012
7.02113424078072	-2.726735638416	-1.93899690293772
-5.68027509912406	2.78990955468398	-1.98962297600769
2.36291633382882	-5.28248433951158	-1.08583829126699
-3.57246579393302	0.839016152584366	-0.716604481601275
6.54122672811593	-0.174278633630462	1.06100309706228
4.78391967550362	1.85693879243117	-1.30156698232243
2.14493666425789	4.34708566781264	-0.716604481601275
-5.24465431436454	1.89937861081343	-1.52395940365888
-2.17620028718864	2.88649220582228	-2.26092499782508
-8.99858583673393	-2.94388131979723	1.5788514019249
4.35979018941964	0.54131541963797	-0.131641980880119
-4.02443899377738	3.18130440827589	-0.219104822130458
-8.80666364892875	-3.68744068030138	1.45332051984104
3.63246737257088	0.216307161414437	-0.301566982322431
2.6797517372712	-3.76696758154649	-2.45357007576748
-6.08390726312553	3.54845614548903	-0.716604481601275
-6.84478010400688	-6.42382411841173	-1.03853257648864
2.0168323351487	-7.66800670508165	-0.655203936937131
7.27855144277657	-2.43764214400072	-2.03853257648864
-8.19786943658744	-0.171673091089912	2.28339551839873
4.19850860372628	2.70730848427992	0.167918300978789
4.68227897420968	1.94430239316206	-1.77549817065484
8.30491052404488	-2.00731210593004	-1.98962297600769
2.62918196455086	-5.86889152411241	-2.13164198088012
-4.37210048898613	-0.595688151157089	1.13139242495368
-1.57658018335258	2.18201298829298	0.773200786079541
-7.7389608786956	3.45023961182814	2.32087022381739
-8.27074350580131	-2.73138432387132	0.283395518398725
-5.95397247537529	2.12820406075697	-0.0385325764886372
-7.07021679147636	-3.50728754881639	-0.131641980880119
6.01148353353585	2.84833998795729	0.868358019119881
2.0203655792817	-6.35699729803819	-0.989622976007691
-7.49355186685478	4.31245727654677	0.698433017677569
7.59827600256051	-1.88299875143785	-0.453570075767481
8.52160154119576	-0.324431853330322	0.83273410938916
-6.19796432718193	-2.62380390051622	0.205393006397452
-6.54121984704887	-4.10935239676256	0.283395518398725
6.65516982809151	5.04996032830458	-1.13164198088012
7.7316635681733	-1.95890502814073	-1.71660448160127
-7.41091646417533	-2.81881241682787	1.06100309706228
-5.11349596246635	3.0680436622737	-0.591073599517416
5.5346249176606	1.24427468892317	-1.03853257648864
-5.17203916772758	4.91384906884413	1.40892640048258
7.93014941946114	-3.12595443609972	-1.93899690293772
-7.64898409112846	-2.67111973646898	-0.219104822130458
7.29111228719796	1.01998241063338	0.752880801699946
-6.72531856759941	3.20853324052077	0.0610030970622771
8.03213916555489	-0.143224777615257	0
2.01758383051003	3.77688522454482	-0.938996902937723
-3.97626222833549	4.50135679360609	-1.71660448160127
3.15751109853829	3.20872540589552	-0.591073599517416
6.79419933096016	-2.15264992598314	-0.775498170654843
7.47166667715157	-1.93760161284227	-1.03853257648864
-4.64024986490165	1.68676478978377	0.167918300978789
-8.38552679284965	-2.64444665793199	-0.716604481601275
6.76153550878609	0.340056253635697	0.224501829345157
-7.48188270791923	1.06474168416243	2.33230511887967
-5.04640783533012	4.50031919594984	-1.03853257648864
-2.09901990159904	2.23522324677687	0.408926400482584
6.81060729757393	3.15277094956618	1.35934437163202
7.90546880498971	-0.816828058994003	1.06100309706228
3.03427754179085	3.05070920106154	-1.45357007576748
-9.19045366510307	-3.72662191275377	1.66672415795023
3.51820383802498	-2.67017464522142	-2.26092499782508
2.26228318945015	1.34128315564375	-1.88652948304359
6.54983840719307	4.59900112267714	0.868358019119881
-5.81945051416313	2.22143311616164	-1.52395940365888
-5.00667728647148	2.07595343705397	-1.3795694943237
1.93724451795662	-5.19362764242906	-1.3795694943237
5.73820815816964	-3.47601418379564	-0.591073599517416
6.2005880905732	3.36672921296339	2.13139242495368
5.24787555471505	1.31920631047469	-2.17603610023857
-9.20045198663627	-2.26183395270128	0.645965597783434
4.51785169378365	2.18039317246657	0.605323613286088
2.64500199094857	2.78334875222426	-1.59107359951742
8.27245412603463	0.949916375839524	0.442093264417784
4.7518895699128	2.32200021859389	-0.131641980880119
-5.12487329706108	2.73874731179457	-1.45357007576748
6.64715038076485	-1.62875358942766	-0.379569494323704
6.15325818792428	4.9930445682643	-0.301566982322431
-7.36497225030815	3.81138177033644	3.02036111256493
2.08520828023995	-0.696621166503616	-2.13164198088012
8.10535751119698	-2.02913622740526	-0.546679480158962
3.09360895887459	2.69794364091139	-0.655203936937131
8.89936338201607	-0.511141167915054	-0.500875790545838
-7.17689050897514	3.9949554931758	1.67571294117749
5.1808298660859	-2.87955264929552	-0.453570075767481
-8.46665872796928	-0.490999685561844	1.3735933273703
6.18170629278267	-4.36121015433092	-1.41704419974237
5.43060098424996	3.29924316521864	1.63389276548286
-4.82748522027885	-2.36433248404283	0.0103770239923094
-1.37363769277488	3.3627316486476	-0.591073599517416
3.51074848905648	2.26045603867751	-0.591073599517416
-7.30373014673149	4.5053302776454	0.408926400482584
-7.05907501443779	-3.62071518782396	0.0610030970622771
7.71007905737008	-1.67378013018388	-0.00611109879625971
-5.51009906991874	2.24187774773817	-1.98962297600769
4.52663551107491	-0.412548320329376	-2.08583829126699
6.90309797063912	-0.53354089144487	-0.379569494323704
-1.92491378053581	4.49740953561049	-2.13164198088012
3.72204194799508	-6.09288864020128	-1.59107359951742
7.48170886770333	-0.592243717944809	-0.00611109879625971
-7.37056268915092	4.23262901421767	0.99388890120374
-3.81848015054618	0.867519272529892	0.868358019119881
7.0522202087983	5.16175956841689	-0.832081699021211
-4.37528862222587	2.56608624573927	-1.30156698232243
-5.2580734656707	-0.885469781196304	0.868358019119881
2.56549082532967	-3.93349294546861	-1.65520393693713
-5.09185947641288	-0.68336223248262	-2.26092499782508
4.85738836065377	-0.0448489058377225	0.546429924232519
-7.66416420205986	3.99489183541518	-1.03853257648864
-3.86761297449027	1.19094486352187	-0.938996902937723
-1.48381008371269	2.878404570782	-1.26092499782509
-7.3878113196746	2.51416392441969	-0.675962497103929
8.94792352453316	0.641055537426285	0.365857678590698
-6.20894970163261	1.27570481415968	0.0610030970622771
8.95111928716744	-0.702349828517624	1.53132303184231
8.27385888830269	-2.0294871795537	-2.21910482213046
0.067886820290933	2.94210429307204	-0.453570075767481
6.31108032003487	4.98709030266982	0
2.7242926193818	-2.10147147063036	-2.4891939854982
-6.62781681283866	-0.392140941655822	-1.21910482213046
-6.54128708108818	-6.32686691168565	-1.13164198088012
8.4736536575898	-0.241937624252029	-1.03853257648864
-0.613607661570658	4.92476673241835	-2.4891939854982
2.93593011633004	-7.27075033072252	-0.746351824995327
5.41690526739205	3.80714149590712	2.02036111256493
-6.27315439447319	0.991364492142014	-0.938996902937723
-6.80112327798759	1.29692990895491	1.11833627212823
2.68038450018014	-1.76664667013902	-1.52395940365888
-8.19507326349174	3.53555507775526	2.3658576785907
4.58548770681466	-0.159134568607994	0
-6.77378668054496	4.15125007745009	-1.03853257648864
5.92625890508736	-2.4917662608983	-1.83208169902121
-8.05863203271781	3.95346708413344	1.09075044045633
-8.05924619897758	-4.25473146322984	1.4277854277339
3.23819981351937	-2.841646002567	-2.26092499782508
-5.58354725107109	-0.0559674966694791	-0.301566982322431
8.15921865240182	0.224309114777855	0
-8.41478361352836	-3.96300296667833	2.13139242495368
-7.90626539453422	0.562891436779312	1.39887273581866
-2.03650726541435	3.92373843308669	1.06100309706228
2.12476621404732	3.6352347862361	-0.453570075767481
4.32895313039864	2.37079687234145	0.698433017677569
4.89320073858346	-2.63915138129015	-1.65520393693713
4.07363973394478	1.44643325921278	1.09075044045633
-6.78038515314018	2.98377890702467	0.546429924232519
-4.72010101541435	-0.727144764697738	0.546429924232519
-6.83041824563896	-1.28996114615221	1.73085449536995
-6.55743803247367	-1.74084322336931	0.224501829345157
2.94590078130806	-7.5572164523961	-1.21910482213046
6.56743465200509	4.29257698174696	0.489846395866152
-1.81365598901664	3.02655048485976	-0.404660475286535
8.98778901830758	1.52259273644667	0.99388890120374
4.45818362966622	0.659347845279984	0.283395518398725
5.56705890432442	-3.37000827673692	-1.71660448160127
7.35276256338204	-1.73457734469194	0.868358019119881
-9.36890615686332	-2.06787781599779	1.97527322303639
-6.29189933999931	-2.7847829330327	0.0610030970622771
3.51623664632882	3.16753740426283	-1.77549817065484
-5.2783576415435	-0.120972784197517	-0.301566982322431
3.77799115911568	1.45524580594283	-1.03853257648864
-5.97156490549003	-0.0797212291123349	-1.83208169902121
-9.58835329278861	-2.76343994025011	1.28339551839873
3.93858824506844	0.312239272558502	-0.832081699021211
5.81269632116402	-2.31311159018297	-1.13164198088012
4.91301427618111	-3.31534962538499	-1.21910482213046
-5.5962082312957	-3.36659006956834	-2.3795694943237
-7.35993065103446	-4.94379405859727	-0.219104822130458
-0.315805839146723	5.3308336269496	-1.93899690293772
2.93793426290597	-5.10742454413194	-0.591073599517416
2.69403873220528	-4.29397086981554	-2.59107359951742
-4.6708022521392	3.67803616639357	-1.71660448160127
-4.32610334619438	4.50005407448988	-1.71660448160127
-4.96855892404472	3.12050147172194	-2.08583829126699
5.66094527975167	2.80198474045973	1.28339551839873
-5.77324785455619	1.96528513547163	0.942358600563658
-2.75910677179252	3.58547992821913	0
3.37222562566842	4.18006153222304	-0.131641980880119
-5.60341324075614	-0.98718862417955	-0.756132845787912
3.89830599561776	0.932551218235306	0
-7.77071441873466	3.39539070245009	0.546429924232519
4.31128011480416	4.34261436578017	1.06100309706228
-6.8610779212371	3.17750377770644	2.11347051695641
2.80692253843392	-5.39586667898912	-1.59107359951742
3.25393448606576	-2.24231152418871	-0.938996902937723
-0.351401226367106	3.33428878899794	-0.0385325764886372
7.00078378454293	-2.57503275755663	-0.989622976007691
2.47947488561715	0.825545383655838	-2.30156698232243
7.58022914663399	-1.8428609836461	-1.26092499782509
3.33916745916451	2.68072171326857	-0.716604481601275
-6.03891195520317	0.0254638381687921	-0.0702414362159754
-9.45795358880912	-2.85939912680406	2.28339551839873
-7.49923814996635	-4.53891878012437	0.698433017677569
3.56655250326241	-2.7982585895421	-2.62349507720979
-3.31552495225822	3.51351113435011	-1.45357007576748
-6.58592094644462	-4.2128675449254	0
3.51442347303475	2.20731229897719	-0.591073599517416
-6.88382782205497	3.17499251481276	1.86835801911988
7.53204332128609	0.0837063435850661	1.68393344798245
-1.86353768571769	4.67516632195693	-2.68623083255776
-7.75114216073905	2.60268683549147	0.546429924232519
-6.01161064371025	4.3988792430995	-1.13164198088012
-8.35812963708793	-0.0692617911459882	1.92975856378402
4.4433654381379	-3.36037425879259	-1.83208169902121
2.41714750066842	2.2854816448329	-1.65520393693713
-2.25232495530998	3.7288786899684	-1.21910482213046
-7.6902638839141	-3.00226931456346	-0.989622976007691
2.55628643766488	4.49774046059828	-1.30156698232243
-6.35896743997489	1.66930980797987	-0.394676386713912
-6.90034641488945	-3.12524895552415	-1.88652948304359
3.7166443897828	2.24318308945876	-0.591073599517416
-6.75294698938285	3.7016262542842	1.64596559778343
3.47908221021737	-7.01104812506456	-1.21910482213046
-6.97324861749565	-0.788064943587967	-0.655203936937131
2.52808390394295	4.63200254555922	-1.52395940365888
-4.25623049005424	1.95820982571822	0.868358019119881
-6.59286655649101	-0.505605148112961	1.28339551839873
-5.59166015848075	0.299737704956345	-0.591073599517416
6.03693471685494	1.27746470090132	-1.93899690293772
3.15872679487313	-6.59939651373643	-0.938996902937723
7.6601451470002	-0.928002463615127	-0.0385325764886372
2.85340176359261	1.28014083024245	-2.03853257648864
5.23364959493721	0.165793729984574	-0.0385325764886372
7.24960265890206	-0.0609141457440335	0
-6.52417148813163	-3.79450993422288	-0.716604481601275
5.79270683065499	-1.33623688105363	-2.13164198088012
-7.06124986871635	-1.34969453696031	0.868358019119881
8.60599599615182	-1.94417874697465	-1.83208169902121
8.3896864487275	-0.300283865964599	0.868358019119881
-6.11683668359672	-1.33871679190416	-1.03853257648864
-5.50328888162529	-3.85523157004137	-2.17603610023857
-7.6184979842559	4.17208786126357	1.13139242495368
-6.5985423491851	-1.06561128977556	-0.0385325764886372
7.08030687109078	-0.372395234143921	1.13139242495368
-5.48468555673515	3.03892178651076	-1.30156698232243
6.59733234182442	4.73306341286879	-1.13164198088012
8.15278278127755	-1.65998403910417	0.752880801699946
-6.43041815027153	-1.40329735163469	-0.832081699021211
4.31767640844429	-5.56633214834947	-1.88652948304359
1.90975485578621	-5.11664180640001	-1.71660448160127
2.95187531248177	4.24147195931654	-0.0385325764886372
-4.69905819162284	2.19713063355666	0.344796063062869
-2.47330536111747	4.20277996178847	-1.71660448160127
5.79331289068306	-2.01455597761888	-1.59107359951742
2.87685833707894	2.84204907532912	0
-7.00249017938529	3.19191093560439	1.38293119194964
-2.23307480081474	4.55375690575819	-2.41704419974237
-7.76033844217216	-0.408682005441375	3.09075044045633
-6.27669967874443	-0.561347888744064	0.582955800257633
-4.20195545419609	0.934932721817307	0.205393006397452
-7.44047941430961	-2.73366527441759	-0.634142321409302
-6.62216533883964	-2.95209960821886	0.283395518398725
-8.52490057214652	-0.630306528842636	1.3378433024211
8.23137174383248	-0.297772334850021	0.645965597783434
-7.09253515466606	-1.96056656721849	-0.301566982322431
-0.00637614890490978	5.23027868386488	-1.59107359951742
6.59128032461251	-2.54221229437608	-1.21910482213046
-6.67941440805351	2.04556913491469	1.28339551839873
2.74140964284981	-4.99200181845445	-0.832081699021211
6.40705953374947	0.191076381170563	-0.341095346509068
5.39020381704415	-2.91140608671922	-1.13164198088012
-6.53875030740654	-2.03459219816942	1.06100309706228
-3.77080287202751	3.03759284135085	-0.453570075767481
-7.38277973398124	-2.95174555662889	-0.453570075767481
-7.449293749179	-6.24278144720811	1.47604059634112
-7.36279215082084	4.76366539117079	-0.0385325764886372
4.40091882482613	-1.2873634565236	-1.3795694943237
-8.65923513635551	2.94180936928969	1.9678936926708
-6.95750822290336	2.98932714577895	2.86835801911988
2.42731438413704	3.2918784153102	-0.832081699021211
-8.12679685815727	-2.12226157072801	3.09075044045633
7.27379880682076	-3.8038213718297	-1.41704419974237
6.14136873022164	-2.36867384794969	-1.98962297600769
5.0914515091523	4.38973398324233	0.167918300978789
6.89584384695137	-0.939162002837845	1.64596559778343
2.69933949247445	-6.67812805060167	-1.30156698232243
-4.79330887063896	4.40853328820448	-1.30156698232243
-4.91575111612236	-3.45768337134142	-1.13164198088012
3.2761393620118	3.89865274544936	0.224501829345157
4.97318444982613	1.88885493394118	-0.0858382912669939
-5.19323076471244	-4.55456189993639	-1.13164198088012
8.51834188238228	1.38735265847426	1.86835801911988
-1.32584847673332	5.6179224979518	-2.88652948304359
8.57162462011422	-1.81533067110796	-1.65520393693713
6.94839893117989	4.7703940403102	0.0610030970622771
-6.39579786523735	-3.02287964705247	-1.52395940365888
8.15779481664742	0.909769846164994	1.86835801911988
-0.000939966882815058	3.78597207185011	-1.30156698232243
-3.09998788103019	2.33176655884962	-0.886529483043587
-6.77958263620292	1.96350832101088	0.190286114007244
-4.56103672250663	-1.52670304659624	-0.546679480158962
7.09369169012154	-0.71734546307344	0.780895177869542
8.35267911687935	-1.20052175406236	0.546429924232519
0.731523854885946	5.70059557076674	-0.832081699021211
2.1349793507203	0.547330511772446	-0.219104822130458
4.64824949041451	-2.64893107298631	-2.17603610023857
-5.17845215066825	2.97573132630568	-0.301566982322431
3.03652153745736	1.52207644101363	0.0610030970622771
-7.09423364862358	4.75629301186781	-0.301566982322431
-7.04656948312675	-3.77137045744676	2.15786463631487
3.89745364919747	4.50670929070693	-1.45357007576748
-7.63165821298515	-4.72429733160753	2.67571294117749
8.25707612768258	-1.93723409060258	-1.71660448160127
-7.9173432753936	-4.37976531866807	-0.523959403658879
-7.65618051752006	4.57737655755263	-0.131641980880119
-6.33229126199638	-1.16201417330522	0.780895177869542
5.28571353689278	-2.72455792311449	-0.219104822130458
3.5863348080262	3.78149504777174	-0.938996902937723
5.49022660986031	4.17772979851943	0.283395518398725
3.80441842809762	2.11056943055373	-1.59107359951742
-5.88416542276298	-0.233219819104858	-0.131641980880119
-4.94196619256889	-0.181875454223343	-1.21910482213046
-7.2791892455474	3.32116789933424	0.666724157950231
-0.636064188326945	6.85961742516737	-0.794606993602548
2.40850530401314	3.72860951539259	-0.453570075767481
-0.0796233282939097	4.81670065041762	-1.71660448160127
-4.92349971994316	4.08977003213149	-0.655203936937131
-1.74960388406669	4.08453722115736	-1.77549817065484
1.0342741443261	4.83460779305678	-1.77549817065484
6.82765708700264	-3.29220728758592	-1.83208169902121
7.19466863409127	-3.29633860472459	-2.85956243544332
-8.03856863244926	-4.57579307440538	0.0610030970622771
2.95341954961861	-1.96093587759752	-1.65520393693713
0.927518351231466	5.54122276421767	-1.52395940365888
-8.42461885675346	-3.68340210798997	2.20093335820675
-7.94792379602348	2.01405711289626	0.4277854277339
-7.13649858697807	-3.70615224722643	-0.832081699021211
6.34663711324776	-2.17922143820543	-1.03853257648864
0.331999121461759	4.21598978158217	-2.17603610023857
-6.88169445260917	3.69719667550307	0.283395518398725
5.38255248800362	-3.59786062124986	-2.26092499782508
1.86867080465401	0.707421494686417	0.0103770239923094
-5.71621050104057	-3.56211404684801	-1.21910482213046
5.29464708105172	2.36528654214125	0.546429924232519
-5.68846954568779	3.16030569192152	-1.71660448160127
1.16319988504494	4.5196010601161	-1.88652948304359
6.05925308004464	-4.26628570441026	-0.301566982322431
5.24719320074166	0.366560472214035	0.961467423511363
-3.93208088144218	0.609209431373886	0.435398611843775
5.94160781637276	-0.983039306438156	-0.131641980880119
-0.0432028637782237	6.25960941430312	-2.30156698232243
3.18278370634163	3.18416233178358	-0.716604481601275
6.13432489172066	-4.2280304897191	-1.93899690293772
-6.12034095987236	4.62898988839369	-0.716604481601275
-6.7986041472808	4.18813009377699	0.283395518398725
8.81314168706978	-1.69627766493578	0.813910235097505
-6.9484712050811	4.35182876702528	-0.301566982322431
-6.44522251352226	-0.177838521039673	2.02036111256493
5.78366647497262	-4.31227474097032	-1.93899690293772
-6.61731018289482	2.08623571511488	-1.03853257648864
7.42011008993233	-0.541232870853134	0
-6.79569687112724	3.54625601884108	-0.301566982322431
2.22924242750252	3.28703351136427	-0.131641980880119
-5.93374313577568	-3.3299055564763	0.408926400482584
5.14407335058297	1.98894996758681	-2.17603610023857
-6.30530275567924	-0.559217320716568	0.929758563784025
-7.73553814157402	-4.71384553793687	0.698433017677569
-4.29938663705741	3.28899211999159	-1.08583829126699
7.40886388555611	-3.6146648395421	-2.55790673558222
4.04037795797432	3.21049018021803	-0.219104822130458
4.40550218359078	3.98425383683424	-0.219104822130458
-7.46925081476127	4.50520677682143	-0.131641980880119
2.37698732153023	-5.06533460501451	-1.93899690293772
4.4089244438752	4.17127008553725	0.797968691228483
-7.8667422698394	4.0060307514308	1.54642992423252
7.17423091665352	-3.0903249252202	-1.19053566993369
-6.39778818353569	-4.48518495444078	-0.0385325764886372
-4.81308187707817	2.80478091355544	-2.26092499782508
7.05979285970772	-2.49896530989427	-1.52395940365888
-5.93377603753959	-0.57886080626268	0.620430505676296
-5.43351234659111	0.0121074673173945	-0.832081699021211
-7.28500379785453	-4.85330324057359	-1.21910482213046
7.78940330282296	-2.02267651442308	-1.83208169902121
-3.30027832254325	2.0632919799922	0.546429924232519
5.42241321340645	1.09029765244704	-1.3795694943237
-5.06759752496635	4.3604065906642	-1.77549817065484
-6.86315120920097	2.7584025394557	-0.591073599517416
3.56808195844735	4.07313509103041	-0.655203936937131
3.25722323194588	-2.12762336615343	-1.03853257648864
-5.34664978250419	2.64392180558424	-0.938996902937723
-3.16750706895744	2.03895921822768	0.809464330066313
-2.40452684625541	4.36075515862685	-2.55790673558222
-0.0778398232117793	3.21851630326491	-1.13164198088012
-7.85372366174613	3.00523610230666	2.25168665867139
5.65153251424874	1.84205908890944	0.365857678590698
5.26854263082589	-0.453921483791061	-1.45357007576748
4.48511729971016	0.976130319797806	0.0610030970622771
-5.06661428674613	-0.394914792812057	-2.96453199504486
-7.22206701501762	-3.89811234358568	0.868358019119881
-7.75811638101493	-0.532201575076767	1.28339551839873
-2.655517237033	3.20110411759596	-1.13164198088012
7.23563323751534	-1.87887232188005	-1.52395940365888
-7.49580492242729	4.26411695595961	0.620430505676296
6.75325427785958	-0.797506676948257	0.942358600563658
4.55809865728463	-1.0604279506566	-2.13164198088012
-7.70645584329521	-4.70087890509386	1.86835801911988
3.45775209203805	4.30682773705702	-1.59107359951742
-6.83048309549247	2.54647202607375	2.28339551839873
2.55166445509041	-0.706910239494034	-1.77549817065484
4.43955407873238	3.97988410111647	0.0610030970622771
2.52011619344796	-6.21732215765733	-1.77549817065484
8.83256994024361	-0.292153703010269	0.283395518398725
-5.9775763915435	4.24634666558485	-0.247119198300054
4.24172817007149	3.88476724740248	0.868358019119881
-0.334784226264109	5.27321786996108	-1.71660448160127
1.42606852785195	-7.72514800909776	2.86835801911988
5.38463531271065	-3.23192481879015	-1.3795694943237
6.07737336889351	4.34879560586195	0.698433017677569
2.69296108022774	0.0967045072851699	0.167918300978789
5.61384425893868	-3.17036061171312	-1.71660448160127
-8.05802931054984	4.35202283974867	-0.453570075767481
7.85481487051095	2.13272423859816	1.02036111256493
3.44132385984505	3.77939839478712	-1.30156698232243
-7.44896044000541	3.26630993005019	1.28339551839873
7.98047672048653	-0.156301008498855	-0.938996902937723
-7.07797445520317	3.63799066659193	0.698433017677569
9.01298509374703	-1.20096044424791	0.942358600563658
-5.12063040002738	4.23613662835341	-0.591073599517416
6.75545726553048	-2.02145199660081	-0.938996902937723
-6.50922598108207	3.93601079102736	0.868358019119881
-6.21682943567192	-3.55696015242357	-2.17603610023857
-8.6319085524932	-3.80849556807298	1.22450182934516
-7.3340798781768	-5.55940036658067	1.86835801911988
-5.60721935495292	1.17013151761275	-0.131641980880119
8.26494584814156	-2.53393797758836	-0.523959403658879
5.19064317480172	1.83256478425246	0.797968691228483
3.49459205404366	2.46508116837721	-0.247119198300054
-6.12075485452568	-0.412912951743789	-2.21910482213046
4.88288865820015	-2.46961502913255	-1.03853257648864
-8.13419069513236	-2.31681923750658	-0.655203936937131
-4.18414797052299	3.67615289803725	-0.453570075767481
-6.7603756354705	2.84679432030898	0.730854495369947
-5.59374012216484	-3.7250414359929	-1.65520393693713
-7.13383449777519	4.34458704110365	0.546429924232519
3.22035680547799	4.27350063439589	-0.832081699021211
5.89752946630562	-2.94324831846971	-0.591073599517416
-4.09890712961113	1.33387763615828	-1.03853257648864
-5.81978763803398	-5.22958068732042	0.283395518398725
-9.44885744317924	-2.95401649359483	2.50578793973517
-7.37882675393974	3.0711171161769	2.06100309706228
-6.01821912988578	-4.31667356375474	-1.30156698232243
4.33451543584908	4.0201954376338	-0.0385325764886372
-2.75010384782707	2.29335017319899	-0.523959403658879
6.27676664129342	-1.58466725233812	-1.13164198088012
-6.47248663171684	-4.20952205542345	0.868358019119881
7.11893354192818	2.13582105752211	0.4277854277339
-0.82449551090156	5.93067474480849	-1.61276867061673
5.89220700994576	2.05770821686964	1.13139242495368
-9.54040922387992	-2.36743073347826	2.06100309706228
8.34414373174752	-1.8404754865529	-0.219104822130458
2.83102832571114	3.3009891044734	-1.45357007576748
5.56420837179268	1.65570588227492	-2.34109534650907
-7.53674711450492	4.3577095996974	-1.13164198088012
3.46213827863778	3.04341812249403	-0.453570075767481
3.23644910589303	2.10908289071303	-1.45357007576748
-5.66260446771537	3.42980022546034	-0.832081699021211
-1.22696949705039	5.29003400918227	-2.65520393693713
5.73429904714669	-1.29725162867326	-1.52395940365888
7.84352765813912	-1.25397949103136	1.28339551839873
9.38897023931588	0.282801849806122	0.0270557651389396
-0.102277414645304	6.48033018227797	-2.13164198088012
-5.62854065164482	1.65239102956038	-0.301566982322431
7.6332691742524	1.12973744984847	2.04238741889493
5.87367378011788	-2.14113049391527	-0.453570075767481
6.60923085943306	0.327789945566468	1.06100309706228
2.72980557218636	-4.64338712576646	-0.804067322851614
-6.29074300989067	3.67669458504897	1.06100309706228
-8.10027326806938	-0.431176619565674	2.20539300639745
3.18227921262826	-7.0762217510106	-1.3795694943237
6.84570775762642	5.15465517159682	-1.03853257648864
-5.34656633600151	2.06266899224501	-1.03853257648864
2.33487282529915	1.24213500138503	-0.989622976007691
0.705227418099294	3.18538828011732	-1.03853257648864
-6.38212074502861	1.14546675797682	-0.886529483043587
7.2955964638337	-2.10855893973131	-0.655203936937131
-3.83633889421379	4.27090473290663	-1.03853257648864
-6.79398884042655	-6.77687101248521	-1.3795694943237
-7.95862688287651	-3.72416858557481	1.86835801911988
-7.20119108423149	3.16934056397658	0.920825439014017
-7.5231667922393	-0.0372479203702886	2.45332051984104
1.88553117052163	2.4101964962123	-1.21910482213046
-2.1930235789672	4.63568134423476	-1.71660448160127
1.83683095708931	-6.36230687979478	-0.453570075767481
0.301717533026586	6.04102249261122	-2.3795694943237
3.86405072942818	-2.03678636435289	-1.65520393693713
7.66784320608223	0.826781226360611	1.3378433024211
-8.07622160180961	-2.65722422484178	-0.775498170654843
-1.52869083150779	2.8187863361476	-0.868607575046325
3.13056383863534	4.69693679925185	-0.301566982322431
6.41984735265816	-2.75771288756151	-1.77549817065484
-6.57979072793876	3.8388754856227	1.06100309706228
-6.79212726816093	4.3107673656581	-0.716604481601275
5.28513894811715	-3.61783771399278	-0.716604481601275
2.03350482717598	0.546129269563965	0.698433017677569
6.42754445806588	-0.881036030090042	0.666724157950231
-5.14019264444267	0.15948721584063	-2.80406732285161
7.42183528677071	-0.418865757024475	1.38293119194964
-4.8191496299163	0.0031143445907157	-3.062379318443
4.18193660513009	0.650543941223435	0
-8.55990804895317	-3.27136974219102	-0.453570075767481
-5.80373968347465	-1.39343325976152	-1.21910482213046
2.54131923452462	-6.94265251044054	-0.775498170654843
2.88058529630745	4.2529413234828	-2.4891939854982
-5.87001480325614	-5.02655343893785	0
5.82133422628487	-1.39654509905595	-0.301566982322431
7.82792649999703	0.437908811533264	1.64596559778343
1.72334943548287	2.66444749947768	-1.3795694943237
3.91955672041024	-1.98294477347154	-0.453570075767481
9.28506360784615	0.336548252069763	-0.564601388156225
5.92329583898629	-1.53504912737627	-0.523959403658879
5.39634929433907	-1.8511937129857	-1.93899690293772
3.90297280088509	-6.16215209845323	-1.83208169902121
-6.4236303733245	-6.6465981471898	-0.131641980880119
5.78586183324898	3.00941772576552	-1.59107359951742
-2.30748380884086	4.55499668236952	-2.85956243544332
-7.62903560861503	-4.19610862616319	0.99388890120374
2.90139590040291	2.28793640252333	-0.523959403658879
-3.91599907144462	4.22807474251967	-0.832081699021211
3.94201312795723	4.61637849923354	0.828829654933244
3.30929432645882	2.4285857212184	-0.0385325764886372
-6.85143865808403	3.52140278931837	0.546429924232519
7.24225555196846	0.131794435941986	0
-6.35346807702934	3.64716429826003	0.283395518398725
5.92560802236641	-4.02816467169542	-0.775498170654843
-4.09174741968071	1.83782978173476	-1.3795694943237
-8.17767824396049	3.09720726128798	2.08408671017532
-0.806380228842845	6.59536380883437	-0.564601388156225
3.64117275014962	3.31234307404738	-1.3795694943237
4.74988446966256	0.893271101677231	0.167918300978789
5.63387714162911	-2.44453577879686	0.205393006397452
-9.14609541162406	-2.38852839354295	1.38293119194964
3.24401555791939	-6.04089288595933	-1.77549817065484
3.7528992725953	2.05540819283705	0
-5.9073916839019	-3.6239352691533	0.167918300978789
5.60740648046578	-4.39112167242784	-1.77549817065484
7.02242503896798	-0.433465914762207	-1.21910482213046
2.87955461279	4.46009988900404	-1.03853257648864
2.39469109312142	4.67278690453749	-1.41704419974237
6.71681009069527	-3.06171684149522	-0.131641980880119
-8.3889533446685	4.4084965717433	-0.301566982322431
6.74615751043404	1.05310793038588	-0.360460671375999
-6.48865522607719	-1.47201161268968	0.620430505676296
4.32690654531563	2.35872550126295	-0.832081699021211
4.44651113287056	1.17796440240126	-0.938996902937723
9.14315973058785	0.72642655488234	0.546429924232519
6.02283941045846	-0.511293934619613	-0.301566982322431
-7.02155698999321	-2.25408558729906	2.06100309706228
6.14407621160592	-3.07718591574449	-2.17603610023857
-3.97862686380302	1.89594037648421	-1.65520393693713
6.67047582403267	-2.24819140318651	-0.219104822130458
-8.82021440729057	-0.638360785281845	2.06100309706228
0.0148001743897298	6.44156522866469	-2.34109534650907
3.1475354267701	-2.34485154036302	-1.45357007576748
-0.262096391762843	5.33275241967421	-2.03853257648864
-3.35153426393424	1.27809019204359	0.797968691228483
-7.152014868106	4.4284202587245	0
6.46235976949776	2.81934161301833	-0.692356935354598
2.94289980665291	-7.46540384176988	0.38293119194964
-6.9286319182769	-1.51481668833513	-1.3795694943237
5.60956655279244	-2.82238559607286	-0.716604481601275
-5.08794941171562	-4.41439466360826	-2.03853257648864
-1.19908787473594	4.15136261101943	-1.93899690293772
-3.10391558870231	4.49613161202651	-1.88652948304359
-7.6419502662078	-5.00294618490953	2.45332051984104
-9.42945589288627	-2.46680288199205	2.28339551839873
-1.3173390792266	3.2759327423213	-1.71660448160127
9.2776897980317	0.59856714125853	-0.00611109879625971
4.29857192770089	3.52922935601454	0.698433017677569
8.25202070013131	-1.63796286467332	-0.453570075767481
3.00231943861092	-7.00859861258287	-0.379569494323704
7.25882421270455	-3.32885103110094	-2.21910482213046
-0.889098899211039	5.86543626900893	0.131392424953675
-6.76716865762626	4.86863680001479	0
-6.94961370691215	-3.07616977576036	-0.716604481601275
-6.10058035119926	1.71641440507155	-0.832081699021211
-6.02635015710746	4.38155050393324	-0.0385325764886372
2.92669020429696	-1.35924093607683	-1.21910482213046
-8.37199796899711	0.152309140229039	1.71635492567483
5.8418119980439	-1.48633007887621	0
8.33865915075387	-2.7101226318242	-1.21910482213046
5.53263412252511	-1.24104623678941	-2.03853257648864
3.12766037717904	-5.88706045035142	-1.77549817065484
-7.82653011545097	-2.87037258032579	-1.03853257648864
-2.96040739282524	2.69280071374159	-1.65520393693713
2.63706837431038	2.69024677392226	-0.832081699021211
2.53075848356331	3.98658628579359	-0.886529483043587
1.2919069363221	4.44026870843153	-1.52395940365888
4.83328805700387	1.67709453221541	1.28339551839873
-1.42491354211723	3.30587692376357	-0.938996902937723
-4.81840671762382	3.66176838990431	-1.65520393693713
7.01203809515084	-2.47211222533006	-0.716604481601275
5.5380223824128	-0.459183799064346	0
5.66393218771065	2.78627057191115	1.18030202543462
-5.8048526214019	4.28994722481947	-1.21910482213046
3.55990324750985	0.469401104414276	-0.832081699021211
-5.26917232736503	1.99205608483534	-0.301566982322431
3.59222446218575	2.99931616898756	-0.453570075767481
-5.76777328714286	-2.47480587843675	2.76882234556897
-6.38854707940971	0.651982082092575	-1.30156698232243
4.12719617620553	2.57207579728346	1.15215098512047
5.89777169958199	-1.79573564413805	-0.832081699021211
7.25486455694283	-3.06891374472398	-1.21910482213046
-5.86249269708549	4.15409345742445	-1.13164198088012
7.45705877081002	-3.02745680693407	-1.30156698232243
4.06354914442147	-6.26050977591295	-2.65520393693713
4.05662642255867	-2.52188424948473	-0.219104822130458
-5.73550667032157	4.58344335671645	0.167918300978789
-3.97085870965873	4.18958397027235	-0.591073599517416
2.27312694326485	2.43334217187148	-0.716604481601275
5.71463523641671	-4.49930076483507	-1.03853257648864
-7.93868555292045	-3.52306156042833	1.86835801911988
0.00573059753025562	6.19785757180434	-2.21910482213046
-8.16032900079643	-3.81022910956163	0.698433017677569
-7.68317331537162	4.57983512994032	-0.453570075767481
6.95310292974556	4.63009328957777	-0.131641980880119
6.61693893209542	-3.56257967833299	-0.00611109879625971
4.58968578115548	-0.358759062326141	-0.591073599517416
5.8140438629731	1.43063373681288	0.868358019119881
-7.79842485650932	-3.02692179564256	0.365857678590698
-7.44238914712821	-0.508684145248123	0.476040596341121
7.3435381485566	-2.47825102690477	-2.17603610023857
5.34648595586861	3.75793404694777	1.06100309706228
6.80373702779854	4.79351158257704	0.167918300978789
3.99617110029305	3.90866274949294	0.283395518398725
8.17697797552193	-2.5474508273961	-2.34109534650907
-5.79716409906303	-0.348949061668106	-0.00611109879625971
3.23807225957955	0.828155113422684	-0.301566982322431
4.81105838552559	-1.65408604029436	-0.938996902937723
2.03429542318429	-6.4031956661107	0.283395518398725
4.60635505453194	-5.54678087118883	-1.77549817065484
7.64477144018258	-1.90757326964159	-1.45357007576748
-5.1122666762725	0.973973823749832	-2.13164198088012
-7.1814862655059	4.00503487702589	1.3658576785907
-8.09482301935111	-3.07558827284593	0.780895177869542
-4.89745582803642	3.5724279415248	-0.131641980880119
6.96062074438179	-4.13153247717638	-0.886529483043587
7.06923614278878	-2.46554045561571	-1.98962297600769
-7.56232132181083	-4.69185905340929	0.283395518398725
-8.85203470453178	-2.37784485701341	2.23092809850459
7.06580005422677	0.795519543850235	1.28339551839873
8.57191072240914	-0.801757799422928	0.752880801699946
4.07203040853585	3.04220719453078	0.283395518398725
-9.22598184808647	-2.10118584517259	1.86835801911988
-6.22396196588432	2.01880653020125	0.167918300978789
-0.593481736029734	4.93751783486586	-1.59107359951742
6.13983093038643	-0.385506706273742	1.1028232727569
-3.97238506540214	-0.0457912105681378	2.09075044045633
6.87240682378853	-2.05766849402208	-1.88652948304359
-7.60576786264335	3.73717851754408	-0.379569494323704
7.11342225805367	4.77894182320815	-0.775498170654843
2.45295272604073	-5.57648210409898	-0.716604481601275
-6.01088537439262	3.51647992249709	-1.03853257648864
0.12110644415463	6.37631054040175	0.102823272756904
5.3416317535981	-4.48844127539415	-2.52395940365888
-6.71135725244438	-1.05979339960832	-0.219104822130458
-1.10526336892997	2.12629456635695	0.868358019119881
-8.32010092004692	-0.578087972438522	3.02036111256493
9.33296666875924	0.0955289882061999	0.730854495369947
-6.37687267526542	-6.51108865622301	0
3.03463207021798	3.57516546365004	0.631318821819032
3.32644282117928	-6.85156421545763	-2.80406732285161
-7.52213110193168	1.46178419705611	1.39887273581866
-7.55907263025199	-1.07641701582689	2.40892640048258
-7.03561653360282	-2.87077360037584	-1.45357007576748
-6.60497345193779	4.77057094689589	0
6.1174753738984	-2.48785095099229	-1.59107359951742
-5.23702158197319	1.75435872193556	-2.34109534650907
3.12598906293953	4.07176704522353	-0.716604481601275
-6.09138836130058	2.4416050445674	0.0610030970622771
8.96534047857369	-1.89123587492723	-0.0702414362159754
-0.276352064456095	6.56373424645644	-2.62349507720979
4.21501718298043	3.34520287629347	-0.219104822130458
-7.22922767862236	-3.67631249312181	-1.65520393693713
6.9623330666169	5.24907369729262	-0.591073599517416
6.87572036520089	-1.15448205355424	1.50578793973517
-1.27931799158012	6.42767686959486	0.0957685152229538
4.91981349721993	-2.52404813650865	-1.77549817065484
3.21583495870675	-5.5707514751317	-1.98962297600769
-5.20199026330863	2.90047974702101	-0.301566982322431
-6.33723558648979	-4.99520091894884	-0.131641980880119
-5.43170751794731	-3.87662129286546	-1.65520393693713
-0.636006312216868	5.45044918175917	-2.21910482213046
6.94466005102242	-2.60792307738084	-0.938996902937723
-7.78818668588554	-4.31552772406358	0.868358019119881
0.622155590210805	2.56198043938857	0.408926400482584
-6.03569235071098	-1.39236621741075	-1.45357007576748
5.37516532674874	-2.1605198848607	0.365857678590698
[truncated: 220,823 more rows]
