# Supplementary material for: Longitudinal single cell atlas identifies complex temporal relationship between type I interferon response and COVID-19 severity
Source: Nat Commun. 2024 Jan 18;15:567. doi: 10.1038/s41467-023-44524-0 (PMC10796319; doi:10.1038/s41467-023-44524-0)
Supplement: Supplementary file 12 — Source Data [file 41467_2023_44524_MOESM12_ESM.zip › Source Data/Figure6E_volcano_plot_source_data.txt]

gene	p_val_adj	avg_logFC
FCRL5	1e-300	1.11417301944871
FGR	1e-300	1.1006418922877
RHOB	1e-300	1.05465428604432
FCRL3	1e-300	0.96827087229331
IFI30	1e-300	0.94948361601369
MPP6	1e-300	0.923860136278988
ADGRE5	1e-300	0.920730027543144
ITGAX	1e-300	0.894740128606996
ITGB2	1e-300	0.88701493419745
EMP3	1e-300	0.868691875327035
TNFRSF1B	1e-300	0.850409549468516
ZEB2	1e-300	0.828390460265847
ITGB2-AS1	1e-300	0.796564342480182
PSAP	1e-300	0.768317816265336
ENC1	1e-300	0.7320547987434
TUBB6	1e-300	0.727323535914567
DTX1	1e-300	0.676866558784491
LILRB2	1e-300	0.671923829617567
LAPTM5	1e-300	0.638796184437819
SLC11A1	1e-300	0.632445617824185
GPR137B	1e-300	0.602600326633824
METRNL	1e-300	0.599972839987214
ADAP1	1e-300	0.494145683461268
LTB	1e-300	-1.31352967340961
MAP4K3	8.11141591841103e-304	0.440392857044882
LITAF	8.97919029975898e-301	0.806981273085737
CIB1	8.02576285939903e-290	0.832254551960534
NEAT1	2.22929035720764e-289	0.897761101631546
CD74	1.88320111600145e-287	0.35706803323655
HCK	6.24620856901991e-269	0.610572972361038
MACROD2	1.4881297424903e-257	0.583320870824822
DUSP5	3.50773956217616e-255	0.61372579004239
CD72	3.73647670174212e-254	0.703727566145136
CD19	1.05028869258995e-246	0.744040949905702
SYT11	2.57646520892819e-239	0.381683413699567
TBX21	1.46619105433911e-227	0.442314737073816
HLA-DRB1	5.80274457824748e-224	0.554116343189421
MAP3K8	5.80274457824748e-224	0.737258382444311
RGS2	1.24718883695634e-219	0.654043974690639
SH3BP2	1.909404427076e-212	0.503139957055765
CD79A	7.73666206177091e-211	0.486650808941766
SLC25A29	3.8250100871375e-208	0.474755412875
CEMIP2	6.33993960124926e-206	0.556016334880683
RFTN1	8.87923969166259e-206	0.554571232157059
NFKBIA	7.4453801995456e-200	-0.864664873951329
SELL	3.57856292537622e-197	-0.976455120079833
MAP4K3-DT	3.74863387136951e-195	0.358418679335974
KLF2	1.49203638683722e-192	0.687032100638023
MS4A1	3.00783918318746e-192	0.425010504709896
RIN3	2.90013474434266e-184	0.556590994766986
ADAM15	2.10408631111672e-177	0.336877958484595
TOX	6.31975820994073e-177	0.439860246258014
ARL4D	5.56546839684335e-172	0.333442347855655
RHOA	2.5154880265301e-171	0.447405485492411
CD24	1.17423665884992e-169	-0.837280590947543
KLF3	2.00422808926139e-169	0.562631038362672
TXNIP	3.15642584579412e-169	-0.665206094897643
S100A11	3.81497506577632e-169	0.562756092248547
MS4A7	9.9153895076535e-166	0.386797492851109
VPREB3	1.02896949573372e-163	-0.894612361870278
IFNLR1	1.567961195567e-158	0.362179252891573
HLA-DPA1	3.91275658071942e-158	0.373097544845995
DAPP1	1.3283421613343e-155	0.550269271178712
SIGLEC6	1.37124531223453e-154	0.459765377772825
HLA-DQA1	3.87934414290056e-153	0.497866684760544
TP53I11	3.12749078238902e-152	0.439449865148958
JCHAIN	2.84164151148698e-151	-1.10466658388376
HLA-DRA	2.67667799864514e-150	0.31064491959313
HLA-DPB1	3.15628393147434e-150	0.372568076258609
NIBAN3	5.39479493725635e-149	-0.695879727579563
CLEC2D	9.84985636679736e-148	0.516811510899368
LRMP	1.32914426911779e-147	0.541284344572234
FOXP4	6.07872100145042e-147	0.382397680459313
CRIP1	7.44816479018576e-147	0.685478588365516
TSPAN3	9.21049638723693e-147	0.540998010632246
NR4A1	1.06867716299093e-139	0.483478439303957
SRGN	9.57061227669028e-139	0.578767148822963
EHBP1L1	2.7227026144776e-136	0.510478252252303
FTH1	1.75239646597764e-135	0.32100392040797
NR4A2	6.8305224996554e-135	0.681394892079166
NR4A3	6.86124333165996e-134	0.413311878383298
PCDH9	3.1191854315362e-131	0.416107883901696
MARCKS	7.16949712067881e-129	-0.679099309681403
THEMIS2	9.30081959092131e-125	0.44652402787747
ZBTB32	6.97553840825246e-122	0.430009377997234
CYTH4	1.27014131144133e-121	0.463874180819036
TUBB2A	7.88212722152891e-120	0.366831152148431
TSC22D3	1.19039117252023e-119	0.409906148996444
MEF2A	1.62758030062717e-116	0.485936348558245
TMSB4X	7.21412527210331e-116	0.314480316129092
ITGB7	2.94473205450018e-112	0.446912612152685
YWHAH	8.84797497058196e-111	0.535434951959591
EZR	6.3963421943144e-110	0.461940421417969
FOS	1.37030236437361e-107	0.58651847701267
SERTAD3	4.27665331848387e-107	0.366652513949105
PLXNC1	5.53517643907583e-107	0.373284360308079
SLC38A1	8.84700785972447e-107	0.469106093763836
TENT5A	8.93242924338986e-107	0.336371575568546
PLEK	1.88517845319219e-106	0.4888389564941
SCPEP1	9.18743405611773e-106	0.422219454449673
MTSS1	3.83256949228894e-105	0.444289030452837
GDI2	9.47782478379176e-103	0.451273995592573
ALOX5	1.85749616705525e-102	-0.594706719942919
AKT2	1.35923088120218e-101	0.400666858725301
SEC61B	1.35923088120218e-101	0.451450808526647
IQSEC1	9.33268485500478e-101	0.446297395021429
SNX9	1.47538801889543e-100	0.404212403116289
FAM49A	4.16764000410856e-100	0.383695857200433
EEF1A1	1.16826944594245e-99	-0.217803871697448
HLA-DQB1	1.57435580365203e-98	0.343679528929933
LGMN	4.61950054012034e-98	0.33014023408717
OTUD1	5.84258921143032e-98	0.41438745475785
GABARAPL2	7.20821290089307e-98	0.423189362723865
POU2F2	8.71484432311421e-98	0.409017979877138
CYBA	2.92353440125592e-97	0.269428090410586
TRAF5	3.88218367610001e-97	-0.565788507693686
ZFP36L2	2.18640963048864e-96	-0.616403017183961
JAZF1	5.05396890646358e-95	0.390355276294479
CD63	6.96059972252646e-95	0.351182046580027
ZNF331	4.14972488439153e-93	0.568091545966311
B4GALT1	1.55158253486261e-92	0.418688813601139
PLEKHO1	5.21256654320747e-92	0.4068206622779
RASGRP1	5.67000090083212e-92	0.340380232893962
IDI1	6.89640354870312e-91	0.419688296503306
MCL1	9.67510179062043e-91	0.495487706380179
KPNA2	1.17191958560342e-90	0.323121120495196
BORCS5	7.21104552989613e-89	0.340407931124485
GRN	1.92752318508252e-88	0.416012306490319
TNIP2	6.68503651068545e-87	0.36533744195114
CBLB	2.69116122144457e-86	0.361518697210307
FCRLA	3.35103819484584e-86	0.396201340236843
P2RX5	5.44250288135783e-86	0.411899287550085
SYK	1.53988870339201e-85	0.365948203719587
CALHM6	3.73675329403088e-84	-0.538984184920893
CAPNS1	4.89431604787289e-84	0.377181000161966
BIRC3	7.05218468763684e-84	-0.560185813585606
TRIM22	2.76131521888828e-83	-0.550139026036373
RUBCNL	3.71971318913903e-83	-0.505358661084638
LINC00926	7.19930595236007e-83	-0.459483864180142
SERPINB1	2.78037142159777e-82	0.403863807972026
TSEN54	3.87437883993166e-82	0.291671570292157
UBC	4.73620621435559e-82	0.276627357259282
SNX8	1.67239110526718e-81	0.324544712318664
SERPINB6	2.89964735557418e-81	0.30812456677062
ADARB1	4.25376554312826e-81	0.268162263548448
CD84	5.25553100803085e-81	0.293296303524364
AGTPBP1	4.98327269624075e-80	0.280194878502116
DGKD	7.1321495663654e-80	0.361151181196614
ZNF318	2.56690324787166e-79	0.359471422893292
BASP1	3.93749119726326e-79	-0.530251430793889
KIF3B	4.52455164518337e-79	0.293795639120074
DBNL	3.03106312674123e-78	0.359248621512986
TAGAP	7.01814613592643e-78	-0.536297507769868
SAT1	7.32324309048543e-78	0.469634288728231
EEA1	3.28188918623144e-77	0.358516860866887
RHOC	4.03797193432647e-77	0.330594157134638
CYP51A1	7.42733040485469e-77	0.307086334524471
ADK	2.36618975355632e-76	0.36395725307424
ZFP36L1	7.45624544800585e-76	-0.478494846681866
TPT1	1.20930678701982e-75	-0.257461972298125
PRKX	2.52074951748208e-75	0.336317802800273
PACSIN2	6.86565298030136e-75	0.276493398156235
ACTB	1.36382028798667e-74	0.211325953325166
LGALS1	1.13738976821733e-73	0.619753816725224
OGDH	1.5611628375229e-73	0.303476589289839
EFHD2	1.63689628598462e-73	0.353143111634842
SERF2	3.13193166327475e-73	0.291261601703265
CYBB	1.00114271648653e-72	-0.485875590870676
SH3BGRL3	1.24276311253369e-72	0.272421051834905
PRKCB	2.68563037706041e-72	-0.402646045138795
PABPC4	4.88584768712593e-72	0.360114571045185
CSK	5.39416424924255e-72	0.333048872365593
DUSP2	5.94391161943054e-71	0.594998189159278
SP100	1.02561681628707e-70	-0.392065807130123
HCST	3.66499597738405e-70	0.358475732904549
SERTAD1	4.11789073546487e-70	0.308003817374728
P2RY8	5.40123190402584e-70	-0.44344399137278
HLA-DRB5	5.86386238550738e-70	0.454535445419813
CLN8	1.13627795097016e-69	0.243464870075804
LILRB1	1.53255098797772e-69	0.316953289690095
CCNG2	1.81577745874648e-69	0.334461130138055
EEF1B2	4.9339452370814e-69	-0.262057869040005
PEA15	6.09198571707943e-69	0.337155435569888
FLNA	1.40934714755946e-68	0.344690939920111
FAM107B	7.07164628670992e-68	-0.447244115771551
TLN1	2.50362541490272e-67	0.321555086028994
LY6E	3.05015877034397e-67	0.279731570925865
SPOCK2	5.71359002555993e-67	-0.45922076039098
FCER2	3.5693119529379e-66	-0.557480278750388
BHLHE40	1.01918535995544e-65	0.269897304825149
ARHGAP27	4.18899776566628e-65	0.323098280039588
MACF1	5.5578089867993e-65	0.341350052859321
CD37	8.89836854232451e-65	-0.210029471430101
TMEM123	2.46148085610366e-64	-0.443320131715979
CHCHD10	4.65503999829928e-64	-0.413807884463196
MARCKSL1	9.84174067317092e-64	-0.510344528730365
PFKL	1.11836158007218e-63	0.333602457103189
KLF6	1.30407785109033e-63	0.328367529404556
NCF1	1.39928158721396e-63	-0.421514766110014
CHD3	4.78618216971028e-63	0.282775854310609
NFATC2	6.24407693790759e-63	0.321850398627489
ZFP36	7.47771459392242e-63	0.403036566920024
CCDC69	9.84164516777448e-63	0.300463076259941
POU2AF1	1.00623862460108e-62	-0.432109787140184
ARPC2	1.42941917089643e-62	0.26748481208891
MYL6	1.79111802117006e-62	0.256506033866724
ARPC5L	5.3264599633523e-62	0.328473915683104
TFEB	8.47012052687156e-62	0.343416358307879
PTK2	1.10297229783146e-61	0.295745856738829
ALOX5AP	1.20214786711301e-61	0.312927755805311
CAMK2D	1.86224053192896e-61	0.29992269194084
PRAG1	2.01228876915169e-61	0.264326647543077
BCL2	1.38736543057171e-60	-0.444000706637777
CKLF	1.47346965952195e-60	0.256305354562429
VSIR	2.38481927611185e-60	0.281388194094011
CD68	5.94515642715622e-60	0.265872330013768
IQGAP2	2.08069101375081e-59	0.238994484723252
INPP5F	2.30904322571412e-59	0.271811549413522
CNN2	2.30904322571412e-59	-0.387815448538713
NRROS	2.91463414841984e-59	0.314517418717258
CREM	3.6762305368742e-59	0.303736376485065
GSTP1	4.98996330943061e-59	0.388705915229237
FCGR2B	8.66263692197662e-59	0.305000652880817
RABAC1	1.7808067290268e-58	0.317145210061524
GRB2	2.80695350894306e-58	0.268825794991597
TNFAIP8	2.85916075682956e-58	-0.417976313556845
ASAH1	3.66102315961344e-58	0.31726064813511
PLD4	3.73477704247549e-58	0.325664093212187
CCR7	1.70545849741069e-57	-0.427260352107687
TP53INP1	2.23501292969291e-57	-0.444782312594727
LBH	3.58482130943415e-57	0.340114036384677
TCF4	4.1199165627783e-57	-0.453210946698278
MBD4	4.41362494021809e-57	-0.427289296868581
ARL4C	1.58290468797318e-56	0.468834849763251
MAP1LC3B	2.13713525317285e-56	0.349170649024956
CXCR4	3.16490463088565e-56	-0.499932494402896
AIM2	1.81016871031442e-55	-0.443977729832135
SP110	2.58094661368852e-55	-0.375774697416421
NT5C3B	6.64353181866773e-55	0.23663879021488
PLIN2	8.9527448674636e-55	0.222958872490958
SELENOW	9.5731339661722e-55	0.293300828553942
LINC01781	2.92131394471444e-54	-0.615125923832697
CALM1	4.72391709751051e-54	0.259648613134447
C1orf162	4.92143986557749e-54	-0.430282214021229
CXCR5	5.52259062036554e-54	-0.387558093067273
ATP6V0E1	9.12399245160583e-54	0.288111425245188
IGHG3	4.44292379531987e-53	0.414737419085354
CDK2AP2	6.4473312860766e-53	0.262643190487043
SIPA1L1	7.68947520539549e-53	0.286453390237743
PPP1R14A	7.74968673751635e-53	0.420234138821596
SNX29	1.0206524112853e-52	-0.425947718609989
MAML2	1.15397413368393e-52	-0.378940451846904
ATP6V0D1	1.17582479444597e-52	0.260632942191742
SFT2D2	1.32107005294048e-52	0.242724457048005
PTPN12	1.93159352590308e-52	0.252088283370618
RAB11FIP1	3.19613019520537e-52	0.330256700688365
GAS5	3.4454288139789e-52	-0.376615555716054
NKG7	6.16370504600006e-51	0.364164784135013
FAM3C	8.29641969889048e-51	0.300826670712368
MTPN	3.60896659434388e-50	0.272519152437978
OAZ1	5.50704897130584e-50	0.21076501581282
SNX10	1.00331664271949e-49	-0.38482396594277
SH3TC1	2.42237584359496e-49	0.218432134645351
FCRL2	2.88176388124226e-49	0.290525052465012
SLC2A3	1.30102224809543e-48	0.357417314999681
SEPTIN7	1.50642043830079e-48	0.27324093948038
SP140	2.08915622363026e-48	-0.3752277007016
FADS3	3.2905676303805e-48	-0.376475343531204
LHPP	3.66206144876508e-48	0.292771359988213
MICAL1	3.82550758654311e-48	0.265435656543059
IGFLR1	2.57231975926455e-47	0.293352561932122
TOLLIP	3.25259012768006e-47	0.203009273239313
SNTB1	4.48672924515614e-47	0.223880172145877
LIMS2	4.98808806197606e-47	0.222667205265912
MALAT1	1.12198840134273e-46	0.149899913306913
CTSC	1.68655681982268e-46	0.224385245865416
COCH	2.21793814546344e-46	-0.418411897263311
TACC1	2.45733560821289e-46	0.308712796895456
CMIP	4.42276259498379e-46	0.24169788653114
SYNJ2	4.59770988219944e-46	0.217286827924794
TAPBP	5.1583507911523e-46	-0.318148484209294
ESYT2	6.46777556550385e-46	0.24949818647092
JAK1	7.38467983443326e-46	-0.288665398164372
CDV3	8.37526703100786e-46	0.26931703902938
SPI1	1.59322216968617e-45	0.279701858092266
SMARCB1	8.16307383930967e-45	-0.369825074739086
TPP1	1.56396835037809e-44	0.242055826241107
PARP15	1.68709847657542e-44	0.276587734787145
MYO9B	2.03431974738119e-44	0.259068549287499
RABGAP1L	2.3617794587098e-44	0.268139389124355
PDE4D	2.48675946796552e-44	-0.442062200621452
DBI	3.14374186561509e-44	0.2636108167373
SREBF2	8.23818964006513e-44	0.25677674431636
CD40	9.28627181301847e-44	-0.386840657350868
CD44	2.05151699661708e-43	-0.370613421687406
XAF1	3.35919021359617e-43	-0.549502601781599
PALM2-AKAP2	5.10774625464908e-43	-0.365205972995694
CHMP7	1.09764068513807e-42	-0.342396479788807
NPM1	1.10168912101021e-42	-0.241159212523798
CD86	1.8566608748491e-42	0.225125478379623
ARHGAP25	3.08718454866611e-42	0.271897082581287
MGAT5	1.15747514017961e-41	-0.348681305082482
RAB29	2.70966159105564e-41	0.23579393224222
PAWR	9.1564298798111e-41	-0.330328374688503
CD52	2.63742902725209e-40	0.19435317366264
TCF7	4.39251703736798e-40	-0.375073603633525
CD22	1.15579381612258e-39	0.294557862874641
RNF130	1.17370841893229e-39	0.194092172255503
CD47	1.48156935411374e-39	0.238605298498595
PMAIP1	2.41803005602594e-39	-0.426475561183472
JUNB	3.13259609080186e-39	0.272040913560931
DIAPH1	8.01308370317374e-39	0.240181815978521
MYLIP	1.05412391497067e-38	0.246651469293448
TSPO	1.14903803819965e-38	0.265750262115873
TPM3	1.77018906505449e-38	0.202803875818871
EPB41	2.09352299503748e-38	-0.355972540404797
RACK1	2.84734469002219e-38	-0.142651105987989
QRSL1	3.5950549420617e-38	-0.334407914955912
SMIM14	4.40228642685159e-38	0.273466006933609
HCG18	4.53183462861372e-38	0.201004701756043
CTSZ	6.85053188883151e-38	0.248558056690342
TUBB	6.87417602028003e-38	-0.35131839744098
DNAJC1	9.50863160425531e-38	0.192251445199906
SMAP2	1.13683138410783e-37	-0.310532957404729
PTPN6	2.5709712595236e-37	0.239420079793253
PLAC8	2.91746407200775e-37	0.282082681232277
RNF11	3.18863780496498e-37	0.201798945012966
ORAI1	5.17080964409712e-37	0.253759394474408
LRRK2	1.08827046863868e-36	0.222089085051212
RIPOR2	1.1401454628885e-36	-0.280409738887406
CD27	1.25456121750052e-36	-0.312354278075877
OCIAD2	1.31827182452979e-36	-0.316815543222859
CMTM6	1.59555456615159e-36	0.239656337907221
TCIRG1	1.78961725028461e-36	0.254121007749359
AFF3	2.1091819723803e-36	-0.331725863817496
MAGEF1	6.17965400913374e-36	0.192732562639272
BRK1	6.39660566486994e-36	0.230707614004079
TIMP1	1.18446014263803e-35	0.191915800346307
PTP4A2	1.27388621650873e-35	0.226208568581511
GABARAP	2.86768273040122e-35	0.184584197773925
CLIP1	2.92848092643938e-35	0.203706906627375
SIDT2	2.99894150720225e-35	0.219194932207739
SMC6	3.50694689528205e-35	0.23595726744797
BCL2A1	4.95495435583889e-35	0.224611621162698
PRDX1	1.13899475235516e-34	0.234354762964363
TTN	1.44024481431273e-34	0.379366232317769
TFEC	1.65922137357323e-34	0.186389482904324
PIM3	1.65922137357323e-34	-0.335334942141209
C12orf57	1.87887546010603e-34	0.246907576181291
LSP1	1.9390427951797e-34	0.213935563756032
COBLL1	4.31556285289174e-34	-0.331747119345724
FAM89B	4.37399668110773e-34	0.167439621550926
RSL1D1	5.62148339519076e-34	-0.303498696645976
BSG	5.97170326183387e-34	0.22841940544817
IL10RA	6.29193911987669e-34	0.206790725992757
CFL1	6.50564573247961e-34	0.170413414153098
SLC44A2	1.16210884535882e-33	0.229300595607403
POMP	1.33896758947525e-33	0.20934666361362
JUND	1.39637751652933e-33	0.210517928364462
PIKFYVE	1.66981163407524e-33	0.230290775480618
PTPRC	2.03795159581049e-33	0.181270327999833
GNAS	2.2269457231151e-33	0.213829609316555
CXXC5	2.40364460557115e-33	-0.250394633280531
DANCR	2.53949807221832e-33	-0.322043138298911
C11orf24	3.01733809319214e-33	0.203428530358686
PNRC1	3.07883849266386e-33	-0.185922182051501
SEMA4B	4.73170362368092e-33	0.234815825748431
PHACTR1	5.30703704161569e-33	0.258453722773326
MAPRE2	6.04054189578042e-33	0.218592460597622
TMEM131L	6.1891111869497e-33	-0.325302590640822
FOXP1	6.74947361292455e-33	-0.317614617449284
MZB1	1.08372336811567e-32	-0.29737167712066
MYADM	1.63610464365463e-32	0.20410545362491
HINT1	2.32021534966505e-32	-0.215988337874762
HIF1A	3.35448161108672e-32	-0.338204692099861
PCSK7	4.39352932599733e-32	0.213118922262677
IRF2BP2	6.15889004575832e-32	0.256329359269184
ATP6V0B	8.73656035148527e-32	0.207665808157294
SLC50A1	1.32838497120666e-31	0.183353105402228
WSB1	2.96732736680059e-31	0.242436044990912
GNAI2	3.90287910607829e-31	0.194075882927454
CD79B	3.9179077597869e-31	-0.234378988859253
WDFY4	5.50252732715534e-31	0.232960539091975
PKM	6.29749002632057e-31	0.216250896432046
FLI1	6.71832796221401e-31	-0.329004941447398
MXI1	7.45545700415529e-31	0.197374634833005
CLIC1	8.94694820055602e-31	0.187944199516715
TBC1D9B	2.1330209741313e-30	0.202329022202628
IGHD	2.74024146242656e-30	0.442100374895628
SH3BP5	3.95433912794428e-30	0.220499328407295
TXNDC5	5.98535029963285e-30	0.248394486623752
COX8A	6.10310199325466e-30	0.20068313975434
PIM2	8.28182873827957e-30	-0.299898557082211
APPL1	1.07576958057354e-29	-0.317789958839961
FAM117A	1.69380252881838e-29	-0.285656666322067
CD164	1.78485017743655e-29	0.219730358098659
SNHG15	2.54808259020001e-29	0.20435248201288
ARPC3	2.6621599217002e-29	0.150497011898407
CD69	3.17774132761565e-29	-0.477612512372753
PDCD4	3.74556029523218e-29	-0.312096440060298
VTI1B	3.81732841687435e-29	0.178642081182035
AKAP13	3.81732841687435e-29	0.218777043803417
GRHPR	4.31916040156306e-29	0.192821660227126
PLEKHM2	5.81784507897687e-29	0.165727440681562
PPP1CA	6.08172839105582e-29	0.203555111356889
EIF4A3	7.18834539794421e-29	0.190165380363693
PSME1	8.77495728032137e-29	-0.224851927362815
UBR4	1.16601056982733e-28	0.191889397531295
JUN	1.4077853739891e-28	0.226125316349024
LARGE2	1.45377114253565e-28	-0.262786066232575
AC005332.4	1.94191983089629e-28	0.155994492087132
TAF10	2.31636262768166e-28	0.192217800916074
TWF2	2.49288510487613e-28	0.175918235958515
STK17B	2.69615044389057e-28	0.224210870588991
UBE2S	3.35844245729989e-28	0.20458354428029
B2M	3.98350235704305e-28	0.091436581008872
WIPI2	5.46820978603434e-28	0.167774927237175
PTPN2	6.5896131156654e-28	0.217070731551751
C4orf48	1.1849208420684e-27	0.178690832156038
PPP3CC	1.25828818421051e-27	0.2143111384638
SCIMP	1.5623697271782e-27	0.167633718260046
KDM4B	7.23787199745968e-27	0.199965945353628
LFNG	9.61811948081866e-27	0.161775349745386
FARP2	9.824247568204e-27	0.174857489714149
MPRIP	1.01398559485938e-26	0.154617906695508
ST3GAL1	1.15503991941628e-26	0.191696454531632
ATP5F1E	1.23291954500495e-26	0.162545134027657
PARP8	2.08221600584439e-26	-0.261578667846757
COMT	2.95443113860069e-26	0.15012869386161
NUDT4	3.21300435794645e-26	0.205789460098687
ITPR1	4.57430081334756e-26	-0.295380674341839
CD53	4.66800598591107e-26	-0.273213948400271
IGHG1	4.67025848217044e-26	0.21323933243237
FAM102A	6.50854786359842e-26	-0.282532321412463
CD99	6.68109841216204e-26	0.190932550948353
IFI16	6.88276175775624e-26	-0.300692586543444
RTN3	7.15350656517826e-26	0.168000753263421
PPIA	7.94833591171441e-26	0.13975630065119
AL135905.2	8.05418865948506e-26	0.179260726895058
CHRAC1	9.38612862801654e-26	0.16974216301129
TAGLN2	1.04038275075058e-25	-0.127332327729945
CD55	1.13080372389593e-25	-0.295519650099109
ADAM28	1.23545604370492e-25	0.215725005132422
SBDS	1.23780555836487e-25	0.200650918709103
BPTF	1.23780555836487e-25	0.221228156182337
ARFGAP3	1.618514514514e-25	0.15056544653162
CDK14	1.68862894592196e-25	0.198850985042642
PTPN1	1.91864498971727e-25	0.202961988239178
ABHD17A	2.47714424317484e-25	0.192545851709278
RAB37	2.77775165997151e-25	0.167718318391403
ARL2	3.24563457182984e-25	0.174148397127909
VDAC1	3.26855742106132e-25	0.169692792553975
TET2	3.44181774612929e-25	0.162353506479679
MRPL40	3.88826522172065e-25	0.185859138644907
GPCPD1	4.88405613577759e-25	0.177960037088588
SSBP4	5.1852768558083e-25	0.189706445592389
CORO1B	5.39329901228945e-25	0.222508230837864
ADD3	5.62018148675836e-25	0.178277317569771
CSRNP1	6.20171438503106e-25	0.179660399419063
GNA13	6.20171438503106e-25	0.204213463422434
RNPEPL1	6.66022239293675e-25	0.180000116596298
ZNF92	7.60642564071546e-25	-0.274794177195307
WDR83OS	8.11811071701927e-25	0.19867315410041
DDA1	8.28814182724288e-25	0.154255151503183
RELB	1.05904059461789e-24	-0.276424042471251
SELENOM	1.19196501401044e-24	-0.260605668270257
AC243960.1	1.43467788630748e-24	-0.279534277320079
H2AFV	1.546699035418e-24	0.183934269230568
POLR2L	1.64344488235855e-24	0.164336646948759
LSM14A	2.13649008681766e-24	0.1869686320974
IFIT3	2.52654107963359e-24	-0.38279051760087
ETF1	2.95973007748453e-24	0.181306641955854
R3HDM4	3.29384080405199e-24	-0.274479358759635
PDE4B	3.67635272187894e-24	-0.304245610601621
EVI2B	4.2920650806297e-24	-0.255605044861257
SMCHD1	4.76516178229753e-24	-0.207987259555922
RELT	5.25058167656575e-24	0.141195843872019
NFKB2	5.9719548715048e-24	-0.262794153887767
SNX5	6.28319703230164e-24	0.189128378955351
PFN1	7.7169409346634e-24	0.129608933838237
NDUFB2	7.79051085883965e-24	0.166769885035887
FCHO1	8.32451261660096e-24	0.169955852790453
RNF141	8.69301372091722e-24	0.184684013538538
H2AFZ	8.978047226685e-24	0.218841613151966
SSBP2	9.12823900840304e-24	0.154526147524383
IQGAP1	1.24189237727931e-23	0.195150986840813
RAC1	1.38007475599756e-23	0.171524735171013
NCK2	2.00383782591453e-23	-0.259334433299032
AP2S1	2.3964025294854e-23	0.173266870813082
DYNC1H1	2.50071952200438e-23	0.179482807916327
WARS	2.58466906425734e-23	0.159642583210932
PARVB	2.59723427113805e-23	-0.244836878412173
OSBPL10	2.70949458950986e-23	-0.286024467386363
CD81	3.2680641223269e-23	0.207080746455976
DPP7	3.26905466322778e-23	0.178061444748978
SNX3	3.46859357375474e-23	0.179245902131205
TMEM175	4.25244872911197e-23	0.168693451593954
RIOK3	4.50484020902701e-23	0.181302569181352
EIF3E	4.96904454537506e-23	-0.23996931439583
NAMPT	5.31371066829433e-23	0.165750027269836
HERPUD1	6.85406367050329e-23	0.216977027121385
GRASP	7.94703775265614e-23	0.31657131906473
IRF1	8.24800723253171e-23	-0.346202595693569
UBE2E3	8.27492334768621e-23	0.150481401386221
SINHCAF	9.45183986714932e-23	-0.267125739463334
COX6A1	1.00495660358107e-22	0.162597961864447
CALM2	1.47926875819841e-22	0.208585667828967
ARF6	1.64926395506277e-22	0.181051135603958
IFI27L2	1.86093152054683e-22	0.153121519161964
ACADVL	1.87847772257098e-22	0.185664092309144
GNG7	2.41238688143882e-22	-0.254175175053773
DEF8	2.87326512202326e-22	0.142385385909208
HVCN1	3.24590932191129e-22	-0.292275191884486
DDX21	3.29170391566197e-22	0.22982585855906
AREG	3.87003054230212e-22	0.243157016062555
TM9SF2	3.97687735359198e-22	0.164811557377803
TPI1	4.10961388930107e-22	0.18529203281532
ATP8A1	8.84765057024918e-22	0.146364303742512
TSPYL2	9.06377433534764e-22	0.216430320733489
PDIA3	9.40886036266986e-22	0.188867538821849
CTSH	1.14100640218327e-21	-0.25402558672921
FYN	1.14226094872324e-21	0.16876943836768
NCOR2	1.25241809927029e-21	0.162107951588199
MYL12A	1.50225855653194e-21	-0.207921402109888
TXN2	1.53434534321994e-21	0.133420313108753
TMEM238	1.67073255150281e-21	-0.24433882531066
TCEA1	1.80618029720012e-21	-0.215909688116628
SIGLEC10	1.9684150494816e-21	0.197762273518921
PELI1	1.96920273084694e-21	-0.317595272901334
LY86	1.9749808390299e-21	-0.236346582843486
ZNF581	2.11519824327103e-21	-0.236590282051556
AC007384.1	2.14356381693112e-21	0.142745820736321
TNFSF12	2.20704972574754e-21	0.163883049926864
HLA-DOB	2.30873607167041e-21	-0.25973693666229
NAP1L1	2.31199119003411e-21	-0.224959488402056
PRKD3	2.58213421968214e-21	0.161873543502806
FERMT3	3.10568695014652e-21	0.165611677200431
EMD	4.77071889580976e-21	0.175674492064719
IDS	4.80658608479363e-21	0.184067859883929
CAPZB	5.05770265806178e-21	0.189307998722905
SSR4	5.8507644074565e-21	0.174920313745978
RABEP2	5.93202564514819e-21	0.1623240923155
CYTIP	6.73590693717699e-21	0.214611926476865
RAB1B	6.75654681532926e-21	0.147035406734653
INSIG1	7.5867585832771e-21	0.169871688101098
ORAI2	7.82418448272677e-21	0.180569800493745
ABLIM1	1.01802816505446e-20	-0.254424083886413
GUK1	1.10380550095843e-20	0.158937705812946
TUBB4B	1.1079253292984e-20	0.170560324954775
NDUFV1	1.5515824087728e-20	0.156795585777664
TENT5C	1.6260109595791e-20	0.204576147008904
EIF2S3	1.6986634389807e-20	-0.236897129304666
SUMO3	1.90799289160644e-20	0.166316222760052
SNHG6	2.0379430818581e-20	-0.242422039221246
ARHGAP9	2.13097009988447e-20	0.130632939239406
EPN1	2.66148413731612e-20	0.15786819165642
CHD7	2.66148413731612e-20	-0.26028420711062
EIF1	2.7045351191371e-20	0.121127688804905
TRAPPC1	3.08967608811692e-20	0.165730950506066
VIM	3.1487313887829e-20	0.166080918484174
LIPA	3.49769070238639e-20	0.132407711656874
OTULIN	3.50834285873178e-20	0.131457398167835
BLOC1S1	4.53000869609535e-20	0.171722243770403
HLA-DMA	4.83889341499716e-20	0.143993710270652
ULK3	5.30831210076772e-20	0.128456910095937
PSIP1	5.66370482221279e-20	-0.237386679533884
RIC3	6.92961165343798e-20	-0.252655320769698
LRRK1	8.72533604850306e-20	0.124692704668567
HLA-C	9.88558905026091e-20	0.113596783356538
PDIA6	1.03489666582783e-19	0.174903175943157
IGHA2	1.11204975584654e-19	-0.377226046895369
MAT2A	1.2274505456284e-19	0.154109776537619
CCDC88B	1.29023375092425e-19	0.161739280863651
RNASEH2B	1.32380558836725e-19	-0.249362452324329
BACH1	1.59544243811234e-19	0.173574014337941
NT5C3A	1.66883451821489e-19	-0.239661479254942
PTPN22	1.69028061548264e-19	0.114101100523804
C7orf50	2.4543650614184e-19	0.228263635388608
UCP2	3.14982971863366e-19	0.216024407197094
ACBD3	3.23614773570573e-19	-0.253804870895828
SELENOK	3.39165502836038e-19	0.176458353352348
YPEL5	3.40054890244602e-19	0.169134893776119
RALGPS2	3.57253621271156e-19	-0.183829648636876
MYO1F	3.58204596610193e-19	0.127172346360124
CDKN2D	3.91277440774001e-19	0.163239982283269
CLSTN1	4.45613939064594e-19	0.139751311031869
SLC12A9	4.8392240387445e-19	0.114866606823385
CLK1	5.04569686520172e-19	0.17064359785927
SLAMF6	5.08574908141423e-19	0.151520212733438
KLF10	8.81545975853625e-19	-0.266853736421312
DCTN2	9.97230947299338e-19	0.122932283598378
CCND3	1.06459544845008e-18	0.174144025893491
DCK	1.30301250888438e-18	-0.234033980938843
MXD4	1.33976330768383e-18	0.131212632600211
PLCG2	1.61130183059822e-18	0.168273093822693
TBC1D22A	1.80874778731004e-18	0.144445793909563
IFITM1	1.87563766774043e-18	-0.456447563437516
CALM3	2.25061250726459e-18	0.158821101755958
ARF5	2.8636171522056e-18	0.15519957862176
SNN	2.99865726264752e-18	0.163046632028907
CYSLTR1	3.32674790426879e-18	-0.202441251998505
ST6GAL1	3.41086292499839e-18	0.15339470948369
MALT1	3.69481952675581e-18	0.160550225861599
STX7	3.9686963248968e-18	0.147478145407973
CNBP	4.02291914194792e-18	-0.173468577549474
COMMD6	4.40763838181314e-18	-0.177563980839083
TMSB10	5.0390538952211e-18	-0.128690591516923
BAG1	5.46869090484553e-18	0.133492346135545
TTC9	5.48722202795502e-18	0.122530406418662
EEF2	5.71083907112058e-18	-0.12283921644888
FCRL1	5.79478337645055e-18	-0.257944015605385
CBX4	6.50029795231554e-18	0.132714253591846
COPE	6.61133311065066e-18	0.146485927217305
S100A4	7.74735646390496e-18	-0.194948480483198
NAPSA	8.67626120513503e-18	0.187309383888379
NAA38	8.67626120513503e-18	0.128094022512342
SRPRA	9.04434297809782e-18	0.160491881158021
CALCOCO1	9.35931388360387e-18	0.119829268905425
ARID5A	9.451629514636e-18	0.177278080735208
POLM	1.12552114755452e-17	0.132683198302885
RHOBTB2	1.18146292752547e-17	0.132088111395352
ACTN4	1.25222945088564e-17	0.133200681013671
SLBP	1.27949815505889e-17	0.154826291493099
ATP6V1F	1.30982168364546e-17	0.163082280257443
KAT2A	1.47455173642238e-17	-0.221842866011525
ODC1	1.5435812481897e-17	0.158494246073464
ACP5	1.76138996935494e-17	0.164759186709433
SEM1	1.81434102605994e-17	0.1425177752302
DUSP1	1.82110211720671e-17	0.117202665803318
GLUD1	1.95127921847204e-17	0.14942982564313
LAPTM4A	1.99862813024546e-17	0.153473787142617
CMTM7	2.06471402075623e-17	-0.223773948617402
SHFL	2.1225999016695e-17	-0.249337714085378
CLTB	2.16823413581045e-17	0.128376929179497
BTF3	2.17614460611921e-17	-0.144713854247077
OS9	2.22572893231661e-17	0.143692729341244
NPTN	2.75270034761767e-17	0.109859466470806
PNISR	3.18364847914061e-17	-0.182357941753454
UBB	3.96610643960539e-17	0.143253877895726
HIST1H2BK	4.49834582811007e-17	0.118261201568864
TSPAN33	4.63019357820865e-17	0.143523419327011
SLC3A2	4.80673026907643e-17	0.145404389741405
UBL5	5.27600210906871e-17	0.154548735089674
COX7C	5.27620318600513e-17	-0.162097565949074
FAU	5.49160630872543e-17	-0.0735307241855963
NEK6	6.31584529373771e-17	-0.247859052399611
COX17	6.53101422071539e-17	0.147106896494357
MIDN	6.53101422071539e-17	0.155872373148999
GRK3	6.99609907092891e-17	0.119432191692097
BCL7B	7.30312597939228e-17	0.141712006438166
KRAS	7.82280833300917e-17	0.152401678937352
OST4	9.82467303582154e-17	0.135215850382119
SLC25A3	1.00243903799868e-16	0.153567377955365
ITGAL	1.05010674544232e-16	0.154705335634471
CPNE5	1.14498982067796e-16	-0.238064718189724
TBCB	1.3085736620894e-16	0.122929884647517
ACTG1	1.31226957019896e-16	0.139852244321367
PRDX5	1.351978963104e-16	0.155714023010322
VCL	1.5488093024566e-16	-0.198978550892386
ARHGDIB	1.65856894746882e-16	-0.139908806887524
LAMTOR2	1.84846153757617e-16	0.123141968329759
TMEM170A	1.97890118054084e-16	0.130514158741442
SNHG7	2.12446738113728e-16	-0.198733644863632
MVP	2.80163511943479e-16	0.129194199659058
TRAPPC5	2.96734734188499e-16	-0.224787159922003
PPP1R15A	3.49342368491241e-16	0.12290802217621
BLNK	3.74032045589544e-16	-0.229751160459124
FLII	4.24698478658848e-16	0.117190198115208
SARAF	4.30658803749529e-16	0.136262660112079
ARL6IP1	4.72295349125552e-16	0.143937609746341
TNFAIP3	4.73066211451261e-16	-0.224498317157277
RASSF2	5.12958533352013e-16	0.146694251673868
FKBP1A	5.17254307094253e-16	0.119430679876487
STK38	5.91319328137013e-16	-0.222249687968939
ITSN2	5.92210603897672e-16	0.154824136166462
GOLPH3	6.69824493595038e-16	0.133188407127875
BCAS2	6.8158294334766e-16	0.140051380552586
MIS18BP1	7.03149742359466e-16	-0.226122007911014
ANXA2	7.22367222095011e-16	0.17194270394942
CCDC107	7.40830180319603e-16	0.119151930630781
MYO5A	7.78440738195413e-16	0.134050115510317
UBALD2	8.52306281761274e-16	0.189342500270859
BZW1	1.13285529725265e-15	0.164008642860437
GPAA1	1.14725816925462e-15	0.121841141878137
LMAN2	1.18452176534417e-15	0.124869082691559
KRTCAP2	1.22625110831416e-15	0.144473591709535
REEP5	1.23756185799832e-15	0.13901911691753
IFT57	1.26769603504103e-15	0.137537261014407
RBM15	1.27009522541277e-15	0.124991592372744
MAP4K1	1.3767397036409e-15	0.135218998888279
PDE7A	1.41724333613707e-15	-0.230192899056795
MCRIP1	1.69310153188371e-15	0.105397742388212
SMIM29	1.75835693646619e-15	0.116158893909438
GLIPR1	1.8096043904976e-15	0.147007953372975
CTDNEP1	2.01470886225278e-15	0.142089024689396
SYAP1	2.09639704266202e-15	0.12169010588903
PAF1	2.15393876379806e-15	0.120855580186199
FCHSD2	2.36604689680025e-15	-0.229051330068557
SOD1	2.63247613179477e-15	-0.194801746475866
TMEM258	2.85166908785402e-15	0.119060139119371
ST8SIA4	2.96899086400022e-15	0.130244652128234
DAAM1	3.45964823474092e-15	-0.218440048140635
AP2B1	3.63399988689401e-15	0.119882552803414
VASP	4.22767100935094e-15	0.148511173548294
STAG3	4.49431320522029e-15	-0.2805192820661
ARHGDIA	4.73922664622268e-15	0.141420076120844
CRTC3	5.04402377603254e-15	0.117639081401539
STAT3	5.21401822858402e-15	0.145157882705419
FGD2	5.33858941959815e-15	0.136496061313645
RNF139	5.49012779129244e-15	0.126484859868346
TERF2IP	6.56546087505891e-15	0.132243266683634
PSENEN	6.56812368125463e-15	0.0975729054629215
PIK3IP1	7.12181730568481e-15	-0.203766426387287
ZNF107	7.12181730568481e-15	-0.238323316915161
MAPRE1	7.30950625216735e-15	0.112681568539065
NFATC3	7.79001758172325e-15	0.108179568922739
MIF4GD	8.13584947668639e-15	0.0965587718291406
OSTF1	9.23006629843113e-15	0.133225657889632
GUCD1	9.40222331078313e-15	-0.221635652108313
DDX6	9.58224222395459e-15	-0.195129035359256
TRAF3IP3	9.81153976552584e-15	-0.213361118430979
TES	9.95738384966826e-15	0.107352478615365
TPD52	1.05899528484531e-14	0.135405466686801
HDAC9	1.32250693105176e-14	-0.21814275511961
PVT1	1.66932641086023e-14	-0.210143356468443
CUTA	1.74135914171231e-14	-0.222240198415338
NDUFV2	1.9559063598726e-14	0.130515771477811
RAB4A	1.9559063598726e-14	0.119807000466882
PIP4K2A	2.02211811924404e-14	0.14224845874837
USP11	2.0619743312012e-14	0.128680597977181
NBDY	2.24947492399233e-14	0.0974609631637816
COTL1	2.27219724729311e-14	0.166190810036377
ATF7IP	2.35743874875678e-14	-0.246089598477245
ELOA	2.64316560376386e-14	-0.195180410081867
SRPK2	2.6541773790904e-14	0.133175120868173
MTCH1	2.73740617905506e-14	0.135706529923948
RASSF5	2.79857140952574e-14	0.140496923559834
TUBA1B	2.86894018059108e-14	0.173220527665699
AC092821.3	3.39213824863439e-14	0.253386626775257
H1FX	3.47798265731362e-14	0.175635087010729
MAP3K1	3.52914333362559e-14	-0.20784081712968
MIF	4.61442985126138e-14	-0.158257372725481
LRPAP1	4.88838046582686e-14	0.124476985991983
TGFB1	5.26325175947283e-14	0.166647286424507
SELENOT	5.98373565388689e-14	0.102271612776659
MAPKAPK2	6.11731420298453e-14	-0.197148453784179
ADI1	6.17282682465355e-14	0.117642713059762
PGLS	6.87297919112042e-14	0.143322684539454
CCDC141	7.22213972856526e-14	0.15191745057728
DCTN3	7.36683383490665e-14	0.102319698564183
AC119396.1	7.97145346539124e-14	-0.217576462074967
IFI44L	8.02864686788449e-14	-0.38239511798437
HPCAL1	8.37137709730153e-14	-0.188459895410662
MSN	8.45002043630796e-14	0.145398139085564
EPSTI1	8.45360404431863e-14	-0.277449041612927
RAB4B	8.45811594650254e-14	0.114892854705055
EIF4G3	9.62089858969997e-14	0.111896649449597
TERF1	9.66562949191337e-14	0.123320449853857
ARL5A	1.06773705486949e-13	0.131393284211412
ARHGAP15	1.21656147452846e-13	-0.224616726040475
NACA	1.34598546419233e-13	-0.0883804658192635
BRI3	1.67291275896583e-13	0.106154823163371
PRDX6	1.82818030471532e-13	0.188993812809609
CAPG	1.86395095405988e-13	-0.16064791856179
GRINA	2.00192159512301e-13	0.110652523643875
BLOC1S2	2.03259391407706e-13	0.109297541002149
PER1	2.21619736633827e-13	0.127465001705149
DDX24	2.26729702432281e-13	0.138500568447741
EIF2AK2	2.74476574183549e-13	-0.276633450439962
CAPN1	2.7682996870854e-13	0.105756208389188
FCMR	3.28027064162991e-13	0.130618179061109
EMC7	3.57305191658553e-13	0.10103566138891
SYNE3	3.60468630610193e-13	0.103364043831662
IFNGR1	3.62918409417397e-13	0.110791082178719
PPP4C	3.62918409417397e-13	0.127966751860251
GLTP	4.22943798807067e-13	0.0925985530075246
HERC5	4.43061273127781e-13	-0.23925406757787
ETNK1	5.26427550608474e-13	0.106395485187638
SETBP1	5.60604941464626e-13	0.132933999540201
ASXL1	5.64113062326286e-13	0.126083876013562
NT5C	5.64851243368143e-13	-0.192020424800217
CTR9	5.82111899040345e-13	0.129294178651103
ARPC1B	5.8710525030304e-13	0.149114016141446
GNB1	6.15741873757299e-13	0.110268917020284
KLF9	6.34740771836678e-13	0.120472069578758
RAB5C	7.25041544319737e-13	0.118566641030746
HTT	7.29364151044552e-13	0.10427932269912
HLA-A	7.39597702909692e-13	0.106654339703005
DDAH2	7.40650741092157e-13	0.144711407355693
CELF2	7.94760555564964e-13	0.124328525640469
WASHC4	8.14897194094552e-13	-0.197204211912587
CDK17	9.54448331340395e-13	0.115498807265497
PIP5K1B	9.74506169993553e-13	0.115647789025803
UBE2L6	9.78467810575723e-13	-0.245159167895515
PTGES3	9.94411623846522e-13	-0.1584660034466
FTL	1.09919226085127e-12	-0.0809540988828177
DOCK2	1.17602211323057e-12	0.127649549758322
FAM50A	1.43217294212478e-12	0.08914451903126
NOP58	1.48124167144443e-12	0.158578014883385
ZFAS1	1.60823312172996e-12	-0.171631926863566
IGHA1	1.63025033316054e-12	0.119867189421255
RNF19A	1.65464318726886e-12	0.138216324794287
SHKBP1	1.68646236426516e-12	0.121432815149626
KMO	1.78395639258945e-12	0.0975805750017513
MIEN1	1.87478618907902e-12	0.0969840931391343
SLC25A6	1.93274719154384e-12	-0.124711451198765
FOXN3	2.01808893042406e-12	0.104586399733258
P4HB	2.08510525821654e-12	0.104391352780033
POLR1D	3.0452622697152e-12	-0.198192532863636
PRPSAP2	3.08966284990282e-12	0.12353442732577
FAM214A	3.11734901877571e-12	-0.201498970920435
RERE	3.16720799640609e-12	0.117552522590111
MOB4	3.22045999923995e-12	0.107657527854714
ARL6IP5	3.2552305879526e-12	0.129798347747748
LPGAT1	3.28269235824866e-12	0.106846210449999
C5orf56	3.34155822859758e-12	-0.201467123806746
TNRC6B	3.52042680314166e-12	-0.200935063715802
KMT2A	3.64965642751244e-12	-0.178016156225883
TPM4	4.00897829954207e-12	0.128449969906468
AKR1B1	4.29764834203527e-12	0.109038821605085
SUPT4H1	4.59019257040178e-12	0.0982849418128035
NIN	4.69908908590942e-12	0.126221716629154
SLC39A3	4.69908908590942e-12	0.0929423144540558
CD83	4.83173278907741e-12	0.113438963081132
TMPO	4.98414242977867e-12	-0.221574192124261
YWHAB	5.0350500054834e-12	0.0970330681175162
BCL11A	7.36642614565946e-12	-0.20244778908173
BNIP3L	7.52372171689518e-12	0.100151379805661
PIGT	7.53331200146771e-12	0.100948906273032
CNR2	7.55100348365658e-12	-0.179139873446102
PGAM1	7.80323282711777e-12	0.100639251997066
SKAP2	7.85522012408601e-12	0.116759898096781
CYB561A3	7.85674467347169e-12	0.153012685868199
ITCH	7.99998436689323e-12	0.104277566087475
FBXW7	8.62868380231131e-12	0.109672625255514
NENF	9.03095448428336e-12	0.114304246443697
ANTXR2	1.02575988788154e-11	-0.195250293498797
GABPB1-AS1	1.12481267025357e-11	-0.180893126247499
HLA-DQA2	1.17835964430472e-11	0.220921118507575
ETFB	1.18287973860373e-11	-0.185708713184832
ACO2	1.29131121765229e-11	0.11693897433801
G3BP2	1.30081535405884e-11	0.134554780880531
DBF4	1.34730532131565e-11	0.107942874493175
CSTB	1.38851329201685e-11	0.0887624985429754
MTRNR2L12	1.45286353852427e-11	-0.111262349739219
STX12	1.7658879987897e-11	0.086915702060389
DGKA	1.81635778344408e-11	-0.181357563147854
TMEM154	1.83848170641154e-11	-0.190632171543916
PRDM4	1.96309717687194e-11	-0.179094076200391
ENSA	2.07549332212282e-11	0.117909396609682
TMEM9B	2.13678980885348e-11	0.0932528881070975
DCXR	2.13678980885348e-11	0.0898737745268233
ATP2B1-AS1	2.18538352260954e-11	0.0927941230832741
MKNK2	2.23309457002544e-11	0.141133580212247
NDUFC2	2.24489735452482e-11	0.103698260491714
CNPY3	2.3154845211935e-11	0.114002123924208
H3F3A	2.36537471860757e-11	0.0911732866281603
NUCB1	2.43413004596386e-11	0.107638619360856
NADK	2.4968381502443e-11	0.0927306888526687
SAMD9L	2.56769117815683e-11	-0.236367134335754
NAGK	2.91015273061841e-11	0.0920925025230012
RCSD1	2.92747759229567e-11	-0.166286304793029
FKBP8	3.06024024467507e-11	0.114879003920333
PPP2R1A	3.12247362276539e-11	0.107969739121918
SNHG29	3.21463523054742e-11	-0.146313815853211
M6PR	3.62715401996273e-11	0.10733124493734
MT2A	4.18934032341778e-11	0.104469691278702
TXNL4A	4.26519277682804e-11	0.102093261280913
IDH3G	4.48166252595479e-11	0.107972804935225
USP24	4.72725151309968e-11	0.106032236683237
MAT2B	4.9638020264275e-11	-0.185438103002507
HIP1R	5.8569950346161e-11	-0.190218776618218
IRF7	5.8569950346161e-11	-0.309837583685693
CRBN	6.08325830114153e-11	-0.16143662077609
SH3GLB2	6.15244211931581e-11	-0.175665773666047
DDOST	6.59142063205421e-11	0.0945744916634653
ZBTB20	6.80036841239594e-11	-0.204298852870135
SRI	7.60972366926213e-11	0.108581078855227
MED13L	7.69096278386355e-11	0.109972415857361
SPINT2	7.83406626255427e-11	0.1200113919278
UGCG	8.55125668307456e-11	0.102481281741688
IRF8	8.66689587251591e-11	-0.19036978794573
SMARCD1	8.66851183536909e-11	0.101354067431751
RAB11A	8.90283207257475e-11	-0.205767042446982
NAAA	9.1899760795322e-11	0.103749721487754
SAV1	9.62206160732058e-11	-0.171314232558348
NRDC	9.87793534895807e-11	0.115635920733897
BACE2	9.90272381199377e-11	0.110188538176461
ZNF10	9.9047145453667e-11	0.11092918539267
PIK3AP1	1.08811596684582e-10	0.10902697048619
UBE2I	1.1322502753509e-10	-0.171490009496015
RHOG	1.20002687858598e-10	0.107015386779446
TXNDC11	1.25018108471452e-10	0.0925008541376621
SIPA1	1.31535706165828e-10	0.130049032896107
MOB1A	1.48063442673768e-10	0.107313246009172
VAMP8	1.53732838680783e-10	0.103027995587571
GMFG	1.54495798922741e-10	-0.181483936051703
SMARCC1	1.59675412339327e-10	-0.188998476488213
DDB1	1.69328137232546e-10	0.0946792769875782
NOP53	1.69328137232546e-10	-0.141418074912188
MMP24OS	1.69463217658979e-10	0.104068412004858
TCTN1	1.70052843384714e-10	-0.172827971835174
PHF20	1.71249385649207e-10	0.121897311963704
CSNK1G3	1.72047467111295e-10	-0.184845218984657
YBX1	1.79982876797754e-10	0.087466702286628
RAC2	1.83255828329254e-10	0.104048540497444
ST3GAL5	1.90050349809166e-10	0.0894609025165531
AC008105.3	2.04525498970963e-10	-0.170463874218541
EEF1D	2.13485296542789e-10	-0.0868513117561731
ANKRD11	2.21107371819917e-10	0.108178212581751
PXK	2.34136079001542e-10	0.102054969556264
FAAP20	2.35495733787911e-10	0.107382191816909
ZFAND5	2.38588539881306e-10	0.117850292843133
LSM8	2.42025238941375e-10	0.096296598464135
UBE2J1	2.61939567549592e-10	-0.205733625300517
CD48	2.62125748102566e-10	0.116247837329422
NAPA	2.64807936343392e-10	0.107092530589029
DNTTIP2	2.82042916936634e-10	0.113338410674384
LTA4H	2.85721095069246e-10	-0.196581844605214
USF2	3.13587158048936e-10	0.0944540198431616
ACTR2	3.15186909504625e-10	0.103473584698572
FUNDC2	3.22802094257188e-10	0.0881403603331601
PABPC1	3.38738031397778e-10	-0.0831081143214143
SCAMP2	3.42069874879028e-10	0.0935768858267793
TRAK1	3.43457688561587e-10	0.0942142439560765
YBX3	3.51546198094306e-10	0.142651151560151
TMF1	3.78686617779757e-10	0.114141424178257
ZNF428	3.79838020430005e-10	0.0704723311884383
NDUFA1	3.83143746188444e-10	0.102148464740801
CSNK2B	4.05666088448374e-10	0.106731887960704
MAN2B1	4.15816021002066e-10	0.0942073978191003
IFRD1	4.19887729296249e-10	0.123603834635344
ISCU	4.32788563656503e-10	0.121038838572604
NDUFA11	4.33399884491228e-10	0.0881518112764728
ARL8A	4.35843454975422e-10	0.108057621967735
SSH2	4.51847261382668e-10	0.111986102316753
ENO1	4.87258354559766e-10	0.112796636733598
STAT1	4.92137188674524e-10	-0.279322955849674
GGA2	5.06324507622207e-10	0.138676639133912
PIH1D1	5.63842332398144e-10	0.110024006687441
TOMM7	6.03841386016597e-10	-0.120446084194613
TBCA	6.08677233721316e-10	0.105344004822408
GNB2	6.09487757527771e-10	0.100784092926015
FAM53B	6.38538209938901e-10	0.11597432183202
SEPTIN1	6.56208066343057e-10	-0.170005044293743
ANAPC11	6.71647668428041e-10	0.0990215383956825
PTEN	6.95593866926907e-10	-0.180261268639206
PCBP1	7.30684419245804e-10	-0.128528351277368
ATP6V0C	7.38961963208188e-10	0.118430141524964
UQCR11	7.85033860357834e-10	0.111981544365714
FOSB	8.02306418621017e-10	0.0295734984923299
NDUFB11	8.1583704231972e-10	0.110068951384773
NDUFA13	8.17781370418823e-10	0.0928554421079049
LPP	8.92461381913936e-10	0.0835262031931837
DOCK11	9.00337549705415e-10	0.0869208909536929
AFG3L2	9.36247169823635e-10	0.078443203286096
LPCAT1	1.00556035611348e-09	0.120320934897561
LAMP1	1.04259549272188e-09	0.103074031847648
BLOC1S6	1.06170260254416e-09	0.0945852460080366
ETV6	1.15193316800394e-09	-0.16673148332693
AP2M1	1.22230059631322e-09	0.0977503809651562
TLK1	1.22230059631322e-09	-0.183991978314404
ARIH2	1.26447537936263e-09	0.0738622592754548
SEC61A1	1.32464419399504e-09	0.0713898245506978
HEBP2	1.32464419399504e-09	-0.171871193064838
TAF7	1.3491929055534e-09	-0.152570714970564
PYCARD	1.44809125165678e-09	0.0740298498658942
RPN2	1.47180393983509e-09	0.0834589519849984
UBE2K	1.55060945125252e-09	0.0814618142538046
TRBC2	1.61539310503381e-09	0.151551914063353
PRNP	1.66311347949059e-09	0.100110595755231
CDCA7L	1.66891858538274e-09	-0.176094552535689
SWAP70	1.67250848522987e-09	-0.154379205479302
BCL10	1.77539674983368e-09	-0.178319620103308
AC004687.1	1.84364226776079e-09	0.121408652713875
PAXX	1.91315723070817e-09	-0.170204134786156
FIS1	1.97641753758706e-09	0.0906303198428694
DAD1	1.9799330598547e-09	0.0893719527677254
TMEM179B	1.98998432340462e-09	0.0736864402856769
RGS19	2.03673469167392e-09	0.120317258741179
CTSB	2.23367772351079e-09	0.067257026608211
TMEM160	2.36872052984363e-09	0.0860526750425333
RBM38	2.40545856620278e-09	0.159229112039802
ZNF24	2.45440189193244e-09	-0.16797446892325
PACS1	2.49098751539825e-09	-0.179582341044072
CDKN1A	2.56786408791666e-09	0.100942090722872
CHMP1B	2.76730183735817e-09	0.107022965400906
MEF2D	2.78492557017437e-09	0.0967002501652637
SHMT2	2.89200326265904e-09	-0.182324182215914
APH1A	3.0771169777591e-09	0.102423512231743
POLR2F	3.13980595936429e-09	0.073973782947807
ZBP1	3.21159347919972e-09	-0.200539054215039
ICAM3	3.50176791325942e-09	0.110349553354485
SASH3	3.50276515262938e-09	0.0991949606757293
GYPC	3.60422466116428e-09	0.0882375913753044
NEDD8	3.65232691849592e-09	0.0888805582663851
STAT2	3.84574040598018e-09	-0.177055021492831
SEPTIN2	3.96311288243549e-09	0.105904997182949
SMARCA2	3.99901348736286e-09	0.112016323652267
SECISBP2L	4.19468373184223e-09	-0.189061453334547
ILK	4.2319520095821e-09	0.0768946718526338
ZNF335	4.28113355950127e-09	0.0877072856377343
DOK3	4.43343041091165e-09	0.0884559089309497
PFDN2	4.44339606674645e-09	0.0739057571252529
ARHGAP30	4.50081636904193e-09	0.0808714881679816
IER2	4.65757732710154e-09	0.0771846973907075
ANP32E	4.73851451825803e-09	0.0971805162334018
SF1	4.80384661538901e-09	-0.109191161094625
TMUB1	4.86147688318136e-09	0.0796075650401971
SSNA1	5.06398677877716e-09	0.0855174135347829
TALDO1	5.17560163378481e-09	0.100482664823389
LNPEP	5.22626500243141e-09	0.0963097106409854
IGHM	5.44374539037186e-09	-0.199762870476375
RNASEH2C	5.52859790186161e-09	0.0872789703242979
RANBP2	5.67737572740603e-09	0.0903558719389969
FBXO7	6.29889442780151e-09	0.108309285916346
SIVA1	6.33568910118441e-09	0.0955917464538539
MICAL3	6.53295695262598e-09	-0.161580119894093
IFITM2	6.6270453170606e-09	0.0596569924314236
TUT7	6.6611266264968e-09	0.0890841240746746
GAPDH	6.71403135335585e-09	0.0934405422678637
CTBP1	6.72442538307729e-09	0.113783270584009
CBL	7.24205684325465e-09	0.0695191180363349
SPAG7	7.36809192586e-09	0.0815598074848535
HNRNPA1	7.68097208029772e-09	-0.0925732031306739
UBE2A	8.01314371024969e-09	0.0710893558116865
NCF4	8.09203019412463e-09	0.0966957496444725
ANAPC16	8.66178616275813e-09	-0.151645077211481
SPIB	8.8834598477441e-09	-0.140588949541873
OCIAD1	8.96233991440235e-09	-0.156303391515964
HOOK3	9.49642365760103e-09	0.0896345890967569
LRP10	9.58919860738997e-09	0.0886745407953363
ADAR	9.92442327337948e-09	-0.170424957929552
TOMM5	9.98805219449034e-09	0.111174022494942
ETS1	1.07179459745944e-08	-0.153243535269401
H3F3B	1.1630389510817e-08	0.052143871308612
UNC93B1	1.17304811220888e-08	0.068934776837896
NOL7	1.31035277186277e-08	-0.159526085991467
SMDT1	1.3502063546013e-08	-0.144507774460612
PPDPF	1.36126088266356e-08	0.091314728879631
ZNF655	1.39821433829056e-08	0.0803870773053936
TMEM87B	1.39821433829056e-08	-0.154823962796335
TMEM131	1.4418624779337e-08	0.0941521937964804
PSMD2	1.4418624779337e-08	0.0683785082953857
ZNF292	1.48223232361527e-08	-0.176723646900804
CLECL1	1.49735351517425e-08	0.0924921382972251
PRKCE	1.49735351517425e-08	0.0643866614706957
PHF1	1.66930841548155e-08	-0.158764055218945
PSMD9	1.6766149911221e-08	0.0681632108486422
AL133415.1	1.68179751648626e-08	0.099479553843372
GPBP1	1.68501979668984e-08	-0.168326619496413
EIF2AK3	1.72281885822575e-08	-0.144956449092594
ELL2	1.73863511042297e-08	0.098850902592512
BMP2K	1.76072003805179e-08	0.0757514651513578
CD2AP	1.77263406699021e-08	-0.148066105991901
NAXE	1.78986345849339e-08	0.0736760717800223
CUX1	1.79755374243037e-08	0.0747735832636909
AP3D1	2.02906935656499e-08	0.0721712476992196
ITGAE	2.18562605263632e-08	0.0729952625171645
REL	2.20055232262072e-08	-0.142453429445545
MRPS35	2.43675396729299e-08	-0.159600431536042
NR1H2	2.45685823414995e-08	0.118900318168368
CCDC18-AS1	2.50645744063522e-08	-0.164401429557421
DRAM2	2.51391407837787e-08	-0.163984139911959
SND1	2.54428813215861e-08	-0.186244259284078
ERGIC3	2.60202015201607e-08	0.0838248972891016
EIF4H	2.909990606873e-08	0.0932522521820164
CCDC88C	3.18493259736529e-08	-0.151955213920805
ATP5MF	3.27191104951489e-08	0.0813137102510365
SRRM1	3.64917712808528e-08	-0.128215814135825
RASGRP2	3.70905550530558e-08	-0.14761199019366
P2RY10	3.87724312526365e-08	-0.159386487445379
PARP1	3.9068644223131e-08	0.0813941920875236
WDR11	3.95074023099416e-08	-0.146307219965691
MEF2C	4.15904136301983e-08	0.0975902898437169
IFNAR2	4.17481414710603e-08	0.0674999325708338
PAFAH1B1	4.8362912217817e-08	0.090345794368254
NDE1	5.13687837826291e-08	-0.142812179222679
SIT1	5.74450179568055e-08	-0.157420157192345
STAP1	5.82975896497642e-08	-0.153434526723281
ATXN2L	6.14998592831503e-08	-0.164277045961637
POLR2G	6.14998592831503e-08	0.0766575084687822
DARS	6.3612557054405e-08	-0.159000012252387
NDUFAF3	6.4682596915039e-08	0.0757211021304669
SUPV3L1	6.56821726369544e-08	0.0922582669495787
TOMM6	6.84056581790284e-08	0.0818921354172475
CDS2	7.39577989555378e-08	0.062019550034481
ARL4A	7.70058170033981e-08	0.0952823544031596
ALKBH7	7.71734781358204e-08	-0.168269008126715
PCM1	7.85967693887591e-08	0.0923375830969508
POLE4	8.21182881165151e-08	0.0696718200296693
SYPL1	8.36597892887894e-08	-0.138212724190194
HLA-E	8.68381497262611e-08	0.067738650540436
PPIB	8.83659046205361e-08	0.0769108242611074
WDFY2	9.05628245819929e-08	0.0750793575146959
CUL3	1.03575554432335e-07	-0.160207679799278
FMNL1	1.09298032643745e-07	0.0916517701389183
PRKAR1A	1.0989929912403e-07	0.052659604528776
PSME2	1.10394080965291e-07	-0.161966209607682
FRYL	1.11157676275378e-07	0.0852927559059829
RSRP1	1.2055279714764e-07	-0.127495867207887
CENPC	1.21776770650455e-07	0.0798699814709549
USP48	1.24163867749116e-07	0.0912199815070244
RSU1	1.24276308534544e-07	0.0690237602511357
WNK1	1.27186754352769e-07	0.0750390401232415
ARHGAP45	1.37323482577948e-07	-0.147195792403185
MANBA	1.40505300620738e-07	0.102749446403679
MYH9	1.47683305040556e-07	-0.150447419461704
AHCTF1	1.48406129231472e-07	0.0515656968471209
PRRC2A	1.48640757207918e-07	0.0702211470006683
POLR2A	1.49540954093134e-07	0.0821606924286316
CLTC	1.56015910894392e-07	0.0621966469221354
CARD11	1.69368480858217e-07	0.0804887084031145
ARPC4	1.79498835926013e-07	0.0788821053748612
SH3GLB1	1.86870220445385e-07	0.0755357410457516
TRAF4	1.87711508059108e-07	-0.1645010096056
YPEL3	1.90769201842617e-07	0.0913766176054585
CIAO2A	1.9459269749726e-07	0.0781490642100315
BECN1	1.97564405770796e-07	0.0525136160841038
PTMA	1.99972060119332e-07	-0.0441893113325174
MIIP	2.06846074441153e-07	-0.15664985938263
FIBP	2.1056217775027e-07	0.0617195359368579
DAXX	2.40038776993207e-07	-0.144629392446587
PLP2	2.41113520627523e-07	-0.127603825827587
BAZ2A	2.52229452808746e-07	-0.152339796344322
NFKBID	2.57009861857052e-07	-0.175327080885872
FBRS	2.60327831240108e-07	-0.163558176996609
SUN2	2.83803107180838e-07	0.0779461520832804
CIITA	2.83916215104226e-07	0.07678671417306
ANXA4	2.84036739749616e-07	0.0756039571141
SNF8	2.87253365300566e-07	0.0827961418936027
EIF4E2	3.21951478500371e-07	0.0643696729022946
ZNF106	3.26144303974019e-07	0.0700824172133673
SIAH2	3.32605640895447e-07	0.0776805351337106
LAMTOR4	3.46686144828131e-07	0.0829692019348958
DNAJC10	3.6093302142786e-07	-0.158180144267342
PLSCR1	3.75093008056003e-07	-0.188174561708672
DNAJB6	3.88156622190678e-07	0.0738280773482159
UBA1	3.9191798471952e-07	0.0702113719173538
SLC25A1	3.96310439200191e-07	0.0524302008668744
CCNG1	4.33602168819718e-07	-0.151058563160573
GTF3A	4.37407989637724e-07	-0.125497303115981
USP36	4.54060983259401e-07	0.0788649626227458
PLCL2	4.77277409976657e-07	-0.14699226672553
ROMO1	4.8737641807049e-07	0.0523456568458409
ZNF821	4.90148086354613e-07	-0.141225427589519
E2F5	5.48185778355443e-07	-0.172096123941047
HIST1H4C	5.54954437590897e-07	0.0886298286872504
TCF25	5.6055235891318e-07	0.085405620022732
ITM2B	6.07694398199489e-07	-0.133751383990938
SRRM2	6.19249537658399e-07	0.0694685356374967
TMBIM6	6.5570024719619e-07	0.0842134387748947
SLC25A5	6.94559575837955e-07	0.0885873340149625
ISG20L2	6.9761589961281e-07	0.0606852456468597
NUDT3	7.01135423301717e-07	0.0623626076172369
MRPL54	7.27954372939144e-07	0.0729657173854344
RAN	7.2942540900007e-07	-0.118713611566689
BICD2	7.5596500766695e-07	-0.156860757715778
HNRNPAB	7.5981925282071e-07	0.0732494500382237
RAPGEF1	7.61805133601559e-07	0.0730755390634117
PHF14	7.83626406607949e-07	-0.141622778429212
CTDSP1	8.08252578258008e-07	0.073179569532252
TMEM156	8.12274345778104e-07	-0.147279188458133
VAV3	8.67411351491545e-07	0.0682556668412702
PHF20L1	8.7280919775891e-07	0.0650967873528441
TMED5	8.80620453778604e-07	0.0889325783074412
MAD1L1	8.80620453778604e-07	0.0560556213688471
SLC66A2	9.60150518185536e-07	0.0582602292074588
ATP6V1G1	1.02629460608898e-06	0.103737114633615
PSMB3	1.02800693047014e-06	0.0684446502939384
WBP11	1.03931905328708e-06	0.0713297470724605
TOMM20	1.05006510290226e-06	-0.127758377935335
EIF4A1	1.0890783240084e-06	0.0808142987364686
SCP2	1.11489531338354e-06	0.0619247320685206
GRK6	1.13715607364187e-06	-0.133765350318013
DAZAP2	1.15035950417243e-06	0.0674604385169686
DCTN1	1.15549328751478e-06	0.0670538315083758
INPP5D	1.17145642798096e-06	-0.141480801708045
YIF1A	1.18437566320599e-06	0.0672686438044299
PWP1	1.22543863451889e-06	-0.156860980212751
JAK3	1.26541136526031e-06	-0.140716623608593
RPN1	1.28222904646132e-06	0.0629267667031027
RUFY3	1.29139435854585e-06	-0.148627268304374
AKT3	1.30035940150877e-06	0.0518150749667322
RTN4	1.36737786927696e-06	0.0623917278694702
ACSS1	1.37792904733205e-06	0.0547340572357353
NCKAP1L	1.4182330794906e-06	0.0662917031146306
CCNH	1.42761095925198e-06	0.0822197626013104
STK17A	1.56477210067839e-06	-0.156722926336104
E2F4	1.57789997540156e-06	0.0639297526671488
TRADD	1.63927112539845e-06	-0.14875631973087
EIF6	1.65595505056963e-06	0.070669928316995
COX5A	1.6739690776888e-06	0.0608348436861738
NSF	1.6739690776888e-06	0.0679244991450333
MYCBP2	1.71227716480266e-06	-0.13651529951434
FNIP1	1.74530790461227e-06	0.0579621309635897
CIRBP	1.79245226460334e-06	-0.0833444347692902
ADAM19	1.82273033531805e-06	-0.158806578834331
STK10	1.8793197756595e-06	0.069777223745529
MAN2A1	1.94325077969896e-06	0.0524425876644328
MARF1	2.03157029003056e-06	-0.1397228485511
PUM2	2.04099833566937e-06	-0.152828915328547
KPNB1	2.0973094174513e-06	-0.126597387286167
ALYREF	2.11454235326475e-06	0.0657764989052458
CAMK1D	2.17366634410221e-06	0.0820054989595469
PPP6R1	2.2928301146371e-06	0.072217223316338
IFNGR2	2.37229462391351e-06	-0.133020386900457
RAD23B	2.38587924691367e-06	-0.143255449222502
GNA12	2.43919054655348e-06	-0.153646169845522
TMUB2	2.4532637949357e-06	0.0731482123308806
C9orf78	2.61575720461684e-06	0.0718310201000459
PRKD2	2.69347004408341e-06	0.0517499162828937
FGFR1OP2	2.72676952602195e-06	-0.148937816681242
ANKRD13A	2.72676952602195e-06	-0.14170046561574
ECE1	3.08260881023016e-06	0.0783850045123257
YWHAZ	3.16675966600008e-06	0.062982266964549
PRMT2	3.27447503699804e-06	0.0674204984835312
GNAI3	3.33008634874438e-06	0.0542605844903294
RAB5B	3.36449807422699e-06	0.0554661121845116
ATP5MC3	3.38660316519071e-06	0.0772926673594715
CALR	3.38660316519071e-06	0.091069885882421
SLC7A5	3.53705495394496e-06	0.0715607284942483
NUCKS1	3.58936023416274e-06	0.0878146814068427
FGD3	3.70464195001472e-06	0.0723730709500805
CCDC124	3.72367435333889e-06	0.0479873758266309
PTPN18	3.79663571738245e-06	0.0619835236758268
TRIR	3.83144889031446e-06	0.0693449874940075
EDRF1	3.88464116121305e-06	0.0641671206235413
TMC6	3.92335689752906e-06	0.0726642443368671
RER1	3.98046539784259e-06	0.0571624010133648
RRAS2	4.08310311990878e-06	-0.126711464413204
PKN1	4.31181240788904e-06	0.0637199679621943
SEC11A	4.36508933066999e-06	0.0658772443710733
SS18L2	4.66669909603292e-06	0.0728779412130091
NSD3	4.72992760896773e-06	-0.11275354618526
GEMIN7	4.81464413911674e-06	0.0675116366141384
CTSS	5.0299138646653e-06	0.0829364056489401
IRAK1	5.11418925808118e-06	0.0431414297869313
TMEM14C	5.1200006968617e-06	-0.12829499367446
PLEKHG1	5.19708193709767e-06	-0.152008761225515
VPS4A	5.40795717151587e-06	0.0573007945358678
PDLIM1	5.51690674833655e-06	0.0715200465952016
IKZF1	5.66322822705241e-06	0.0771436142894015
PHF3	5.80169153361551e-06	-0.148554374792151
CHCHD2	5.83497063559625e-06	0.0689880095777304
AL138963.4	5.9249839626852e-06	-0.22470020941651
KLC1	5.93778200367739e-06	0.0588691876705978
PDPK1	6.0929903558686e-06	0.0625951962672552
NUMA1	6.1140723268179e-06	0.0769607483798538
IFI6	6.32744256474366e-06	-0.215980422798449
PSMA7	6.43329265308292e-06	0.0738644969416435
HNRNPA0	6.43329265308292e-06	0.0777555928844569
AKNA	6.44227632854544e-06	0.086973059277582
SRP9	6.47128791246103e-06	-0.152186838153923
KIAA0040	6.54486116530773e-06	-0.15511092084974
EIF3H	6.56605382368017e-06	-0.114089549931771
RO60	6.59987026653613e-06	0.0718925145109277
UFC1	7.09535364138526e-06	0.0590783981953151
IFITM3	7.1421654539036e-06	0.0548347579583778
PDS5A	7.14442989360615e-06	0.0629509507602283
SNRNP70	7.4260859239187e-06	-0.140479268981095
CSNK1D	7.53861922412409e-06	0.0590154223216598
NDUFA2	7.82687442949046e-06	0.0599230152430605
POGZ	8.04579214844519e-06	0.0611321106071712
DMXL1	8.3599505539727e-06	0.0658949008514372
NIPA2	8.73109378585818e-06	0.050938733125339
FAM117B	8.83850427238599e-06	-0.146462436468112
SNHG3	9.0270101204891e-06	-0.156877698486711
ZNF652	9.05560848483752e-06	-0.125376082218271
ZNRF2	9.05596128107982e-06	0.0447716453174695
EIF4G2	9.06530574153794e-06	0.0601395408574108
LIMS1	9.07346039828127e-06	0.046399922961726
MZT2A	9.26919890013698e-06	-0.128942944893174
NDUFB5	9.37608336749735e-06	-0.130914965169964
CDC37	9.42089141164985e-06	0.0703224296927998
MPHOSPH8	9.66699674525084e-06	-0.148127615342227
ARID1B	9.72980985987726e-06	-0.156951454129177
PSMD8	9.80210854891921e-06	0.0503841046200637
ADAM8	9.83372672451919e-06	-0.128999986764748
CHD2	9.96928134462282e-06	-0.135987599276071
HCLS1	1.00413213009455e-05	0.0678274162782455
ANXA11	1.00595894815702e-05	-0.136823122674235
ACAA1	1.0269237896918e-05	0.03901121278529
TFAM	1.04165718513175e-05	-0.12181017726246
EIF4B	1.08734154964771e-05	-0.10764429330801
STXBP2	1.08897277625436e-05	0.0538279606922205
CNIH1	1.11768760756315e-05	0.0527958726880715
AFTPH	1.11827772898095e-05	-0.142077539089731
LARS	1.1751893229169e-05	-0.137463361439689
PAPOLA	1.18210254663659e-05	-0.120780504887117
YIPF3	1.20362934539485e-05	0.0536657852916023
EMC3	1.23912888647645e-05	0.0530104321126791
SLC9A7	1.24457160753932e-05	-0.13300265756393
RBM39	1.31447185985261e-05	0.0787074681930842
STARD3	1.31451213240153e-05	0.0490546380444196
BACH2	1.36248107102552e-05	-0.169287358176758
FNTA	1.36248107102552e-05	-0.132120807615838
ANKRD10	1.37988136121278e-05	-0.125441087757971
LYST	1.41805746175327e-05	-0.151379248544278
PIP4P1	1.43687860273383e-05	-0.152588563963884
NT5DC1	1.46946881301895e-05	-0.131132165292225
PSMC6	1.51479647790295e-05	0.0500381727784829
ECHS1	1.52831802691494e-05	0.0416713121279485
STRBP	1.54492725519907e-05	-0.129741233210706
AKAP8L	1.54492725519907e-05	0.0541615861592417
HMGN3	1.54492725519907e-05	0.0609432631507564
SNHG8	1.61543324586323e-05	-0.130924403779669
USP12	1.62064626212823e-05	0.0564365674174621
GPR183	1.64379599176172e-05	0.0996897704489227
GSTK1	1.64379599176172e-05	-0.147662786787408
PIN1	1.66305433598924e-05	0.0622859381932852
DOCK8	1.71030662551347e-05	-0.124909188512503
CHMP4B	1.71220785567537e-05	0.0650173706120675
PHC3	1.71472146544301e-05	-0.144476048116295
PRELID1	1.72735255445879e-05	0.0547531168106171
ACP1	1.75902034204888e-05	-0.139887278692907
UQCRQ	1.76234710098616e-05	0.0583261001152772
RLF	1.76563974495229e-05	0.0499627822601802
MDH1	1.77093461524815e-05	0.065270498383677
CHURC1	1.83823599384554e-05	-0.144175196844332
UBE2Q2	1.92282175834775e-05	0.0477226673802997
PEBP1	2.03111151167887e-05	0.0732127434588552
EEF1G	2.04584403777909e-05	-0.0648832135981272
BLOC1S4	2.06057819373418e-05	-0.128046233366605
PCGF5	2.09023538145599e-05	-0.138799835741117
UIMC1	2.12391444851568e-05	-0.130279994785219
HECTD4	2.12777430137198e-05	0.0588797137391952
UBXN1	2.2166378399902e-05	0.0726001831741947
RIC8A	2.36789450329439e-05	0.0575299592122517
ZNF706	2.43024441278579e-05	-0.138301938871209
EPB41L4A-AS1	2.55255759498296e-05	-0.12015988413743
BIN2	2.55574237476264e-05	-0.141737842927493
OSBPL8	2.57857747286596e-05	0.0592069990886289
PTOV1	2.5787643675222e-05	0.0627637484184518
CNPPD1	2.59614075510503e-05	0.0721010691071504
DNAJB14	2.68916783242136e-05	0.0457946785267592
CD46	2.74152554088456e-05	0.0718970868115434
ATG3	2.77777817606249e-05	0.0463301989753151
PRR13	2.87433448074011e-05	0.06116171814458
IRF5	2.91414131491241e-05	0.0607813876661473
SUPT6H	2.91596426384494e-05	0.0505391385996523
ELOB	3.03981682268385e-05	0.0587724710025144
NFATC2IP	3.04496661051829e-05	0.0495859023834853
CORO7	3.0949570798958e-05	-0.109772171579436
COMMD2	3.14634068236385e-05	-0.116574953923627
TIMM17B	3.14634068236385e-05	0.0535212047029311
GTF3C6	3.19615033642979e-05	0.0487292980094038
EIF5A	3.23146938783663e-05	-0.0966655385180866
IMPDH2	3.24612284999717e-05	-0.121145153370064
SP140L	3.33991955484928e-05	-0.137361551934883
C22orf39	3.34587386172344e-05	0.0589385796000037
ATP6AP2	3.34642797163366e-05	0.0409730573847545
TCF3	3.35043981980096e-05	0.0460861282497563
ARIH1	3.51356112205524e-05	0.0662322046666888
RNF138	3.51937855454119e-05	0.0686886254183167
PAK2	3.51989793175975e-05	0.0562540392175626
ARFGEF2	3.79946874413561e-05	0.0529300457477757
CDC42EP3	3.86155052219013e-05	0.0548776965688476
COMMD7	3.98698918401779e-05	0.0714157592746002
CAP1	4.02194141217122e-05	0.0622153921854369
CANX	4.13166042249554e-05	0.058427406908926
APOBEC3C	4.46629585319111e-05	0.0473607215432024
UBE2V1	4.55128452971993e-05	0.0602866248042517
PPP1CC	4.5975403761067e-05	-0.106531761864647
ILRUN	4.6040990612909e-05	0.0549423919460481
JADE2	4.64931014360214e-05	-0.121024276840121
NOP10	4.66293570278999e-05	0.0540064579241704
PLEKHJ1	4.67000061903612e-05	0.0591706823149397
MRPL41	4.69414955878345e-05	0.046070396911947
PPP1R9B	4.80693742299796e-05	0.0345777816424686
ATP5MD	4.85083300256159e-05	0.0498718269123769
PTPRA	4.85897632869046e-05	0.05519025558792
PARP14	4.87930889299563e-05	-0.162862998432122
LSM10	4.93685568528134e-05	-0.150825344796696
ANP32B	5.04372357434626e-05	0.0575736289306774
VTI1A	5.04728492176144e-05	0.0459994873026673
ANKRD44	5.09282181031503e-05	-0.12583513656184
TRIM8	5.24889168486112e-05	0.0524602589415962
NDUFA3	5.41862798621798e-05	0.0544885997243403
SERP1	5.56977149417548e-05	-0.0879811609122674
NSMCE3	5.60107587310679e-05	0.060697564935935
MNDA	5.64730058875935e-05	0.0395839691834526
PTK2B	5.75450691924618e-05	-0.145252989907553
ARPC5	5.75450691924618e-05	0.0764100949364768
NUDT22	5.86048337376202e-05	0.0369336890402892
WDR1	6.00162391077179e-05	0.0486156668248148
BCAP31	6.05250675168254e-05	0.0466123579543484
PTRHD1	6.08741598041479e-05	-0.128929453488521
ZCCHC7	6.12258009315016e-05	-0.14373979076542
GNPTG	6.14967005388745e-05	0.0467298192376743
SGSM3	6.18230724797645e-05	-0.112080229487437
USP8	6.55397170597499e-05	-0.120745398497444
TBRG1	6.5691070652786e-05	0.0604950406599333
ZNF639	6.591200395642e-05	-0.123615882680151
XIST	6.64328640560447e-05	0.0627981088347909
ATP5IF1	6.66137435894772e-05	-0.117549762896253
LMBRD1	6.8069903848993e-05	-0.116007256074122
GSN	6.85097453260168e-05	0.121119845824682
QARS	6.97879224473567e-05	0.0420966757939629
HNRNPF	7.03266075662916e-05	-0.133474466796319
SMC5	7.03713483764773e-05	0.0245447604850426
GDI1	7.09274140971202e-05	0.0508480174012041
PLSCR3	7.23902674293584e-05	-0.140640061721511
PPCS	7.41043707218637e-05	-0.120137248422416
TMED9	7.41377316618428e-05	0.0425992955231206
RETREG2	7.42478102018005e-05	0.045526737462909
NDUFA6	7.48818576504502e-05	0.0401502437609063
DPP9	7.85316115629798e-05	0.0409752910848248
CHPT1	7.9410256786992e-05	0.0872278833042841
ANXA5	7.98087986102088e-05	-0.131466073776873
AUP1	8.02748100851988e-05	0.0505805028788535
ARID4B	8.09548695551264e-05	-0.122155627683889
CDC42SE2	8.41637481905298e-05	-0.127737454966603
CASP8	8.50571600509262e-05	0.0521443224884306
HLA-DOA	8.57917190093741e-05	0.0445946640172659
EAPP	8.66064886109008e-05	-0.137106226506087
THOC2	8.83089337277949e-05	0.0509987865944075
IGKV4-1	8.98768579443367e-05	-0.31529164069773
PRPF4B	9.03744015905236e-05	-0.127199585312192
DEGS1	9.2499380382654e-05	-0.134007439468473
HBP1	9.30121405789091e-05	-0.120874990638547
WASF2	9.43608076079134e-05	0.0452794307366173
CAPN2	9.74141316059383e-05	-0.142607769258959
ZDHHC21	0.000102389182879583	0.0470468868901744
NPEPPS	0.000104723432567157	-0.128520252766321
LUC7L3	0.00010654080293161	-0.129672023225575
UBE2R2	0.000107591833486727	-0.121954733073265
SYNRG	0.000110145566118342	-0.13581180938184
TAF1D	0.000111047889262538	-0.126690106216075
SPG21	0.000115631604091306	0.0335206880333735
SH3BGRL	0.000115978392964859	0.059037776672225
EIF4G1	0.000116579960801511	0.0485000285411337
WIPF1	0.000119726111600447	0.0669977424645974
BTG2	0.000121063805920075	-0.122448728768339
SUCLG2	0.000123899186607894	0.0552545226578713
SMG7	0.000125147054152596	-0.119889885529531
PJA2	0.000126364861758809	0.0522032192232226
FDPS	0.000127926491005762	0.0474135701815059
METTL9	0.000129008907680054	0.0506254340059604
FNBP4	0.000137469679639378	-0.104048659126077
GLO1	0.000137857671151091	0.0501106084599545
HMGN1	0.000138509233948301	-0.0984642096182904
BAG6	0.000143653807974558	0.0356517055971742
UCKL1	0.00014420513291441	0.0455403098842399
PPP4R3B	0.00014481448927099	-0.131087498718205
RAP1B	0.000145170812246588	0.052309171452828
USP9X	0.00014621532067741	0.0369385239912183
NDUFAF8	0.000146314007075247	0.0458038288583502
MGST3	0.000155181226743401	0.0525036725747072
GINM1	0.000156796579905031	-0.117552024559794
PPP1R16B	0.000159613864385101	0.0625628301527719
ELMSAN1	0.000159967708744203	-0.11971542373264
PRDX2	0.000159967708744203	-0.133696915748061
PSMB8-AS1	0.000163546846337087	-0.124366586448959
APP	0.00016371650330569	0.0433998547729998
NME2	0.000167311773073565	0.0680143578657462
NSA2	0.000170159078124136	-0.121670904102301
NRBP1	0.000173395417974075	0.0481625354592896
CCDC12	0.000175317453531728	0.0617481742097287
RBM26	0.00017855953670869	-0.137815873187597
TMEM59	0.000179200656244534	0.0541245682320359
SIPA1L3	0.000182043699423887	0.0272122374417888
HDAC3	0.000184333202572963	0.0480525359291455
RHOH	0.000191562995765171	0.042384040570089
IL16	0.000195100362417108	-0.128447364524325
STRAP	0.000211329381715212	0.0592046658350686
SNHG32	0.000212018102799039	-0.125593139577183
PPP1R14B	0.000214260256890275	-0.130223567670058
MTA2	0.000215730721186753	0.0456078318906191
PHKB	0.000219863482595346	0.0469236080785048
HSD17B11	0.000220791475939582	-0.112838789015304
SPTAN1	0.00022187708231356	0.0401459322001284
PPHLN1	0.000225263530237417	0.0634439530242926
SSU72	0.000225263530237417	0.0725587702258023
NDUFS8	0.000228957844125784	0.0562561785831228
EVL	0.000229535692696723	-0.0983277410797245
EGLN2	0.000232681847989286	-0.104502658764704
MRPS18B	0.000239139454216756	-0.111344584921328
MECP2	0.000241262195993794	0.0449902805537597
MCM5	0.000241968712722079	0.0586158477148041
TMEM268	0.000246079017951763	0.0437661969060743
RTF2	0.00025550874269453	0.0512930030903833
KDELR2	0.000257898098368891	0.0225992726660601
CNOT2	0.000261316818724661	0.0612223759563565
GTF2E2	0.000265957480029478	0.0329796451779888
CEP170	0.000266810250600262	0.0521812872643433
MYDGF	0.0002692478182564	0.0281757160754226
WAS	0.000272132887041652	0.0484001341833674
TMED4	0.000282729574475908	0.0441193828993575
SIDT1	0.000284364644779997	-0.10622875151535
SERTAD2	0.000287514794019766	-0.112736066548406
CDK5RAP3	0.000289829190696533	-0.120954207830197
UBN1	0.000294097120601106	0.0314299212300529
KDM2A	0.000294262053196828	-0.129147562658573
KTN1	0.00029429809551511	-0.119869269601027
NLRP1	0.000297722940304799	-0.116501147630097
CCDC85B	0.000301393372631245	-0.122958691975742
DHPS	0.000302116160686992	-0.125462494395601
UBE2B	0.000303372009389776	0.0592805840441523
CTCF	0.000303971480005033	-0.109612102731197
NME4	0.000304507902552996	0.0638099384079769
BANK1	0.000304954768538237	-0.0731389708149832
NUP58	0.000304954768538237	0.0455980795018803
CAST	0.000306763192901558	-0.0982837701021089
HPS1	0.000318211713442847	0.0525471730824856
FAM30A	0.000325443088342922	-0.149641606395981
PPM1G	0.000343280958947754	0.0297805109577409
ELOVL1	0.000345704429330973	0.0387919801748671
HNRNPUL1	0.000350897667631623	0.0587373473637421
BTAF1	0.000360049073421387	0.0503399381069143
EBF1	0.000360530665864008	0.0533619187329224
NDUFB8	0.000364629334501236	0.05113082065341
TULP4	0.000366660199306084	0.0470262326759951
CTSD	0.000372848992985426	0.0501410413455321
HMGB1	0.000375108096595925	0.0619144542253276
STT3B	0.000387261151899623	-0.106010907271337
PPIG	0.000395012788669961	-0.125178960046758
STUB1	0.000408033566819042	0.048632021736001
PDLIM2	0.000412515277216485	0.0415421113562531
HNRNPA3	0.000419898581066834	0.0659099007881174
CYB5R4	0.000427643842417893	0.0392678064080995
RSBN1L	0.000441765588242902	-0.12859265188197
FUT8	0.000453708430805256	-0.0997676472227521
PTPRCAP	0.000454288340037422	0.0359811672768265
PSMA2	0.000455803591906511	0.0365837021862413
HSF1	0.000461237711491988	0.0360599139979985
HERPUD2	0.000463964234576602	0.0397655571005719
SUGP2	0.000468250004253585	0.0492077424979681
EID1	0.000473986312440175	0.0323567426751323
CIAO2B	0.000481879097144983	0.0410866021240613
DGUOK	0.000488785937932895	0.0227509753058129
TMBIM4	0.000497996861612244	0.0408225171985107
PAIP2	0.000497996861612244	0.0455436622227667
PRKCD	0.000499542556244081	0.0340670015012556
UNC119	0.000508635217375327	0.0446532925451151
RAB5IF	0.00051392661777397	0.0435732771049606
VHL	0.00051617747662272	0.0466873411450475
SSBP1	0.000525697462725189	-0.120414990922549
GRSF1	0.00052760648656577	-0.100488089274341
PCBP2	0.000545965050691764	-0.0888499288999203
TMEM243	0.000546611317009045	-0.118196702078119
ARRDC2	0.000558613330414685	-0.0990853271935156
UBE2N	0.000595114766650698	-0.128160975490029
SNHG1	0.000598417396060147	-0.113907459692191
TNFRSF13B	0.000604077423117831	-0.10888879379367
HNRNPM	0.000604077423117831	-0.0980109653418177
ATP5F1B	0.000624560918873333	0.0576286441325096
PSMB4	0.000636636203308175	0.0381882182371824
ALG13	0.000653526577553182	0.0496374051525701
UBE2D2	0.000655808497039258	0.0634454908695838
ARFGEF1	0.000658402357201154	0.0333348449853409
ATP5F1D	0.000660064957608018	0.0351375869573696
ZBTB44	0.000662922175069674	-0.113081238897002
VPS13B	0.000663177700317193	0.0358606930593076
C17orf49	0.000680185333175029	-0.113455942179217
FLOT1	0.000680273382300131	0.0436398518908144
SRM	0.000688527839062304	0.0311686167129712
MICOS10	0.000707965285625305	0.0333135093630778
METTL5	0.000712949757441088	-0.111607942749963
DDX5	0.000727938955275144	0.0433942838509078
RAD21	0.000738014451542726	-0.105770217735089
JMJD1C	0.000764905543260247	-0.104648697749533
PSPC1	0.000766911852340172	0.0399752530546987
CBFB	0.000769359329743972	0.0183102222601821
TMC8	0.000769398730626958	0.0285455159558371
ARL8B	0.000782618211096529	0.027457610030569
SEC62	0.000784888928113583	-0.114113025815312
ATP5PO	0.000788464279637444	-0.0962240078466137
GMIP	0.000798787061733582	0.039452842526512
ARGLU1	0.000801298059657366	-0.0762919973994243
SNHG12	0.000810339779036138	-0.113835715276942
NDUFS6	0.000816613797619627	0.0349338809726748
RAB8B	0.000818700598783397	0.0536249366090426
PARN	0.000823461627389977	-0.10445861495774
GPS1	0.000824558335219002	0.0285573702977411
ACAP2	0.000850287045669096	0.0345554278193425
MYO1G	0.000866256140388094	0.0254998810576699
NDUFAB1	0.000884594354694164	0.0386446796250202
KIAA0100	0.000895226689213903	0.0362899255903853
PSMB2	0.000895462160055386	0.0383289618831234
TLE4	0.000920780534030994	-0.103666923568405
THOC7	0.000948266972987584	-0.0997616616570496
HEXA	0.000953140242836319	0.0431205874036823
SEC13	0.000962896562933286	0.0282649364428454
ZNF592	0.000964052492498072	0.0427439505138452
PNRC2	0.000968178764541101	-0.095670445708719
GAK	0.000992960056158947	0.0383041836151641
PSMB6	0.000995267589103563	0.0307322872581757
RRAGC	0.00100204459580192	0.053904046556305
SEPTIN6	0.00100328506993176	0.0722125407858758
PNPLA8	0.00101916367981405	0.0336875684030219
TXNDC12	0.00102711287880197	0.0236579810241895
TRAPPC10	0.00103365250899995	0.0284861174568347
ZNF22	0.00105963166746253	-0.101669276877211
YTHDC1	0.00113508094950967	-0.132861501255262
ITPR2	0.00114507641663697	0.0362934467364238
SREK1	0.00115491987554966	0.0427245713683929
RAPGEF6	0.00116000766939594	0.0612885890443283
DDT	0.00116271259435818	0.0360924525176523
C4orf3	0.00118313307292707	0.0472097400280587
ZRANB2	0.00118513362311929	-0.129952680781534
SEPTIN9	0.00120687370500917	0.0628920106585846
ATP5MC1	0.00122558303231566	0.0229299168408214
LSM3	0.00124729896338698	0.0147724543975519
ARHGAP24	0.00125294226323513	-0.115364423191304
APEX1	0.00125616815171198	-0.112851453141445
POLR2J	0.00128499534507044	0.0203054111226794
DNAJC19	0.00128597096878891	-0.110295737880541
TRA2A	0.00130003618148191	-0.113845074135799
DOP1B	0.00132707139884812	-0.120019809161869
ELOC	0.00133908189816624	0.0483656645236927
SF3B5	0.00136299467332906	0.0351827749082112
PPP2CA	0.0013662820681312	0.0379288567380269
RMC1	0.00137197258050671	0.0381940757392314
LINC01578	0.00142451513254825	0.0577452800763805
REPIN1	0.00144658646008081	-0.0957732099105708
TSC22D4	0.00149504578989437	0.0372733782671907
UBA3	0.00150636306097429	-0.102552883895026
GADD45B	0.00153411410593271	-0.137882256063962
SPCS2	0.00154377695940522	0.0445102385859016
ZNF511	0.00154636730240827	0.0375746157657359
ISG15	0.00154712887904082	-0.278008795871136
SNX22	0.00156438121872524	0.0345423227208821
SPPL2A	0.001596103410671	0.0494361717551834
RAB2A	0.00162015813922903	0.033713240485776
GTPBP6	0.00162015813922903	0.0188302711283923
COX16	0.00164175368818511	0.0250067664599467
COPA	0.00169517178232234	0.0224021028422305
DENND4A	0.00173346824338535	0.0216764380392681
SYNE2	0.0017362182235987	-0.101168825642725
SLC38A2	0.00175943412609136	0.0292882496158909
AP1B1	0.001764138128867	0.0291383221290106
SMAD4	0.00178326706310754	-0.0914173506174316
TRIM28	0.0017937874970731	-0.0927001806085139
ZFAND2B	0.00179879711865844	0.0315283040743937
NCOA7	0.00180205047755111	0.0207368063637249
CRYBG1	0.00180205047755111	-0.099895717673734
SRSF8	0.00187610603867535	-0.100306665794784
CPNE3	0.00190146400543486	-0.102616891782187
ENY2	0.00190146400543486	0.0210455268505795
RBM3	0.00191375157685087	0.0687086428724437
UTRN	0.00192889871959744	-0.116816938426222
HLA-B	0.001933067068735	0.0354871550020506
S100A6	0.00195140617896898	0.0953246296829868
PPP1CB	0.00195538442147538	0.0363929038709505
MAPK1IP1L	0.00195876985394565	0.0347253221823353
EIF3K	0.00196855472400812	-0.0791908933947885
VPS51	0.00196918856910965	0.0253322149200387
ATP5MG	0.0019759348555136	0.0406868733925783
RASSF1	0.00200403632348455	0.0372036356832817
SNX6	0.00201723121801231	-0.113722804771889
MAX	0.00203860110197769	-0.100900412497182
PPP1R7	0.00204702748843964	0.0264228876731881
ST13	0.00207904724055679	-0.101192211718313
KAT8	0.0021132105324923	-0.094921601494765
C1D	0.00213023458517422	0.023580353868772
RAB30	0.00216105587625207	-0.0987033280243807
NME3	0.00216431633151074	-0.099664810732638
SH3KBP1	0.00216431633151074	0.0666502710063361
ZNHIT1	0.00220122953077456	0.0131221496097286
HMGN2	0.00222429244481743	-0.0916111624016231
EIF4A2	0.00222859377673791	-0.0934902673229518
NAA50	0.0022407465615434	0.0220483318240391
RUBCN	0.00224395758145623	0.0304257575612552
NCL	0.0023331197343461	-0.0522856501346247
RFC1	0.00234372976300812	-0.11333500060863
ZMAT2	0.00237973928490097	0.025593630162201
RFX5	0.00240063508682617	0.0313752323704481
MFNG	0.0024303402499054	-0.093901954543804
PLEKHF2	0.00243896185114837	-0.110416165031641
GNG5	0.00246420654816557	0.0312806169105226
TAF15	0.00249952077186011	-0.0975024663136937
PI4KA	0.00253199281209014	0.0232626107568639
ZC3H7A	0.00257127817340553	0.0121436230044035
MRPL33	0.00266204205703177	0.0445290606633292
PRRC2B	0.00267435570635238	-0.117053232344115
LCP1	0.00268105159402233	-0.0719812121047105
DECR1	0.00269220116911194	0.0148703013928185
IGLC2	0.00274131533455928	0.0298031917397208
SP3	0.002742025758419	-0.110531126228263
CCNL2	0.00280748237263128	-0.122258837517485
MESD	0.00281258878886966	0.0352571330049729
SELENOH	0.00285322503005469	-0.0893393442050239
RPA2	0.00286043097195268	0.021933266512975
TM9SF3	0.00286604365909953	0.026959104842337
MORC3	0.00287824572674175	-0.108129549627766
MAP3K14	0.002883091023917	0.0522376627779939
CACYBP	0.00289730440076565	-0.107829896658301
RSBN1	0.00294214939110821	-0.0979986037095678
CCT3	0.00298715398034441	0.0311584041135766
DUT	0.00301508329545965	-0.106481510677048
CRTAP	0.00302533123215826	0.0365538418283724
POLR3GL	0.00302533123215826	0.0331472529424859
CYBC1	0.00304024484936985	0.0431307386110737
NDUFA4	0.00321353573900852	0.0441802259451185
RABL6	0.00325090387558814	0.0206194760354261
CREB1	0.00326000097121866	-0.102342839693213
KIF2A	0.00330876588365327	0.0394795544606492
RBCK1	0.00336863251349166	-0.108554609596021
CS	0.00337829607257988	0.0248153233329512
BBX	0.00341049600114836	-0.117324734518327
MRPS5	0.00341105111524339	-0.094946309947527
PYURF	0.00342311447836197	-0.0890557357620305
TIA1	0.00342919731895006	-0.108128899351643
ATP11B	0.00346711744333707	0.0222544747409674
TIAL1	0.00348492758558228	-0.108476968415961
RNH1	0.00349775825551683	0.028372150208653
NCOR1	0.00350601482264039	-0.0851814306077443
PRDM2	0.00355968195835329	0.0338705214667325
IRF3	0.00362195594845187	-0.100666328792173
TMEM50A	0.0036257825152143	0.028307937604318
MRPS15	0.00364389768653695	0.0334109938329666
MARCH9	0.00367512548948707	-0.106288870826313
PLEKHA2	0.00369903006372409	-0.11254669901661
USP1	0.00373790556480339	-0.0917919276733427
IGHV3-23	0.00379761337131579	-0.251274926730076
ERH	0.00383673346239106	-0.105354186945927
ZNF638	0.00391058654085479	-0.116173688414169
MRPS6	0.00391069030494287	0.0178079478176363
CHD1	0.00394089758936087	0.0510605561020767
CLIC4	0.00394225660693352	-0.109972784556157
ERGIC1	0.00395206176579771	-0.0778303089258154
SNRPB	0.00399491328864473	0.0173649996921
COPS9	0.00400615823870164	0.030458240406584
CNTRL	0.00406146130517637	-0.0957268750905715
TRRAP	0.00408843028372882	-0.0868018367875952
PSMA5	0.00422570357108544	0.0180006684324731
MDH2	0.00429104546476947	0.0364199902990808
ASH1L	0.00442830020400865	-0.0964299441428157
ARF1	0.00445102541307334	0.0399547840397068
ERICH1	0.00445909446560519	-0.0965124042213462
USP3	0.00446782536421011	-0.116046329058236
BCL7C	0.00453079263436282	0.0246263273031302
MKRN1	0.00454605645750852	0.0217734258593183
DENND4B	0.00454747853738568	0.024353593108854
IFNAR1	0.0045656998754691	-0.0990708603778792
NR3C1	0.00459071798729754	0.0373415832368281
SMAP1	0.00459071798729754	0.027334003492034
DENND5B	0.00461293962722742	-0.100822668048325
MYL12B	0.00466375743762392	0.039192542869551
HDGF	0.0046815328425439	0.0179867027417779
MPC2	0.0046815328425439	0.0192694741655586
CCT2	0.00473650520309107	-0.102437983414583
RBM42	0.00479210039511643	0.0154305887850474
SLTM	0.00489468122153601	-0.117768755637426
ELMO1	0.00523345971743997	0.0291965791333675
SIK3	0.00528266981710285	-0.11738011191254
CNST	0.00556980636890169	0.026955093800566
ELK4	0.00566109649911653	0.0249630316965502
ACBD6	0.00573667447889123	-0.0956670690596825
OTUD5	0.00577591858540185	0.0217881285263333
UHRF2	0.00582174267031867	0.0222756323762874
USP15	0.0059075262182032	-0.10459757489041
PCED1B-AS1	0.00594738569407797	0.0170912259044809
PET100	0.00594791323983098	0.00832771015448419
CDC40	0.00595042185540955	0.0451716483977835
TCF12	0.00595661780100509	-0.115432067668721
TGOLN2	0.00600690794476921	0.0452982716236141
TINF2	0.0060526287468459	0.0282318421786878
EIF2A	0.00614600684819007	-0.0902706116503761
SNX17	0.00617019125162454	0.0183451324209678
AFF4	0.00617019125162454	0.0259808179065421
BUD23	0.00621291100111824	0.0157024389939844
SAFB	0.00628127835537995	-0.107250335255822
LRBA	0.00628772465303103	-0.0954125501018506
HNRNPL	0.00628772465303103	0.0289015706873006
MAN1A2	0.00642916235120633	0.0287627410532366
SIGIRR	0.00648963099350526	-0.112711688596434
RNF145	0.00654777689352378	0.0175877928774776
BIN1	0.00656537696036353	-0.0789150265561235
U2AF1L4	0.00659008811407143	0.0140070221185364
JPT1	0.0066783862204933	0.0162830264147957
ATP5ME	0.00669248051155764	0.0248923446654746
CDC73	0.00670846568386456	0.0320232781830347
MFSD10	0.00675235593608976	0.0253350497105018
SUMF2	0.00675270343546586	0.0137969297412869
SCAF4	0.00675506773602918	-0.0931477866543323
MBNL1	0.00677107306590303	-0.0724376247775407
NDUFA7	0.00689739263229059	0.0192558050928628
GSAP	0.00689739263229059	-0.0843899847012526
ACADM	0.00691458681457937	-0.0969432134037543
HIST1H1C	0.00704689365389214	0.0483473060559011
TADA3	0.00704689365389214	0.0266224211522053
CSGALNACT1	0.00710097353251089	-0.0967429013073721
NUTF2	0.00715000926554705	0.0158852597333513
TRANK1	0.00718301026042781	-0.0965708408268117
CYC1	0.0072421895702609	0.0102538396871729
GIT2	0.00756926535754804	-0.104703331231183
MORF4L1	0.00766893223759099	0.0369190094927672
EAF2	0.00766930498734045	-0.110790500423716
CYTH1	0.00770632649958365	0.032830732175958
FAM32A	0.00773963675482004	0.0382857452902159
SLC25A36	0.00777510430776788	0.0114214665870372
TAX1BP1	0.00777971905304072	0.0217167016235016
DDX3X	0.00782547950291664	0.0300230963634754
KXD1	0.00800572342664115	0.0223660087409143
OAS1	0.00819748488458174	-0.0166028737090393
RB1	0.00819932533663902	0.0306880364399101
PRPF6	0.00826253053816883	-0.105045988769973
CREBZF	0.00831330085242485	-0.0978269358931302
XPO1	0.00842763564332825	-0.104276693630018
DEK	0.00846640177770129	0.0409507629001631
HADHA	0.00849821654245685	0.0271466448247345
TP53I13	0.00855098930903144	0.0295154953589282
SNHG16	0.00857261888166785	-0.0858302027477947
PDAP1	0.00861118749805583	0.0322179526442921
CREBRF	0.00866410382012085	-0.0838130872590175
TAOK3	0.00869911459912087	0.0310535832423441
CAMLG	0.00874128891454364	0.0157662433325808
SSB	0.00878910275398748	-0.10173920053774
ANXA6	0.00879600951762594	-0.0808857541914529
TUFM	0.00882532928396779	0.0241004056807202
OFD1	0.0091256955656339	-0.11358093176237
ATIC	0.00934195794367837	-0.0933772652537482
DAP	0.00934195794367837	0.0251547942554448
DIP2B	0.00934195794367837	-0.0760598425589288
AURKAIP1	0.00936397668103961	0.00741061813175858
BRD2	0.00943065690080168	0.0349223858503409
PRPF31	0.00971206086686123	0.0205005160988939
LDB1	0.00971460409332444	0.0301997377085917
CSNK1G2	0.00978405420896678	0.0168614165405871
BABAM1	0.00979308019959486	0.00284468509182434
TRIP12	0.00982303038914198	0.0274658318117774
DDX18	0.00985099919681904	-0.121625353917452
NDUFA10	0.00986118847543836	0.0301333619167362
PARK7	0.00987590720358294	0.0314038990515152
MAGOH	0.00988307556471948	0.00579064848071476
CAB39	0.00996943826800839	-0.0680123747336343
ZNF721	0.0101023279535625	-0.0890131985249111
ERAP2	0.0101515340216338	-0.103134118764595
SUDS3	0.0102425825897274	0.00902312969943875
HLA-DMB	0.0104313102966516	-0.102550540461358
MICOS13	0.0104683180582642	0.0155795272725044
NDUFB9	0.0106239928795499	0.027495972139177
NAP1L4	0.010709413673082	-0.0950077315018116
EHMT1	0.0107150631376008	0.00924644652633599
KMT2C	0.0107456511019183	0.0345080289407033
MCM3AP	0.0111718704421646	0.0217618566266398
LETMD1	0.0112402716490451	-0.101109982714819
MBD2	0.0112403618114053	0.028188740185693
UBQLN1	0.0113425002583792	0.0400639776292312
HEXD	0.0113624853135907	-0.100540583299758
SON	0.0113964282758474	-0.0652347918784313
EIF4EBP2	0.0116609439784661	0.024342513489122
CYB5R3	0.0117160484830688	0.021180994979061
SPG7	0.0117450568285108	0.0147251537012739
PRMT1	0.011763514252259	-0.0888877253749278
MRPL11	0.0117673851490324	0.00772295459683953
PPP1R11	0.0118020804298322	0.0252488820189933
NOTCH2	0.0118128779875198	-0.0849354362038581
PIAS1	0.0118877104204228	-0.097976927972214
SF3A3	0.0118964202303923	-0.0864522918085336
SPEN	0.0121276467244499	0.021662866776021
CEP120	0.0121319558137083	-0.0957682568213366
RAP1GDS1	0.012258615608831	-0.085827353916322
DDX3Y	0.0122619554896246	0.027192159351216
KRR1	0.012330479100106	0.0252453050033172
KDM5A	0.0124834322827735	0.013366652260319
LAMTOR1	0.0127428789158078	0.024840080151491
ZFAND3	0.0127837496212621	0.00611461492893051
NDUFB7	0.0127888658608323	0.00818850928914672
TCERG1	0.0130009604235793	0.0192873526668975
NUFIP2	0.0131519372355847	0.0127002978242031
MZT2B	0.0132951647139757	0.0299434476291045
CLASRP	0.0136857743762831	-0.104492451979186
PAN3	0.0136857743762831	0.0129448750303076
PPP3CA	0.0138964565561844	-0.0785706063492497
FAM120B	0.0140268314255758	-0.078742597264449
PBX2	0.014120215383332	0.0125696324700288
VPS36	0.0142135984241719	0.00423656557302454
SLC38A10	0.0146199580006989	0.00313436262192396
BAX	0.0147807953605271	0.0136347057943671
KHDRBS1	0.0149232410734645	-0.0740016334288827
AIMP1	0.015015180880584	-0.0814071804593122
ZMIZ2	0.0153465659813622	-0.0826146420955255
IGKV3-20	0.0153619849804712	-0.0318984492558916
ADAM10	0.0155336344723727	0.0179910947159642
VOPP1	0.0156117962115799	0.0481390311443149
BUD31	0.015749918527922	0.0127643813896802
ATP5MPL	0.015749918527922	0.00953431727411991
SVIP	0.0159975345034772	-0.0873308007238299
PARP12	0.0161740691390605	-0.088069933803832
PSMD6	0.0163375581410425	-0.0840092101791274
ATG5	0.0163452958591681	0.0152231101909052
OGT	0.0163452958591681	-0.101775397155225
USP34	0.0165034895168853	0.0182248035536654
UHMK1	0.0166005172224662	0.0221371382967347
ATP2A3	0.0169175044505847	0.033267496711251
WBP1	0.0169472294149449	0.0198609085157464
RIPOR1	0.0169889512509419	-0.0959095649754071
DERL1	0.0169908454114472	0.0287812097188225
ZBTB1	0.0171549935010576	0.0343248335266368
ACAP1	0.0175289842081689	-0.0841130587938722
NUP214	0.0176615450264131	0.0163712894459908
STK4	0.017717515086817	0.0389304497663501
UBTF	0.0180002413646614	-0.0938398548547272
DNPH1	0.0181690157044918	-0.0917533750758819
EIF2S2	0.0182197262840681	-0.0986849162755719
ATP5MC2	0.0182296807251176	0.0245588979032303
GOLGB1	0.0183729228893763	0.0217034938439923
UQCRH	0.0183729228893763	-0.0726950684629684
SHOC2	0.0184158290955703	0.0143558425608172
TAP2	0.0184720977957522	0.0183556420840519
TTC19	0.0185654373772629	0.0158712774102861
PREX1	0.0186878975495154	-0.0744416442094555
MFF	0.018888808862417	-0.0813294669032609
SRSF9	0.0189005417746636	0.0222878586420772
NFX1	0.0189311605062835	0.0179850810691492
BIRC6	0.0193641757535622	0.0109529159997794
ZBTB8OS	0.0194213655729338	0.00744623911783987
TOP1	0.0197791191066641	0.00649424902949236
CCL5	0.019949620040436	-0.0943581757129195
FAM13B	0.0200227501862114	0.0283310345561105
NUP210	0.0203374098689154	0.0212333504392289
PNOC	0.0204277067849244	0.0173201743317922
ADIPOR1	0.0204558058688839	0.0251658865389806
RNF4	0.0205916485340316	-0.0987215748287854
TMEM259	0.0206027177218587	-0.0706854328705007
RBM22	0.0206392291550739	-0.0910897827774962
NLRC5	0.0207448649407998	-0.0869921748467699
MAPK8IP3	0.020806469645195	0.0207061766249595
LYN	0.020825537562226	-0.0833309566859888
CHD6	0.0210641943311294	0.018939871159115
WDR33	0.0210739108500827	-0.0768716028684228
IRAK4	0.0212377149112683	0.00906917855633638
GRK2	0.0212676218432048	0.0104580532793265
ACIN1	0.0214465299438941	0.0262862983368364
SARS	0.0215754417688321	0.00904376686878511
RTRAF	0.0215788567093972	0.0252850657449795
CIR1	0.0219636003882943	-0.0923282351836723
ZFP91	0.0219692164497155	0.00308339583113892
OTUB1	0.0223107842382955	0.0062654077980937
TBC1D10C	0.0223780627988688	-0.0728154289686702
ANKLE2	0.0225374325739249	0.0106913422816676
SQSTM1	0.0226080101457931	-0.0777239219491055
SF3B1	0.022934721412208	-0.0744287964498198
SET	0.022934721412208	-0.0489068563033175
EMC4	0.0231488218164668	0.0180310401978663
PLAAT4	0.0234584323312004	-0.0997919520050952
FAM177A1	0.0234618449791754	0.0256741542632707
CDK12	0.0235101971786007	-0.0838647577501593
BNIP2	0.0235362627225546	0.016634833669964
USP10	0.0235867029945836	-0.0816475572980032
NUB1	0.0236392473278274	-0.0963415019212918
ATP1A1	0.0236495994361681	0.0290927045174594
DNAJC8	0.0238521816297161	0.00658355503344643
MARCH8	0.024008010440887	0.0254023433263138
ZNFX1	0.024053215294238	0.0126161486648547
NDUFB1	0.0246350253510531	-0.00455385020514842
TTC7A	0.0246350253510531	-0.0715349183389059
USP4	0.0250105141641756	0.023535702420628
RASA2	0.0250404844282832	-0.0799582360778597
MRPL52	0.0251499665919013	0.0189291565006678
CLTA	0.0254591103557289	-0.00414858013350472
CDC42	0.0256756436223584	0.0263343655723107
ATP2B1	0.0258632432881388	-0.108562214502579
TMED2	0.0263979056968438	0.0120864236158913
WASHC1	0.0267613313123401	0.0156535112388553
RAB6A	0.0268856784415328	0.013640882613478
MIA3	0.0270262206299355	-0.0871342380031601
ENTPD4	0.0272968081683537	-0.0814944887733236
CBX3	0.0274431927822011	-0.096569531160456
ANKRD12	0.0276365759011893	0.0230488783579121
TANK	0.0277898291352124	-0.092321186745994
NSD1	0.0282707288907291	0.00670601125013726
FNBP1	0.0284030247363401	0.0150140581955847
NDUFA5	0.0286514069354625	-0.0798816300567068
GLS	0.0286759126560904	0.0207560806045383
ATM	0.0287423279745074	0.0222393720878973
ARID5B	0.0289188956566093	0.00447901629207537
ORMDL1	0.0292289154120089	0.00420812875748916
LYL1	0.0292395893191247	-0.0852495378322436
STMP1	0.0296299771136666	0.0031472642187903
ERP44	0.0297320246654021	0.0104458105429778
RAB7A	0.0297411358734932	0.00816071593123191
USP6NL	0.0297506233288156	-0.0781545815641623
MAP4K5	0.0300015725868914	0.0155153692715537
NSRP1	0.0301613697500126	-0.00420733947782648
DNAJA2	0.0302040514998555	-0.0786522412272625
YLPM1	0.0304314464882915	-0.0858560219438356
GABPB1-IT1	0.0305769586628718	-0.0910932608945221
CNDP2	0.0308397821496377	-0.0100151532063011
CCNI	0.0315818593739101	0.0391310259711095
SESN3	0.031623544123474	-0.0972064424151364
EP400	0.031649748406603	0.00484218776273271
S1PR4	0.0316745894123063	0.0262844146831224
INO80E	0.0319433051861264	-0.0879248890288679
FAM120A	0.0320092734380618	0.0196262075553527
SELENOF	0.0324823171598109	-0.0888811649265046
PRKDC	0.0325065089932364	0.0059022589689941
MAP2K3	0.0325132247776801	0.00903140496827776
IL27RA	0.0325642582325956	-0.081436641299785
DNAAF2	0.0327189680466359	-0.0144086857737273
ABHD14B	0.0327622767196952	0.0197966845475778
RALBP1	0.0327622767196952	0.00971718972643315
UBL7	0.0328296352226405	0.00525724574458902
ARRB2	0.0329336964506353	0.0265929053041841
TMA7	0.0330381612328198	0.0266131544737958
ZFAND6	0.0330426755487341	-0.0928297004681435
[truncated: 996 more rows]
