# Supplementary material for: Longitudinal single cell atlas identifies complex temporal relationship between type I interferon response and COVID-19 severity
Source: Nat Commun. 2024 Jan 18;15:567. doi: 10.1038/s41467-023-44524-0 (PMC10796319; doi:10.1038/s41467-023-44524-0)
Supplement: Supplementary file 12 — Source Data [file 41467_2023_44524_MOESM12_ESM.zip › Source Data/Figure6G_UMAP_source_data.txt]

UMAP_1	UMAP_2	type
1.94248318711885	-4.4069188313519	decrease
-0.93292951544157	0.850578062054012	decrease
-0.949922263225231	1.62728445958743	none
-1.68623447378508	-0.357643313888218	none
-3.52653169592253	2.30355232190737	none
1.76054489652285	2.54288022946963	decrease
-3.11994790991178	3.10126178693423	none
-3.08119606932035	-2.67494518328061	increase
-1.12399589975706	-0.176193650994208	decrease
-1.93425703009001	1.43271344136843	none
-1.00349515636793	5.37240140866885	none
-1.62142503221861	-0.135559778202549	none
4.70840239564547	-0.640512295249608	decrease
-2.99725294073454	-0.0885992350017095	none
-1.03870677908293	3.53229420613894	decrease
-2.60333681066862	-2.14804751444211	none
3.34911155740389	0.418666176315639	decrease
-2.70406436880461	1.33849578332553	decrease
3.29056167642244	1.54442422818789	none
-3.73176360090605	-1.8015413956677	none
5.05595755616793	-0.167898293766882	none
6.06035494844088	-0.0978491904174352	none
-0.140580795308265	-0.927900977615025	none
0.0207527172065642	3.11354463529238	decrease
-2.78440332373014	-2.57016665506711	increase
2.66060686151156	1.00696878862033	decrease
0.547961295048085	1.02407532167086	decrease
-0.796519994338665	2.4660264773334	decrease
0.800942659775105	2.87403004598269	decrease
-3.23777794798246	2.73244946431765	none
-3.0119428630673	1.64389830064425	none
0.23258996049532	5.20045345258364	none
-3.72385477980009	-1.89034909773221	increase
-3.1765460964047	0.785932831283901	none
0.351363540092793	3.669911317345	decrease
2.31860446969637	1.66550951432833	decrease
-2.56613564451567	2.26728432607302	decrease
-3.61479854544035	-3.7063322739636	increase
-1.44155585726133	0.218209527250621	decrease
0.326157510677662	2.72050874662051	decrease
-0.00660397631457776	-0.716086752895024	none
-0.334501802524242	3.96473663282046	decrease
0.955390453735676	-4.74830801058164	decrease
5.70484328309664	0.12739606928477	none
-1.95227992494932	-0.00862848031869179	none
-3.28961372335783	-3.58308584261289	increase
-0.129700041910324	2.57243769597659	decrease
-0.505585789283428	2.21734254789004	decrease
-0.749808728297863	-4.22643310594907	none
-2.8785519595944	-3.75195939112058	increase
0.136420637766209	-4.60842449236264	decrease
0.676569581428852	-0.74629748630872	none
2.34801340142855	-3.50212580728879	decrease
0.296143949428883	2.63962119054446	decrease
0.292334348360386	4.14012783002505	none
3.7266292575992	-1.89504487085691	decrease
-2.4408192630612	-3.89040333795896	increase
2.41794753114351	-0.00300712156644112	decrease
3.29343557397493	-3.43194753694883	decrease
-1.46491193731657	-2.38313824701658	none
-0.835583507617626	5.40298669767031	none
1.78000080625185	-3.75931698847165	decrease
2.98437476197847	-1.45355398226133	decrease
0.236478686729756	0.838169030662868	decrease
0.442524105707493	-0.578937359336522	decrease
5.31650471727022	0.593094520088527	decrease
3.75402569810518	0.866165451523158	decrease
-2.70359992941252	3.28099053334841	none
-1.57330536802641	0.711897603985164	decrease
-2.83345651586882	0.718909554001186	decrease
1.34853673020968	1.89019053411135	decrease
0.212875128189411	-0.509033777002003	none
-2.82147240599028	2.66892188024173	none
1.2960678342975	-0.626633890155461	none
-2.82557725866667	1.4554827733005	none
3.01176071206697	2.62943714093814	decrease
0.666473329464283	5.06335180234561	none
3.73588800470003	2.76471298169741	none
-0.749271511634502	2.99838798474917	decrease
0.199005321065274	2.42890613507876	decrease
-0.817357837756786	5.39911096524844	none
-1.67116320093504	0.637614004131648	none
-0.353583246072445	2.64332550000796	decrease
-4.27497696836821	-2.98460418749204	increase
0.157316774526921	2.79108207654605	decrease
-2.95595502813688	-0.571479924205449	none
0.919075787464466	-4.73661691713681	decrease
-0.433806776603374	4.19301717710147	decrease
-2.90786981542936	2.59779565763125	none
-0.0447002710529301	2.16422765683779	decrease
0.898327649036732	-0.67583382892957	none
-2.0793793197476	-0.486665852550175	decrease
1.59844958821901	3.30455224942813	decrease
2.05818843881258	2.97683041524539	decrease
-0.512606083949718	1.03105538320193	decrease
-0.714126765330944	-3.67101676035276	none
0.0461893830693629	-1.23126322794309	none
-1.27047204931608	1.16532414388308	decrease
-0.637406169971142	0.677163950916622	none
0.67740207950243	3.12987916898379	none
2.01736688653597	1.43870394658694	decrease
-2.70986819227568	-0.804595239642766	none
5.03867030183443	-0.0785842614208723	none
0.150222659508076	2.35952442121157	decrease
-1.65494108160368	-1.15659625101438	none
-2.26832485159269	0.522261790748928	none
4.36752152482637	-2.84596902895322	decrease
-3.43415760954252	1.92966812085757	increase
1.59976267854342	1.93016450833926	none
-0.279897331794414	1.02804260682711	decrease
3.8257286552585	-2.77883417177549	decrease
0.100472212234822	5.5438696665729	none
0.324563295046177	-4.35305816698423	decrease
2.98224353829989	1.17153375577578	decrease
0.321465969482746	0.183668426987026	none
-1.02579885681501	-2.80258829164853	none
0.19419536034235	-0.777311928752568	none
-1.21595931013456	1.84460144471774	decrease
-0.724846124251995	-0.37458577025285	none
-0.560669540961895	3.11655109357486	decrease
3.0948879722751	-0.360260345224049	decrease
3.51836085359224	-3.36548907328	decrease
-2.03812670667997	2.60731833409915	none
2.60355019609102	-3.47191984224668	decrease
2.60910368005404	2.10827844571719	decrease
-0.510915189584408	3.4031750483478	none
-2.55888962705961	2.83954351377139	none
1.91374242345461	-1.5517466740643	decrease
2.05782985726961	2.78265374135623	decrease
6.04910349885592	0.204034857269618	none
-0.00396311429670781	-2.87240917253843	decrease
1.61549341718325	0.760255925175044	none
6.07331156770357	-0.171248056176808	increase
1.78036832849154	2.77623932790408	decrease
0.430751413503971	-3.79965025949826	none
0.808675885597554	-1.96590632963529	decrease
-2.99024891813627	-2.46596772241941	increase
1.63558960000643	0.667782656666133	decrease
-2.27718925436369	-2.66310460138669	increase
1.45009505788454	2.36028879117617	decrease
-1.86764907797209	3.11108582448611	none
-0.101244419416103	2.85070388745913	decrease
-2.33699202497831	2.03964679669986	decrease
5.42460322419771	0.240204594847057	none
4.26458382646212	0.476242534633968	decrease
-1.03565955122343	0.227171532627437	none
6.05095744172701	0.353729121204708	none
-1.75275886019102	-3.55320150423398	decrease
-3.20492148359648	2.37481873464236	none
-3.96430516203276	1.53526716661105	none
-1.47669827898375	3.3949393553699	none
2.68138885537752	2.41049974393496	decrease
0.35138210693964	0.968514613624904	decrease
-1.45788443048826	-3.01354867983213	none
-3.24314928015104	-2.33723003435483	none
-1.83187997301451	0.386792473312709	decrease
3.63567018548616	3.36204259824404	decrease
0.999142527977314	-0.451600052598622	decrease
0.897416174808827	1.94599526357302	decrease
-3.42326521833769	2.0330795569385	none
1.90532207528719	-2.48510462808957	decrease
1.82956945935854	0.467506997104976	decrease
-4.17509818037382	-2.0010237174069	increase
-2.50662279089323	1.38854878377566	none
5.63208031694063	-0.321481161001828	none
1.51050996820101	-4.81757242250791	decrease
-3.48580932577482	1.10600965451846	none
0.29152607957491	-0.654258258823063	none
2.11837959329256	-0.358353771451619	none
-2.19716095884672	1.11839561891207	none
2.90953564683565	1.18556206655154	decrease
-0.281547069152507	3.83843772840152	decrease
-0.136759005089912	-5.18590480852475	decrease
3.91434097329744	-0.264406643990185	none
0.0282711688674357	5.20159690808902	decrease
0.303428680101719	-0.201591268364098	none
1.26579093972811	-0.532617248777058	none
-2.76955079992643	2.17839830350528	none
2.02878952066072	3.60198276471743	none
-2.28721165617338	-3.02226311731687	increase
2.90542030374178	2.28467529248843	decrease
3.93592882196077	-2.88922388124814	decrease
0.613589525619831	3.91917150449404	decrease
4.84700322190889	-0.166830927315857	none
-2.17678999861113	2.42794697713504	none
-2.2820742126309	0.501820497032497	none
-2.14854693373075	1.17645662259707	none
0.677593946853962	4.78991907071719	increase
2.00031805078157	2.86302559804568	decrease
0.0836469162500766	1.41021626424441	decrease
-0.945983528693828	3.59090607595095	decrease
-1.07256984670988	2.226645402428	decrease
2.91405129472384	1.02657442521701	decrease
-1.69457077940336	-1.83334643411985	none
3.43549752275118	-0.667177267554905	none
-2.46916723211637	3.56043904256472	none
5.95685935060152	0.0853818727696871	none
0.279373437563267	3.1042637152637	decrease
1.16214394609102	1.49484019708285	none
2.3607423309482	-0.148177712406721	none
-3.40578341444365	-0.255767449918892	increase
3.5963072780765	-2.23940617609372	decrease
4.50866913835176	-2.69728261995664	decrease
4.65506148378023	-0.572444178346303	none
-1.70321667154661	2.26864545774112	decrease
1.69375968019136	-4.43250925112119	decrease
5.51160216371187	0.16673140954623	none
-2.26985001524321	-0.39511305857053	decrease
2.52575087587008	3.69465201329837	decrease
0.466553628841725	-0.677749283794072	none
0.139641851583805	-0.705230780128148	none
-2.56765913923613	3.34522765111575	decrease
-1.63896954019896	2.49792712163577	decrease
3.4955661300815	1.16395883988986	decrease
-3.07548975904814	3.04646747541079	none
-1.0177845354878	0.127986959930751	none
-2.14991927107206	2.9048225207294	none
-4.3054420944058	-1.27193922567716	increase
-0.381938099464092	4.13688343000064	decrease
1.41605639497408	2.92115800809512	decrease
1.16831874887117	0.912372045036647	none
-1.59516119917265	-3.28400213289609	increase
-0.402559399207744	-0.756455071452763	none
-4.17253422697416	-2.46248347330442	increase
6.1234900955356	0.239758603092525	none
4.52080893556246	-2.9356647210156	decrease
3.06682729760775	2.05788128804812	decrease
6.08033776322969	0.0405443979466891	none
-2.80945134123198	-2.90448076296201	increase
0.8099850420154	2.2979037089313	decrease
1.11697435418734	0.0653199179137682	none
-2.8713498111569	-4.01769668627134	increase
1.20939445535311	-4.6673906521832	decrease
-2.7470023628079	1.47339551877627	none
0.949160159031239	2.51669996213565	decrease
-1.17971920927397	2.45099847745547	decrease
2.09933137933382	1.75087230634341	decrease
-3.40744590719572	-1.58387131262174	increase
0.429977149168339	-0.811208136562016	none
-2.24250006636015	2.8785979075397	none
-2.14298605879179	1.48613350820193	decrease
2.82499146501192	-1.60269588995328	none
3.71443223992952	0.308391563412044	none
-2.19769477804533	-0.191703066412118	none
-2.01260626276365	3.25101154279361	decrease
-1.88835084398619	1.18709438275943	none
3.14550137559542	0.779180161472652	none
-1.39071297605864	1.23806481790194	decrease
-1.71053945978514	2.04259055089602	decrease
0.527929187218037	0.948417119499538	none
0.197894543806401	3.28632038068423	decrease
-2.25645708998075	2.33784549665103	decrease
0.288511485258427	-3.71279699373594	none
-2.83028697927824	-3.38623673487058	increase
3.56282997171053	-2.96546155977597	decrease
2.22952413598665	1.03010695409426	none
-0.135788425406131	5.48256700467715	none
-4.63611531217924	-1.40412253904691	increase
-2.16519045790068	1.3473980946506	none
1.05938005487093	3.10896437596926	decrease
-1.95486354788176	3.75412767362246	none
-3.70620059927336	-2.0817851500546	increase
0.849671066204396	-0.818456657413151	none
-3.23483657797209	-2.93410784769407	increase
-1.42151057680479	2.53606121968875	decrease
-3.38689565618864	1.45842521619448	none
1.36380505601534	-0.85947001743665	none
-1.08511340578428	1.09026735257754	none
-2.09755897482267	3.56102436017642	none
-4.10129475553862	-3.67887694406858	increase
-2.69000506361357	1.59012740087161	none
-1.41174638231626	0.375395707603786	decrease
-4.09642815550199	-3.15357882547727	increase
3.42322564164766	-0.319022141579297	decrease
2.26976513902315	-0.0750538112556005	decrease
-2.26426053007475	0.830390564915035	none
-0.788644015391979	2.96326654386172	decrease
-0.918938517173443	-0.0544189067517782	decrease
-1.1965770717465	2.42827885579715	decrease
-0.870669304927501	3.86527555417666	decrease
6.21979689637789	-0.196431294265893	none
3.24519658128389	0.87459593248019	decrease
0.605192423263874	3.4391664786304	decrease
0.171198010841694	2.18590896558413	none
2.51949811021456	2.34279053640017	none
-0.106930985649738	-0.709632285121586	none
-2.5948560233914	-0.420012720111516	none
-1.60742032488218	-1.73806244898191	none
-0.544134258826885	-2.41449386644712	decrease
1.38296842614779	2.38492815923342	decrease
3.39276838342318	0.596979789253566	decrease
2.40804362336763	2.47557299565921	decrease
-2.07013082464567	-3.86675054598203	increase
0.655069709221211	4.36938684415469	none
4.19338631669649	-0.916181214336064	none
-2.50217962225309	1.60271649789462	decrease
0.763496399322834	-0.0842332581018472	none
0.486005485454884	3.03744309377322	none
-2.90054798086515	2.98024552297244	none
-2.97876834829679	0.588772468086574	none
-3.39723229368559	-3.54675800371518	increase
-0.379833846887264	3.55796473455081	decrease
1.30312228242525	2.96538465451846	decrease
-1.26608800848356	5.34357326459536	none
0.747461617390003	1.17769818734774	decrease
1.87752115766176	0.0461499167645907	none
-1.97119390924803	0.152886442657802	none
-1.2741099592053	2.55901377629885	decrease
-1.85729837377897	-3.15678555536618	increase
0.780261814991322	-0.749878473762181	decrease
-0.395354091724071	-4.4582956509625	none
4.8485238556064	-2.18984777498594	decrease
0.0436463434494403	5.42070596646914	none
0.188287899295178	4.33585422467837	none
-1.45542097051969	0.0706843657458758	decrease
-2.92373299558989	0.119546435591075	none
-3.63426113088957	-0.860345311645176	none
-1.58048236330381	2.1054832262958	decrease
-1.14315605123869	1.91731851529727	decrease
2.40124702493319	-0.324897773746159	none
2.33982849160799	0.795596055504177	decrease
-3.47652482946745	-2.38700778055539	none
3.46864509622225	0.241728357788417	none
-0.712945758899364	0.82301973533282	decrease
-0.048457407926831	1.71031980943331	none
-1.74778592546812	2.41257541608462	none
-0.901915728648815	1.45953422021518	decrease
-2.19678711851469	0.279384396787975	none
3.27327513734468	2.42157595586428	decrease
-0.95179074962965	4.21010463666568	decrease
1.43748164216646	-4.59971553850522	decrease
-1.54002499540678	-2.93350631761899	increase
-2.99057865103117	-2.54184848833432	increase
-1.39371287783018	2.65692608785281	decrease
-1.36729812582365	-2.50235635805478	none
-3.45638871153227	-2.82847077417722	increase
-0.631682633956585	1.11438219976077	decrease
-1.18857347925535	2.89716022443423	decrease
0.271403849521962	3.21219366025576	none
-1.01725798805586	-2.1787157731091	none
-1.58524191339842	2.8434531016315	decrease
-1.15255176981321	-3.16864759493222	increase
-1.93610811193815	0.693869881149623	none
0.992417574325886	1.52886860799441	decrease
-1.24864387472502	-2.52654988336911	increase
-1.73221552332273	-1.91538936663022	none
-0.254769086440715	3.69056790303836	decrease
-3.99862623175016	-0.652297623637822	none
6.25493645707735	0.710427813049648	none
1.26395964662203	0.639521889206264	decrease
0.224860281149235	-0.803393908027318	none
1.18100523988375	2.73450653981814	decrease
5.64853978196749	-0.444815941337254	decrease
-0.652776598533306	2.89658253621707	decrease
2.77762174646029	-3.45375234651914	decrease
-1.24856471975676	3.21635191869387	decrease
-4.00543522795073	-3.77854353952756	none
1.77002120057711	-3.252198763374	decrease
-1.70715057810179	-2.12940604257932	none
0.511535346905079	5.51588075589785	none
4.58828520814547	-2.87721950579038	decrease
0.877602398792591	2.57112114858279	decrease
1.06728327314028	4.12907617520938	none
5.24091506044039	-0.188707892033961	none
0.272104442516651	2.4165765566791	none
-0.706638574203167	3.791742019173	decrease
-0.23812876602045	1.13740652036319	none
-0.339944809278164	2.19297736119876	decrease
-2.98574519117704	2.84907024335513	none
4.96316599885592	-0.0982743764256502	none
2.62203002015718	1.52604334783206	none
0.732616722980824	3.05427115392337	decrease
1.22783446351656	2.24761455487857	decrease
5.79762339631685	0.200580946918819	none
-1.57409024198881	3.13678162526736	decrease
5.36902117768892	0.730707995411251	none
1.8097716573871	2.16061847638736	increase
-2.66269779165617	1.97519057225833	none
-1.47989249189726	1.36738317441592	decrease
-4.39486336668364	-2.78807551432004	increase
-1.9812759157025	-2.65268737841001	none
-1.32839417417875	2.58847396802554	decrease
-2.60892271955839	2.89195244741091	none
-2.28122591932646	-3.12249309587827	decrease
1.68156313935885	2.97139399480471	decrease
-2.72409892042509	0.30808358621249	none
3.50712585488924	3.1388141436542	none
-0.440568685134563	2.63668458890567	decrease
-1.40596151312223	2.48584478330264	decrease
0.173961222568837	3.62245123815188	decrease
-2.16903114279142	2.70279257726321	decrease
-2.37816762884489	3.21346466970095	decrease
0.43614608089098	1.01712387036929	none
-3.8443665500485	0.107192508694026	none
-0.420586883624706	-2.82256872225156	none
-0.555153369506511	3.75969069432864	decrease
-0.31981551607481	5.65703504514346	none
2.49212789575228	3.07403295468936	none
-4.35725522001615	-2.12994176912656	increase
0.883943558136311	3.67826264333377	none
-3.59137749632231	0.526502184387538	none
-1.97404766043058	-1.87241537142148	none
-2.50735402067533	1.52360408734927	none
2.34249615708956	-0.735551484111455	none
5.74359440843233	0.357643328424785	none
0.223212361732807	2.14748709630618	decrease
0.894416809479084	-0.674987442973759	none
-3.22516298254362	0.241657636877391	none
3.27409100572237	3.15562313031802	decrease
-1.35580539663664	4.1306878848041	decrease
4.53874516526827	-0.678312011245396	none
0.309859782854405	3.82630103063235	decrease
-1.69324886759153	-2.50694305467954	none
4.30517220536837	-2.03922159242978	decrease
-2.30091619451872	0.486428253170345	none
-0.268091842135105	-2.67100841570249	none
-2.91891360243193	3.154366187569	none
-2.47472548445097	-0.372057847860959	none
0.721557617584553	-0.108930625203755	none
-2.36254239042631	2.2884768767322	decrease
0.228297233978596	2.46775978040347	none
0.288019985357609	3.11652677487979	decrease
-0.198818593820247	-3.11079604196897	none
-2.06028056105009	2.8781883044208	decrease
3.61931276361116	0.310077510591838	none
4.29735779801973	0.936746410843227	decrease
-2.11396455725065	2.24911444615969	none
-2.5700712200009	-1.38417787123075	none
2.40967416803011	2.21002619695315	none
2.28785657922396	0.977640442367885	none
-0.593237399657879	4.07518976163516	none
0.546401441494313	-4.35509330797544	decrease
-3.54494714697233	0.173698805090282	none
-1.22732591589323	5.57438533734927	none
0.890327811638203	3.14406197499881	decrease
3.70838308374056	-2.28305894899717	decrease
3.6435632709659	2.76460092496524	none
3.46470761338839	-0.370522476915028	decrease
1.89433860818514	-1.3052023129498	decrease
-1.17033839186064	4.26887481641421	none
-0.114859126111183	2.27867691945681	decrease
0.288307339350071	3.29671566915164	decrease
-3.55418467481962	-3.7229440884625	increase
0.14845319131979	2.45921152066836	decrease
-3.9106564517819	-2.53818757105222	increase
0.0868925083673862	-5.03474266100278	decrease
0.88508898059496	2.92229502629885	decrease
4.5363581184543	-0.0137501509820486	none
1.55854427854189	4.08767621945987	none
-2.51531648596159	1.86940067243228	none
-2.50384950598112	3.76282446813235	none
0.0378021452821162	2.51056116056094	none
1.36176955739626	4.50517766904483	none
-2.04747033079496	1.58151190709719	decrease
-2.86841368635527	-2.34077245760312	increase
-1.83125400503508	-2.78209979105344	increase
-3.98641228636137	-2.32431823778501	none
-1.00308465917936	-2.27321106958738	none
1.4418038133777	0.650921396728847	decrease
0.0709240440524486	1.81575065087924	decrease
-0.858688950141582	2.5122865958179	decrease
0.0183394257224467	3.19014280271182	decrease
0.543770790497151	3.71777623128543	decrease
1.87470912973055	-3.88814789820066	decrease
-2.11191129644743	0.0212552024091219	none
-0.0155417393647763	-2.87066227960935	increase
-2.72804117163053	-3.52359277773252	increase
2.96094346086153	-3.20588142443052	decrease
-0.890617012580547	1.8758918566669	decrease
-3.0396893020474	-3.37192613649717	increase
5.77792573014864	-0.0991982111667657	none
-1.84511649568907	2.45644872617373	decrease
-3.01514196356169	-1.75126106310239	none
-2.55021882017485	2.08356612157473	none
0.185907632509556	-3.62311369943967	decrease
3.32075333634981	0.894421033378932	decrease
1.71274983922609	-4.70077163744321	decrease
-1.36709034403196	-0.0974588172470594	none
0.317050427595463	5.36898868512759	none
-0.0875884625815484	3.55677502584109	none
-1.6693702932202	1.48398344945559	none
1.12806344071993	4.17371194791446	none
1.15831732789644	-0.546006985191014	decrease
3.99776387254366	-1.8901792244946	decrease
0.442203492323246	-4.8933337407147	decrease
0.899805963436451	2.9959599299396	none
-1.82966947515837	-2.48814065027585	none
-2.97815036733976	0.0610085053409075	none
0.00241583997973471	3.17656939458499	none
-2.95636081655851	1.86520164441714	none
3.74259066621431	3.20851438474307	none
-1.35076737364164	4.91502540540347	none
-0.941845297416362	0.406889430996273	none
5.30053877870211	1.09731297921786	decrease
-0.406237512429866	3.70581071805606	decrease
0.0904973153270152	-4.65863496828428	decrease
0.141593173543301	2.63062494229922	decrease
-2.22632479627958	-3.85348350572934	increase
-2.29191946943632	0.39601664971957	decrease
1.35129714051851	2.0313295645679	decrease
-0.371524184545192	1.2406926674808	decrease
4.12937045137056	1.33330743741641	decrease
-1.27961349447599	2.07024305295596	decrease
-2.33420228918425	-3.22316581774106	increase
-0.347950666745815	3.98128669690737	decrease
-0.00768760179511041	2.92969196271548	decrease
0.223668486276951	-0.718729146007206	decrease
-4.41275429685942	-1.75783998537412	none
-1.47580110987059	1.8465333504642	decrease
-0.836376905044231	0.0999132318461871	none
-4.00838947256437	-3.31700141001096	increase
-1.95246016939512	3.66077797841677	decrease
3.85842633287081	1.38993733358035	decrease
2.79222726861605	-3.05057150888791	decrease
3.75949049035677	0.773025505062435	none
1.84900498429903	1.25101285409579	none
-2.19860625227324	0.873812727447841	decrease
-4.6653921600186	-2.30879957247129	increase
-1.57273566683165	-2.47727806139341	increase
0.359792948166218	2.13963501882205	decrease
0.88559711019167	2.83215706777224	none
-0.10223004927269	0.644111804481838	decrease
-1.56894552667967	1.21915429067263	none
1.77830207387575	1.44384496640811	decrease
-3.08721327741972	-1.48338443804136	increase
-0.8253869410359	0.0786082519257998	none
3.87447595636019	-3.32873303461423	decrease
1.03048133889803	0.795976094719264	none
-2.00504636724821	2.36062972974429	decrease
5.70680213014254	0.690368287083003	decrease
1.07752704660067	-5.0863211827313	decrease
-3.012377500137	2.25806229543338	none
1.39676868955263	-1.41204387712827	none
2.72179985086092	2.31330221128115	decrease
2.04877162019381	2.70869009923587	none
3.09551072160372	1.27730088662753	decrease
-1.69900488813749	4.5907356066669	none
2.099607706467	2.30157297086367	decrease
4.38404154817232	-0.0432160126005674	none
-0.746641575893078	3.01155608129153	decrease
0.117670685449925	-0.954190202239659	none
0.68152189294466	-1.27691931295743	none
-0.665821373065624	0.564890555855129	decrease
0.592631400028553	-0.917210228923466	none
-1.66930675466886	0.422069482323024	none
-1.80087983568541	0.293290816065166	none
-2.20690083464018	0.786119155403469	none
-2.02530765493742	3.72759716939578	none
-2.17692351301542	1.24489384126315	none
-2.60917949636808	-0.75016529131284	none
4.64229273835787	0.74331318568835	none
0.895501792827931	-1.32626051473966	none
2.24662399331697	2.39547841977725	decrease
3.61411118547091	3.51347511243472	decrease
6.5133564476169	0.987427882667873	none
0.942935824791279	-1.81940025854459	decrease
1.47061049977907	0.716894917007778	decrease
-0.28668129404417	5.25978057813296	increase
-1.52770209272734	1.73282056283602	decrease
-1.4392882581555	4.03127830457339	decrease
-3.11208820303312	0.576853386875484	none
-0.338928043445263	-0.414802171472218	none
2.83486175576815	0.344568185325954	none
-4.42369008024565	-1.5645971970593	increase
-2.945234298309	0.475557140823696	none
0.277609289089527	5.01430671643863	none
0.748653829494801	-1.06475383806577	none
3.91740751306185	-0.589478828195241	none
-3.18652343710295	3.20722120237002	none
-1.07642126043669	3.96381919812808	decrease
1.09544920961031	0.969210199829433	decrease
4.67083907167086	-2.10407311487546	decrease
-1.26616120298735	0.570907108303401	none
0.612929582992878	1.5640854163135	decrease
3.17547130624422	-2.59311682749143	decrease
-4.6784570213162	-1.69055873918882	increase
-3.55173492391935	1.07275252771029	none
-2.98868131597868	-0.709129281524327	none
4.86231350938448	1.2590910716022	none
-0.44026970823637	0.4489246530498	decrease
2.57342267076143	0.501368813034389	decrease
1.39486300984987	2.05457489919314	none
2.06325268785128	2.92265289258609	decrease
-0.6883219476544	-2.30110818910947	decrease
-2.63859701116911	1.95565336179385	none
2.85543131868013	-2.68341810274472	decrease
1.84177219907412	1.33012276124606	decrease
-1.07192528208128	-3.11722118425718	none
2.91463828126558	1.8649637026752	decrease
-1.10180425604216	2.45027916860232	decrease
-0.698613166412029	-0.739615030769017	none
3.90119814912447	0.66138153504977	none
-1.42273926695219	3.67169206571231	decrease
1.48562836686739	3.48008459043154	decrease
1.29517984429964	-4.85733444261899	decrease
1.31246697942385	-4.11135036516538	decrease
-0.831862449248943	-0.530320353988316	none
0.774971247116413	-3.0379493908917	decrease
0.113706946770039	-0.111878108415511	decrease
-2.0438613887631	1.80646484326968	decrease
-3.71358919103971	-2.08850426245084	increase
-1.89673638304106	-3.26881582308164	increase
-1.51324546297422	2.82706563901553	decrease
0.698634803692189	-0.701207585815098	none
0.865957975784626	1.12091248464236	decrease
0.195176303783741	0.754764787670467	decrease
1.18485307733187	-0.512051083329823	none
-1.78806447943083	1.62523334455142	decrease
-0.992723643382702	2.18008392285952	decrease
-1.357951759895	1.78125350904116	none
-1.94895243605009	-1.75581020880094	none
1.83302581349978	2.42519348096499	none
3.17869591752657	0.379881553169582	decrease
-2.95140266378752	2.60918729734072	none
1.377803683678	0.0284743530715441	decrease
-1.86543619593016	-3.76924736070981	none
-0.0790072675549123	0.16298230719218	none
0.588141501346913	-4.0225353913342	decrease
-2.32551908453337	-3.05760747957578	increase
3.81891083757051	-3.48457963037839	decrease
-3.56397843321196	0.17915674280772	none
3.46151661912569	3.60393374395022	none
-1.71602201422087	3.96440666150698	decrease
0.956101417938557	0.0241910142863726	none
-1.36298465689054	2.11350744199404	decrease
-3.22730398138395	-1.32413405943265	increase
-0.257210284074459	3.00023763608584	decrease
-2.04977297743193	1.35475640725741	none
-1.80870628317228	-1.2120569424664	none
4.13721203843721	1.04711859655032	decrease
-1.903162240585	-3.47905809450498	increase
0.313462019363728	-0.933626182559636	none
-0.853500604232464	0.404363386150691	decrease
-0.516107558807049	2.69460432958255	none
-0.00917256397536725	-0.505295671704915	none
-1.88832247217527	-0.00313255954137093	none
-0.213937595089588	4.30066936444888	decrease
-2.05504560430876	3.24675195645938	decrease
0.535579681793537	2.56871431302676	decrease
1.16823804418215	1.69959693383822	decrease
-1.8070918317639	2.64234059285769	decrease
-1.34586715658537	2.67079537343631	decrease
1.04462671319613	-0.715837605479863	none
2.81330204049715	1.91273754071841	none
-1.72234940489164	3.93994205426821	decrease
-4.48117852171293	-2.59745986032834	increase
-2.74393963774076	1.10238044690737	none
0.161383942166653	2.52421229314456	decrease
-2.46817874868742	1.95165722798953	none
-3.49040389021269	2.38021772336612	none
-1.87332141359678	2.78657453488955	decrease
-4.55587458570829	-1.61790008116117	increase
-0.0834410335623357	3.58460109662661	decrease
1.3025649789966	1.65871100854525	decrease
2.48893547097811	-0.292014755490925	none
4.2185828689731	0.734862081524227	decrease
-3.1960580344998	-0.345838539484646	none
0.487377465168324	-5.21886140871396	decrease
-3.04391884764067	3.07413356732974	none
0.382771015564289	1.31643467378268	decrease
0.790004015365925	1.53791766595492	decrease
1.52916801015505	-0.0514943825041319	decrease
-3.65281128843657	-1.51950020361295	increase
-3.10493731459013	2.69416540097842	none
2.31080913583406	1.62237399053225	decrease
2.19036245385775	-3.80849010515561	decrease
1.61074197332033	-3.84794909525266	decrease
-3.84799909551969	-0.263928540233281	none
4.78507494966158	-2.69358284044614	decrease
5.21886229554781	-0.509984202865269	decrease
-0.13038511534563	-1.03698594141355	none
-2.6857562061154	-0.562464930299428	none
-2.57245087583891	1.86975114774356	decrease
-2.92016625364653	-4.12055022287717	none
-1.0114312764012	2.20078175496707	none
0.466077745357838	3.41580098104129	decrease
-3.43066239317289	2.80425947141299	none
-3.50605487783781	0.640327088352535	none
1.67674994508394	1.05724900197634	none
-4.18741631468168	-1.22403568792691	none
-2.53837704618803	0.839181713577602	decrease
4.82173323670992	0.117125980373714	none
-1.31503295858732	5.63332527112613	none
-1.93445420225492	2.15146820974002	none
1.13985621968874	3.46657484006533	decrease
-3.00380277593962	-1.69942695665708	none
2.224359035889	-1.58927530813565	decrease
3.37362599412569	-3.30538494158139	decrease
-0.389387875398311	3.04571764897952	decrease
-2.18986678083769	1.77462046575198	none
-2.41858744581572	-0.0573725776707197	none
0.00666805023917227	0.946424536224697	none
-3.18726372679106	0.530920259472225	none
-2.55320858915678	3.73744838666568	none
4.99337887803682	-0.301415704373028	none
-1.21674179991117	3.73110144567141	none
-3.88281369169584	-0.0288613663946653	increase
0.951250434318867	3.517496757027	decrease
0.426111638943043	3.79380457830081	decrease
-0.388805061181698	3.50378482770571	none
0.731993735233631	-0.594444282535222	decrease
1.3613104824222	3.2285312933887	decrease
5.66805386582979	-0.103084515962508	none
-4.4349496360623	-1.57300264406553	increase
0.201158494154301	4.81521194409976	none
4.26084589997896	-2.25311548281064	decrease
1.54614043275484	1.93706171941409	decrease
-1.89266514738432	-3.85708648729673	increase
2.20802378694185	-3.49049408007016	decrease
0.0545690436161426	1.94775264691958	none
-2.88721346815458	2.13972919416079	none
5.58468270341524	0.597338013168666	decrease
-2.28568625410429	0.27618005108485	none
-1.27381944616667	0.714014522549007	none
-2.46341967542997	3.09880631398806	none
2.82834863702425	2.23003166150698	decrease
-1.28377950151792	0.554538957592342	none
-1.65308856924406	1.96240132283816	decrease
-0.594493686755809	-3.45913178491941	none
-0.789646267493877	0.367821745392177	none
-2.95442056616178	-3.56835157442441	increase
-1.29233276804319	3.13741367292056	decrease
-1.31109690626493	0.0423780007327532	none
-2.80656051596037	-3.60816914606443	increase
-3.18952417333952	0.619836024757717	none
-2.13125586469999	2.04416912030825	decrease
-2.83684301336637	2.28939764928469	none
2.24753904382357	-1.88866455126157	decrease
0.728273392120686	-3.78195793199888	decrease
0.182220280567494	2.32380383443484	decrease
-1.61937999685636	3.02733343076358	none
0.455186397234288	1.90283697080264	decrease
-2.04478836019865	3.05699484777102	none
-0.715732335647258	0.921868614670131	decrease
1.59639072457918	-1.75927574205747	decrease
-2.76499533613554	2.809151343819	none
0.138775706688252	-1.06033302116742	decrease
-1.6710963245236	5.14280336331973	none
4.39210248033175	0.0779492033685183	decrease
1.01098752061495	-4.78695327806821	decrease
0.492457986275044	1.4764549059833	decrease
-2.78448986967436	-0.400000758651402	increase
3.07790231744417	-3.24291021395078	none
2.48829484025606	1.11899023484835	none
-2.47191452940336	-0.730950899604466	none
-2.6556105609738	-3.30187422800412	increase
-3.18111538847319	2.54943077993045	none
-4.68555092771879	-1.62312383222928	increase
-4.4095213409268	-1.31292945909848	none
-2.81132554968229	2.91214888524661	none
1.50495159665712	4.49518316220889	none
3.12142491380343	-2.26607734728208	none
-0.146318837603244	-3.0502351002728	increase
-0.732082426150951	-1.50366050768247	decrease
-1.59428226908079	0.197163067575786	none
-2.04807138403288	3.33706419896731	decrease
-2.91441702803007	-1.49944085646024	none
1.87131893674501	0.108172319647167	none
3.31426239053377	2.25107353162417	decrease
-1.75544786413542	-2.93294007349363	increase
-0.947807669242534	-1.87797469663968	decrease
-3.20060610731474	-3.71021086740842	increase
-0.420010387500438	-4.10824806261411	decrease
-3.65487480123869	-1.77581483888974	none
-2.06574106176725	-2.47619278002134	none
-2.87096929510466	0.102896474119518	decrease
1.17017316857943	-1.12919611502042	none
0.441323161522236	-0.653250046256688	none
-2.93579125364653	2.70582144689212	none
-1.62354290445677	3.76422851514468	decrease
-2.41327738722197	0.353946618553493	none
2.68395090142855	-2.35878235864988	none
-4.22226405104032	-0.526845254186299	increase
2.83438658754	0.920302204605434	none
-2.72394204100004	3.06423299741397	decrease
-0.728641807635936	3.59527104329715	decrease
-1.50105023344389	3.03514306974063	decrease
-3.21580338438383	-3.94567520189634	increase
2.5517446998752	0.942304543968532	decrease
-2.28723406751982	0.0856265796388125	none
0.657300949493733	4.53231447171817	none
6.54903674165377	-0.128824330582973	none
1.77679002324709	-1.17325527239194	none
5.92137455979952	-0.183073762986567	none
-3.66677641828886	-2.3106864171063	increase
0.279899686971989	-3.2078483777081	decrease
-0.310673325856838	3.01916592549929	decrease
-2.25528621633879	-3.72090942430845	increase
-0.824904977878246	3.60521762799868	decrease
0.450274646679249	2.74198382329592	decrease
-2.8269276614987	-2.95560771990171	increase
-4.26319336851469	-0.688374050143864	increase
4.10884928743013	0.953990749832485	decrease
-1.67143619020811	1.53483968209872	decrease
-2.00488412340513	0.808966390606258	decrease
-2.64285230596891	2.91302435826907	decrease
1.05452346841463	-1.14103335905423	none
-2.93960690458647	2.56936853360781	none
-1.72700500448576	1.54979162644992	none
0.30952334443697	2.15505831670413	none
0.750022828976002	2.90075033139834	none
5.25679755250582	-0.10826984997442	none
2.78561496774324	0.286023519750926	none
-1.78533923586241	2.39968817662844	none
-4.00985789259306	-3.33992344904294	none
0.309915960232106	-3.96104342508664	decrease
-0.456296264728222	-3.61099321413388	decrease
-0.493201970657024	2.04346530866275	decrease
-0.448733567794475	1.43223267030368	decrease
-1.61530971487394	0.0205026043618655	decrease
2.43378591577181	-3.76769167948118	decrease
-3.22228860815397	-4.15154058504453	none
1.86573171655306	1.14145808648715	decrease
0.00382103810676604	-0.988190956596043	none
-0.6778780814015	0.380612127300594	decrease
0.396155774990406	3.26026623677859	none
-0.297572999795589	-4.09747774172178	none
2.35605454484591	1.77023106050143	decrease
1.1960752014316	-0.966339238170292	none
-1.30574881990782	-3.11976058054319	none
0.259502381483403	1.01179652642855	decrease
-3.39628148039213	1.87807267140994	none
-2.14175701101652	1.70280986261019	decrease
1.40273964444765	4.02070968579898	none
-0.106113820871029	-3.7118128018414	decrease
5.96470379869112	0.217701904293392	none
-1.87820494135252	0.790074698444698	none
-4.33843350370756	-1.61567265558591	increase
-0.490103900035534	5.92931049298892	none
0.259298950830784	2.68469040822634	decrease
1.69208705464968	3.47125571202883	decrease
-0.647366404136333	-0.959852405074742	none
-1.31593871076933	1.02079480123172	decrease
1.17465662995943	1.95643394422183	decrease
-3.59999823530546	1.55032687616	none
-1.13876891096464	-2.05786139536252	none
-2.54037904699675	3.26498024892459	decrease
-2.50235962828032	-0.111567564490941	none
0.479716480175343	2.51396911573062	decrease
5.47254443208345	-0.292319230917599	none
-0.55330669840208	1.73889081906924	decrease
0.781464994350758	2.96636431645999	decrease
-0.0496438886725041	-0.861197717670109	none
-2.01083803137175	-0.00695394742837196	none
1.38820636312136	0.133054755445812	decrease
0.468786895672169	-0.283531822446492	decrease
-2.30982899626127	-3.09887630510679	increase
3.37031221429476	0.89196699094424	decrease
-0.532002776464138	0.489202849384639	none
1.45462393800386	3.18007367086062	decrease
-1.21706366499296	1.59445887040744	none
2.06911993066439	1.47803895902285	decrease
3.98254084626802	-1.71392948198667	decrease
-3.24453830679289	0.0485790593589281	none
0.164359912673321	4.08445661496768	decrease
-1.41817283590666	2.32019727658877	decrease
-0.401571869453106	-2.47804910707822	decrease
5.34941935578951	-0.135175155017749	none
-2.60554313619963	-3.5051124768292	increase
2.9222760204471	1.00139182042727	decrease
2.65923714677462	-2.14954502153745	none
-1.3714696164929	3.49767177533755	decrease
-2.50482988317839	-0.0181492568885351	none
4.07983660737642	-0.0923810379539991	none
1.5722148422397	2.58156578969607	decrease
-0.603278934558544	-4.34238845873227	none
-2.30591678579679	2.75201981496463	decrease
-2.618733882507	3.59394519757876	none
-1.10816013773313	3.87340038251528	decrease
3.20796513597139	1.36029844712863	decrease
-3.39656782110563	1.97918575238833	none
-1.91529416998259	1.70817535352359	none
1.16461813489565	3.42315619420657	decrease
-2.6924209590756	0.513727001663539	none
-2.96336364706388	-4.0273600297009	increase
-1.53486168344847	1.84581547212252	none
-1.22633767088285	4.68580453824649	increase
-3.00768947561613	2.29496877622256	decrease
3.06207633058199	1.06126957368502	decrease
3.9592838291324	0.672124616619441	decrease
-3.23132801016203	2.34273450803408	none
0.108168825904217	-0.655376918796208	none
-2.85157418211332	1.94989555310855	decrease
-0.178595840533886	3.07889454793582	decrease
-2.16879224737516	-1.78130573797574	increase
-1.22607719858519	3.0575107855762	decrease
-3.16797089537016	3.20586007070193	none
-3.18714785536161	2.01768987607608	none
3.38879466096529	1.27092485856662	decrease
2.61247348825106	-4.1124499516522	decrease
1.75553393403658	2.06688874196658	decrease
-0.823615789016399	2.29016917180667	decrease
-2.74666595419279	-3.63976270723691	increase
0.108761564294186	-2.10086566973081	decrease
-1.38547897299162	-2.77647382784238	none
-2.32706665953032	2.08251851033816	none
0.645797014633503	-1.49955577421537	none
-1.75760900934568	0.0572934223378634	none
3.54193067590364	2.17491906118045	none
2.27979040185579	0.204915337082241	none
-1.04990291555754	-3.94480449724546	increase
-0.147144302328739	-2.43386227655759	decrease
-0.559568643172893	3.96334236096987	decrease
3.01239967385897	0.246708832498882	decrease
2.25219035188326	0.23189624380717	decrease
2.64622354547152	1.0371763033832	decrease
-4.18814349134794	-1.70588750410428	increase
-0.286643236478481	-0.12871417095488	none
-2.26418685873381	1.75466363858828	none
-0.491906553109798	3.23475187253604	decrease
-1.18790805300108	-2.42033249903074	increase
-1.62891328295103	-3.36659867334714	increase
2.90235137979158	-1.07314736414304	decrease
0.592428744236317	-3.6694544034039	decrease
-2.82679009397856	-0.397690214399006	none
0.376960337559071	2.07382266950259	none
-1.35623621900907	0.742240004059169	decrease
-0.0573338377975556	-0.404069580320027	none
0.335301936069813	2.37192409467349	decrease
-0.573787986835155	3.14677565526614	decrease
-3.01684594114653	3.09011857938418	none
0.165026083985653	1.88131730985293	decrease
-0.240622371038112	0.7188660426105	none
-1.26401901205412	0.763459674831722	decrease
-1.73567891081205	-2.97968680429807	none
-0.761683165630016	-0.931264169696477	none
-2.47006535490385	0.714379302975032	none
0.310575962463703	-1.82563705015531	decrease
-2.72992300947538	-0.533238388780263	none
0.819242239395466	-0.629997618678715	none
0.854447484413472	2.17105381917605	decrease
-4.10845541914335	-3.25138170290342	increase
3.35780978242525	3.75597494077334	none
0.654205739895191	-3.08641988802305	none
1.21180355588564	1.01609282922396	none
6.49136233369478	1.059484414574	none
-1.94391477068296	0.190548054691646	decrease
0.44564846197733	-3.52838809061399	decrease
0.74245095292696	3.06551449727664	decrease
-3.26630449255339	-2.01308030653348	none
-1.95316147764555	-1.6503806786572	decrease
0.958572209278431	-2.38362199831357	decrease
-2.40062928160063	-4.69647151995053	increase
-1.91995274980894	1.75101631116519	decrease
-2.53022789915434	2.64438813161502	none
-3.69750666578642	-0.151571949194875	none
0.232746154466954	-1.47035939264646	none
-1.47481358011595	4.07084291410098	none
-0.00180145313373536	-5.14572984743467	decrease
-3.30754661520353	-1.42642647791257	none
-1.74210989435545	2.4725543780292	decrease
-0.709478735526714	1.68401985597262	none
1.28499245683321	3.80125611257205	decrease
5.59715437928804	-0.629705347303059	none
-1.00315028389326	-2.93512374925962	decrease
-1.12602925260893	-3.11494857836118	none
-0.1934329267346	2.68647926282534	decrease
-0.908550738891277	2.23090522718081	decrease
1.82031834165224	2.61774008702883	none
-2.41212606390348	3.71624820661196	decrease
-0.799987792571697	-2.44851691294065	decrease
4.17488408128389	-2.39017087984433	decrease
-0.151438451906357	1.70473485421786	decrease
-4.01516723593107	-2.19712621736875	increase
1.76524591485628	-3.62618572283139	decrease
-2.01739644964567	0.385365478512142	none
-0.833790540298137	2.4117645544971	decrease
-1.46451282461515	0.994411878105495	none
0.218530178467121	3.84384005498538	decrease
-0.952589213451061	2.75108879041323	decrease
-1.5662333961331	2.80447667073855	none
-4.12095808943144	-1.03223533201566	none
-2.97143793066374	-1.2088511662518	none
2.45053291360506	1.57863717507968	none
2.51566338578829	0.0106249673331713	none
-3.40200734098783	2.36105101537356	none
3.27636027375826	1.25203781556735	decrease
-3.37597036321989	2.23833673429141	none
5.51318907777437	0.830940358158443	none
-2.41473650892607	-2.14360434580198	increase
-0.964300989707622	2.4328028483356	decrease
0.946240604320851	1.67809300851474	decrease
1.35115397016176	-1.61618489790311	decrease
-3.21715402563444	2.78423660230288	none
-0.93747806509367	-4.00265128183713	increase
-1.93965625723234	2.30136316251406	none
1.57482135335573	1.30358677339205	decrease
0.86787706653246	2.60951393079409	decrease
1.59083128015169	3.83203905057559	decrease
2.76712179223665	1.58989005517611	decrease
-1.18911409338346	-0.676108844760563	none
-0.6390095349156	4.82833354901919	none
4.14589190522799	0.390998594280574	decrease
0.22364288608202	-4.27739889192929	decrease
-0.515935539802227	2.35907834005007	decrease
6.01386952439913	0.506465427395198	none
-1.17628765066496	0.0214345080817675	decrease
3.11242127458223	-2.76535827684751	decrease
2.44293832818636	1.67864494752536	none
2.16327500383028	-3.87907011080137	decrease
1.99438667337069	1.72098439168582	decrease
-0.762952923377666	4.71703451108584	none
1.40361499826082	-4.42151720095029	decrease
4.31470513383516	1.07314782571444	none
-1.76521360834471	2.21546833943972	decrease
2.08401393930086	0.0214520467484927	decrease
-1.05330228765837	3.79021637868533	decrease
-1.4064570661389	2.47484915685305	decrease
5.57485890428194	0.184562407251689	none
-4.33607172926298	-2.21708757448545	increase
-0.5055826898419	3.98182933759341	decrease
2.89909935037264	-3.54866034555784	decrease
1.44787132779726	0.0509446783030962	none
-4.31917691191069	-2.85846502352109	none
0.834033787647572	3.56080525350222	decrease
-4.32473349531523	-0.833772368911412	increase
-2.53396582563749	0.238051079031322	none
0.547609806457844	3.74348872136721	none
0.674941301742878	-4.2195842938458	none
-0.240659549435291	-2.20721036959043	none
1.50434625188478	-4.09945184755674	decrease
1.31598854104647	0.841515354629848	decrease
-1.23786985834471	5.57202928495059	increase
1.09770727197298	-4.42338544893613	none
0.64830839673647	3.52762620877871	decrease
1.07315778772005	4.36217372846255	decrease
-0.392200499375972	3.39677446317324	decrease
1.28557717839846	-4.72407180834165	decrease
2.38859796563753	1.286863736626	decrease
5.83716511766085	0.113462768312786	none
-4.65105748136869	-2.33164531755796	increase
3.18159914056429	-0.335796229723599	none
-0.528864830335293	-2.62703687715879	decrease
-0.0810471694671246	1.97004573773989	decrease
-1.89392209013334	0.767054907795284	none
-0.323522924979839	1.32507496308932	none
-0.250966310104046	-4.80847961473813	decrease
0.436636597315159	1.88424365949282	decrease
-2.38431358297697	1.38621180486331	none
5.23571324388155	0.780568651672695	none
2.21781945268282	-0.232042513970044	none
2.39166998902926	1.15170472097049	decrease
4.61681914369234	1.09984569978366	none
-1.12279152830473	0.953951529976222	decrease
-2.0998129840695	-0.765479393485692	none
-1.81918561418882	-2.80261189508786	none
-3.20428824385038	1.44039183091769	decrease
0.103037566343632	2.11496227216372	decrease
-4.21966767271391	-2.15053994226804	none
-2.13812923391691	-3.88181979227414	increase
-1.98568141420713	-0.32235790062299	decrease
-3.44635295828215	-2.13533074426999	increase
5.37068438569674	0.259664706703517	none
-0.221406906446132	1.92943447065005	none
0.351712048450795	4.03254239987979	decrease
-0.350027650197658	5.76509969663272	none
-2.97268748243681	-3.67754323053708	increase
-2.23351883848539	3.57571285199771	decrease
-2.76639580686918	-0.935568519118931	none
2.25125837365755	-0.384189032200482	none
1.19558763543734	-0.243538372400906	decrease
-0.391222923597011	2.13260953855166	decrease
4.80596041719088	0.416995338913295	decrease
-3.13407373388639	0.00825118255266899	none
0.950401962200489	1.03855710458407	decrease
0.591296315590229	1.14403515290866	decrease
-0.317640810807857	-4.82111055422178	decrease
-1.56734490354887	-2.93705970812192	increase
-1.43317818601957	2.0044945998157	decrease
-1.99984610041014	-2.85390669870725	increase
-1.11656570394865	1.99684851598391	none
1.05012333432802	-5.14913446474424	decrease
-1.26815903147093	-4.65865451860776	none
1.10918653051027	-4.0904703812634	decrease
-0.369570612510357	3.31307928990969	decrease
1.17635989228853	2.29445903730044	decrease
0.387862295309391	-2.90420467424741	increase
1.64992022554049	2.47126572560916	decrease
1.30471229592928	2.12199538182864	decrease
-1.23759257753721	1.16855519246707	decrease
-1.30743050535551	0.652636878010127	none
2.1298925880588	1.44316797685275	decrease
-1.74182236154905	2.66760986280093	none
-2.21880435903898	0.272355221029613	none
0.373505443731633	-0.616937823775914	none
-3.06875777204863	1.73320727777133	none
0.727468729416218	4.18160169553408	none
-0.333329945405636	0.698506109234188	decrease
4.57850718537935	-0.183994040075448	none
5.53212142030367	-1.00540775823941	none
-0.190104946097049	0.756586901661251	decrease
-2.18020701368681	-4.10602290201535	increase
-0.315042942365322	-1.52113682794919	increase
-1.50978386362425	3.68267553281436	none
-1.1408228870236	1.66750805806765	none
-0.210985421737346	2.26640050840029	decrease
2.64233088533052	2.06432884168277	none
-1.38837289770475	5.51696985196719	increase
-0.641270696719799	2.95934241246829	decrease
-3.05664062460295	2.54789894055972	none
0.92916822473177	1.93311016988406	decrease
-2.93553137739531	2.17055576276431	decrease
-2.03141879995695	2.4286946577991	none
2.79014778176912	0.00490330886492485	none
2.21073937455782	2.3108910841907	decrease
-1.92053019960752	3.38440173101077	none
-0.545478880008373	1.48981826734195	none
-3.31274390180937	0.937454871651027	none
1.21694564859041	2.47984450292239	decrease
1.94901800195345	3.39527767133364	decrease
2.88386845628389	-3.46927125025144	decrease
-3.40175938566557	2.70401542615542	none
-0.941608011325512	2.79900091123233	decrease
3.47428703347811	3.2305950446094	decrease
-2.03498077352873	3.5934461874927	decrease
-3.99023079832426	-3.51932746935239	increase
2.18775558511385	3.22505991887698	decrease
0.413814366260853	2.90738504361758	decrease
-1.08316779096952	3.63685696553836	none
6.2247879509128	-0.334782175902035	none
-3.71593213041655	-2.13180834818235	increase
-1.02488291223875	2.01465933751712	none
5.61871552507051	0.709902219292018	decrease
-2.57193922956816	-3.47181446123472	none
0.922032416263905	3.3325192255939	decrease
-1.42583918531767	1.91623585652957	none
-0.355690002044353	3.23786061238894	none
-2.33789968450895	0.49718897771487	none
-0.108346633216057	3.63689487409243	decrease
-2.51036906202665	-0.0629765244161153	none
1.20712828675875	2.2077211661304	decrease
2.15179371873507	0.826370827671382	none
0.655302942196217	-1.23565549421659	none
-4.52763581236235	-1.37944383192411	none
-1.91952574213377	1.44616311025271	decrease
-0.971963941653881	4.04063718747744	decrease
-3.38379812200895	-2.57999617624631	increase
1.83091211358675	3.21882694196353	none
-0.356621205409679	2.64907472562442	none
-2.80370306928984	2.71889036130557	none
-4.04744648893705	-2.34086520243039	increase
1.09933316747316	-0.0624627025758291	decrease
-2.06729364355436	-1.61065465975156	none
-3.87147951086393	-0.295941733006146	increase
-0.253900259336147	5.68359487485537	none
3.11612844506868	3.49325530957827	decrease
2.06044173280367	-3.8496313767468	decrease
0.767872453132954	2.58537452649722	none
-2.61514663656584	0.19290163349757	none
-0.555935024818096	0.488191954609249	none
-1.67327964266172	-2.198736496452	increase
-0.846815347274456	2.96918647718081	decrease
-1.58018839319578	1.98159163427005	decrease
0.748830199638691	3.40510504674563	decrease
-2.77596020658842	2.32283966970095	decrease
1.36541509668001	-3.91478116083493	decrease
0.824427724281636	1.24222498368869	decrease
0.872766614357319	-4.28520185518613	decrease
0.55268341342577	-0.194851603541281	decrease
1.58597362081179	2.51251714658389	decrease
-2.15475416143766	1.9349943919147	decrease
-2.54722094496122	1.23729031514773	none
-2.73498153646818	-2.74426466989866	none
0.389584750334111	-0.321770407441762	none
1.15804433862337	-4.20932752657285	decrease
-2.87006545027128	1.28272276353488	decrease
-2.07411050756803	1.69751303624758	decrease
-4.14931940992704	-2.91788298654905	increase
-1.86246347387663	2.88834612798342	none
-2.40343809088102	-0.28359807300916	none
-0.445630341371212	4.11315267514834	decrease
2.89787721673616	2.5212501807178	decrease
6.48877549211153	0.605236045833919	none
-2.63006997068754	1.48993461560855	none
1.49926316777834	-3.09474331903806	decrease
2.71520042459139	2.2399350924457	decrease
1.77668070832857	-3.26211792993894	decrease
0.431127489010182	-0.686524935248997	none
0.0733506981528667	-3.19703251886716	none
1.43766069451937	2.75808542203555	none
3.27790808717379	-0.360527776363995	none
2.41923022309908	1.34905724954257	decrease
-2.26834821661344	0.0467712504828905	none
-1.69851791818968	1.65921562146792	none
1.52215981523165	0.66473310422549	decrease
3.54198718110689	-2.36868435907712	decrease
1.66989719907412	0.00992979836115593	none
0.830887854496327	4.64841144513736	none
-0.646895825465831	1.31636970471987	none
-0.10060694774023	-2.93990428018918	none
-3.67959570844999	-2.20002538729062	increase
-2.03717708547941	0.932022742744777	none
-0.833504438003215	2.33334987592349	decrease
-2.71447992285124	-3.23781449365964	increase
-0.118597194155369	-2.98357874918332	none
3.8316051963962	-0.0321821423207784	none
-3.70088911016813	-0.286904983404782	increase
-2.54551386793486	2.07133620214114	none
-2.12119746168486	2.38882105779299	none
-1.08059501608244	0.0771938635076022	none
-1.5395958419644	3.00408237409243	decrease
-4.63611721952787	-0.941095061782506	increase
-0.463885783752117	1.26776080560336	decrease
-0.739834367831859	-4.57694561052671	decrease
-1.15450203379026	0.882450632568691	none
-1.05631756742826	3.81696908902774	decrease
0.136984289089527	-0.0270719604527021	decrease
2.12635946313509	-1.83609933424344	decrease
-1.77099990805021	0.409943215366695	none
-1.66437137087217	0.134164951559398	none
-3.16541314085356	-0.49887106585851	none
-1.64580023249022	2.69877260160098	decrease
-2.36510276754728	1.36537580918917	decrease
-2.44970583876005	-2.9516502099072	increase
-4.16346001585356	-3.39956671762815	increase
-1.6789202686154	3.59028356504092	decrease
0.186060980359402	3.06455271672854	decrease
-1.90613388975492	-2.81183964777341	increase
-1.44654428919188	5.4343840403522	increase
-2.84793138464323	-3.38757760095945	increase
3.57372617761263	1.52335792016635	decrease
-2.6603860851132	2.99725621175418	decrease
-1.59594297369352	2.36509387921939	decrease
-0.849708318313274	2.83608572911868	decrease
3.56268692056307	0.730059377666805	none
-3.3319907184445	-0.38296506572118	none
-1.37885177095762	3.60829108190188	none
4.58175063172945	0.191225014444683	none
-2.76982474287382	2.72501962613711	none
-2.79118871649137	2.73096769284854	none
1.39973175565371	-4.12251431513181	decrease
2.53804993669161	-3.55544406938901	decrease
1.44288754502901	2.20938914250979	decrease
0.427045613924351	2.75181453656802	decrease
-1.44859826525084	-4.27263910341611	none
1.10204994718203	1.99882357549319	decrease
-1.40900814493528	-3.05745942163816	none
-3.42308950384489	1.61681395005831	none
2.03889155427584	3.05748074483523	decrease
-1.69299566706053	0.258710287329051	decrease
-3.83825302084318	-0.915316529754307	none
-1.45211255510679	1.37103491258273	decrease
-4.45779490431181	-2.82942921686521	none
2.19904637376436	1.03640156221041	decrease
2.98482656518587	0.515398435112331	none
0.0649825115002063	2.74794524144778	decrease
-1.90593039949766	3.01106303166995	none
-1.52711868246428	0.902999333855007	none
-0.533244132598552	1.51412146520266	decrease
0.0431448001659778	-3.71148020792356	none
5.97168421785006	-0.132968686703351	none
2.79069662133822	2.51808159780154	decrease
0.321803480783787	-0.104007769558337	none
-1.27824687918058	-3.44421631861081	increase
-0.836419820388469	2.38012569379458	decrease
1.66840231458315	3.14936082791934	decrease
-0.798212587436351	0.0237199438775515	none
-0.584705054362926	0.516124121662471	none
0.680263162056294	4.22321527433047	none
-1.79660129507414	0.307686589475963	none
-1.43928182085386	3.68171494435916	decrease
0.477002621094075	-1.27592343855253	decrease
-1.55027079542509	2.36224692296633	decrease
0.0207779821253684	-3.16201169062009	increase
0.528665304581013	-0.977284915927556	none
0.391552955309239	-0.414808489564564	decrease
2.40324020425447	0.715675227161739	none
-3.73975872953764	-2.41776902246824	increase
-1.46619343717924	1.85063045453677	none
-2.73736476858488	2.1823043150867	none
-0.689087807735119	3.69575446080813	decrease
-2.17233633955351	1.01907270383487	decrease
-2.81348037680021	-0.0656926633750463	none
1.26251769105562	-0.97497112322202	none
-1.11964547594419	1.04756229352603	none
-2.58983135183683	-3.04261691141477	decrease
-2.9353511329495	2.97855680417666	none
3.72855544129976	0.474138967510555	decrease
1.64144492189058	0.416947118755672	none
-2.93612146337858	2.83599942159304	none
-2.32595348318449	-1.06660092640271	none
3.54097795526156	0.207027874704692	decrease
-1.39363729914061	-2.37444860506406	none
-3.62475776632658	0.62653582524905	none
6.29771208802828	0.874464683052394	none
1.2708266977466	2.19969170522341	decrease
-0.567264496883068	-2.88820249605527	none
1.80836510697969	-4.1804054455792	decrease
-0.0530223600321147	-2.24287945795408	decrease
-2.5908961292111	1.59747093152652	none
0.323845297495213	-4.15530283022275	decrease
-2.43333339651457	3.10093539189944	none
-1.13310372789732	1.01899223756442	decrease
-0.675508677562389	-0.210563801411297	none
1.69447445909151	-3.13945490885129	decrease
-1.55939090212217	-3.57961327600827	increase
-3.57556533773771	1.3660086913074	none
2.15791249314913	-3.68147928285947	decrease
-4.30558037718168	-0.93198103475919	increase
-0.146495252450618	4.12757175397525	decrease
2.3506481651462	-0.296646543029454	none
-0.863827704986248	3.37166207265506	decrease
3.09407019654879	3.00154178571353	decrease
-1.70770728548399	-3.01720816660276	none
2.72811961213717	1.66824155282626	decrease
5.27859282533297	0.513857833858821	none
-1.54907178839079	0.116895280596111	none
0.510317445198384	1.3372171444858	decrease
5.41059994737276	0.375080339428279	none
0.624229610363331	3.15536349248538	decrease
2.07341909448275	0.976675681587551	decrease
-2.32958412130705	1.4911364836658	decrease
2.57964015046724	1.21257226895938	none
-2.72625017126432	2.91882222127566	decrease
0.145022049943295	2.98976462316165	decrease
-1.44751322229734	3.6169909758533	decrease
2.83143782655367	1.5735921187366	decrease
0.241069376865712	-0.939025528911259	none
-0.129130228956852	4.23175256681094	decrease
-1.79517734011045	2.00704257917056	none
-3.66339015920988	0.841689757820461	increase
-1.08801174124113	-1.4231564478909	none
-2.93751382788053	-3.10963828134885	increase
-2.04514050443998	2.60162704419741	none
-3.08767747839323	-2.95327431726804	increase
-1.24899876078001	5.13782422971377	none
-1.7734334464871	-0.347901366833355	increase
1.4219110016025	-3.6444643216168	decrease
4.72065091172823	-0.369033150557187	none
-3.2336339946591	0.492689065452907	none
-0.873899101813945	4.8647720141376	none
-0.396340608199749	3.53166788053164	decrease
-3.32940173109404	-1.34941191244474	increase
-1.48636782129637	-2.35248453188291	increase
2.83943963090548	2.00695221852908	decrease
-3.92234539945951	0.115071229454372	increase
1.04875826875338	-0.983879454616215	none
-2.67814612348906	2.80770104360232	none
1.44031930009493	-3.58629090357175	decrease
0.233363002935734	0.0197174323762392	none
-1.12550842722288	0.170862071033809	decrease
-3.86127114256254	-0.440314419749882	none
0.560112715164509	0.5947165412868	none
1.48091363946566	-4.67903692293515	decrease
2.20338106195101	2.82237999868045	decrease
-0.942030548652324	2.2182065768207	decrease
-0.182648449739132	-0.679091699603703	decrease
1.18480777780184	4.63740938138614	decrease
0.733320653835621	-0.5184406416451	none
-3.21073365171782	1.82661169004092	none
-3.54720926245085	-2.34054977465024	none
-0.252686068018589	2.76733558606753	decrease
4.95286536256441	0.170362971540782	none
1.53366935292849	2.61223762464175	decrease
-2.0677518840634	3.55931513738284	decrease
5.91079211274752	-0.30782616901746	none
-4.05893301924101	-0.0131127389108205	increase
0.976849437157002	-1.06037385034909	none
1.85045862237581	2.18984334897647	decrease
0.597763002315846	-0.465637304071095	decrease
-0.355948626598034	-2.84953243303647	none
-0.100314035614643	2.77993076276431	decrease
0.525652647415486	-0.760203428748753	none
-2.40409684141508	-2.83179552126279	increase
-1.5463553663098	-3.35083539057126	increase
1.94211936036715	-4.26221067476621	decrease
-1.43261861761442	1.74842160176882	decrease
-2.71972656210295	-1.34015948343625	none
-1.45371973474852	2.76987331342349	decrease
2.02767705957064	-0.0515409635340238	none
0.121163845459309	5.48923509549746	none
0.39685791770586	1.72377675008425	decrease
-0.320863246520672	4.03740184735904	decrease
0.857280135551777	1.41703074407229	decrease
-0.393627404769573	2.31442492437014	decrease
-0.135792120894108	5.57357423734317	none
-3.37551498373381	0.137173913236949	none
-2.03407692869535	-3.86083800363889	none
4.66287922898897	-2.44019610453	decrease
-1.37116801699034	2.50486796331057	none
1.13588225881228	-0.334047503951695	none
-0.485015749534282	-0.806922443393376	none
-1.52721154650084	2.87534015607486	none
1.56093668977388	2.03578727674136	decrease
0.0781110976136592	-4.11469180155149	decrease
-0.0417525354527566	2.61273997258792	decrease
0.589406133095112	-2.87698037195554	none
-0.461609810193691	2.93261592816958	decrease
-0.296360730727825	5.70355575513491	none
5.46656441728243	0.445232860561702	none
3.03555417100557	-3.70169598627439	decrease
-2.10814356764189	-2.46062666941037	increase
1.76346218625673	2.5229214949573	decrease
0.340924323002186	2.10267179441104	decrease
-2.57459354360929	-3.71948558855405	increase
-0.335593908628139	4.2623435778583	decrease
5.43301320115694	-0.239810936335232	none
-1.97034633119932	0.761697701927516	none
1.57745671311983	3.01865213346133	decrease
-2.60198545416227	3.04037135076174	decrease
3.20654296914705	1.27204578351626	decrease
-1.26210451086393	-3.12969333696714	none
2.94744944612154	0.126911364313457	decrease
1.82306206266054	1.9720763487781	decrease
1.86296987573275	3.21617429685244	decrease
-1.58070969541899	2.00174587201724	decrease
-1.08068823774687	4.53581064176211	decrease
-1.63879752119413	3.15562813710818	none
-1.92636346777311	-1.87815923261991	none
-3.13205409010282	2.1232542319263	none
1.58388829270968	1.32505910825381	decrease
-1.82538425882688	3.92250650357852	none
3.68164801637301	3.46428029966006	decrease
1.68204975167879	0.961865119453762	decrease
-2.91256833036772	-0.440313972715046	none
0.338463694254246	0.015818543549869	decrease
4.13232874910006	1.35597293805728	none
6.37690854112276	0.273778103109691	none
-1.93663477857939	-2.01980895567289	none
1.17919111291536	-3.83807332086911	none
-3.15301156004301	-3.43452603388181	increase
-1.72013533075682	-1.93243701029172	increase
-1.65104806383482	2.08954613637576	decrease
2.47165846864351	1.33064358663211	decrease
0.62958371678957	2.47199099492678	decrease
-0.795144438346538	3.04835575055728	decrease
-2.2616827483975	-2.57522828150144	increase
-1.99153065641752	1.02821522187838	decrease
2.04471135179171	-0.146760180774834	none
-2.65194535215727	-3.21165854502073	increase
2.7766621116794	2.00414865445742	decrease
-1.51763379534117	3.3354272170032	decrease
1.00313270131716	-0.910208352092412	none
-0.71421271522871	-2.93364269304624	none
2.61452174226412	2.57818453740725	decrease
6.36951899568209	-0.0281589852606321	none
-2.88044500311247	2.22699277829776	none
1.80006372968325	2.65149038266787	decrease
-2.23231601675383	3.37677638959536	none
-1.7258123155438	3.9361397547687	decrease
-2.40035366972319	2.17976992559085	none
1.40417838136324	2.29940646123538	decrease
5.78685402909884	0.0304215027059054	none
-4.49961876829496	-2.02607757616391	none
-4.38860344847074	-0.983706720355656	increase
-0.0344500782188657	1.18671279382357	none
-2.6239144798123	3.77544348668704	none
1.2967512611545	2.81375306081424	decrease
-1.70952689607969	-3.42557866144529	none
-1.27548682649961	0.546569935795162	none
-1.39612054785124	-0.863059707168248	none
1.11065745393404	4.67208450269351	none
1.3206610683597	2.28699129056582	decrease
-1.66056930979124	1.43288188409457	none
-3.03454899748198	2.19413083028445	none
0.511852503219929	1.82917206716189	decrease
2.22086024324068	-0.22895751166692	none
0.88745725194582	-0.328317411426213	none
3.75000524560579	3.10805433225283	decrease
1.25043773690828	0.519528977390621	decrease
-1.53108108003965	-0.549765058044102	none
-3.23389315565458	-0.536956198695805	none
5.58017659227022	0.379626624103877	none
5.40270733873018	-0.548365809205678	none
0.682747543255177	0.907029084678981	decrease
-4.56053948362699	-1.70876640844693	increase
2.80751133004793	1.70430641603122	decrease
4.92731165925631	-0.300751336101201	none
2.13425350228914	-0.0469112696086431	none
-3.46619033773771	-2.12422556448331	increase
-0.81156766374937	3.59787505101809	decrease
5.15633988420137	-2.10434801149717	decrease
0.467439741293278	-0.231125220838692	none
5.40062642137178	1.08608262967715	decrease
-0.754951595863018	0.294844977375362	decrease
-1.57668161352507	3.62061493825564	decrease
3.12439084092745	0.943266086098049	decrease
1.07605302373537	2.57867067289004	decrease
-3.92558741529814	-2.21667940187803	none
4.60527443925509	-2.83204013872495	decrease
-1.19722449739805	2.25871413182864	decrease
-2.07457208593718	-1.70796484518399	none
1.96029615441927	-0.640728481296208	none
-3.29528903921476	0.711862079616878	none
-0.220506012042675	3.22345059346804	decrease
-0.719726562102947	-0.874381847861912	none
2.61269688645968	1.90076630544314	none
0.399877101579991	-1.24315197038999	none
0.781768083969441	-4.62076170015683	decrease
0.452369213501301	-2.68104583788266	increase
-2.23037099798552	-0.0324778260623479	none
-0.36063480337492	0.0351474357808566	decrease
0.395171970526066	4.697663478371	none
3.62644362489351	3.52165263127932	decrease
-1.63483011682859	2.23404019307742	decrease
-2.46916437109343	3.5887288374866	none
1.0376609567798	3.66151779126773	none
0.80097842256197	-0.181507766429093	decrease
-0.527543067535076	4.02388732862124	decrease
5.26356339494356	-0.106777401823309	none
-3.69708466490141	-0.673451610091832	none
2.35330796281466	1.34324043225894	decrease
-0.789653241237316	-0.472522713426259	none
6.37719845811495	-0.194967530850079	none
-0.574804365237865	3.85905044507632	decrease
1.19030773679384	-0.810819573882725	none
-2.53452324827543	1.24588363599429	none
3.12540340463289	0.777169041153285	decrease
-1.54275095423094	-0.420262076142933	none
-1.7383935447537	2.42655365895877	decrease
-2.39516806562773	-1.5990906434094	none
4.67120099107393	-0.199153527799752	none
-1.9633543487393	3.10171239804873	none
-0.597688316901836	0.738678447719905	none
1.05473530332216	4.77846973371157	decrease
1.75256359616884	-3.28908092546811	none
1.47557592431673	0.572838656421993	none
2.29866075555452	2.91949742269168	decrease
2.48107790986666	-3.6368787961041	none
6.31895518342623	0.28390493225703	none
-0.737210750182781	0.193666718717906	decrease
-1.93870162924162	-3.96548873949399	increase
1.28319335023531	-0.875070221904423	none
1.16669678727755	0.862643115040157	none
1.66518378297457	-2.45991713571897	decrease
-2.32896590193144	2.61086957883487	decrease
4.80079531709322	-2.62524468469968	decrease
-2.39502429922453	0.894844822403285	none
4.02235245744356	0.449945442196224	none
-2.14351677854887	0.254334293123577	none
6.56338334123262	0.435795299526546	none
2.16444230119356	-0.21637815255275	none
1.68954086343416	0.514484934326503	decrease
-1.99984466989866	-2.42654449510923	increase
-1.13992059191099	0.752575091835353	decrease
3.29855728189119	2.80492799710879	decrease
1.06010353604921	-1.11640877294889	increase
2.25087618867525	-3.30328542757383	decrease
-0.125824935337219	-4.9691279606854	decrease
4.97962117234835	-1.11793638038984	none
1.91395270864138	2.16078417729983	none
-2.69871425588957	-2.1797037797009	increase
1.971926689545	-1.82043070364347	decrease
0.252826810280171	2.99128430318484	decrease
-0.706644117435131	1.1520776076282	decrease
1.89812529126772	-3.49268204737058	decrease
5.71898531953463	0.43967252206454	none
1.41214227716097	-2.70799500513425	decrease
1.09336745778688	-5.09104949999204	decrease
-0.667177319129619	1.61348491143832	none
-0.491921811898861	0.542286328789089	none
2.5442619327701	2.75911682080874	decrease
-2.43200993498198	3.30652897786746	none
4.25063109437593	0.71582751702914	none
-1.55235290487638	4.31513708066592	none
1.30935549775728	-0.51432681846967	none
-3.26418423612944	-1.68352777529111	none
-2.65059399565092	0.21632515620837	none
0.374859124819126	2.89958160352359	decrease
-0.714334308704052	-3.17461235094419	none
-3.42980694731108	2.67420475911746	none
0.375277161995259	-0.219504587534573	none
-0.181721657117519	0.112695731040332	none
2.75798034707674	-3.41301710176816	decrease
-0.688746809562359	5.24202268552432	none
-1.29919993837706	5.48701732587466	none
0.664820909897175	2.67851489019046	decrease
-1.24121105631224	1.68258815240512	decrease
1.91179478208193	2.67191474866519	decrease
-3.72915101011625	-0.479143120530751	increase
-1.40640890558592	-0.751985557559636	none
-2.05168151815763	2.20510905217776	decrease
3.99227500001558	-2.10961575079313	none
0.000156712184038454	5.56432979535708	none
-1.90818107088438	-1.98172528314939	none
6.35053610841402	0.644587926384304	none
-3.13929033239714	2.49284141492495	none
1.65311682263979	0.154520861622188	decrease
-4.36464476545683	-2.0732414202725	increase
1.33253240625032	3.14221113156924	decrease
1.464597940842	0.6694977207149	decrease
1.12085843125948	-0.696519978526738	none
-1.4322834010922	2.52198570203433	decrease
-0.413901388248119	-3.11741478014341	none
-1.74422609766355	2.0477439684833	none
-1.66962254007688	-1.6122273879086	increase
0.0923125822342303	-2.95706231165281	decrease
-2.44824266394011	2.67913859319339	none
2.40848493615755	2.49073856305728	decrease
0.607590139309254	3.71060150098452	decrease
-0.731467961867962	1.93621628713259	none
-1.50694835146299	1.03664069604525	decrease
-1.41821169813505	-2.25514585543027	none
5.03148055116304	0.564893774505947	none
-3.70981001814238	-2.99023897219053	none
-2.9463398452603	-3.73678500223508	increase
-0.366182714303646	2.52291553449282	decrease
-2.57402229269377	-0.951777465823796	decrease
-3.97681879957548	-1.21457833814969	none
2.86246871987947	1.28664606046328	decrease
-2.18859291036955	-1.92890781927457	none
-3.32833671530119	0.995596460815761	none
-3.58391046484343	-0.402192332032826	increase
-1.07004630525938	-3.89127070474973	increase
-0.951775908073101	1.21277671289096	decrease
-2.40606450994841	2.68718355130801	decrease
-0.274151146014843	4.02220886182437	decrease
-1.88935685118071	-2.27169472742429	none
-2.33752417524687	-3.19865018892637	increase
-3.04771947821012	2.66994684171328	none
1.60301601926455	2.49396293592105	decrease
3.29914689103731	1.36926489305148	decrease
-0.803330421050701	0.995852879997585	none
-4.05535101850859	-2.77183086443296	increase
-1.54926609953276	-3.14198691416135	increase
1.07486593763002	4.60404508542666	none
-3.0475816722714	2.53929822873721	none
3.23162722627291	-3.20736796427121	decrease
-2.82078504522673	3.16976540517459	none
-2.43563175161711	1.81416898202548	none
-1.46082699259153	0.444870881553981	decrease
2.22193741838106	2.61970489453921	decrease
4.77297091523775	0.575924865719173	decrease
-2.75870752294889	1.73525231313357	none
-1.48889982660643	0.784713499065731	decrease
1.13010573426851	2.58501499127993	decrease
2.23457002679476	0.00630269181380028	none
-0.893887698253307	-0.723097987655308	none
1.99125933686861	1.03146117162356	decrease
-2.51795268019072	1.64187066983828	none
-1.60417413671843	-2.45631916094175	increase
2.9320907596744	2.10317342710147	decrease
-2.85009622534147	2.71988790464053	decrease
-0.206711768706951	3.45541398954043	decrease
-0.15346425732008	0.322853885408733	decrease
-2.6091907020413	-0.0293983744417692	increase
-2.26814126928678	2.05726068448672	decrease
-2.01022720297209	-3.81964571047178	none
-1.43440508802763	2.43141119908938	decrease
-1.3314317460858	0.139908127304408	none
2.94218349496492	1.07596521806369	decrease
-1.61073172052732	2.44134872388491	decrease
-2.06423854788176	0.265283040520046	none
3.05922222177156	-3.18657547998777	decrease
2.53841900865206	1.96145980786929	decrease
2.68199276963839	2.32800214719424	decrease
0.952024102608052	1.4394835753406	none
-2.33818936308256	1.65914504956851	none
-2.55148053129545	1.06815796327243	none
2.93130826989779	1.67121665906558	none
-1.89046740492216	0.298519305702541	none
-3.3485934730374	2.81827896070132	none
-0.424524038633022	2.33644121122012	decrease
-1.55185234506956	3.0313066763843	none
-2.62990951498381	3.35561507177005	decrease
0.862702370086994	1.85986774396548	none
-1.11370885332457	1.3171246571506	none
2.18879604379305	0.69086938333163	decrease
5.94860482255587	0.28269409370074	none
-2.13621568640104	1.14058332872042	decrease
-3.75706171949736	-1.63247937727323	increase
-2.06959247549406	0.189117573019359	none
-0.538022040923748	2.64250033330569	decrease
2.6995091442264	2.12966888379702	decrease
2.20226168672213	-3.93303663301816	decrease
6.11919283906588	0.661942533966396	none
-1.66890299280516	1.13883536290774	decrease
-0.0516006178908679	-3.43527729082456	none
5.4985482696689	-0.0792944395875002	decrease
-0.0957441698514554	1.2553947491611	decrease
-2.90577530821196	-0.075961880568173	none
-1.57084727247587	-2.20573741960874	none
-0.622951447566662	3.46684401464114	none
1.51327240506777	2.07704251241336	decrease
-2.99346017797819	-2.73838479090085	none
-2.16304230650297	0.353015474792812	none
-0.167688265045795	2.33620803784976	none
0.272470772663441	-0.725246377471592	none
-0.9224488135182	2.38117711972842	decrease
-1.88962829073301	0.146177731272075	none
-2.26277422865263	0.629509918209407	none
2.92348837892183	2.23529236745486	decrease
-2.94359517057768	2.61701815557132	none
5.52609658280977	-0.0519303979312444	none
-0.0630707196646068	3.13909357022891	decrease
2.72687053720125	2.10954182576785	decrease
1.17283761541018	-0.433532782081273	decrease
-2.51556158026091	-3.07825929689756	none
5.44266724626192	-0.215608254257348	none
0.117004409829464	-0.327988259676602	none
0.661213875213948	3.42303936910281	decrease
-1.76782715280882	3.19087713193545	decrease
4.63258862535128	-1.8412986474072	decrease
-1.53337275942198	2.20142047834048	decrease
-2.22896814306608	4.10523765515933	none
-2.04764485319487	3.40221827458987	decrease
0.221648514667836	-0.618332989696171	decrease
-2.28459811170927	0.89771216344485	none
0.864205658832875	-4.73829776811948	decrease
-0.532962441047344	0.195609085079524	none
0.548631608883229	-2.92549855280271	decrease
1.49220049420961	-4.52296478319516	decrease
-3.82379627188078	1.46654217672	increase
1.25273597280153	-0.810830898765233	none
-1.02724498470655	0.374309532162044	none
-1.89868891199461	3.21206610631594	decrease
-3.05746364553801	-1.63139743376127	increase
-0.519546091159496	-0.73058635759702	none
-1.95994985063902	-0.00977630186429268	none
1.24945676366457	1.7215720934833	decrease
0.743338406483021	3.9717261118854	none
0.342966258922901	-0.749752409938481	none
6.0502707962192	0.193473242040965	none
2.01203322450289	-1.15954429674497	none
2.92902445832857	2.67417281102786	decrease
-4.104249715408	-1.75437182951322	increase
6.42856574098238	0.738362364288661	none
-3.49440503080717	0.291130117889736	none
-3.57350826223722	-2.3675232605969	increase
-2.41520070989958	1.76022117566714	decrease
0.751331985393849	0.896528295990322	decrease
3.61399173776278	-2.83649642038694	decrease
-2.13285350759855	-0.0460419954692388	decrease
5.35089564363131	0.77119689416537	none
3.00257563630709	-2.46234542894712	decrease
1.08901584188112	-3.90500695276609	decrease
-3.20732092817656	-1.06018311548581	none
-0.1318790387117	2.04322522115359	decrease
-0.959760367473278	2.2796935362781	none
0.181604847709027	3.57085793447146	decrease
-3.8350732322537	-1.31003624964109	increase
-2.92714881857267	2.79336803388247	none
3.26564669648775	3.62168949079165	decrease
-0.958107173045788	3.64507430028567	decrease
1.77602946797976	-3.97275716829648	decrease
0.76922017375597	-4.00384075212827	decrease
2.54587745706209	1.58738749456057	none
0.228830308119145	1.88856952619204	decrease
-2.40666675527922	3.70538204145083	none
6.59782719651827	0.477282695289943	none
-3.29484581907621	-2.38911087084165	increase
2.4705007080234	-0.0591361524497533	none
-3.46885180433622	-1.1330279188191	none
-0.275150402983341	-0.671958275321629	none
-0.461298107703838	-0.295476369742062	none
-1.01734513004652	1.09264426660189	decrease
-2.00861418207518	-3.5814212040936	increase
2.52043533364901	-3.91847188043943	decrease
-2.40528392752043	3.78986518811831	none
-1.13057458361021	-0.933123178962376	none
1.61580634156832	-4.25545913744321	decrease
-1.97529351671568	-2.88779789972654	increase
0.623993039528218	2.88622014951358	none
-1.62880802114836	1.32568734120974	decrease
-2.92919111212126	0.604579321857784	none
-3.33643364866606	-3.40000087786069	increase
1.36324715654024	3.24108522367129	decrease
-2.64819407423368	0.679548434730861	none
-2.94094848593107	-3.70160061884275	none
3.40267229119906	2.58380883168826	none
-1.96975016554228	1.56569724511752	decrease
0.254629969993916	-0.903708346370366	none
-2.44053435285917	2.88296859693179	none
5.87705254594454	-0.211645044568684	none
4.80656409303316	0.778415731903408	none
0.250576466718998	-0.765616007331517	decrease
3.62446904222139	3.54508059453616	decrease
-3.33586001356474	1.40647368859896	none
2.51489901582369	0.69519352149615	decrease
-3.4105880256497	0.591849498268459	none
0.366842359701481	-0.768076963905003	none
4.1896054748691	0.513170115467403	decrease
0.117902696529713	2.68824093770632	decrease
1.17997288743624	-0.969051666740086	none
-2.50303888281218	1.22768609952578	none
0.232477248112049	1.59865980577121	none
1.24284732381472	2.39584701490054	none
0.419069797197666	5.57383840512881	none
1.78024923841127	-2.0159230904614	decrease
0.185827270547238	-5.11473066377988	decrease
-3.29164266546598	1.74699991178164	none
-0.147921017905388	3.07684367131839	decrease
2.12511658708223	-3.96605426836362	decrease
-2.52617311437956	1.64885120820651	none
-1.50433564146391	0.657596997734401	decrease
-2.57782912214628	2.59237449597964	none
-1.91237199266783	2.13506215047488	none
-0.802114545901928	-0.992975719455388	none
2.92690849343905	1.66530578565249	decrease
-1.59102106054655	0.976442746635768	decrease
2.52229833642611	2.27819436025271	decrease
-1.31400167902342	5.36308305692324	increase
-2.99141216238371	-3.89658338594785	increase
-0.330349295934353	5.67076604795108	none
-1.69993662794462	-2.61057335901609	none
1.83122837583193	-3.18849570322385	decrease
6.10321927110323	0.216323546882961	none
6.39684081117281	-0.0928029866849447	none
1.0084508661426	3.59040086698184	decrease
-1.71331870516172	3.45043151807437	decrease
-1.50847077329985	1.18010824155459	none
-2.68997335394255	0.151630781408641	none
-1.05824792345396	-2.26888281870237	increase
-1.18525505026213	3.88452547025332	decrease
-2.63712072332731	1.24022417497287	none
0.97492063085207	2.34928195905337	none
1.35709953347811	2.25894349050174	decrease
0.00366441200145751	2.35737078618655	decrease
1.7903157476581	2.26465766858706	decrease
5.62263989488253	-0.390847362760212	none
0.477004707256642	2.45672505330691	decrease
1.30893135110506	0.518063179966304	decrease
0.912710130611744	0.990133337494228	decrease
-1.48171484430662	1.61990945768008	none
-3.26094770391813	1.79387264680514	none
-1.91670858820311	2.08863370847354	decrease
-3.35375785787931	2.85593026113162	none
-0.746430277427349	-3.84371072817197	increase
-2.87756323774687	-2.72183734941831	none
-0.0874801832937333	-3.30107457208982	increase
-4.22116970976225	-3.44699198770871	increase
0.659623206058827	0.0327753199304079	none
3.25059938470491	3.4760567469562	decrease
-1.36954224069944	0.579034440037105	none
5.4769008163608	0.047413848158214	none
5.69017005006441	-0.52382759023061	none
2.0757503513492	1.29634564351687	none
0.0616987277067569	4.81761234235415	none
-3.2519114013516	2.29662673902163	none
-4.08418869932524	-0.391201414350178	none
2.7465586666263	0.204548351284358	none
-1.23451268633238	1.86412423085818	decrease
-3.05925202329985	3.17945759725222	none
-1.35358965357176	1.37706487607608	none
0.00861461127766638	-3.9738715367352	none
-0.187442734440479	-0.502956874850895	none
6.00440335313448	0.202991954799983	none
5.39167332688936	0.737869612690303	none
-1.58812260588041	3.04904144239077	decrease
2.92096447984346	-3.39984614420285	decrease
-1.14533746202818	5.29131524991641	none
0.20674188474783	1.518628530022	decrease
-2.70010065992704	-1.91065759230008	increase
-0.445507317384395	5.02159421872744	none
-1.45636057813993	2.14811675977359	decrease
-0.0818327214323613	2.1948603911365	decrease
-0.305047273238811	2.42803423833499	none
1.3775126938022	-0.76616448927274	none
-1.92583620508543	3.67118852567324	none
1.68834900895723	-0.436797358277943	decrease
-2.08081102331511	2.10431378316531	none
2.72152924577364	1.50454442929873	decrease
4.81569504777559	-0.209227822903302	none
1.42280530969271	2.25787013005862	none
-2.00507307012907	-1.38521356153836	none
5.52512812654146	-0.14075109753361	none
-0.450844615300808	2.21114557218203	decrease
1.10286521951326	-0.429717846397069	none
-1.76914536913267	-1.64976055193296	none
6.4239633087314	0.099268205281589	none
-2.11103987654081	3.7803575320209	none
1.34327423612246	2.48299973439822	decrease
-2.36261630018583	1.69943361711154	decrease
-1.69664812048307	0.125442407842967	none
2.11997723619112	0.408698789593074	decrease
0.66705930272707	-3.24119956064573	decrease
-0.647613942226085	0.313437633034084	none
-0.182346418102894	-0.309419743899014	none
-2.51084089239469	1.57131569814334	decrease
0.92922526637682	0.587918631550167	decrease
-0.703695296844158	2.01769178342471	decrease
-1.64094293077818	2.65408795308718	none
0.36207872668871	0.375980190750453	decrease
-0.1324774097406	0.0245735419953799	none
1.47009623090395	2.68199890088687	decrease
-0.217803522547397	-1.00861562061658	none
0.225800872246113	5.20457380246768	none
-0.440051734050426	0.216664962288234	decrease
1.05570101777681	-0.378286607745793	decrease
0.492605925003376	1.74764018487582	decrease
1.43650102655062	-4.04043514299741	decrease
0.397509366670933	4.43103616666446	increase
0.0238342587150004	3.06082122754702	decrease
1.46794951001772	3.56652563047061	none
5.95816874543795	0.0603406501973605	none
0.806226432720509	-2.85186655092588	none
-2.00652646978727	0.418222121712062	none
-1.48110568483702	0.735158257004116	none
-0.435146778424892	3.08729904126773	decrease
-2.47984623869291	-1.09862131643644	none
2.03278136293062	3.0453402323688	decrease
-1.73155617674223	3.26599519681582	decrease
-1.88943946321836	-0.250377491298821	none
0.474154651562062	3.01401083898196	decrease
-0.489576816161785	2.21154468488345	decrease
4.13498091737398	-2.49563056993833	decrease
-0.114343948265228	2.16159050893435	decrease
-0.357293516000423	-0.919862397197392	none
1.54580116311678	-3.49523598718992	decrease
-0.179132625063572	1.43985932302127	decrease
0.540930152336445	-1.43939775991788	decrease
2.4784672264255	-0.680176802161839	none
0.850586355129566	-3.52105910349241	decrease
-1.73442888220182	0.680261067863796	decrease
-2.69798684080473	-3.02949506807676	increase
-2.95159673651091	2.293854884621	none
2.95142746011385	0.661217324253414	decrease
-0.0675881873571011	2.52773826551089	decrease
-2.01115310152403	2.12337677907595	none
-2.49335336645475	1.6751546187366	none
-2.27750611265532	0.65493427943835	decrease
5.61358618775972	-0.392772831205037	none
-0.145604341825161	-4.27776128816953	decrease
3.49246478120455	0.998875431534145	decrease
-2.22528719862333	2.04846518468508	none
-3.36356329878202	1.39922767114291	increase
-1.52717709501615	1.80082755517611	decrease
-1.21268725355497	3.30754011106143	decrease
0.397347301641789	-2.75387079286924	decrease
-2.5230090614163	3.76123063993106	none
1.75968885461458	2.44232504796633	decrease
4.17402100602755	-3.41435391474118	decrease
6.01979804078707	1.09888940286288	decrease
-3.02279543836943	2.27856843900332	none
2.32275128404268	0.723400942798946	none
3.94406366387972	-3.1795759873425	decrease
-2.13814449270597	-0.524506576541569	none
-1.20024406870237	4.50110500287661	decrease
-3.52802371939054	-0.728979058746007	none
3.90943503419527	-2.66821748781553	decrease
-2.11618351896635	1.47580914926181	decrease
5.84831500093111	0.415141932484004	decrease
-3.8806853290402	1.19182532262454	increase
1.75967311898836	-0.1845554897522	none
-2.55032181700102	3.20212285947451	none
-3.51513338049284	-3.72993118334165	none
-0.059548545231733	3.71102779340396	decrease
1.98367977182039	3.01365321111331	decrease
-0.843276083072338	0.557968191620204	none
-0.637915491660747	0.334389798160884	decrease
-1.71201562841764	-3.12862975168576	increase
0.479064882198658	-1.4380090909039	none
-1.36978971918455	-2.53038627672544	none
5.95709872285494	-0.28175803292146	increase
0.623984158436146	3.1185390276874	decrease
0.892445624271717	-0.869618006232884	none
-0.507650672992382	4.2430359644855	decrease
6.06767630616793	-0.303415544513371	none
-1.78672480543486	-0.799563594344761	decrease
1.62349021474489	0.572867266651485	none
-2.69088625868193	-2.81728584337583	increase
-1.97588789423338	-3.64794094133725	increase
-3.13913583715788	-4.01655633020749	increase
-0.676358759006176	1.59225981664309	none
-1.56658971269957	0.895931772705409	decrease
-0.498611777623806	0.630967370983455	decrease
-1.22514414747587	3.53261344861636	decrease
-2.25004291494719	2.1540581507648	decrease
-2.14634513815275	-1.30030722189298	none
0.682901621261921	4.9993082804645	none
-0.764584421714458	1.3528992457355	decrease
5.90388035813936	0.122984818931911	none
-0.730489313205394	-0.377687029722836	none
-0.807705044349346	1.73095541429171	decrease
0.221127391258564	-2.53254754114499	none
3.80819535295137	0.327883355137203	decrease
-1.56381630857817	0.541990630146358	decrease
-0.555705129703197	-0.843940742496159	none
-0.0676360908650491	-2.85720641184201	decrease
5.7796294693149	0.427084021087978	none
2.20085120240816	-0.405003883126881	none
-0.895814120372448	5.54788558911929	none
-0.59845548828474	-0.904975362304356	none
-2.22863078077665	-3.36138302851072	increase
-1.08861184080473	3.31807415914187	decrease
-2.70795083006254	1.64372866582522	none
-0.884283423026714	1.68253200482974	decrease
1.26803541223177	-0.880869455817845	none
4.57146000901827	0.756159834381435	decrease
-1.14763474424711	-0.174437407586482	none
-0.614237904151592	2.6458827776874	decrease
-0.620072483619365	0.734793714996669	none
-0.277230381568584	-2.64873249101987	decrease
-2.10320687254301	0.168015532013271	none
-2.44420504530302	2.3181194586719	none
-3.28399348219267	2.26945298146853	none
0.958342314163533	4.30425804090152	none
-1.60998094042173	3.33061211537966	none
2.07221460382113	-2.1157594399487	decrease
-3.26410555799833	-1.33116061258664	none
0.041511819163647	2.03407304715762	decrease
-3.52532362898222	-4.11689502764096	none
-0.321211993297252	1.47117906045565	none
-1.21561217268339	0.389128438946102	none
-0.661099433501873	-0.770762451175358	none
3.66674041787752	3.4095615668262	none
-1.94238591154448	-1.90435893106809	none
-0.313014238675747	-0.186815649453309	none
-2.87695240934721	0.985231809135768	increase
[truncated: 56,277 more rows]
