# Supplementary material for: Longitudinal single cell atlas identifies complex temporal relationship between type I interferon response and COVID-19 severity
Source: Nat Commun. 2024 Jan 18;15:567. doi: 10.1038/s41467-023-44524-0 (PMC10796319; doi:10.1038/s41467-023-44524-0)
Supplement: Supplementary file 12 — Source Data [file 41467_2023_44524_MOESM12_ESM.zip › Source Data/Figure2C_upper_heatmap_source_data.txt]

progression1	progression2	progression3	progression4	nonprogression_early_1	nonprogression_early_2	nonprogression_early_3	nonprogression_early_4	nonprogression_early_5	nonprogression_early_6	nonprogression_early_7	nonprogression_early_8	nonprogression_early_9	nonprogression_early_10	nonprogression_early_11	nonprogression_early_12	nonprogression_early_13
IFITM3	1.21823907741544	1.06187452244754	0.353910780997021	-0.0852449709963514	-0.269969247465825	0.476610851280705	-0.752421541195244	-0.369823902330178	0.503075402049071	-0.0329419494332747	-2.09815836300008	0.690572395681579	-1.29522411873294	-1.75642075895349	0.338849857486073	0.686208317877296	1.33086364687263
IFITM1	1.20207486086512	0.926389610975944	-0.0269705993925619	0.545645646361205	0.683236264283107	0.265893699918478	-0.854377672564858	-0.968814222632922	0.00864946950886118	-0.0262169270334946	-1.72968068235041	0.535505095461039	-1.96651301249935	-1.24898034287343	0.634497304547441	0.861951229506026	1.1577102779198
RSAD2	1.64070068292255	1.57963492258789	-0.322538486845	0.359258512070758	1.10579330477713	0.134804173170343	-0.900594202924818	-1.14642711301829	0.36226381002452	-0.103426039893485	-1.22689324319982	-0.623767529361201	-1.50253691796556	-0.587288376191848	0.368364693489832	-0.585250349439316	1.44790215979633
STAT1	1.19511969580541	1.15884607970312	0.863729022171511	0.337439933753218	0.878295168858665	0.558664501339531	-0.628103948719495	-1.17057570161424	0.710442754138547	1.19481925189927	-1.41156187335239	-0.64345641468812	-1.87517615367933	-0.668004321382205	0.0968121378000575	-1.01679195842274	0.419501826389206
MX2	0.748478555666765	1.19510147892558	-0.107307620423484	0.540411970554015	1.76423957017877	-0.0321869631435158	-0.655643767488572	-1.39779866720664	0.451717402687146	0.241002630105972	-1.40885088052548	-0.861473590552741	-1.71062544545198	-0.533298396394093	0.666516652778061	-0.14366755218013	1.24338462247035
MX1	0.310208776063186	1.11289728192828	0.697327456428535	0.709697786693559	1.26608998357548	-0.253636882214087	-0.320254667530029	-1.7801692758531	0.739515848325517	0.255128741555764	-1.56701737089686	0.186525581796146	-1.96389946389004	-0.0902505931462599	0.621370359941879	-0.792438754493415	0.868905191715449
IFI6	1.3357026153731	0.847202764181769	0.157724185978005	0.393065953357038	1.00518832161225	0.681925348979674	-0.757728224328526	-1.38495415578983	0.563169752515313	0.34720591301905	-1.98881469845651	-0.295606902152751	-2.08814457480085	0.038902012289902	0.318076872808594	0.232511634526833	0.594573180886939
ISG15	1.25057519784603	1.01157979152319	0.109136880907559	0.384318722164547	1.0472913121598	0.646280341684589	-1.01321884816662	-1.48881705569667	0.0500942762753987	-0.0969332969197614	-1.68685175888981	-0.160039707827513	-1.87971027823075	-0.25582289421255	0.371517246390349	0.401083284079847	1.30951678691237
IFI35	1.18085636095277	1.24027269993714	0.344199280251764	0.53952403048785	0.810049230545603	0.469886246213038	-0.678588885297469	-1.26769846813331	0.266244514581193	-0.158998418203741	-1.71701726671986	0.18835784788302	-2.04024099164859	-0.645336945671086	0.283157566006802	-0.204737045740419	1.39007024455529
IFIT1	0.537339862076802	1.87435520676811	0.0194112492632099	0.103858753234369	1.13766076130928	-0.60120530194444	-0.912560318683534	-0.795617201631733	0.419314643131114	-0.341298200364442	-1.19127780074085	-0.348321159028215	-1.14356038602902	-0.702318904512731	0.779519007753763	-0.857394450907531	2.02209424030584
IFIT3	1.1940604446928	1.47169478683955	0.307826461896318	0.613211283121136	0.906015983558375	-0.16661819181633	-0.852030067413219	-0.908775378869956	0.314924733058224	-0.149787815773827	-1.37041556096559	0.0139784287047368	-1.53907037886052	-0.852349664411229	0.452992291841116	-1.14568814209069	1.71003078648911
IFIT2	1.59519409374002	1.60607819115968	0.0206545653906543	0.452592839023439	0.758648672299452	-0.789078103783626	-0.849461914094489	-1.06240324159128	0.294565604459903	-0.401005195329127	-1.32932146413142	-0.257967842077787	-1.24681900562156	-0.801284192550962	0.693957581911366	-0.341487227290545	1.65713663848628
BST2	1.69444681314564	1.23381865389127	-0.0938480716046412	0.646869509388109	0.928847654996208	0.136223252939828	-0.121725408434402	-0.73431950093384	0.0518153881051967	-0.760403019768151	-1.75745292442481	-0.581653222768847	-1.94449130439425	-0.16130918780511	0.527536249601405	-0.31095874645754	1.24660386452393
ISG20	1.78780283845346	0.838244995040548	-0.272852272845659	0.669557751317151	0.656772331671841	0.161221375410177	-1.10545781029252	-1.22575115445041	-0.187129053952149	-0.212019524353464	-1.3411148604874	0.0866601913945818	-1.30757730606061	-1.10176061270428	0.298527262302142	0.436261120230117	1.81861472932647
IFI27	1.70082379206727	1.46778565516976	0.496772288722743	-0.929963350817391	-0.357415398704117	1.01573456009488	0.85910588504089	0.279424819201737	1.28382365663314	-0.458147727041283	-0.14938995495497	-0.104604298376723	-0.684473101411206	-1.36211338825657	-0.885304780219013	-1.58985635050531	-0.582202306643834
IRF1	1.11370698720327	0.631065382447183	1.51914365342333	0.28711680983522	-0.325013119864546	1.72618414839629	-0.441279926612214	-1.08112288361136	0.098435385951032	1.39088446994595	-1.30581627243269	0.171618142320382	-0.433268440838001	-0.615635673231618	-1.18247458108958	-1.35629650031065	-0.197247581532007
IRF7	0.695491533841271	1.11131255531505	-0.0766723960569324	0.872581323486354	1.23884656360114	-0.217060309724443	-0.92166389896854	-1.07115298290258	0.302178846997486	-0.531958384683028	-1.79022001987297	0.0228286711998154	-1.40298751559537	-0.656796713528757	1.21050737893036	-0.328752462828154	1.54351781078931
XAF1	0.487686897803587	1.61302840261401	0.352635848952354	0.384029760830844	1.53083462130681	0.186872137439963	-0.972265322700648	-0.603651603947559	0.550426660257401	0.354756625039716	-1.77749229234865	-0.307721261107143	-1.58945029651289	-0.271830797708741	0.564473974301266	-1.36300333839254	0.860669984172221
