# Supplementary material for: Longitudinal single cell atlas identifies complex temporal relationship between type I interferon response and COVID-19 severity
Source: Nat Commun. 2024 Jan 18;15:567. doi: 10.1038/s41467-023-44524-0 (PMC10796319; doi:10.1038/s41467-023-44524-0)
Supplement: Supplementary file 12 — Source Data [file 41467_2023_44524_MOESM12_ESM.zip › Source Data/Figure5A_source_data.txt]

sampleBatch	cell.general.annotation	severity	proportion
1_CG32	NK cell	Critical	17.9824561403509
1_CG32	B cell	Critical	21.4912280701754
1_CG32	Monocyte	Critical	5.26315789473684
1_CG32	Plasma B	Critical	0
1_CG32	Platelets	Critical	12.280701754386
1_CG32	T cell	Critical	42.9824561403509
1_CG32	cDC	Critical	0
1_CG38	T cell	Mild1	41.8300653594771
1_CG38	Plasma B	Mild1	0
1_CG38	cDC	Mild1	1.63398692810458
1_CG38	Monocyte	Mild1	20.2614379084967
1_CG38	NK cell	Mild1	29.7385620915033
1_CG38	B cell	Mild1	4.57516339869281
1_CG38	Platelets	Mild1	1.96078431372549
10_CG100	Platelets	Severe	7.26552179656539
10_CG100	Plasma B	Severe	0.132100396301189
10_CG100	B cell	Severe	10.4359313077939
10_CG100	T cell	Severe	32.6287978863937
10_CG100	Monocyte	Severe	41.0832232496698
10_CG100	NK cell	Severe	8.05812417437252
10_CG100	cDC	Severe	0.396301188903567
10_CG15	Plasma B	Mild2	0
10_CG15	Monocyte	Mild2	17.1458998935037
10_CG15	NK cell	Mild2	17.8913738019169
10_CG15	B cell	Mild2	8.51970181043663
10_CG15	cDC	Mild2	0.53248136315229
10_CG15	Platelets	Mild2	4.79233226837061
10_CG15	T cell	Mild2	51.1182108626198
10_CG2	B cell	Mild2	24.0641711229947
10_CG2	cDC	Mild2	0.267379679144385
10_CG2	Platelets	Mild2	6.81818181818182
10_CG2	T cell	Mild2	41.4438502673797
10_CG2	Monocyte	Mild2	12.0320855614973
10_CG2	NK cell	Mild2	15.3743315508021
10_CG2	Plasma B	Mild2	0
10_CG24	T cell	Mild2	30.1948051948052
10_CG24	Plasma B	Mild2	0
10_CG24	Monocyte	Mild2	45.7792207792208
10_CG24	B cell	Mild2	8.11688311688312
10_CG24	cDC	Mild2	0.757575757575758
10_CG24	NK cell	Mild2	6.27705627705628
10_CG24	Platelets	Mild2	8.87445887445887
10_CG51	T cell	Mild2	56.6539923954373
10_CG51	cDC	Mild2	0.633713561470216
10_CG51	Plasma B	Mild2	0
10_CG51	B cell	Mild2	15.3358681875792
10_CG51	Monocyte	Mild2	17.3637515842839
10_CG51	NK cell	Mild2	7.98479087452472
10_CG51	Platelets	Mild2	2.02788339670469
10_CG55	cDC	Mild1	0.15625
10_CG55	B cell	Mild1	7.8125
10_CG55	Platelets	Mild1	2.8125
10_CG55	T cell	Mild1	65.9375
10_CG55	Monocyte	Mild1	14.6875
10_CG55	NK cell	Mild1	8.59375
10_CG55	Plasma B	Mild1	0
10_CG66	Monocyte	Mild2	6.65064102564103
10_CG66	Plasma B	Mild2	0
10_CG66	NK cell	Mild2	5.52884615384615
10_CG66	Platelets	Mild2	0.641025641025641
10_CG66	T cell	Mild2	81.25
10_CG66	cDC	Mild2	0.320512820512821
10_CG66	B cell	Mild2	5.60897435897436
10_CG69	Plasma B	Moderate	0
10_CG69	Monocyte	Moderate	24.2194092827004
10_CG69	NK cell	Moderate	12.1518987341772
10_CG69	B cell	Moderate	5.90717299578059
10_CG69	cDC	Moderate	1.18143459915612
10_CG69	Platelets	Moderate	4.21940928270042
10_CG69	T cell	Moderate	52.3206751054852
10_CG96	B cell	Critical	11.1494252873563
10_CG96	Monocyte	Critical	60.5747126436782
10_CG96	NK cell	Critical	4.82758620689655
10_CG96	Platelets	Critical	1.95402298850575
10_CG96	T cell	Critical	21.4942528735632
10_CG96	cDC	Critical	0
10_CG96	Plasma B	Critical	0
11_CG104	NK cell	Mild2	2.88230584467574
11_CG104	B cell	Mild2	16.3330664531625
11_CG104	cDC	Mild2	0.0800640512409928
11_CG104	Monocyte	Mild2	15.6124899919936
11_CG104	Platelets	Mild2	0.56044835868695
11_CG104	T cell	Mild2	64.5316253002402
11_CG104	Plasma B	Mild2	0
11_CG14	Monocyte	Mild2	14.5741878841089
11_CG14	B cell	Mild2	9.04302019315189
11_CG14	cDC	Mild2	0.438981562774363
11_CG14	Plasma B	Mild2	0
11_CG14	NK cell	Mild2	21.2467076382792
11_CG14	Platelets	Mild2	0.614574187884109
11_CG14	T cell	Mild2	54.0825285338016
11_CG22	B cell	Mild2	16.5126309303758
11_CG22	cDC	Mild2	0.862600123228589
11_CG22	Monocyte	Mild2	12.0147874306839
11_CG22	NK cell	Mild2	21.3185459026494
11_CG22	Platelets	Mild2	0.308071472581639
11_CG22	T cell	Mild2	48.9833641404806
11_CG22	Plasma B	Mild2	0
11_CG36	B cell	Mild1	19.8375870069606
11_CG36	NK cell	Mild1	11.8329466357309
11_CG36	Platelets	Mild1	0.232018561484919
11_CG36	cDC	Mild1	0.928074245939675
11_CG36	Monocyte	Mild1	11.8329466357309
11_CG36	T cell	Mild1	55.3364269141531
11_CG36	Plasma B	Mild1	0
11_CG41	Plasma B	Critical	0
11_CG41	B cell	Critical	12.8318584070796
11_CG41	cDC	Critical	0.884955752212389
11_CG41	Monocyte	Critical	42.2566371681416
11_CG41	NK cell	Critical	10.8407079646018
11_CG41	Platelets	Critical	4.86725663716814
11_CG41	T cell	Critical	28.3185840707965
11_CG46	NK cell	Mild1	24.6172688303735
11_CG46	Platelets	Mild1	0.183710961420698
11_CG46	B cell	Mild1	10.2878138395591
11_CG46	cDC	Mild1	0.183710961420698
11_CG46	T cell	Mild1	53.7660747091243
11_CG46	Plasma B	Mild1	0
11_CG46	Monocyte	Mild1	10.9614206981017
11_CG49	Plasma B	Mild2	0
11_CG49	B cell	Mild2	19.8087431693989
11_CG49	cDC	Mild2	0.341530054644809
11_CG49	Monocyte	Mild2	10.792349726776
11_CG49	NK cell	Mild2	20.9699453551913
11_CG49	Platelets	Mild2	0.478142076502732
11_CG49	T cell	Mild2	47.6092896174863
11_CG88	Monocyte	Severe	14.0816326530612
11_CG88	B cell	Severe	29.0816326530612
11_CG88	cDC	Severe	0.102040816326531
11_CG88	T cell	Severe	35.4081632653061
11_CG88	Plasma B	Severe	0
11_CG88	NK cell	Severe	20.4081632653061
11_CG88	Platelets	Severe	0.918367346938776
11_CG93	B cell	Mild2	17.3272933182333
11_CG93	cDC	Mild2	0.113250283125708
11_CG93	Monocyte	Mild2	21.9705549263873
11_CG93	NK cell	Mild2	9.51302378255946
11_CG93	Platelets	Mild2	0.679501698754247
11_CG93	T cell	Mild2	50.39637599094
11_CG93	Plasma B	Mild2	0
11_CG94	T cell	Moderate	44.7263017356475
11_CG94	cDC	Moderate	0
11_CG94	NK cell	Moderate	14.9532710280374
11_CG94	B cell	Moderate	13.6181575433912
11_CG94	Monocyte	Moderate	25.1001335113485
11_CG94	Plasma B	Moderate	0.133511348464619
11_CG94	Platelets	Moderate	1.46862483311081
11_CG96	cDC	Critical	0.155682407887909
11_CG96	Monocyte	Critical	53.1395952257395
11_CG96	NK cell	Critical	2.95796574987026
11_CG96	Platelets	Critical	0.882200311364816
11_CG96	B cell	Critical	12.2989102231448
11_CG96	T cell	Critical	30.5656460819927
11_CG96	Plasma B	Critical	0
12_CG102	Platelets	Critical	2.6791277258567
12_CG102	T cell	Critical	40.3738317757009
12_CG102	B cell	Critical	15.202492211838
12_CG102	cDC	Critical	0.498442367601246
12_CG102	Monocyte	Critical	24.1121495327103
12_CG102	NK cell	Critical	16.7601246105919
12_CG102	Plasma B	Critical	0.373831775700935
12_CG38	NK cell	Mild1	22.993119266055
12_CG38	Platelets	Mild1	1.8348623853211
12_CG38	T cell	Mild1	46.1009174311927
12_CG38	Monocyte	Mild1	21.5022935779816
12_CG38	Plasma B	Mild1	0.172018348623853
12_CG38	B cell	Mild1	6.36467889908257
12_CG38	cDC	Mild1	1.03211009174312
12_CG44	B cell	Mild2	25.2309468822171
12_CG44	cDC	Mild2	0.23094688221709
12_CG44	Monocyte	Mild2	22.1131639722864
12_CG44	T cell	Mild2	37.7598152424942
12_CG44	NK cell	Mild2	13.568129330254
12_CG44	Plasma B	Mild2	0.23094688221709
12_CG44	Platelets	Mild2	0.866050808314088
12_CG45	Platelets	Mild2	1.72528201725282
12_CG45	T cell	Mild2	49.3696084936961
12_CG45	cDC	Mild2	0.46449900464499
12_CG45	Monocyte	Mild2	21.6987392169874
12_CG45	NK cell	Mild2	13.3377571333776
12_CG45	B cell	Mild2	13.0059721300597
12_CG45	Plasma B	Mild2	0.39814200398142
12_CG48	B cell	Mild1	18.0308422301305
12_CG48	Plasma B	Mild1	0.0593119810201661
12_CG48	cDC	Mild1	0.177935943060498
12_CG48	Monocyte	Mild1	8.48161328588375
12_CG48	NK cell	Mild1	20.2253855278766
12_CG48	Platelets	Mild1	0.533807829181495
12_CG48	T cell	Mild1	52.491103202847
12_CG81	T cell	Moderate	58.2059800664452
12_CG81	Monocyte	Moderate	9.96677740863787
12_CG81	cDC	Moderate	0
12_CG81	B cell	Moderate	20.3322259136213
12_CG81	NK cell	Moderate	7.37541528239203
12_CG81	Plasma B	Moderate	2.25913621262458
12_CG81	Platelets	Moderate	1.86046511627907
12_CG88	Platelets	Severe	0.596125186289121
12_CG88	T cell	Severe	36.5871833084948
12_CG88	B cell	Severe	24.0312965722802
12_CG88	cDC	Severe	0.447093889716841
12_CG88	Monocyte	Severe	25.7078986587183
12_CG88	NK cell	Severe	12.4068554396423
12_CG88	Plasma B	Severe	0.22354694485842
12_CG92	NK cell	Mild2	12.6680455015512
12_CG92	Plasma B	Mild2	0.15511892450879
12_CG92	Platelets	Mild2	0.413650465356774
12_CG92	T cell	Mild2	55.0155118924509
12_CG92	Monocyte	Mild2	20.4239917269907
12_CG92	B cell	Mild2	10.9617373319545
12_CG92	cDC	Mild2	0.361944157187177
13_CG101	NK cell	Critical	8.02427511800405
13_CG101	B cell	Critical	10.3843560350641
13_CG101	cDC	Critical	0.404585300067431
13_CG101	Monocyte	Critical	25.7585974376264
13_CG101	Plasma B	Critical	0
13_CG101	Platelets	Critical	1.28118678354686
13_CG101	T cell	Critical	54.1469993256912
13_CG16	Monocyte	Mild1	10.8229988726043
13_CG16	T cell	Mild1	71.9278466741826
13_CG16	NK cell	Mild1	5.74971815107103
13_CG16	Plasma B	Mild1	0.112739571589628
13_CG16	Platelets	Mild1	0.394588500563698
13_CG16	B cell	Mild1	10.4284103720406
13_CG16	cDC	Mild1	0.56369785794814
13_CG23	cDC	Mild2	0.0513874614594039
13_CG23	B cell	Mild2	22.9701952723535
13_CG23	Platelets	Mild2	1.95272353545735
13_CG23	T cell	Mild2	51.5930113052415
13_CG23	Monocyte	Mild2	13.2579650565262
13_CG23	NK cell	Mild2	10.174717368962
13_CG23	Plasma B	Mild2	0
13_CG38	NK cell	Mild1	25.1886244921648
13_CG38	B cell	Mild1	6.84852002321532
13_CG38	cDC	Mild1	0.638421358096344
13_CG38	Monocyte	Mild1	19.5589088798607
13_CG38	Platelets	Mild1	1.10272780034823
13_CG38	T cell	Mild1	46.6627974463146
13_CG38	Plasma B	Mild1	0
13_CG42	Monocyte	Mild2	13.4405812143228
13_CG42	NK cell	Mild2	3.99584846912299
13_CG42	Platelets	Mild2	13.3886870783601
13_CG42	T cell	Mild2	32.4857291126103
13_CG42	Plasma B	Mild2	0.0518941359626362
13_CG42	B cell	Mild2	36.2740010378827
13_CG42	cDC	Mild2	0.363258951738454
13_CG48	B cell	Mild2	24.1961414790997
13_CG48	NK cell	Mild2	17.6848874598071
13_CG48	Plasma B	Mild2	0.0803858520900322
13_CG48	cDC	Mild2	0.0803858520900322
13_CG48	Monocyte	Mild2	9.32475884244373
13_CG48	Platelets	Mild2	2.2508038585209
13_CG48	T cell	Mild2	46.3826366559486
13_CG51	NK cell	Mild2	7.22983257229833
13_CG51	Plasma B	Mild2	0.076103500761035
13_CG51	B cell	Mild2	15.0684931506849
13_CG51	cDC	Mild2	0.45662100456621
13_CG51	Platelets	Mild2	4.337899543379
13_CG51	T cell	Mild2	60.2739726027397
13_CG51	Monocyte	Mild2	12.5570776255708
13_CG55	Monocyte	Mild1	21.6524216524217
13_CG55	B cell	Mild1	6.55270655270655
13_CG55	cDC	Mild1	0.683760683760684
13_CG55	Plasma B	Mild1	0
13_CG55	NK cell	Mild1	9.45868945868946
13_CG55	Platelets	Mild1	1.82336182336182
13_CG55	T cell	Mild1	59.8290598290598
13_CG62	Platelets	Critical	0.246913580246914
13_CG62	Plasma B	Critical	0.123456790123457
13_CG62	B cell	Critical	11.4814814814815
13_CG62	T cell	Critical	62.8395061728395
13_CG62	Monocyte	Critical	6.66666666666667
13_CG62	NK cell	Critical	18.5185185185185
13_CG62	cDC	Critical	0.123456790123457
13_CG79	B cell	Mild2	9.14158305462653
13_CG79	cDC	Mild2	0.390189520624303
13_CG79	T cell	Mild2	58.974358974359
13_CG79	Monocyte	Mild2	15.3288740245262
13_CG79	NK cell	Mild2	15.7748049052397
13_CG79	Platelets	Mild2	0.390189520624303
13_CG79	Plasma B	Mild2	0
13_CG86	Monocyte	Severe	22.7146814404432
13_CG86	NK cell	Severe	7.75623268698061
13_CG86	Plasma B	Severe	0.415512465373961
13_CG86	B cell	Severe	12.8808864265928
13_CG86	Platelets	Severe	13.1578947368421
13_CG86	T cell	Severe	43.0747922437673
13_CG86	cDC	Severe	0
13_CG92	NK cell	Mild2	8.4672677381419
13_CG92	Platelets	Mild2	2.11681693453548
13_CG92	T cell	Mild2	55.1940415523324
13_CG92	Monocyte	Mild2	21.7561740493924
13_CG92	Plasma B	Mild2	0.0392003136025088
13_CG92	B cell	Mild2	12.0736965895727
13_CG92	cDC	Mild2	0.352802822422579
14_C-T031-1	B cell	Mild2	18.3417085427136
14_C-T031-1	Platelets	Mild2	1.63316582914573
14_C-T031-1	cDC	Mild2	0.125628140703518
14_C-T031-1	Monocyte	Mild2	18.21608040201
14_C-T031-1	NK cell	Mild2	9.17085427135678
14_C-T031-1	T cell	Mild2	52.5125628140703
14_C-T031-1	Plasma B	Mild2	0
14_CG112	Monocyte	Asymptomatic	10.9452736318408
14_CG112	T cell	Asymptomatic	70.1492537313433
14_CG112	Plasma B	Asymptomatic	0
14_CG112	NK cell	Asymptomatic	5.17412935323383
14_CG112	Platelets	Asymptomatic	1.19402985074627
14_CG112	B cell	Asymptomatic	11.6417910447761
14_CG112	cDC	Asymptomatic	0.895522388059702
14_CG21	Monocyte	Moderate	3.61370716510903
14_CG21	T cell	Moderate	67.3520249221184
14_CG21	NK cell	Moderate	12.0872274143302
14_CG21	Plasma B	Moderate	0.0623052959501558
14_CG21	Platelets	Moderate	1.43302180685358
14_CG21	B cell	Moderate	15.4517133956386
14_CG21	cDC	Moderate	0
14_CG25	Monocyte	Mild2	18.4043517679057
14_CG25	Platelets	Mild2	1.63191296464189
14_CG25	T cell	Mild2	57.66092475068
14_CG25	NK cell	Mild2	9.88213961922031
14_CG25	Plasma B	Mild2	0.0906618313689937
14_CG25	B cell	Mild2	11.7860380779692
14_CG25	cDC	Mild2	0.543970988213962
14_CG30	T cell	Mild1	71.5265866209262
14_CG30	B cell	Mild1	7.03259005145798
14_CG30	cDC	Mild1	0.257289879931389
14_CG30	Monocyte	Mild1	10.2915951972556
14_CG30	NK cell	Mild1	8.40480274442539
14_CG30	Plasma B	Mild1	0.0857632933104631
14_CG30	Platelets	Mild1	2.40137221269297
14_CG37	NK cell	Mild2	20.983606557377
14_CG37	B cell	Mild2	16.3934426229508
14_CG37	cDC	Mild2	0.983606557377049
14_CG37	Monocyte	Mild2	41.3114754098361
14_CG37	Platelets	Mild2	1.31147540983607
14_CG37	T cell	Mild2	19.016393442623
14_CG37	Plasma B	Mild2	0
14_CG44	Monocyte	Mild2	30.5555555555556
14_CG44	Plasma B	Mild2	0
14_CG44	NK cell	Mild2	9.34343434343434
14_CG44	Platelets	Mild2	1.01010101010101
14_CG44	T cell	Mild2	37.6262626262626
14_CG44	B cell	Mild2	20.959595959596
14_CG44	cDC	Mild2	0.505050505050505
14_CG47	cDC	Mild1	0.942285041224971
14_CG47	Monocyte	Mild1	10.4829210836278
14_CG47	NK cell	Mild1	4.9469964664311
14_CG47	Plasma B	Mild1	0.117785630153121
14_CG47	B cell	Mild1	18.2567726737338
14_CG47	Platelets	Mild1	4.59363957597173
14_CG47	T cell	Mild1	60.6595995288575
14_CG62	NK cell	Critical	11.6480793060719
14_CG62	B cell	Critical	22.6765799256506
14_CG62	Monocyte	Critical	8.92193308550186
14_CG62	T cell	Critical	52.5402726146221
14_CG62	cDC	Critical	0
14_CG62	Plasma B	Critical	0.123915737298637
14_CG62	Platelets	Critical	4.08921933085502
14_CG79	NK cell	Mild2	10.3367267032106
14_CG79	B cell	Mild2	12.3727486296006
14_CG79	cDC	Mild2	0.234925606891151
14_CG79	Monocyte	Mild2	13.5473766640564
14_CG79	Plasma B	Mild2	0.0783085356303837
14_CG79	Platelets	Mild2	0.783085356303837
14_CG79	T cell	Mild2	62.646828504307
14_CG93	Monocyte	Moderate	25.3926701570681
14_CG93	B cell	Moderate	20.2879581151832
14_CG93	cDC	Moderate	0.261780104712042
14_CG93	Plasma B	Moderate	0
14_CG93	NK cell	Moderate	8.37696335078534
14_CG93	Platelets	Moderate	1.96335078534031
14_CG93	T cell	Moderate	43.717277486911
15_CG23	cDC	Mild2	0.147492625368732
15_CG23	T cell	Mild2	48.377581120944
15_CG23	Monocyte	Mild2	15.0442477876106
15_CG23	NK cell	Mild2	11.0619469026549
15_CG23	Platelets	Mild2	2.8023598820059
15_CG23	B cell	Mild2	22.5663716814159
15_CG23	Plasma B	Mild2	0
15_CG51	T cell	Mild1	57.856093979442
15_CG51	Plasma B	Mild1	0
15_CG51	B cell	Mild1	13.9500734214391
15_CG51	cDC	Mild1	0.146842878120411
15_CG51	Monocyte	Mild1	13.9500734214391
15_CG51	NK cell	Mild1	12.4816446402349
15_CG51	Platelets	Mild1	1.61527165932452
15_CG59	cDC	Mild1	0.233372228704784
15_CG59	Monocyte	Mild1	10.7351225204201
15_CG59	NK cell	Mild1	8.63477246207701
15_CG59	B cell	Mild1	26.8378063010502
15_CG59	Platelets	Mild1	2.56709451575263
15_CG59	T cell	Mild1	50.9918319719953
15_CG59	Plasma B	Mild1	0
15_CG61	T cell	Critical	22.2088111044056
15_CG61	Plasma B	Critical	0
15_CG61	B cell	Critical	4.76765238382619
15_CG61	cDC	Critical	0.24140012070006
15_CG61	Monocyte	Critical	33.1321665660833
15_CG61	NK cell	Critical	7.84550392275196
15_CG61	Platelets	Critical	31.804465902233
15_CG67	B cell	Mild1	19.0560997328584
15_CG67	cDC	Mild1	0.534283170080142
15_CG67	Monocyte	Mild1	12.5556544968833
15_CG67	T cell	Mild1	55.6544968833482
15_CG67	NK cell	Mild1	11.219946571683
15_CG67	Plasma B	Mild1	0.0890471950133571
15_CG67	Platelets	Mild1	0.890471950133571
15_CG68	Platelets	Mild1	2.99032541776605
15_CG68	T cell	Mild1	56.7282321899736
15_CG68	Plasma B	Mild1	0
15_CG68	Monocyte	Mild1	23.0430958663149
15_CG68	NK cell	Mild1	10.9058927000879
15_CG68	B cell	Mild1	5.89270008795075
15_CG68	cDC	Mild1	0.439753737906772
15_CG85	B cell	Mild1	19.7341513292434
15_CG85	cDC	Mild1	0.408997955010225
15_CG85	T cell	Mild1	47.4437627811861
15_CG85	Monocyte	Mild1	22.2903885480573
15_CG85	NK cell	Mild1	9.61145194274029
15_CG85	Platelets	Mild1	0.511247443762781
15_CG85	Plasma B	Mild1	0
15_CG90	T cell	Moderate	54.8302872062663
15_CG90	B cell	Moderate	12.532637075718
15_CG90	cDC	Moderate	0.522193211488251
15_CG90	Monocyte	Moderate	21.9321148825065
15_CG90	NK cell	Moderate	7.74586597040905
15_CG90	Plasma B	Moderate	0.174064403829417
15_CG90	Platelets	Moderate	2.26283724978242
15_CG91	NK cell	Mild2	6.69856459330144
15_CG91	B cell	Mild2	14.5933014354067
15_CG91	Monocyte	Mild2	11.7224880382775
15_CG91	Plasma B	Mild2	0
15_CG91	Platelets	Mild2	0.956937799043062
15_CG91	T cell	Mild2	66.0287081339713
15_CG91	cDC	Mild2	0
15_CG96	cDC	Critical	0.24330900243309
15_CG96	Monocyte	Critical	46.5936739659367
15_CG96	NK cell	Critical	3.28467153284672
15_CG96	B cell	Critical	6.2043795620438
15_CG96	Plasma B	Critical	0.24330900243309
15_CG96	Platelets	Critical	29.5620437956204
15_CG96	T cell	Critical	13.8686131386861
16_C-N074-1	B cell	Mild2	16.7774086378738
16_C-N074-1	cDC	Mild2	0.166112956810631
16_C-N074-1	Monocyte	Mild2	7.64119601328904
16_C-N074-1	NK cell	Mild2	12.4584717607973
16_C-N074-1	Platelets	Mild2	13.1229235880399
16_C-N074-1	T cell	Mild2	49.8338870431894
16_C-N074-1	Plasma B	Mild2	0
16_CG17	cDC	Moderate	0.229182582123759
16_CG17	Monocyte	Moderate	12.6050420168067
16_CG17	NK cell	Moderate	15.1260504201681
16_CG17	Plasma B	Moderate	1.22230710466005
16_CG17	B cell	Moderate	18.4873949579832
16_CG17	Platelets	Moderate	2.7501909854851
16_CG17	T cell	Moderate	49.5798319327731
16_CG21	T cell	Moderate	58.2278481012658
16_CG21	B cell	Moderate	23.9067894131185
16_CG21	cDC	Moderate	0.345224395857307
16_CG21	Monocyte	Moderate	5.72497123130035
16_CG21	NK cell	Moderate	6.30034522439586
16_CG21	Plasma B	Moderate	0.201380897583429
16_CG21	Platelets	Moderate	5.29344073647871
16_CG27	cDC	Mild2	0.22189349112426
16_CG27	Monocyte	Mild2	9.83727810650888
16_CG27	NK cell	Mild2	11.7603550295858
16_CG27	Plasma B	Mild2	0.369822485207101
16_CG27	B cell	Mild2	14.7189349112426
16_CG27	Platelets	Mild2	1.92307692307692
16_CG27	T cell	Mild2	61.1686390532544
16_CG37	Platelets	Mild2	1.77631578947368
16_CG37	T cell	Mild2	32.1710526315789
16_CG37	B cell	Mild2	27.0394736842105
16_CG37	cDC	Mild2	0.197368421052632
16_CG37	Monocyte	Mild2	16.7105263157895
16_CG37	NK cell	Mild2	22.0394736842105
16_CG37	Plasma B	Mild2	0.0657894736842105
16_CG61	T cell	Critical	64.2793196060877
16_CG61	B cell	Critical	14.8612354521039
16_CG61	cDC	Critical	0
16_CG61	NK cell	Critical	7.69919427036705
16_CG61	Plasma B	Critical	1.61145926589078
16_CG61	Platelets	Critical	3.93912264995524
16_CG61	Monocyte	Critical	7.60966875559534
16_CG65	T cell	Mild2	53.4883720930233
16_CG65	Platelets	Mild2	0.983899821109123
16_CG65	B cell	Mild2	31.9320214669052
16_CG65	Plasma B	Mild2	0
16_CG65	Monocyte	Mild2	6.44007155635063
16_CG65	NK cell	Mild2	6.88729874776386
16_CG65	cDC	Mild2	0.268336314847943
16_CG68	NK cell	Mild1	9.05300774270399
16_CG68	Platelets	Mild1	1.16140559857058
16_CG68	T cell	Mild1	68.7313877307921
16_CG68	Monocyte	Mild1	15.1280524121501
16_CG68	Plasma B	Mild1	0.0595592614651578
16_CG68	B cell	Mild1	5.62835020845742
16_CG68	cDC	Mild1	0.238237045860631
16_CG95	B cell	Critical	23.0024213075061
16_CG95	Monocyte	Critical	50.726392251816
16_CG95	NK cell	Critical	1.93704600484262
16_CG95	cDC	Critical	0
16_CG95	Plasma B	Critical	1.08958837772397
16_CG95	Platelets	Critical	3.87409200968523
16_CG95	T cell	Critical	19.3704600484261
17_CG103	Monocyte	Mild2	13.6563876651982
17_CG103	B cell	Mild2	26.8093140339836
17_CG103	cDC	Mild2	0.440528634361233
17_CG103	T cell	Mild2	31.9697923222152
17_CG103	Plasma B	Mild2	0
17_CG103	NK cell	Mild2	23.9144115796098
17_CG103	Platelets	Mild2	3.20956576463184
17_CG110	NK cell	Asymptomatic	8.73655913978495
17_CG110	B cell	Asymptomatic	18.2795698924731
17_CG110	cDC	Asymptomatic	0.470430107526882
17_CG110	Monocyte	Asymptomatic	20.0940860215054
17_CG110	Plasma B	Asymptomatic	0.336021505376344
17_CG110	Platelets	Asymptomatic	2.82258064516129
17_CG110	T cell	Asymptomatic	49.260752688172
17_CG3	Monocyte	Mild1	19.8982475975127
17_CG3	Platelets	Mild1	1.01752402487281
17_CG3	T cell	Mild1	60.8253250423968
17_CG3	NK cell	Mild1	10.4578858111928
17_CG3	Plasma B	Mild1	0.0565291124929339
17_CG3	B cell	Mild1	7.57490107405314
17_CG3	cDC	Mild1	0.169587337478802
17_CG31	cDC	Mild2	0.118764845605701
17_CG31	Monocyte	Mild2	11.9952494061758
17_CG31	NK cell	Mild2	5.28503562945368
17_CG31	B cell	Mild2	10.5106888361045
17_CG31	Plasma B	Mild2	0.118764845605701
17_CG31	Platelets	Mild2	2.19714964370546
17_CG31	T cell	Mild2	69.7743467933492
17_CG6	NK cell	Mild1	21.978021978022
17_CG6	B cell	Mild1	22.1245421245421
17_CG6	cDC	Mild1	0.512820512820513
17_CG6	Monocyte	Mild1	15.6776556776557
17_CG6	Platelets	Mild1	4.1025641025641
17_CG6	T cell	Mild1	35.6043956043956
17_CG6	Plasma B	Mild1	0
17_CG7	Monocyte	Mild1	19.9679658302189
17_CG7	T cell	Mild1	46.1825947677523
17_CG7	NK cell	Mild1	20.3950880939669
17_CG7	Plasma B	Mild1	0.0533902829684997
17_CG7	Platelets	Mild1	2.40256273358249
17_CG7	B cell	Mild1	10.5178857447944
17_CG7	cDC	Mild1	0.480512546716498
17_CG83	T cell	Moderate	50.6704304869442
17_CG83	B cell	Moderate	14.0437544107269
17_CG83	Plasma B	Moderate	0
17_CG83	Monocyte	Moderate	19.9717713479181
17_CG83	NK cell	Moderate	12.773465067043
17_CG83	Platelets	Moderate	2.3288637967537
17_CG83	cDC	Moderate	0.211714890613973
17_CG9	Platelets	Mild2	2.20231429637925
17_CG9	T cell	Mild2	56.5509518477044
17_CG9	Plasma B	Mild2	0
17_CG9	Monocyte	Mild2	15.5281821575215
17_CG9	NK cell	Mild2	13.4751773049645
17_CG9	B cell	Mild2	12.0567375886525
17_CG9	cDC	Mild2	0.186636804777902
17_CG95	B cell	Critical	40.1084010840108
17_CG95	Monocyte	Critical	24.390243902439
17_CG95	T cell	Critical	18.970189701897
17_CG95	NK cell	Critical	1.49051490514905
17_CG95	Plasma B	Critical	0.13550135501355
17_CG95	Platelets	Critical	14.9051490514905
17_CG95	cDC	Critical	0
18_CG13	B cell	Mild2	28.4980744544288
18_CG13	cDC	Mild2	0.192554557124519
18_CG13	T cell	Mild2	59.6277278562259
18_CG13	Monocyte	Mild2	7.31707317073171
18_CG13	NK cell	Mild2	3.4017971758665
18_CG13	Platelets	Mild2	0.962772785622593
18_CG13	Plasma B	Mild2	0
18_CG21	B cell	Moderate	27.3593073593074
18_CG21	Monocyte	Moderate	5.45454545454545
18_CG21	NK cell	Moderate	5.97402597402597
18_CG21	Plasma B	Moderate	0
18_CG21	Platelets	Moderate	7.27272727272727
18_CG21	T cell	Moderate	53.9393939393939
18_CG21	cDC	Moderate	0
18_CG24	Platelets	Critical	1.26715945089757
18_CG24	Plasma B	Critical	0
18_CG24	cDC	Critical	0.105596620908131
18_CG24	Monocyte	Critical	41.7106652587117
18_CG24	T cell	Critical	37.064413938754
18_CG24	B cell	Critical	13.0939809926082
18_CG24	NK cell	Critical	6.75818373812038
18_CG3	Plasma B	Mild1	0
18_CG3	Monocyte	Mild1	10.1404741000878
18_CG3	NK cell	Mild1	12.5987708516242
18_CG3	B cell	Mild1	5.57506584723442
18_CG3	cDC	Mild1	0.175592625109745
18_CG3	Platelets	Mild1	1.22914837576822
18_CG3	T cell	Mild1	70.2809482001756
18_CG62	cDC	Moderate	0
18_CG62	Plasma B	Moderate	0
18_CG62	Monocyte	Moderate	25.056095736724
18_CG62	NK cell	Moderate	9.49887808526552
18_CG62	Platelets	Moderate	2.69259536275243
18_CG62	B cell	Moderate	13.9117427075542
18_CG62	T cell	Moderate	48.8406881077038
18_CG75	B cell	Mild2	14.3224699828473
18_CG75	Monocyte	Mild2	12.778730703259
18_CG75	T cell	Mild2	48.9708404802744
18_CG75	NK cell	Mild2	20.926243567753
18_CG75	Plasma B	Mild2	0.171526586620926
18_CG75	Platelets	Mild2	2.83018867924528
18_CG75	cDC	Mild2	0
18_CG78	NK cell	Mild2	9.65025906735751
18_CG78	Platelets	Mild2	2.26683937823834
18_CG78	T cell	Mild2	59.9093264248705
18_CG78	Monocyte	Mild2	13.860103626943
18_CG78	Plasma B	Mild2	0.0647668393782383
18_CG78	B cell	Mild2	14.1839378238342
18_CG78	cDC	Mild2	0.0647668393782383
18_CG91	B cell	Mild2	13.2167152575316
18_CG91	Platelets	Mild2	10.5928085519922
18_CG91	Monocyte	Mild2	25.7531584062196
18_CG91	NK cell	Mild2	2.62390670553936
18_CG91	Plasma B	Mild2	0.0971817298347911
18_CG91	T cell	Mild2	47.7162293488824
18_CG91	cDC	Mild2	0
18_CG96	B cell	Critical	8.98876404494382
18_CG96	Monocyte	Critical	37.9775280898876
18_CG96	T cell	Critical	26.7415730337079
18_CG96	NK cell	Critical	21.5730337078652
18_CG96	Plasma B	Critical	0.224719101123595
18_CG96	Platelets	Critical	4.49438202247191
18_CG96	cDC	Critical	0
18_CG97	Platelets	Severe	11.219512195122
18_CG97	T cell	Severe	20.9756097560976
18_CG97	cDC	Severe	0
18_CG97	NK cell	Severe	14.6341463414634
18_CG97	Plasma B	Severe	0.48780487804878
18_CG97	B cell	Severe	18.5365853658537
18_CG97	Monocyte	Severe	34.1463414634146
19_CG10	B cell	Moderate	18.0769230769231
19_CG10	Monocyte	Moderate	11.9230769230769
19_CG10	NK cell	Moderate	11.9230769230769
19_CG10	cDC	Moderate	0
19_CG10	Plasma B	Moderate	0
19_CG10	Platelets	Moderate	13.0769230769231
19_CG10	T cell	Moderate	45
19_CG107	T cell	Mild1	54.7574039067423
19_CG107	Plasma B	Mild1	0
19_CG107	Monocyte	Mild1	12.5393824826717
19_CG107	B cell	Mild1	22.2432262129805
19_CG107	cDC	Mild1	0.441083805923125
19_CG107	NK cell	Mild1	7.68746061751733
19_CG107	Platelets	Mild1	2.33144297416509
19_CG111	Monocyte	Asymptomatic	17.3463177115033
19_CG111	T cell	Asymptomatic	58.368837492392
19_CG111	NK cell	Asymptomatic	7.97321972002435
19_CG111	Plasma B	Asymptomatic	0.121728545343883
19_CG111	Platelets	Asymptomatic	1.21728545343883
19_CG111	B cell	Asymptomatic	14.3031040779063
19_CG111	cDC	Asymptomatic	0.669506999391357
19_CG16	B cell	Mild1	9.53137410643368
19_CG16	NK cell	Mild1	9.29308975377284
19_CG16	Plasma B	Mild1	0.079428117553614
19_CG16	cDC	Mild1	0.39714058776807
19_CG16	Monocyte	Mild1	11.517077045274
19_CG16	T cell	Mild1	68.5464654487689
19_CG16	Platelets	Mild1	0.635424940428912
19_CG27	NK cell	Mild2	24.2176870748299
19_CG27	T cell	Mild2	37.5510204081633
19_CG27	cDC	Mild2	0
19_CG27	Plasma B	Mild2	0.272108843537415
19_CG27	Platelets	Mild2	4.89795918367347
19_CG27	B cell	Mild2	26.9387755102041
19_CG27	Monocyte	Mild2	6.12244897959184
19_CG43	NK cell	Mild2	7.2289156626506
19_CG43	B cell	Mild2	22.5629791894852
19_CG43	cDC	Mild2	0.657174151150055
19_CG43	Monocyte	Mild2	17.9627601314348
19_CG43	Plasma B	Mild2	0.219058050383352
19_CG43	Platelets	Mild2	2.84775465498357
19_CG43	T cell	Mild2	48.5213581599124
19_CG6	Monocyte	Mild1	13.9958012596221
19_CG6	T cell	Mild1	33.5899230230931
19_CG6	NK cell	Mild1	21.6235129461162
19_CG6	Plasma B	Mild1	0.139958012596221
19_CG6	Platelets	Mild1	3.91882435269419
19_CG6	cDC	Mild1	0.209937018894332
19_CG6	B cell	Mild1	26.5220433869839
19_CG80	Monocyte	Mild2	6.76923076923077
19_CG80	T cell	Mild2	69.4358974358974
19_CG80	NK cell	Mild2	8
19_CG80	Plasma B	Mild2	0.205128205128205
19_CG80	Platelets	Mild2	1.23076923076923
19_CG80	B cell	Mild2	14.2564102564103
19_CG80	cDC	Mild2	0.102564102564103
19_CG84	NK cell	Moderate	13.7931034482759
19_CG84	Plasma B	Moderate	0.492610837438424
19_CG84	Platelets	Moderate	5.32019704433498
19_CG84	T cell	Moderate	46.1083743842365
19_CG84	Monocyte	Moderate	19.3103448275862
19_CG84	B cell	Moderate	14.8768472906404
19_CG84	cDC	Moderate	0.0985221674876847
19_CG87	B cell	Severe	26.6666666666667
19_CG87	Monocyte	Severe	7.27272727272727
19_CG87	T cell	Severe	39.3939393939394
19_CG87	NK cell	Severe	13.6363636363636
19_CG87	Plasma B	Severe	0.303030303030303
19_CG87	Platelets	Severe	12.7272727272727
19_CG87	cDC	Severe	0
19_CG95	B cell	Critical	16.8900804289544
19_CG95	Plasma B	Critical	1.07238605898123
19_CG95	cDC	Critical	0.160857908847185
19_CG95	Monocyte	Critical	49.0080428954424
19_CG95	NK cell	Critical	1.60857908847185
19_CG95	Platelets	Critical	10.1340482573727
19_CG95	T cell	Critical	21.1260053619303
2_C-T147-1	cDC	Mild1	0.126742712294043
2_C-T147-1	Platelets	Mild1	0
2_C-T147-1	Monocyte	Mild1	46.1977186311787
2_C-T147-1	NK cell	Mild1	9.50570342205323
2_C-T147-1	T cell	Mild1	41.06463878327
2_C-T147-1	B cell	Mild1	3.10519645120406
2_C-T147-1	Plasma B	Mild1	0
2_CG101	Plasma B	Mild2	0
2_CG101	Monocyte	Mild2	28.448275862069
2_CG101	NK cell	Mild2	10.7366771159875
2_CG101	B cell	Mild2	10.7366771159875
2_CG101	cDC	Mild2	0.313479623824451
2_CG101	T cell	Mild2	49.7648902821317
2_CG101	Platelets	Mild2	0
2_CG105	T cell	Severe	53.481331987891
2_CG105	Plasma B	Severe	0
2_CG105	cDC	Severe	0.100908173562059
2_CG105	Monocyte	Severe	10.8980827447023
2_CG105	Platelets	Severe	0
2_CG105	B cell	Severe	17.8607467204844
2_CG105	NK cell	Severe	17.6589303733602
2_CG41	T cell	Mild2	45.0549450549451
2_CG41	Plasma B	Mild2	0
2_CG41	Monocyte	Mild2	22.4775224775225
2_CG41	B cell	Mild2	11.6883116883117
2_CG41	cDC	Mild2	0.699300699300699
2_CG41	NK cell	Mild2	19.98001998002
2_CG41	Platelets	Mild2	0.0999000999000999
2_CG44	B cell	Mild2	28.8640595903166
2_CG44	NK cell	Mild2	12.5698324022346
2_CG44	T cell	Mild2	41.1545623836127
2_CG44	cDC	Mild2	0.558659217877095
2_CG44	Monocyte	Mild2	16.852886405959
2_CG44	Plasma B	Mild2	0
2_CG44	Platelets	Mild2	0
2_CG8	Platelets	Mild1	0
2_CG8	B cell	Mild1	26.2479871175523
2_CG8	Monocyte	Mild1	9.82286634460547
2_CG8	NK cell	Mild1	28.0193236714976
2_CG8	Plasma B	Mild1	0.161030595813205
2_CG8	T cell	Mild1	35.7487922705314
2_CG8	cDC	Mild1	0
2_CG83	cDC	Moderate	0.0290951411114344
2_CG83	B cell	Moderate	21.6467849869072
2_CG83	Platelets	Moderate	0.0581902822228688
2_CG83	T cell	Moderate	65.2604015129473
2_CG83	Monocyte	Moderate	3.02589467558918
2_CG83	NK cell	Moderate	9.979633401222
2_CG83	Plasma B	Moderate	0
2_CG94	Monocyte	Moderate	20.5882352941176
2_CG94	NK cell	Moderate	16.5634674922601
2_CG94	Platelets	Moderate	0
2_CG94	Plasma B	Moderate	0
2_CG94	T cell	Moderate	52.9411764705882
2_CG94	B cell	Moderate	9.75232198142415
2_CG94	cDC	Moderate	0.154798761609907
2_CG96	T cell	Critical	46.2882096069869
2_CG96	B cell	Critical	25.764192139738
2_CG96	Monocyte	Critical	22.707423580786
2_CG96	NK cell	Critical	5.24017467248908
2_CG96	cDC	Critical	0
2_CG96	Platelets	Critical	0
2_CG96	Plasma B	Critical	0
20_CG20	B cell	Moderate	14.3881667413716
20_CG20	NK cell	Moderate	14.8812191842223
20_CG20	Platelets	Moderate	3.72030479605558
20_CG20	cDC	Moderate	0.403406544150605
20_CG20	Monocyte	Moderate	7.03720304796056
20_CG20	T cell	Moderate	59.5696996862394
20_CG20	Plasma B	Moderate	0
20_CG22	cDC	Mild2	0.259067357512953
20_CG22	Platelets	Mild2	1.94300518134715
20_CG22	Monocyte	Mild2	8.54922279792746
20_CG22	NK cell	Mild2	10.880829015544
20_CG22	Plasma B	Mild2	0.259067357512953
20_CG22	B cell	Mild2	35.2331606217617
20_CG22	T cell	Mild2	42.8756476683938
20_CG38	cDC	Mild1	0.541516245487365
20_CG38	Monocyte	Mild1	36.0108303249097
20_CG38	NK cell	Mild1	12.7256317689531
20_CG38	Platelets	Mild1	10.6498194945848
20_CG38	B cell	Mild1	10.2888086642599
20_CG38	T cell	Mild1	29.7833935018051
20_CG38	Plasma B	Mild1	0
20_CG8	Platelets	Mild1	0.694444444444444
20_CG8	B cell	Mild1	19.3576388888889
20_CG8	T cell	Mild1	39.5833333333333
20_CG8	Monocyte	Mild1	20.8333333333333
20_CG8	NK cell	Mild1	19.2708333333333
20_CG8	Plasma B	Mild1	0.0868055555555556
20_CG8	cDC	Mild1	0.173611111111111
20_CG93	cDC	Mild2	0.140845070422535
20_CG93	Monocyte	Mild2	13.0985915492958
20_CG93	NK cell	Mild2	12.112676056338
20_CG93	Platelets	Mild2	0.985915492957746
20_CG93	B cell	Mild2	23.6619718309859
20_CG93	T cell	Mild2	50
20_CG93	Plasma B	Mild2	0
20_CG95	cDC	Critical	0
20_CG95	NK cell	Critical	2.81481481481481
20_CG95	Plasma B	Critical	0.888888888888889
20_CG95	B cell	Critical	29.1851851851852
20_CG95	Monocyte	Critical	33.4814814814815
20_CG95	Platelets	Critical	1.18518518518519
20_CG95	T cell	Critical	32.4444444444444
20_CG97	NK cell	Moderate	12.7351664254703
20_CG97	Platelets	Moderate	3.32850940665702
20_CG97	B cell	Moderate	27.7858176555716
20_CG97	cDC	Moderate	0.144717800289436
20_CG97	T cell	Moderate	38.3502170767004
20_CG97	Plasma B	Moderate	0
20_CG97	Monocyte	Moderate	17.6555716353111
3_CG12	T cell	Mild2	39.2732354996506
3_CG12	B cell	Mild2	23.4800838574423
3_CG12	cDC	Mild2	0.978336827393431
3_CG12	Monocyte	Mild2	21.5234102026555
3_CG12	NK cell	Mild2	8.31586303284416
3_CG12	Plasma B	Mild2	0.139762403913347
3_CG12	Platelets	Mild2	6.28930817610063
3_CG69	B cell	Moderate	7.19602977667494
3_CG69	Monocyte	Moderate	3.84615384615385
3_CG69	cDC	Moderate	0
3_CG69	NK cell	Moderate	21.2158808933002
3_CG69	Platelets	Moderate	1.98511166253102
3_CG69	T cell	Moderate	65.7568238213399
3_CG69	Plasma B	Moderate	0
3_CG77	B cell	Critical	16.039603960396
3_CG77	Monocyte	Critical	30.0990099009901
3_CG77	Platelets	Critical	4.75247524752475
3_CG77	T cell	Critical	44.7524752475247
3_CG77	NK cell	Critical	2.97029702970297
3_CG77	Plasma B	Critical	1.38613861386139
3_CG77	cDC	Critical	0
3_CG9	NK cell	Mild2	10.9392898052692
3_CG9	Plasma B	Mild2	0.229095074455899
3_CG9	Platelets	Mild2	2.97823596792669
3_CG9	T cell	Mild2	49.4845360824742
3_CG9	Monocyte	Mild2	23.7686139747995
3_CG9	B cell	Mild2	12.3711340206186
3_CG9	cDC	Mild2	0.229095074455899
3_CG90	Plasma B	Moderate	0.323886639676113
3_CG90	T cell	Moderate	56.8421052631579
3_CG90	cDC	Moderate	0
3_CG90	NK cell	Moderate	12.7935222672065
3_CG90	Platelets	Moderate	2.67206477732794
3_CG90	B cell	Moderate	13.9271255060729
3_CG90	Monocyte	Moderate	13.4412955465587
3_CG98	cDC	Mild2	0.381194409148666
3_CG98	B cell	Mild2	13.0876747141042
3_CG98	Plasma B	Mild2	0.381194409148666
3_CG98	Platelets	Mild2	0.381194409148666
3_CG98	Monocyte	Mild2	17.15374841169
3_CG98	NK cell	Mild2	19.1867852604828
3_CG98	T cell	Mild2	49.428208386277
3_CG99	T cell	Critical	47.1698113207547
3_CG99	Plasma B	Critical	0
3_CG99	Monocyte	Critical	16.0377358490566
3_CG99	B cell	Critical	13.8364779874214
3_CG99	cDC	Critical	0.314465408805031
3_CG99	NK cell	Critical	18.2389937106918
3_CG99	Platelets	Critical	4.40251572327044
4_CG35	B cell	Mild2	11.038961038961
4_CG35	NK cell	Mild2	11.2337662337662
4_CG35	Platelets	Mild2	1.49350649350649
4_CG35	cDC	Mild2	0.25974025974026
4_CG35	Monocyte	Mild2	13.2467532467532
4_CG35	T cell	Mild2	62.7272727272727
4_CG35	Plasma B	Mild2	0
4_CG39	NK cell	Mild2	12.1720881427072
4_CG39	Plasma B	Mild2	0.209863588667366
4_CG39	B cell	Mild2	22.3504721930745
4_CG39	cDC	Mild2	0.209863588667366
4_CG39	Platelets	Mild2	9.02413431269675
4_CG39	T cell	Mild2	35.1521511017838
4_CG39	Monocyte	Mild2	20.8814270724029
4_CG69	B cell	Moderate	5.62632696390658
4_CG69	Platelets	Moderate	13.6942675159236
4_CG69	cDC	Moderate	0.106157112526539
4_CG69	Monocyte	Moderate	7.85562632696391
4_CG69	NK cell	Moderate	14.0127388535032
4_CG69	T cell	Moderate	58.7048832271762
4_CG69	Plasma B	Moderate	0
4_CG97	B cell	Mild2	17.6470588235294
4_CG97	Platelets	Mild2	1.51260504201681
4_CG97	cDC	Mild2	0.504201680672269
4_CG97	Monocyte	Mild2	18.8235294117647
4_CG97	NK cell	Mild2	27.563025210084
4_CG97	T cell	Mild2	33.9495798319328
4_CG97	Plasma B	Mild2	0
5_CG1	B cell	Mild1	13.2600732600733
5_CG1	NK cell	Mild1	4.98168498168498
5_CG1	Platelets	Mild1	0.366300366300366
5_CG1	cDC	Mild1	0.366300366300366
5_CG1	Monocyte	Mild1	13.3333333333333
5_CG1	T cell	Mild1	67.6923076923077
5_CG1	Plasma B	Mild1	0
5_CG10	Monocyte	Mild2	18.0808080808081
5_CG10	Platelets	Mild2	2.32323232323232
5_CG10	T cell	Mild2	53.6363636363636
5_CG10	NK cell	Mild2	14.9494949494949
5_CG10	Plasma B	Mild2	0.202020202020202
5_CG10	B cell	Mild2	10.6060606060606
5_CG10	cDC	Mild2	0.202020202020202
5_CG100	Platelets	Critical	22.9257641921397
5_CG100	cDC	Critical	0.109170305676856
5_CG100	T cell	Critical	23.3624454148472
5_CG100	B cell	Critical	20.0873362445415
5_CG100	Monocyte	Critical	18.8864628820961
5_CG100	NK cell	Critical	14.0829694323144
5_CG100	Plasma B	Critical	0.54585152838428
5_CG105	Monocyte	Severe	26.3288009888752
5_CG105	Platelets	Severe	0.494437577255871
5_CG105	T cell	Severe	31.2731767614339
5_CG105	NK cell	Severe	17.4289245982695
5_CG105	Plasma B	Severe	0.618046971569839
5_CG105	B cell	Severe	23.114956736712
5_CG105	cDC	Severe	0.741656365883807
5_CG107	NK cell	Mild1	7.60486083888671
5_CG107	Platelets	Mild1	1.96001568012544
5_CG107	B cell	Mild1	17.953743629949
5_CG107	cDC	Mild1	0.548804390435124
5_CG107	T cell	Mild1	56.8012544100353
5_CG107	Plasma B	Mild1	0
5_CG107	Monocyte	Mild1	15.1313210505684
5_CG51	B cell	Mild1	8.92236384704519
5_CG51	cDC	Mild1	0.0579374275782155
5_CG51	Platelets	Mild1	0.984936268829664
5_CG51	Monocyte	Mild1	21.2630359212051
5_CG51	NK cell	Mild1	9.15411355735805
5_CG51	Plasma B	Mild1	1.33256083429896
5_CG51	T cell	Mild1	58.2850521436848
5_CG56	NK cell	Mild2	22.812667740204
5_CG56	B cell	Mild2	15.780998389694
5_CG56	cDC	Mild2	0.161030595813205
5_CG56	Monocyte	Mild2	9.12506709608159
5_CG56	Plasma B	Mild2	0.644122383252818
5_CG56	Platelets	Mild2	0.214707461084273
5_CG56	T cell	Mild2	51.2614063338701
5_CG76	NK cell	Mild2	15.7303370786517
5_CG76	B cell	Mild2	11.7681845062093
5_CG76	cDC	Mild2	0.118273211117682
5_CG76	Monocyte	Mild2	12.5369603784743
5_CG76	Plasma B	Mild2	0.413956238911886
5_CG76	Platelets	Mild2	3.9030159668835
5_CG76	T cell	Mild2	55.5292726197516
5_CG8	Monocyte	Mild1	13.3247089262613
5_CG8	Platelets	Mild1	0.129366106080207
5_CG8	T cell	Mild1	37.9042690815006
5_CG8	NK cell	Mild1	20.5692108667529
5_CG8	Plasma B	Mild1	0.517464424320828
5_CG8	B cell	Mild1	27.4256144890039
5_CG8	cDC	Mild1	0.129366106080207
5_CG82	NK cell	Mild1	18.3457051961824
5_CG82	B cell	Mild1	17.1792152704136
5_CG82	cDC	Mild1	0.477200424178155
5_CG82	Monocyte	Mild1	22.9056203605514
5_CG82	Plasma B	Mild1	0.371155885471898
5_CG82	Platelets	Mild1	0.424178154825027
5_CG82	T cell	Mild1	40.2969247083775
6_CG1	Monocyte	Mild1	18.6024096385542
6_CG1	Plasma B	Mild1	0
6_CG1	NK cell	Mild1	10.2650602409639
6_CG1	Platelets	Mild1	1.39759036144578
6_CG1	T cell	Mild1	59.2289156626506
6_CG1	B cell	Mild1	8.81927710843373
6_CG1	cDC	Mild1	1.68674698795181
6_CG10	cDC	Mild2	0.186335403726708
6_CG10	Platelets	Mild2	0.93167701863354
6_CG10	Monocyte	Mild2	9.00621118012422
6_CG10	NK cell	Mild2	15.9627329192547
6_CG10	Plasma B	Mild2	0.124223602484472
6_CG10	B cell	Mild2	13.7267080745342
6_CG10	T cell	Mild2	60.0621118012422
6_CG101	Plasma B	Critical	0.511695906432749
6_CG101	B cell	Critical	12.6461988304094
6_CG101	Monocyte	Critical	31.2134502923977
6_CG101	NK cell	Critical	25.0730994152047
6_CG101	Platelets	Critical	2.19298245614035
6_CG101	T cell	Critical	28.3625730994152
6_CG101	cDC	Critical	0
6_CG109	NK cell	Asymptomatic	17.1127687582273
6_CG109	B cell	Asymptomatic	13.953488372093
6_CG109	cDC	Asymptomatic	0.833698990785432
6_CG109	Monocyte	Asymptomatic	18.2536200087758
6_CG109	Plasma B	Asymptomatic	0.0438788942518649
6_CG109	Platelets	Asymptomatic	1.66739798157086
6_CG109	T cell	Asymptomatic	48.1351469942957
6_CG15	Monocyte	Mild2	25.9285714285714
6_CG15	B cell	Mild2	9.85714285714286
6_CG15	cDC	Mild2	0.214285714285714
6_CG15	T cell	Mild2	46.3571428571429
6_CG15	NK cell	Mild2	15
6_CG15	Plasma B	Mild2	0.0714285714285714
6_CG15	Platelets	Mild2	2.57142857142857
6_CG19	Plasma B	Moderate	0.641025641025641
6_CG19	B cell	Moderate	18.5897435897436
6_CG19	Monocyte	Moderate	6.08974358974359
6_CG19	NK cell	Moderate	16.3461538461538
6_CG19	Platelets	Moderate	8.81410256410256
6_CG19	T cell	Moderate	49.5192307692308
6_CG19	cDC	Moderate	0
6_CG20	B cell	Mild2	22.2371967654987
6_CG20	cDC	Mild2	0.449236298292902
6_CG20	Monocyte	Mild2	10.5570530098832
6_CG20	NK cell	Mild2	13.2524707996406
6_CG20	Platelets	Mild2	2.60557053009883
6_CG20	T cell	Mild2	50.8984725965858
6_CG20	Plasma B	Mild2	0
6_CG36	NK cell	Mild1	10.0664767331434
6_CG36	B cell	Mild1	18.1386514719848
6_CG36	cDC	Mild1	0.664767331433998
6_CG36	Monocyte	Mild1	13.29534662868
6_CG36	Platelets	Mild1	0.474833808167141
6_CG36	T cell	Mild1	57.3599240265907
6_CG36	Plasma B	Mild1	0
6_CG5	B cell	Mild1	15.1349237387564
6_CG5	cDC	Mild1	0.586624951114587
6_CG5	Monocyte	Mild1	14.7829487680876
6_CG5	NK cell	Mild1	7.23504106374658
6_CG5	Platelets	Mild1	1.09503324208056
6_CG5	T cell	Mild1	61.1654282362143
6_CG5	Plasma B	Mild1	0
6_CG94	cDC	Moderate	0.361570247933884
6_CG94	Platelets	Moderate	5.52685950413223
6_CG94	Monocyte	Moderate	33.4194214876033
6_CG94	NK cell	Moderate	13.6880165289256
6_CG94	Plasma B	Moderate	0.0516528925619835
6_CG94	B cell	Moderate	11.5185950413223
6_CG94	T cell	Moderate	35.4338842975207
7_C-T031-1	T cell	Mild2	65.0684931506849
7_C-T031-1	Plasma B	Mild2	0
7_C-T031-1	B cell	Mild2	17.4168297455969
7_C-T031-1	cDC	Mild2	0.146771037181996
7_C-T031-1	Monocyte	Mild2	8.17025440313112
7_C-T031-1	NK cell	Mild2	7.68101761252446
7_C-T031-1	Platelets	Mild2	1.51663405088063
7_CG13	NK cell	Mild2	5.62080536912752
7_CG13	B cell	Mild2	21.3926174496644
7_CG13	cDC	Mild2	0.503355704697987
7_CG13	Monocyte	Mild2	9.98322147651007
7_CG13	T cell	Mild2	58.8087248322148
7_CG13	Plasma B	Mild2	0.167785234899329
7_CG13	Platelets	Mild2	3.52348993288591
7_CG15	T cell	Mild2	50.9738079247817
7_CG15	Platelets	Mild2	6.44728005372733
7_CG15	B cell	Mild2	8.19341840161182
7_CG15	Plasma B	Mild2	0
7_CG15	Monocyte	Mild2	26.8636668905306
7_CG15	NK cell	Mild2	6.71591672263264
7_CG15	cDC	Mild2	0.805910006715917
7_CG19	Monocyte	Moderate	8.89487870619946
7_CG19	B cell	Moderate	19.2722371967655
7_CG19	cDC	Moderate	0.134770889487871
7_CG19	T cell	Moderate	54.3126684636119
7_CG19	NK cell	Moderate	11.1859838274933
7_CG19	Plasma B	Moderate	0.202156334231806
7_CG19	Platelets	Moderate	5.99730458221024
7_CG2	Monocyte	Critical	19.3720379146919
7_CG2	B cell	Critical	24.4668246445498
7_CG2	cDC	Critical	0.118483412322275
7_CG2	Plasma B	Critical	0
7_CG2	NK cell	Critical	3.85071090047393
7_CG2	Platelets	Critical	2.96208530805687
7_CG2	T cell	Critical	49.2298578199052
7_CG29	Plasma B	Mild1	0
7_CG29	B cell	Mild1	4.74789915966387
7_CG29	cDC	Mild1	0.630252100840336
7_CG29	Monocyte	Mild1	19.3697478991597
7_CG29	NK cell	Mild1	15.546218487395
7_CG29	Platelets	Mild1	1.00840336134454
7_CG29	T cell	Mild1	58.6974789915966
7_CG42	Monocyte	Mild2	23.8388625592417
7_CG42	B cell	Mild2	25.1658767772512
7_CG42	cDC	Mild2	0.0473933649289099
7_CG42	Platelets	Mild2	7.20379146919431
7_CG42	T cell	Mild2	36.6350710900474
7_CG42	NK cell	Mild2	7.06161137440758
7_CG42	Plasma B	Mild2	0.0473933649289099
7_CG89	cDC	Mild2	0.558213716108453
7_CG89	Monocyte	Mild2	28.7081339712919
7_CG89	NK cell	Mild2	14.9122807017544
7_CG89	B cell	Mild2	12.9585326953748
7_CG89	Plasma B	Mild2	0.119617224880383
7_CG89	Platelets	Mild2	2.51196172248804
7_CG89	T cell	Mild2	40.2312599681021
7_CG94	B cell	Critical	8.95741556534508
7_CG94	cDC	Critical	0.0734214390602056
7_CG94	Monocyte	Critical	20.2643171806167
7_CG94	NK cell	Critical	10.7929515418502
7_CG94	Platelets	Critical	27.8267254038179
7_CG94	T cell	Critical	32.0851688693098
7_CG94	Plasma B	Critical	0
7_CG98	B cell	Moderate	20.5661948376353
7_CG98	cDC	Moderate	0.0832639467110741
7_CG98	Monocyte	Moderate	15.1540383014155
7_CG98	NK cell	Moderate	11.5736885928393
7_CG98	Plasma B	Moderate	0.0832639467110741
7_CG98	Platelets	Moderate	1.58201498751041
7_CG98	T cell	Moderate	50.9575353871774
8_CG112	cDC	Asymptomatic	0.189753320683112
8_CG112	Platelets	Asymptomatic	4.98102466793169
8_CG112	Monocyte	Asymptomatic	11.1954459203036
8_CG112	NK cell	Asymptomatic	10.0094876660342
8_CG112	Plasma B	Asymptomatic	0.142314990512334
8_CG112	B cell	Asymptomatic	9.72485768500949
8_CG112	T cell	Asymptomatic	63.7571157495256
8_CG14	Platelets	Mild2	4.45859872611465
8_CG14	B cell	Mild2	9.07643312101911
8_CG14	T cell	Mild2	53.1050955414013
8_CG14	Monocyte	Mild2	19.2675159235669
8_CG14	NK cell	Mild2	13.2165605095541
8_CG14	Plasma B	Mild2	0.71656050955414
8_CG14	cDC	Mild2	0.159235668789809
8_CG20	T cell	Moderate	51.1225616488774
8_CG20	B cell	Moderate	17.9977916820022
8_CG20	cDC	Moderate	0.147221199852779
8_CG20	Monocyte	Moderate	11.2256164887744
8_CG20	NK cell	Moderate	16.7096061832904
8_CG20	Plasma B	Moderate	0.147221199852779
8_CG20	Platelets	Moderate	2.64998159735002
8_CG32	Plasma B	Severe	0.836320191158901
8_CG32	B cell	Severe	16.8458781362007
8_CG32	Monocyte	Severe	24.2532855436081
8_CG32	NK cell	Severe	10.6332138590203
8_CG32	Platelets	Severe	10.752688172043
8_CG32	T cell	Severe	36.6786140979689
8_CG32	cDC	Severe	0
8_CG56	B cell	Mild2	14.2384105960265
8_CG56	cDC	Mild2	0.463576158940397
8_CG56	Platelets	Mild2	0.728476821192053
8_CG56	Monocyte	Mild2	20.1324503311258
8_CG56	NK cell	Mild2	26.2913907284768
8_CG56	Plasma B	Mild2	0.264900662251656
8_CG56	T cell	Mild2	37.8807947019868
8_CG57	Plasma B	Mild2	0.280112044817927
8_CG57	T cell	Mild2	53.6414565826331
8_CG57	cDC	Mild2	0.140056022408964
8_CG57	Monocyte	Mild2	9.52380952380952
8_CG57	Platelets	Mild2	0.840336134453782
8_CG57	B cell	Mild2	13.0252100840336
8_CG57	NK cell	Mild2	22.5490196078431
8_CG64	Monocyte	Mild1	10.865561694291
8_CG64	B cell	Mild1	9.6378146101903
8_CG64	cDC	Mild1	0.0613873542050338
8_CG64	Platelets	Mild1	0.306936771025169
8_CG64	T cell	Mild1	63.4131368937999
8_CG64	NK cell	Mild1	14.9785144260282
8_CG64	Plasma B	Mild1	0.736648250460405
8_CG87	T cell	Critical	42.8447528187337
8_CG87	B cell	Critical	13.3564614050304
8_CG87	cDC	Critical	0.2601908065915
8_CG87	Monocyte	Critical	18.733738074588
8_CG87	NK cell	Critical	3.03555941023417
8_CG87	Plasma B	Critical	0.693842150910668
8_CG87	Platelets	Critical	21.0754553339115
8_CG99	cDC	Critical	0.0968992248062016
8_CG99	Monocyte	Critical	17.8294573643411
8_CG99	NK cell	Critical	7.65503875968992
8_CG99	Plasma B	Critical	0.872093023255814
8_CG99	B cell	Critical	16.4728682170543
8_CG99	Platelets	Critical	26.5503875968992
8_CG99	T cell	Critical	30.5232558139535
9_C-T069-1	Plasma B	Mild2	0.118906064209275
9_C-T069-1	T cell	Mild2	60.7609988109394
9_C-T069-1	cDC	Mild2	0
9_C-T069-1	NK cell	Mild2	24.3757431629013
9_C-T069-1	Platelets	Mild2	0.475624256837099
9_C-T069-1	B cell	Mild2	12.0095124851367
9_C-T069-1	Monocyte	Mild2	2.25921521997622
9_CG102	Plasma B	Critical	0
9_CG102	B cell	Critical	27.3584905660377
9_CG102	cDC	Critical	0.188679245283019
9_CG102	Monocyte	Critical	3.20754716981132
9_CG102	NK cell	Critical	7.73584905660377
9_CG102	Platelets	Critical	3.0188679245283
9_CG102	T cell	Critical	58.4905660377358
9_CG104	B cell	Mild2	13.3858267716535
9_CG104	Platelets	Mild2	1.01237345331834
9_CG104	cDC	Mild2	0.337457817772778
9_CG104	Monocyte	Mild2	8.09898762654668
9_CG104	NK cell	Mild2	3.59955005624297
9_CG104	T cell	Mild2	73.5658042744657
9_CG104	Plasma B	Mild2	0
9_CG14	T cell	Moderate	54.8532731376975
9_CG14	cDC	Moderate	0
9_CG14	B cell	Moderate	10.1580135440181
9_CG14	Monocyte	Moderate	14.4469525959368
9_CG14	NK cell	Moderate	13.0925507900677
9_CG14	Plasma B	Moderate	0.225733634311512
9_CG14	Platelets	Moderate	7.2234762979684
9_CG2	B cell	Critical	22.2222222222222
9_CG2	cDC	Critical	0.317460317460317
9_CG2	Monocyte	Critical	28.5714285714286
9_CG2	NK cell	Critical	9.20634920634921
9_CG2	Platelets	Critical	6.34920634920635
9_CG2	T cell	Critical	33.3333333333333
9_CG2	Plasma B	Critical	0
9_CG31	NK cell	Mild2	5.25700934579439
9_CG31	B cell	Mild2	10.1635514018692
9_CG31	cDC	Mild2	0.467289719626168
9_CG31	Monocyte	Mild2	17.8738317757009
9_CG31	Plasma B	Mild2	0.116822429906542
9_CG31	Platelets	Mild2	5.8411214953271
9_CG31	T cell	Mild2	60.2803738317757
9_CG72	Platelets	Mild1	5.48148148148148
9_CG72	Plasma B	Mild1	0
9_CG72	cDC	Mild1	0.0740740740740741
9_CG72	Monocyte	Mild1	19.1851851851852
9_CG72	T cell	Mild1	58.6666666666667
9_CG72	B cell	Mild1	9.62962962962963
9_CG72	NK cell	Mild1	6.96296296296296
9_CG98	NK cell	Severe	20.9424083769633
9_CG98	Plasma B	Severe	0
9_CG98	Platelets	Severe	5.23560209424084
9_CG98	T cell	Severe	32.4607329842932
9_CG98	cDC	Severe	0
9_CG98	B cell	Severe	25.6544502617801
9_CG98	Monocyte	Severe	15.7068062827225
