# Supplementary material for: Longitudinal single cell atlas identifies complex temporal relationship between type I interferon response and COVID-19 severity
Source: Nat Commun. 2024 Jan 18;15:567. doi: 10.1038/s41467-023-44524-0 (PMC10796319; doi:10.1038/s41467-023-44524-0)
Supplement: Supplementary file 12 — Source Data [file 41467_2023_44524_MOESM12_ESM.zip › Source Data/Figure3D_boxplot_source_data.txt]

type	metagene
pro	0.0346637875785666
pro	1.18862918373844
pro	0.532195818594437
pro	1.21236206702412
nonpro	0.521170502124177
nonpro	-0.226802777318205
nonpro	0.280448949213123
nonpro	-0.138682948262967
nonpro	1.3993993739077
nonpro	-0.16081869474891
nonpro	-0.792374769769152
nonpro	-0.580710589193537
nonpro	-1.68222469274714
nonpro	-1.15620087653851
nonpro	0.989788004792529
nonpro	0.0494183127721488
nonpro	-1.53862145749677
pro	1.10880129034067
pro	1.26433834795213
pro	1.24886801213263
nonpro	-0.489969753888884
nonpro	0.140959266447942
nonpro	-0.71035119828973
nonpro	-1.33604806540334
nonpro	-0.347508960982811
nonpro	-1.1422400416614
nonpro	-1.45136965380412
nonpro	-0.877040884308939
nonpro	-0.212220055276317
nonpro	0.316542413808119
nonpro	-0.827388336547614
nonpro	1.16636526080906
nonpro	1.35205887227872
nonpro	0.664280747973012
nonpro	-0.0353703398182575
nonpro	0.445631973411841
nonpro	-0.793789166748661
nonpro	0.992984817707396
nonpro	-1.15415095013705
nonpro	0.719090295298009
pro	0.950065135115306
pro	-0.448937752987147
pro	0.94084585054654
pro	0.748492359819484
nonpro	-1.46278233595112
nonpro	-1.66563265853104
nonpro	0.392394984914341
nonpro	0.323361015376654
nonpro	0.0763935823377305
nonpro	0.581904510190376
nonpro	0.527744222918966
nonpro	-1.72783576820861
nonpro	-0.857417531319243
nonpro	-0.428497837676288
nonpro	0.520268853655793
nonpro	-1.71018369592997
nonpro	0.849495039689312
nonpro	0.386824441772422
nonpro	0.193390053758505
nonpro	-0.461919673870289
nonpro	0.909193186624885
nonpro	0.896093356570034
nonpro	0.442034779987101
