# Supplementary material for: Longitudinal single cell atlas identifies complex temporal relationship between type I interferon response and COVID-19 severity
Source: Nat Commun. 2024 Jan 18;15:567. doi: 10.1038/s41467-023-44524-0 (PMC10796319; doi:10.1038/s41467-023-44524-0)
Supplement: Supplementary file 12 — Source Data [file 41467_2023_44524_MOESM12_ESM.zip › Source Data/Figure6F_volcano_plot_source_data.txt]

gene	p_val_adj	avg_logFC
IFITM1	1e-300	1.45462470729175
ISG15	1e-300	1.32591276729112
IFIT3	1e-300	1.27456748309203
IFI44L	1e-300	1.25193584399925
MX1	1e-300	1.20713098032628
XAF1	1e-300	1.17323548638833
IRF7	1e-300	1.16680640527651
IFI6	1e-300	1.14281747684321
MX2	1e-300	1.00363932218173
PLSCR1	1e-300	0.95077233617718
LY6E	1e-300	0.945573145198005
OAS1	1e-300	0.941907440249705
SAMD9L	1e-300	0.935323673425173
CMPK2	1e-300	0.930248304141439
EPSTI1	1e-300	0.925324573172431
STAT1	1e-300	0.92173232482072
EIF2AK2	1e-300	0.92017866444765
HERC5	1e-300	0.858391107339306
UBE2L6	1e-300	0.832253158925619
OAS3	1e-300	0.82270982863826
ISG20	1e-300	0.804274569110923
IFIT1	1e-300	0.78679554403784
TRIM22	1e-300	0.785418983079986
SAMD9	1e-300	0.728266947191646
BST2	1e-300	0.72657738839719
OAS2	1e-300	0.700550685091276
PARP9	1e-300	0.690156848860379
IFITM2	1e-300	0.669739390195167
RNF213	1e-300	0.656975483866811
IFIT2	1e-300	0.633588622181616
IFI44	1e-300	0.60320603383479
DRAP1	1e-300	0.59355118373537
DDX60L	1e-300	0.57192050961915
ADAR	1e-300	0.568592210513739
DDX60	1e-300	0.567717927005135
IFI35	1e-300	0.558484478762349
RSAD2	1e-300	0.55846747005524
SP110	1e-300	0.554668853508157
PSMB9	1e-300	0.549993387201865
SLFN5	1e-300	0.540383596453754
USP18	1e-300	0.484050627596653
HERC6	1e-300	0.468160836364808
OASL	1e-300	0.382383623995549
B2M	1e-300	0.327172005257806
EEF1A1	1e-300	-0.264965241335048
COX5A	1.37584998156534e-305	0.633989660590311
ZBP1	2.62362689527406e-298	0.525223551854771
LAP3	1.78343179065973e-280	0.485030020009497
TNFSF10	7.04243563713753e-278	0.466985655005878
STAT2	3.23617635704593e-274	0.551342425104121
HSH2D	1.4628220420601e-253	0.500176623979322
AP001610.2	9.17380629700289e-248	0.329689153862634
IFITM3	7.94077452345421e-247	0.546257783200862
PPM1K	1.50057192833392e-245	0.507280290059244
FBXO6	4.64402691668867e-241	0.361036293822604
PHF11	1.61210361955972e-239	0.492408809129198
DTX3L	1.01025263454888e-238	0.456325595219464
BISPR	1.07130350002444e-230	0.395607014423792
IFI16	1.71133359492966e-227	0.491869431748912
NMI	1.29678952701463e-224	0.406228378535311
SHISA5	3.14914977902644e-222	0.475138490978184
HLA-E	1.75488439681266e-217	0.269282725086787
HELZ2	1.44720281664041e-205	0.394389787035701
RAC2	5.36616399945149e-196	0.368865233281667
LGALS9	5.68966235510548e-193	0.452515498263518
PARP10	1.47005116319057e-188	0.422160667575857
SHFL	1.50798083892462e-187	0.441042807594213
HLA-A	5.44433508774718e-187	0.286464042392196
MT2A	9.63709734636229e-187	0.399939470873693
ODF3B	1.5077899814318e-185	0.414737419109455
APOL6	1.63401087683444e-183	0.304992727844379
HLA-C	3.16768222988837e-178	0.251063781225007
PARP12	2.93576274597929e-176	0.422617346994107
TRANK1	3.01442274050163e-173	0.39809195380037
IRF9	7.00667779745196e-173	0.402114421494368
CLEC2D	3.26589379319021e-172	0.414034393533684
CCSER1	4.81966760693849e-172	0.390132896464318
EEF1B2	3.14063342761926e-170	-0.282966943504688
TYMP	2.07774569616867e-168	0.397563137031492
MYL12A	8.01035968343609e-168	0.345410871738796
CHMP5	2.44201055835225e-164	0.369026316959125
DDX58	2.10126256214391e-163	0.336394108184075
HLA-B	4.71955632531004e-161	0.24037647660255
PSME2	2.68660097906805e-160	0.408287568664721
CACNA1A	2.42902729471888e-159	0.286380352703951
IFIH1	7.49271634010254e-156	0.375976737516729
PARP14	7.65824970919168e-153	0.415721369164096
TMSB10	5.09983240199208e-152	0.189312607032788
PLAC8	4.26021936717464e-148	0.4035619888149
PNPT1	2.07743160526723e-147	0.353990824148655
RTCB	2.93617066337e-143	0.369131013798551
TMEM123	8.15094041963591e-143	0.361244216442403
TAP1	2.5311078489868e-142	0.384093750893262
UNC93B1	5.84774991735701e-140	0.382416080410378
EEF1G	5.1033685355154e-132	-0.263253329461457
KIAA0040	8.91453609773135e-132	0.381042955231414
TRIM69	3.70921265088376e-131	0.268535163192378
EEF2	1.38081373510486e-126	-0.234363723501153
CHST12	5.75751395438172e-125	0.293473105891731
PML	1.20298522317183e-120	0.33304423068606
TRAFD1	3.41269594216319e-119	0.326823936946893
EAF2	3.72238524450056e-116	0.342276175974948
TAP2	5.45324796178204e-115	0.353405837905777
NAPA	2.3003328770804e-114	0.338403312527108
NAPSA	1.09239427508427e-113	0.343648197673984
PSME1	2.57211072399166e-110	0.279107896881805
GNG5	2.47112033357818e-109	0.329396299774555
NT5C3A	5.61007860408248e-108	0.333767188760965
MYD88	6.15887677110063e-107	0.303575670328535
TRIM25	2.37692503223336e-103	0.261256225315782
RBCK1	1.1082312741567e-102	0.327517506219204
ZCCHC2	1.22287587119844e-102	0.289775730152977
USP15	1.43391775330426e-101	0.318092393586786
IFIT5	2.55604414267982e-101	0.27342102318059
TPT1	1.27539181777086e-96	-0.177646739368889
TCL1A	3.45049416505026e-94	0.292965191316507
MCL1	6.2723323484206e-92	0.334079863976919
GBP4	1.28286030637079e-91	0.323410705023833
HMGN2	3.75354987652047e-90	0.256647713019896
CMTR1	5.46265778974798e-90	0.261648813755079
FCMR	4.41301164113341e-86	0.24931367432741
FTH1	8.03327528442295e-85	-0.199437884659819
NACA	1.39526856925579e-84	-0.164057014126096
SNX9	1.60129324978923e-84	-0.454101751586145
SUB1	1.41108919277647e-82	0.282234960987193
TMSB4X	6.13977165748982e-82	0.149860141904619
JAK2	9.87387337776852e-81	0.275807199333896
ZNFX1	2.83728123116277e-80	0.276619190302922
BTG1	3.05133295933608e-78	-0.19586534392446
CD48	1.54892621352662e-75	0.250435480775328
WARS	1.70749059461591e-75	0.277085133780201
CLIC1	3.83812357059182e-75	0.251770231770109
HLA-F	3.94791777439709e-75	0.268049552118035
PSMB10	1.08017902685012e-72	0.272345906526072
NUB1	4.62129989759935e-72	0.283778868961266
EVL	1.58523952184107e-69	0.237237901104576
BTN3A2	1.9072252183215e-69	0.245346705861513
JUP	2.52367593855691e-69	0.289146535123911
CARD16	4.1642191120097e-68	0.266692108451906
PSMB8	6.6896344270939e-64	0.251677932682142
RACK1	2.14054596427132e-62	-0.127677030294499
ZFP36L2	1.2584859776411e-61	-0.314023772781091
IL2RG	6.80101326915555e-61	0.218820567819905
CAPN2	7.87940226304821e-61	0.236596466460977
LINC00926	5.84734485128037e-60	-0.221786078486403
TENT5A	4.64791604032769e-59	0.217824186191218
BLNK	1.76104314265281e-58	0.24428605536113
LMO2	2.17455777924636e-58	0.211817747087518
SP100	5.24250086271592e-58	0.193660592582336
PABPC1	8.78749280541894e-58	-0.146451309856162
PELI1	1.64359402462287e-57	-0.35957349335699
ARHGEF3	3.35778154991015e-56	0.206130422815642
CCDC85B	1.41616710244976e-55	0.24661958534204
SAMHD1	1.85000388614969e-55	0.190508771271997
CD79A	8.71986140600829e-55	0.138084916741183
MS4A1	4.2862638440717e-53	0.142289498225227
CD38	1.49301843694617e-52	0.252768769158213
SP140	2.94762288705343e-51	0.248649238845372
RBM3	4.45856072126391e-51	-0.256439880020061
LBH	7.95815001358985e-51	0.215649021531826
UTRN	2.86028122234888e-50	0.227537708528217
GAPT	1.48601224345378e-49	0.222490461808699
CYBA	1.63399548065572e-49	0.142104732165764
PNRC1	1.81377942703499e-48	-0.152921782509564
LYSMD2	4.03753111047245e-48	0.19174673710071
SMCHD1	5.94931968865837e-48	0.188565402818295
EIF3L	6.61692772582348e-48	-0.243357732838699
BAG1	1.88903404542484e-47	0.212590583776754
MRPS18C	2.30191984835523e-47	0.184618266269194
ZNF92	1.53113562843919e-46	0.226541384244582
CD83	2.89404274328597e-46	-0.270226257740077
CASP1	4.06263545322042e-46	0.187500189055483
CPNE5	4.84010257806211e-46	0.203777483487194
EZR	5.05125350859297e-46	-0.297468400328472
SNX6	6.6412783004912e-45	0.20814679319949
GRASP	7.64337900818119e-45	-0.319932893034728
GSDMD	8.46620887927422e-45	0.191548810686884
ELK4	1.47815115731595e-43	0.194680106861936
LIMD2	5.75169836982429e-43	0.141123626091395
COX4I1	5.94752445210591e-43	-0.156105389463844
TCIRG1	8.7352968190805e-43	0.20678481627377
PIK3AP1	1.02320739063777e-42	0.207793343036299
FAU	1.02651670345079e-42	-0.085450859895067
IGFBP4	1.05709256312635e-42	0.224988752154452
CD2AP	3.02507764074794e-42	0.202338825609789
C5orf56	3.39992346688889e-42	0.235312242474779
DCLRE1C	1.22048323156379e-41	0.177955054310866
BANF1	1.56490513145319e-41	0.184609284606302
RNASEH2B	3.4066994705254e-41	0.201490463582936
TRIM56	3.8271075157546e-41	0.188134526747359
TCF4	3.90093621162501e-41	0.215045140754846
SELL	1.71021132070134e-40	0.187651802570545
RAB8A	1.75548902273879e-40	0.195079119019838
TNFAIP8	2.13791053477944e-40	0.207290481964313
FCRLA	3.51222677421646e-40	0.205314069058423
USP25	4.49462122372466e-40	0.195997337504546
UBA7	2.05999734751495e-39	0.189944922019187
ABRACL	2.09643732804745e-39	0.186017736913178
PFDN5	1.32825274118497e-38	-0.128659426977459
IRF2	1.79298297491376e-38	0.198039770011753
ECE1	2.66746912596119e-38	0.179571758970524
PRR13	4.87558529295193e-38	0.164967164312666
WDFY1	1.79173381778232e-37	0.167309986889726
UBA52	5.68706448847672e-37	-0.115371174521158
CD164	6.33111688236172e-37	0.196971369288627
SMG7	2.60205786586439e-36	0.182567119698908
CD53	3.0530562377219e-36	0.18106731425014
DCXR	1.23513789352065e-35	0.194427757496481
SCLT1	1.25062998204119e-35	0.177465417737928
CORO1A	1.27582268893467e-35	0.149223089936819
NOSIP	1.73613854574059e-35	0.166152403412378
ITGA4	2.30221300700683e-35	0.192146900509717
FTL	4.08124961528905e-35	-0.105949725247546
STAP1	4.72394325651662e-35	0.193970857230801
NCF1	1.90285840028174e-34	0.135933004087285
CD24	2.56224534050347e-34	0.194277798991426
FGD2	2.98816320415094e-34	0.190038224788432
MAT2B	3.36779901731732e-34	0.180164394054144
FCRL5	3.39393838997873e-34	0.18458420146804
IGHM	3.77554176929909e-34	0.143961582775782
LNPEP	4.75557751169304e-34	0.184950088070232
C1orf162	9.81955109559862e-34	0.180518550958825
TMEM268	2.3835577399524e-33	0.173093742886728
CEMIP2	2.47779733660586e-33	-0.26741225324423
APOBEC3G	2.75704797524954e-33	0.165686459466659
EMP3	2.84566860047032e-33	0.149647578234764
PSMA6	3.8262424264698e-33	0.17911159361143
CCR7	3.89050151645492e-33	0.200082988791831
TNK2	9.11530062615627e-32	0.14877781939448
PLEKHA2	1.08745157343276e-31	0.169009542243677
LAT2	3.69523424755012e-31	0.188909619943499
FCHSD2	3.85731448866473e-31	0.177404041291237
CCR6	4.47241886615579e-31	0.166076768937825
HMGN1	5.73600928447186e-31	0.151748878524953
RABGAP1L	2.14297531079757e-30	0.186655524801979
SPG11	4.14002177515716e-30	0.162607961746158
PTPN6	7.11502489411703e-30	0.177119761707031
FCGR2B	8.21991026351199e-30	0.165184922626814
NASP	1.63812302683639e-29	0.154812315601299
EIF1	2.32534263721882e-29	-0.112367417349302
HNRNPF	2.40014105522469e-29	0.165765562119239
MYCBP2	3.30067670126108e-29	0.157538443684818
SLC25A6	4.90988017945101e-29	-0.137043273697376
DOCK8	5.20899571776973e-29	0.157822775430299
COX5B	6.20182044549233e-29	0.153047493002721
BAZ1A	1.08010775639719e-28	0.16694112321376
SPIB	1.57759582522672e-28	0.216342752971984
PPP1R18	3.40426873286822e-28	0.158773692618288
UBALD2	5.06363115803871e-28	0.14016853378503
VRK2	6.14572704362254e-28	0.148754224653696
PCBP1	7.90385122853711e-28	0.132706852612048
CD40	8.04951220500545e-28	0.166791906033713
SNHG29	8.6702123422122e-28	-0.163567502196014
RBM38	1.07605854056175e-27	-0.226482733581332
TIA1	1.2580957811811e-27	0.161297337321944
SAT1	1.41526810412023e-27	0.168397009391754
CD72	1.8543781128985e-27	0.182978211753662
ICAM2	2.14728845346371e-27	0.159844104232296
CYSLTR1	2.72697191919379e-27	0.155206387962901
DNAJA1	3.16147586426101e-27	0.171348925280707
GPBP1	4.30690884036897e-27	0.169959095099276
CALCOCO2	5.8258531950302e-27	0.151144811406782
IGKC	2.4008198482346e-26	0.209865985813295
BCAP31	2.5042588886298e-26	0.154829212431923
PLEKHO1	2.81875558661009e-26	0.154596057602518
TRMT112	3.4110078896074e-26	0.159395977463968
HMGN4	1.01960359366999e-25	0.146923623038189
TOMM7	1.01960359366999e-25	-0.151817740068217
TMEM109	1.10309194189833e-25	0.157474062449747
PALM2-AKAP2	1.22069005873169e-25	0.16517067583127
HLA-DRB1	1.62928886699968e-25	0.0897298973151965
MRPS18B	1.74598828976914e-25	0.151910886304288
ENDOD1	3.55099202185798e-25	0.13515873156202
CASP4	4.37483644135392e-25	0.164110628769368
PSMA5	9.77252097108772e-25	0.141468449978121
ZBTB16	1.96846327428336e-24	-0.188970797776311
HLA-DQA2	2.12793075593325e-24	-0.184169469419298
PDE4B	2.4931106911172e-24	-0.207513032523066
MORC3	3.957941242097e-24	0.166046810576614
ATP6V0E1	3.96931743857666e-24	0.141986536201243
SECISBP2L	6.3893619657311e-24	0.152890293539468
TRADD	6.40919561499845e-24	0.132704263912778
PYCARD	7.23688393663358e-24	0.138346439849042
TMEM179B	1.18486280252336e-23	0.124312715943983
TMX1	1.41872529692206e-23	0.139927153624471
PRKD2	1.90369925914483e-23	0.150238516472691
TAPBP	3.63434401424731e-23	0.134620673347631
NDUFB2	3.77871570659175e-23	0.139710369951083
TSTD1	8.63411519734205e-23	0.158074305634921
SELENOF	1.25195399037792e-22	0.13807205771906
CYBC1	1.44009703285757e-22	0.144329118546019
NOP10	1.54120919750925e-22	0.133519539099356
KLF3	2.30029808007157e-22	-0.188405588918269
AC008875.3	3.26945297431422e-22	0.146889488089278
DAXX	4.64155181912922e-22	0.130467613820929
UQCR10	5.53836582246716e-22	0.136828757576165
GNB4	5.8873153450085e-22	0.145026449560644
PSMA2	6.94545573108814e-22	0.138718971549255
MRPL42	7.39122107176561e-22	0.119894506088877
SLC2A3	7.88957799051727e-22	-0.229886232360298
CSK	9.48583340330533e-22	0.122089319329114
BTF3	1.04616904497852e-21	-0.111540704430349
DEK	1.19997585946333e-21	0.140568284518419
HLA-DOB	1.3783400058398e-21	0.153562037191174
HIF1A	1.58965852545215e-21	-0.179565256200159
TCL6	2.14163385605483e-21	0.140684689606797
COPE	3.65527267072147e-21	0.120864600360123
NRDC	5.15957014142113e-21	0.137066157036027
ERP29	6.68636656592372e-21	0.121128237854167
ATP13A1	8.26757659215498e-21	0.131105560544696
COPS5	9.51984812418702e-21	0.131116041666319
HLA-DPB1	1.13431550665401e-20	-0.0912826074569066
CNDP2	1.19087248918569e-20	0.133222684357476
SCIMP	1.19087248918569e-20	0.13710881673611
CD79B	1.20634369436905e-20	0.110422067093768
UBE2J1	1.46782914995738e-20	0.150595856277241
ARL6IP5	1.67589958566921e-20	0.11988756613055
EIF4B	1.7631411236452e-20	-0.15017040048601
STX17	1.94207194334351e-20	0.122666132604328
DLEU2	2.38797677372064e-20	0.130102910710483
TENT5C	2.6017843760824e-20	-0.181370018714903
UBB	3.28500036253962e-20	0.118828994637399
AK2	3.28777133861618e-20	0.122231140549168
SLAMF6	4.59157367754506e-20	0.135328638450459
TRIM38	6.12979101165293e-20	0.152842714173875
NDUFA13	8.16930131967218e-20	0.130601900483027
TRAPPC5	8.32317384664745e-20	0.127103680156025
NFKBID	8.68569566121849e-20	-0.188699955347713
PUF60	9.04044854846244e-20	0.124718516989379
CHPT1	1.59422615153255e-19	-0.172797054785164
ACTR3	1.71148879567171e-19	0.137526712918576
SNX2	2.51284278531319e-19	0.116398146681868
PSMB8-AS1	2.79936047323433e-19	0.144301486441267
HLA-DQA1	2.89173715895626e-19	0.110172552492352
VPREB3	2.90308884299253e-19	0.15604786917071
TMEM59	4.01008188914855e-19	0.127237660847844
RBX1	4.10351701694658e-19	0.129038939735214
UBE2L3	4.16561588789872e-19	0.124998995349174
MCUB	4.19980625660756e-19	0.138945260971745
ERH	4.94239806356305e-19	0.130847561436989
PDLIM1	5.45137050962605e-19	0.121007391314856
CD37	7.74110873914748e-19	0.0612735299566332
CCT7	1.18089077662378e-18	0.130879664483963
LSM10	1.2167450671501e-18	0.127641812563323
PNRC2	1.50782467489536e-18	0.141640001263676
WAS	1.51550349186518e-18	0.128115900491318
LYL1	1.54752019947852e-18	0.128623878399295
IRF1	1.65195351025273e-18	0.156070766864772
GPSM3	1.78216774544664e-18	0.110606223542894
FADS3	1.87725040131066e-18	-0.156911299022332
CTSS	2.02897406478016e-18	0.11993809862076
PTPRC	2.20719178064154e-18	0.0974153946785141
MYL12B	2.25250222187263e-18	0.123299649510637
EEF1D	3.19186863257055e-18	-0.0771409656552726
MCTS1	3.28430662744304e-18	0.109688503804988
NRGN	3.50867737131933e-18	-0.353905343983302
RIPOR2	3.55837639987284e-18	0.131858244293324
ZC3HAV1	3.59853925102335e-18	0.137861110086697
HNRNPA2B1	3.68341972243559e-18	0.0890912510935231
ARHGAP24	4.57430905377408e-18	-0.163727279059904
HIST1H2AC	4.74482889502115e-18	0.103731639851097
LMAN2	4.89459138623698e-18	0.120341765719014
C7orf50	5.77448570426222e-18	0.122124599637315
AREG	5.98835252577838e-18	-0.175020204147818
C4orf3	6.3106148262657e-18	0.126399640913515
PFN1	7.65792789128073e-18	0.0849099240417637
PSMD4	8.05804097000057e-18	0.113697123529075
LAPTM5	9.30793888663486e-18	-0.0985028329130637
ARHGDIB	1.2672430893508e-17	0.099972360308104
ACAA1	1.30870048400245e-17	0.114891214286711
PPP1R11	1.3589191722668e-17	0.109875035052596
MALAT1	1.3632152468216e-17	0.0536865625772762
BACH1	1.52514544757812e-17	-0.172297533876283
PSMB3	2.10883141297012e-17	0.11566755431119
CCND3	2.15023404590861e-17	0.126885603441337
EIF4A2	2.33061687564562e-17	0.11445653274796
PIK3IP1	2.83902145956954e-17	-0.175702800267866
DCAF7	2.91128510843814e-17	0.113684258819296
ATP5MF	3.11000598866253e-17	0.124933174549472
IDH2	3.28891074711131e-17	0.115449326486848
GNA12	3.50705352367063e-17	-0.157846812021986
LINC01578	3.99996456728294e-17	-0.113136988550462
ARHGAP17	4.06094481671515e-17	0.139208488295285
TLE1	4.06094481671515e-17	-0.190235415800317
TMBIM4	4.12158764573177e-17	0.129525843634565
ALOX5AP	4.12671634163355e-17	0.119139088778414
MXI1	5.4877201304039e-17	-0.168410482554126
SSR3	6.774702370478e-17	0.117986920733231
PSMD8	8.31545596134324e-17	0.125261257883239
SPOP	1.02450437763124e-16	0.107404211565428
KMO	1.13827117133905e-16	0.120091580982625
KPNB1	1.69130321753892e-16	0.125655235358604
PPP2R2A	1.82491505725083e-16	0.124895438548105
TP53INP1	2.24609213485233e-16	-0.17279165822542
C16orf74	2.28080400328126e-16	-0.148650163855158
SZRD1	2.33890461259454e-16	0.110694370831286
DCK	2.34368414857476e-16	0.128090704213027
BRK1	2.43226178109221e-16	0.123226619674192
ANXA6	2.59982860377472e-16	0.123007358462208
DDX17	3.25879880943137e-16	0.104992797936639
MACROD2	3.31901491037738e-16	0.141882414473418
CARD8	4.21311389010482e-16	0.112079239660186
ATP5F1C	4.3197255252886e-16	0.109978112406809
SMAP2	5.1229210359582e-16	-0.141069290656184
IKZF3	5.46374648957677e-16	0.120606908154993
TMBIM6	5.59757859622132e-16	0.112835472065212
ATG3	5.68327097790729e-16	0.113524082090617
ABI1	6.25991605580886e-16	0.109804676819199
AC027097.1	6.73161711607733e-16	0.107730379723779
BTLA	7.01082680802945e-16	0.125189277568735
PPBP	7.13373950145569e-16	-0.32256101595605
METTL7A	8.24370175180431e-16	0.115099561090097
LINC02397	8.33897564345182e-16	0.108991572565815
PSMA7	8.56380924930577e-16	0.131653941021165
CRYBG1	8.85504343526051e-16	0.126794383885165
PPP4C	9.16832416052765e-16	0.111255512521087
ARPC5	9.34308542947317e-16	0.112246774140095
NAGK	9.47246996905377e-16	0.099478991382755
CHI3L2	1.07331088883126e-15	0.112702747463061
XPO1	1.51916880281679e-15	0.113525574548153
RNASET2	1.51916880281679e-15	0.11275590757548
RSBN1L	1.6395647772097e-15	0.126696439553712
PSMA4	1.68284841214458e-15	0.116503122350942
RAN	1.79302731447247e-15	0.122616273698883
AIDA	1.80496224178465e-15	0.1173505980614
ATP5IF1	1.81037655355655e-15	0.118651306440406
ATP8A1	1.88228869018271e-15	0.126540813023818
ADAM28	2.0094870601619e-15	-0.151904617793236
PTGES3	2.31324051987734e-15	0.121792819430006
UBE2D3	2.40614198156275e-15	0.104478272351906
GM2A	2.85160816685656e-15	0.106101503106562
SPOCK2	3.07119733486443e-15	-0.157492428934916
IL10RA	3.69795719277978e-15	-0.149971488869482
TXNDC5	3.78365676644449e-15	-0.156461393535396
IFI30	4.64942816751115e-15	0.129148555902578
P2RX5	5.10577596226917e-15	0.126706863852794
HIST1H1D	5.27640071892664e-15	-0.170362822526559
CDC42SE1	5.28334774947009e-15	0.121444888213208
QRSL1	7.30637595467889e-15	0.11106789807364
GSTK1	9.05776249263415e-15	0.127359237064392
UBA3	9.3540448652164e-15	0.114047550958569
ODF2L	9.6698363975513e-15	0.120778581052698
TMED9	9.68570808837583e-15	0.106693944413263
GNAI2	1.03830032428836e-14	0.105825099939761
RUBCN	1.19729681038981e-14	0.110753887588517
ENSA	1.2029958015516e-14	0.100947344019267
PTPRCAP	1.20541614458514e-14	0.122408474358068
PCED1B-AS1	1.23305909884497e-14	0.120233654120454
STX7	1.29903886098672e-14	0.123036964746184
CHKB	1.30724128409553e-14	0.107411408875165
ERAP2	1.4586667769138e-14	0.11449527117772
PRDM4	1.4996181702802e-14	-0.144399777408289
ECH1	1.86103570408524e-14	0.106316816982781
TALDO1	1.88731998095869e-14	0.104356481097742
TRIM44	2.08514750009903e-14	0.12203821880054
TRAF3IP3	2.21726352830564e-14	0.111478069107311
TSC22D3	2.40198740140834e-14	-0.0988609852918971
FLI1	2.81306959985536e-14	0.109742493174822
PHB	2.85814977902791e-14	0.0960055874663911
CHURC1	3.11071138452668e-14	0.119203057236256
TSC22D4	3.11071138452668e-14	0.110730171040033
PIM3	3.11084972217409e-14	-0.152829641891586
PSMD13	3.67776017145252e-14	0.0964832427921293
C1GALT1	3.8124730990233e-14	0.110075662518309
BACH2	3.81799271138789e-14	-0.122972033807929
PRKAR2B	4.0335899524583e-14	-0.188315933837808
CCDC90B	4.24094589114987e-14	0.0985326994646684
ITM2C	4.62028971406806e-14	0.149037173182357
JMY	5.46943235496267e-14	-0.123830218946483
MIA3	6.11628042404632e-14	0.0940902970345614
ATP6V1G1	7.0389498973783e-14	0.0934084292496686
ATP5PD	7.41798477117276e-14	0.11063631185705
LTB	8.24758938497632e-14	0.0860212866890224
SYTL1	8.93192364205035e-14	0.128282311287139
SETX	1.02782346418719e-13	0.109197083415084
GP1BB	1.1642488490403e-13	-0.19151795164944
PHYKPL	1.25187598860578e-13	0.106573626605908
HERPUD1	1.30213530979649e-13	-0.177937838491541
RGS19	1.34361228792185e-13	0.109971223179648
DYNLL1	1.42067510279905e-13	0.105754821938295
TUBB1	1.48551449466829e-13	-0.21177828305605
PLEK	1.87704290108288e-13	0.109019982251087
DGUOK	2.45752862048442e-13	0.102783086055015
JADE2	3.07361887769439e-13	0.108887619279671
RIC8A	3.14605033161902e-13	0.0891546668439502
ADRM1	3.24800406788357e-13	0.0934266800209058
FXYD5	3.32696803038163e-13	-0.0961608973646553
HCLS1	3.88802847374064e-13	0.0939886083617758
UQCRB	5.10228916919829e-13	-0.120292075128732
SMC1A	5.51475817861222e-13	0.110452313917612
SCAF11	6.23900145658079e-13	0.109645176782765
NDUFAF3	6.73957616083621e-13	0.090093660302728
PPP1R14A	7.75444906423502e-13	0.153468505574389
DMTF1	8.69564703887499e-13	0.118022269434835
NUDC	8.84842464132614e-13	0.100051086383621
TEX264	9.08097611921319e-13	0.0881553489430598
ACBD3	9.16678989098145e-13	0.106967962293147
CIAO2A	9.85275095033344e-13	0.113932001836484
CNBP	1.03231919892471e-12	0.0894176630032688
ITM2B	1.03703456823146e-12	0.0875297506410171
WIPF1	1.04863632794081e-12	0.102852998852939
GTF2F1	1.06903657137003e-12	0.101354307716671
USP28	1.16610759754839e-12	0.0980047181821482
N4BP2L2	1.18862367232312e-12	0.102601782639721
TBCA	1.2865644670207e-12	0.0941884352945429
SPI1	1.36807947128784e-12	0.107201829467119
SELENOH	1.44655877560947e-12	0.0885743556981144
CALR	1.49456868160323e-12	0.113530604867542
MAP3K8	1.54055742235128e-12	-0.143537040010659
UBE2I	1.5405640964339e-12	0.0917098976744097
COL19A1	1.61166960725727e-12	-0.139082425079366
IRF3	1.70780133106553e-12	0.0923597122995086
BASP1	1.71991793141437e-12	0.105169615589754
RAB24	1.72291629051103e-12	0.1025414486185
MZT2B	1.74958606422833e-12	-0.122606737576884
ACADM	1.80518340319749e-12	0.0896929806775242
DCAF11	1.82394370832852e-12	0.0993974476629681
KRTCAP2	1.92142882661166e-12	0.103253643449701
H2AFV	2.11052882235769e-12	0.0966520604331917
COX6A1	2.13211535525144e-12	0.0875109726230989
RNF181	2.15275574265823e-12	0.104323155879344
NR4A2	2.36616911184176e-12	-0.193427122251185
EIF6	2.56939121702986e-12	0.0878901227002961
DAD1	2.62441632390185e-12	0.105805013490497
HINT1	2.6544669426272e-12	-0.0911886972985485
KLF2	2.66657577462218e-12	-0.121731480639186
UTP6	2.84214258420704e-12	0.0943901919134673
BRD2	2.86338940276736e-12	0.0928889601073071
YPEL5	2.90319278753113e-12	-0.131299493913121
CFLAR	3.03664183376457e-12	0.108727873163397
H2AFZ	3.05896517684843e-12	0.0996800677397983
FBXO33	3.25509659409668e-12	-0.121766267790772
DDX5	3.33591539115527e-12	0.0675955979550324
ANAPC16	3.44622776919016e-12	0.0776048914038068
ACTB	3.63573110561154e-12	0.0434827321582811
MZB1	3.656699686386e-12	0.127437333712106
IGHV5-78	3.80695262644132e-12	0.0989912141572843
POLD4	4.38506873391943e-12	0.0931288935406549
RRP7A	4.47009546147394e-12	0.0965266478088739
YWHAQ	4.50527714640693e-12	0.0885648216055213
HNRNPA1	5.07786406664073e-12	-0.0826612429997025
VAMP8	5.93700148813412e-12	0.098239830740401
FIBP	6.25570823303442e-12	0.0882660216206865
ZNRF2	6.5179804780145e-12	0.100708319924311
ZEB2	6.62710607883911e-12	0.109915910573414
RBIS	6.7665266234303e-12	0.0888753076812062
MEA1	6.88849067361292e-12	0.0930826032909373
CAP1	7.19797819657267e-12	0.0946666686232118
UCP2	1.00608165795658e-11	0.0965725907363593
MITD1	1.36838809983025e-11	0.0955802546707283
CCT5	1.42067196035952e-11	0.0920546756886149
SBDS	1.65510182508107e-11	-0.12751928622217
PYCR2	1.73031735162203e-11	0.0935009180142237
AKT2	1.76886209050493e-11	0.0993345373916675
SOD1	1.83495232042314e-11	0.0952177139958839
CSNK2B	2.09360707946492e-11	0.0949730510565818
ANXA5	2.09374180587721e-11	0.0972250693218127
CLU	2.17957185377666e-11	-0.167753281050092
SCAMP2	2.21383291461031e-11	0.0923173484367564
STK38	2.24646313323931e-11	0.0971724406088534
TMEM175	2.29044119741454e-11	0.101456831938184
DHPS	2.389379783604e-11	0.0995962236253521
COPZ1	2.39120805993309e-11	0.0841961257884671
TULP4	2.39595051901644e-11	0.0936607401893411
TNFRSF14	2.42384606745946e-11	0.108446063781018
NSUN5	2.44284094159862e-11	0.0880776403551428
ATP5MD	2.57928475029144e-11	0.088331631245846
RFX5	2.66101858501078e-11	0.081280644666865
CHCHD7	2.7283593725394e-11	0.0949179893089384
GPX4	2.78010249164773e-11	-0.126870334187658
NME2	2.82989676169249e-11	-0.112674874645063
GNB2	2.97974983604216e-11	0.0923527612881639
PSMC5	3.15587177864947e-11	0.0932431346774701
HEXD	3.1738681453892e-11	0.0940458213948039
WDR83OS	3.1986828004238e-11	0.0866740991470926
RNASEH2C	3.27418792061532e-11	0.0944508924688189
APOBEC3C	3.39286318110979e-11	0.101363444932075
ARPC1B	3.52271357050595e-11	0.0714221000237674
PPIB	3.92847502401096e-11	0.084010770834908
TAF10	4.01836722501066e-11	0.0897823448125081
NDUFA11	4.08629281249493e-11	0.0793421127792716
ATXN10	4.11235858043094e-11	0.0876162189396242
XRCC5	4.47893048654899e-11	0.0944654571909106
DENND2D	4.52599779531842e-11	0.0827192743983616
SH3BGRL	4.78240759684154e-11	0.0877665181698666
CD180	4.91766431888499e-11	0.0886567667255312
TRIR	5.04109738495577e-11	0.087512828754146
CNPY3	5.19748375800897e-11	0.0993242236269518
IQCB1	5.19748375800897e-11	0.095184932735675
HEBP2	5.22929665324382e-11	-0.119757417551866
FBXO7	5.43027834540566e-11	0.105113349127135
BUD31	5.87284391420111e-11	0.0996151813369126
CTSH	5.93943466942781e-11	-0.131068012722027
MAML2	6.00561936776779e-11	0.0956786418439322
ID3	6.32622416188541e-11	0.106046988595265
NSL1	6.54015948585255e-11	0.0902330461728448
GLS	6.64127567543391e-11	0.089957025258409
CDKN2D	6.65998214317892e-11	0.0813558853879989
DNMT1	6.88018416190155e-11	0.0908483319619924
TGFB1	6.94217951804614e-11	-0.120263289068657
ME2	7.16784582518294e-11	0.0833587042116103
PSMA3	7.607831103253e-11	0.0903556643830804
RBM42	8.15014532325695e-11	0.0856119055261486
RALA	8.21888303804542e-11	0.0817710657340568
PDIA3	8.25604062822009e-11	0.0978805321813654
REEP5	8.65094302186939e-11	0.0877814506750118
SUPT4H1	9.39517448472316e-11	0.0946620111680003
STX16	9.4227705041574e-11	0.0872902658661481
CCS	9.57298526731677e-11	0.0890028560648807
POLR2F	9.8004524394075e-11	0.0931572376311037
PRELID1	1.03131863340528e-10	0.0901092107969493
SNRPC	1.04050391846745e-10	0.0885407222055148
CAVIN2	1.06275291969667e-10	-0.171979345258347
TSPAN13	1.07389210903817e-10	0.0915106983038909
TXNDC12	1.09524514403756e-10	0.0836494769024425
AP1G2	1.09587856600826e-10	0.0967303565947516
IK	1.17640368674749e-10	0.102479213336768
KAT2A	1.17873312954253e-10	0.0908828106362596
TOR3A	1.25332026770848e-10	0.0761715221722573
ZRANB2	1.29927849184799e-10	0.089447248010133
NBN	1.37060816776366e-10	0.086250866840475
HNRNPUL2	1.54741886898703e-10	0.0979190340646
DDAH2	1.63985519976627e-10	0.0942711467218569
NFYC	1.73848302874964e-10	0.0818315210929597
UVRAG	1.90121065227697e-10	0.0846731357252393
EXOSC8	1.98016599300499e-10	0.0858752622441328
ARHGAP30	2.4563390523456e-10	0.0858227901891067
B4GALT1	2.47848444737315e-10	-0.123283122112911
SEPTIN6	2.64599253921366e-10	0.0927799643286034
CLEC17A	2.70062356855335e-10	0.08973378137388
NOP53	3.00864127487524e-10	-0.0884782911830839
DGLUCY	3.10442747466589e-10	0.076398111729377
SSU72	3.22331305761643e-10	0.0931768560709628
HM13	3.27771952554452e-10	0.0863975622782673
GDI2	3.86247254164136e-10	0.0963434316286647
CGGBP1	3.95367153545765e-10	0.0911390876599069
HNRNPC	3.96034156254206e-10	0.0972555854293327
POU2AF1	4.24122047887347e-10	0.0977929570109413
SERBP1	4.84069754062794e-10	0.0856418255289348
UBE2V2	5.82062259244967e-10	0.0753369237049202
CNOT7	6.00308826160051e-10	0.0866139144444285
NADK	6.18195188524404e-10	0.0820617929272748
MSL3	6.48350513399624e-10	0.0868481097075345
MTG1	7.20783386575978e-10	0.0801482532860036
ARPC3	7.59611898820121e-10	0.0575890477256054
SESN1	7.66759145891225e-10	-0.11663249187742
LILRB1	7.88442578008976e-10	0.0765631965666627
ATP5PF	7.89807864128589e-10	0.088033776499581
EIF3F	8.10775409573519e-10	-0.0908316939530323
SPTLC2	9.07592498344936e-10	0.0694516662775207
ELAVL1	9.44125530358992e-10	0.0809904840135767
C12orf57	9.82432890637601e-10	-0.117688393891054
RNASE6	1.09071445704533e-09	0.10186690186705
NDUFA7	1.19611279447264e-09	0.0790285320039442
ARHGAP9	1.22391125972265e-09	0.0858471647671256
ZRSR2	1.28673470449027e-09	0.0829218306079733
OCIAD1	1.35581234105308e-09	0.0768382570062556
PARVG	1.39213005278148e-09	0.0821553931544917
EGLN2	1.40929186626722e-09	0.0854519320785798
DMXL1	1.41560063426756e-09	0.0906921867128021
SYNRG	1.61340909138122e-09	0.0869772313971972
TMEM63A	1.67933008190916e-09	0.0769615094576372
REL	1.71543221504833e-09	-0.0933158788123041
SPCS2	1.79082792814809e-09	0.0850771094015051
CHMP4A	1.88846677409841e-09	0.0811862175744789
STT3B	1.92368710013786e-09	0.0835483769433316
DNPEP	1.98391281293322e-09	0.0763035306768199
CAPZA1	2.02273354221125e-09	0.0811154310608938
EIF2S2	2.18858357676627e-09	0.0881443519309619
PCMT1	2.2883097072052e-09	0.0758589170904942
EPRS	2.28947344835938e-09	0.0766477132441622
NEDD8	2.39165716527397e-09	0.0819193687544257
SNX3	2.41164734017125e-09	0.0851135071527884
CCDC32	2.44011878678265e-09	0.100451491363148
CHORDC1	2.45921331001369e-09	0.0794072786175558
HIST1H1E	2.62102491085061e-09	-0.143901104505046
TRAPPC3	3.0808016741412e-09	0.0710879915638825
PCMTD1	3.1557326198093e-09	0.082420080100421
EFR3A	3.18444333234725e-09	0.0773608370737045
CARD11	3.35109188634271e-09	0.0886199236780997
TMED5	3.6484110657429e-09	0.0791092531224343
BLOC1S1	3.68924227854756e-09	0.0844089495986931
EIF3H	3.69284723898179e-09	-0.0985684210840141
OTUB1	4.13490042310097e-09	0.0852191937879063
DIP2B	4.15443910162656e-09	0.0966962538137596
RELB	4.21848515410888e-09	-0.116989518787769
NDUFB4	4.67479907729688e-09	0.0871934551354875
MGAT5	4.72451035103217e-09	-0.124042762324325
LAIR1	4.74101552093196e-09	0.0845497776819032
AL138963.4	4.7648697783059e-09	-0.159646737252599
RBM6	4.78034585445101e-09	0.0832463574598419
TECR	5.01780231535529e-09	0.0812948415267966
CD55	5.2277814220655e-09	-0.116358379974591
HIST1H1C	5.25370150537569e-09	0.101579782301884
EIF3G	5.26367209609697e-09	0.0847973471860279
KLF9	5.35153850649767e-09	-0.119974119243461
TMEM258	5.40336163681624e-09	0.0921013227206707
IGLC1	5.59252247858981e-09	0.163560651785725
COX6B1	5.8488870535246e-09	0.0739813850941762
KRCC1	5.93196735554851e-09	0.0739880802194472
FAM107B	6.46236743194775e-09	0.0962595462007936
UPF2	6.47182554587387e-09	0.0828952126233536
TMEM154	6.49449943591922e-09	0.0919091351294649
NDUFA12	7.28702535290324e-09	0.0807015502558297
POMP	7.46427581779292e-09	0.0824050186025963
POLR3GL	7.82961893330383e-09	0.0804370185829802
L3MBTL3	8.01801728880035e-09	0.0764904817833006
EWSR1	8.316812262838e-09	0.0935461009188552
RALBP1	8.45424859707524e-09	0.0881013252686267
RPA3	8.52691347229852e-09	0.0864438386961784
U2SURP	8.62743333309774e-09	0.0869487072816415
SNX1	8.64138631008344e-09	0.0748936648472248
TTC1	8.64147778951078e-09	0.0678071988023563
NPC2	8.65686339514659e-09	0.0888246234539851
PARP1	9.11327721630112e-09	0.0807201640165247
MARK2	9.76323223552694e-09	0.0820607751018494
EIF1B	9.968857301229e-09	-0.126167442825739
FCRL1	9.97863548155307e-09	0.063592216837651
CDKN1B	1.00188299105061e-08	-0.12461801902385
NAP1L1	1.03572785818768e-08	-0.107184483579744
UGP2	1.10207957017374e-08	0.074996970419947
PDIA6	1.2705254900485e-08	0.0820207761961259
CD81	1.30212613827376e-08	0.0871886037228833
SPARC	1.3861122106199e-08	-0.151296834676158
RIF1	1.39615747003823e-08	0.075072041092609
ERP44	1.44403505647439e-08	0.0869221815816403
SUPT20H	1.52832728707004e-08	0.0705745691697782
SUMO2	1.53844158314543e-08	0.0687241676232937
CLPP	1.54529939927967e-08	0.0768570623372266
CCT3	1.60341423307986e-08	0.0838608125433239
SHKBP1	1.63462703110003e-08	0.0754006179859414
GADD45B	1.63801697984717e-08	0.0803025775865054
PCDH9	1.65478765906594e-08	0.102535003624432
CAST	1.69134272661656e-08	0.0827452530310873
ANKAR	1.80151475020703e-08	0.085305733966187
GCC2	1.87666640823716e-08	0.0784369440144173
TAGLN2	1.98380446065623e-08	-0.0846600873725762
DAPP1	2.0471793767431e-08	0.0912618186282664
AP3B1	2.29598911008348e-08	0.0959178420366295
CAT	2.35648475960696e-08	0.0794287916136521
GTF3C6	2.44939909858377e-08	0.0748799249262896
EXOC7	2.49881722711691e-08	0.0760926174264361
PPP1R12A	2.56736559951001e-08	0.088982814382085
TRAPPC1	2.56736559951001e-08	0.0762569173964817
ECHDC1	2.67056052026271e-08	0.076739378157954
SRRT	3.24195813663196e-08	0.0828958214732296
EBAG9	3.24497708311759e-08	0.0882359710547539
RELA	3.31164242774108e-08	0.073089191459062
CDK2AP2	3.33184973763476e-08	0.0736382408867093
RAB29	3.36208680784995e-08	0.0809144506802812
SDHAF2	3.36376329817256e-08	0.0730186921668889
BEND5	3.3755632621886e-08	0.068649691468456
PPP1CA	3.38000688863539e-08	0.0710416863883387
ADAM17	3.4692209211941e-08	0.0749312565035892
VIM	3.56652681967819e-08	0.0990090830753969
ETV6	3.56652681967819e-08	0.0800093345494673
VAV3	3.5917166266738e-08	0.08451477623792
SIDT1	3.64025153551743e-08	0.0678947495755786
PRCP	3.7763466994732e-08	0.0772137492845579
RNF187	3.95902659133921e-08	0.0683830112401247
TIFA	4.10956235807563e-08	0.0796378814083334
CPNE1	4.13194535599558e-08	0.0764778849100364
C11orf58	4.17618382556181e-08	0.0740628998267865
HNRNPD	4.29417004198211e-08	0.0838934601807144
PPP2R1A	4.47852043612541e-08	0.0693887800006784
FUBP1	4.51214885345081e-08	0.0662201512338612
PATL2	4.51214885345081e-08	0.0810846310356216
CD44	4.51229865825124e-08	-0.0972459741828241
RFC1	4.59621072173619e-08	0.0760844702921193
PDCD10	4.76212595272023e-08	0.0675748552509964
VASP	4.84587747654699e-08	0.0788125675289679
MAN2B1	4.88316219891682e-08	-0.109014361736207
COBLL1	5.11023361957372e-08	-0.111842817232876
MYL6	5.19406254024757e-08	0.0461660073188588
CHTOP	5.69932777893495e-08	0.0739066783393449
OFD1	5.72893932239524e-08	0.0835660159777186
FUS	5.89351026839712e-08	0.070679849211837
PSMB1	5.94441228108577e-08	0.0865336118862323
G3BP2	6.09195085229517e-08	-0.108666870880566
ANAPC11	6.18409339493633e-08	0.0788345566443492
H3F3B	6.19656629021418e-08	0.0841916099735931
RER1	6.19656629021418e-08	0.0711780057117853
FBL	6.22547969294771e-08	-0.10285918603814
XRN1	6.28272091009451e-08	0.0915526016150169
SSNA1	6.59802016114112e-08	0.0760587948168039
TASOR	6.78167278414834e-08	0.0712544500775641
BAZ1B	6.80200379837651e-08	0.0844547360811082
CD74	7.03364243459094e-08	-0.0288098999479907
ZNF107	7.04746844794807e-08	0.0702542216643709
SRP9	7.17063961625725e-08	0.0738387277086764
OAZ1	7.48251723792136e-08	0.0453224129875478
ADH5	7.65097663037066e-08	0.0673087404473403
SF3B4	7.68413799525825e-08	0.0714097708540173
MRPL20	7.95063099496966e-08	0.0690161005562635
GRINA	7.96204859753782e-08	0.073061014223842
TRIM4	8.05503794859602e-08	0.0711889222978973
WDR1	8.18545608785808e-08	0.0675925889936145
CPNE3	9.04988727447942e-08	0.0865806295864093
MGAT1	9.12285777903014e-08	0.0733941492065663
SLC66A2	9.5379215732215e-08	0.0681829014393751
RICTOR	9.56329062770588e-08	0.0767283756120452
HLA-DOA	1.00499211250492e-07	0.0772837362911292
PYURF	1.08327364171037e-07	0.0723350041610452
HDAC9	1.08608278168796e-07	0.0625665057920769
NFATC3	1.09294538990481e-07	0.0894481563026887
SORL1	1.09468221838661e-07	-0.0998140316702454
RNF114	1.10051788760209e-07	0.0722394201947089
FOXP1	1.10965864392349e-07	-0.0737976013029125
STARD7	1.14505798062256e-07	0.0732274748525765
COMMD6	1.1664678836555e-07	-0.082381062543575
HAX1	1.1664678836555e-07	0.0706456680723221
RTF2	1.16745972629256e-07	0.0718596817666931
UQCRC2	1.19730364378068e-07	0.0789127989972164
SCNM1	1.23143365922857e-07	0.0625879395770599
PTPN2	1.33987538426354e-07	0.0725981171051013
OSTF1	1.34502925137998e-07	0.0732100199471124
NCOR1	1.35107193613993e-07	0.0657380993223033
NELFE	1.35108595474831e-07	0.0723252258614066
TPM3	1.37626163360392e-07	0.0710422259219876
CIAO2B	1.38871331491494e-07	0.0783090165834309
CCT6A	1.41142522034849e-07	0.084336114171275
SUGT1	1.42837369767966e-07	0.0682725865690145
FAM192A	1.43955490475472e-07	0.0558066620987929
ENY2	1.48940769576368e-07	0.0841023244640126
TRBC2	1.50009994776176e-07	0.0792299659095577
AKR1A1	1.56713735690772e-07	0.0709861486147629
E2F5	1.67809074956547e-07	0.0820975756863637
SFPQ	1.68910587802937e-07	-0.0883544602222688
FBXW5	1.69075747991501e-07	0.0633812576729667
SDHD	1.80655657772422e-07	0.0728698510440193
HCG18	1.82840564868754e-07	0.068576484055991
CTBP1	1.89437562608351e-07	0.0703190846598446
YPEL2	2.10620961162168e-07	-0.0884513896988718
GRK6	2.11809703138132e-07	0.0706746342877126
PSMB6	2.11809703138132e-07	0.0630415545684163
UBE2N	2.14088037785221e-07	0.0711650038886841
TCP11L2	2.16512181142079e-07	-0.0995967747789575
STK24	2.22243439783573e-07	0.0732312134546718
PIH1D1	2.29128233363671e-07	0.0739830677818287
IFNAR1	2.46314295608585e-07	0.0669795596316303
SOD2	2.48416433565457e-07	-0.108390619278316
PHB2	2.48493018346719e-07	-0.0951765993349885
NDUFA3	2.54709895587279e-07	0.0785643624947046
TMEM87B	2.65387590973899e-07	0.0683420811626316
BBX	2.846748687223e-07	0.0932189214875119
HNRNPDL	2.86464880945664e-07	0.0533410856903156
METTL17	2.91812603074842e-07	0.0602126445274341
ANXA4	2.92767010974754e-07	0.0641714149405887
SMC6	2.97566570648157e-07	0.0855519196736649
DOP1B	2.98514716693133e-07	0.0645626315680812
GUK1	3.0233868032235e-07	0.0830304843871372
EIF4G3	3.05882451035505e-07	0.0810398418844167
TBC1D1	3.07952996238355e-07	0.0763812022723932
RNF145	3.19736260236361e-07	-0.0911280187274308
POLR2I	3.25153920883316e-07	0.0711342782952231
PTEN	3.27203786134324e-07	0.0840521124267767
PRDX1	3.49454857671743e-07	0.0698249476057082
DBNL	3.50213422722248e-07	0.0676752350704961
IMP3	3.5299519142413e-07	0.0689114635933626
HP1BP3	3.64020287301647e-07	0.0687670242340697
BSG	3.74010358432953e-07	0.0713610311129289
AC243960.1	3.81705586703079e-07	0.0714333124132558
GMFG	3.90756599169231e-07	0.0788802524236794
PEX16	4.10803932070401e-07	0.0678427423085224
SYVN1	4.15965386104823e-07	0.0656375447881907
SCAND1	4.22789017707202e-07	0.0651213357220988
PSMF1	4.22789017707202e-07	0.066087221458011
SDAD1	4.31304394611975e-07	0.0654298941178232
SF3B2	4.51067135028553e-07	0.0676818886667714
ZMAT2	4.70845481698421e-07	0.073375817281871
MRPS34	4.71018633219225e-07	0.0651635628231486
HIST1H2BK	4.83123819597262e-07	0.0796213639200475
MRPS21	4.92139825288334e-07	0.0723321169528651
NSMCE1	5.14720832220755e-07	0.0794326923227376
PTP4A2	5.14720832220755e-07	0.072576418916863
KCNA3	5.38833646471479e-07	0.0696840682379657
MED30	5.46330495663552e-07	-0.0927105265340474
RNMT	5.48528941874202e-07	-0.106239358365752
RAB10	6.08017720612893e-07	0.0678348153461684
ZBTB10	6.47265846277845e-07	-0.0973308225528492
ZFP36L1	6.62578828754537e-07	0.0612906783898985
RECQL	6.73902776810239e-07	0.0643188432281325
ARRDC2	6.73902776810239e-07	-0.11036275906748
KLHL24	6.82376699752519e-07	-0.0993432064939068
MAPK8IP3	6.97324011036598e-07	-0.106983137116591
MOB1A	8.00697646681644e-07	0.0686887110509591
LY9	8.17726258261365e-07	-0.108754823054752
PPP3CC	8.22393651156709e-07	0.0680227735526814
NDUFAB1	8.44741730769427e-07	0.0654624558111089
SARAF	8.45733229333152e-07	-0.0746629758554003
M6PR	8.6989018568215e-07	0.0593835758869738
RAC1	8.81224007349278e-07	0.0666230434085127
MEF2A	8.96131191421752e-07	0.072482183603781
SF3A3	9.07457414095474e-07	0.0636156138870094
WASHC3	9.17056818399841e-07	0.0598875162506299
HNRNPU	9.28830773943688e-07	0.0625026528602215
RAB8B	9.39716658806456e-07	0.0684299828711504
RFTN1	9.43780242512802e-07	-0.102396582630388
GTF3A	9.43780242512802e-07	0.0740666279820972
SLC25A3	9.57313358849733e-07	-0.0909647947763336
PA2G4	9.77218660454253e-07	0.070344252038826
DDX3X	9.87536871259149e-07	-0.106524371444557
METTL23	9.89258906153037e-07	0.056488363835621
RAB4B	9.96658374607557e-07	0.0626673135400209
PPCS	1.00436992030537e-06	0.0600408490017874
SSR1	1.00510974654858e-06	0.0627357504364517
SNRNP70	1.02116505787083e-06	0.0709343273769778
AIP	1.02706023057288e-06	0.0718462808705571
PGAM1	1.08225794445513e-06	0.0732904376813857
ARHGAP27	1.12075833556906e-06	0.0648599404169419
ESD	1.12075833556906e-06	0.068058509874107
NSUN2	1.14622063900847e-06	0.0729005286518524
THUMPD3-AS1	1.15082793976817e-06	0.0612134961270137
ZNF428	1.15082793976817e-06	0.0685862379650537
INO80E	1.21785540912008e-06	0.0653552867166103
HNRNPR	1.21918527602653e-06	0.0648478918828237
PF4	1.31154880557216e-06	-0.13868017412063
DEF6	1.34511503918279e-06	0.0670150428517717
FGD3	1.34927352638822e-06	0.0670208758778807
COX14	1.36202656450574e-06	0.0609818895015141
PSIP1	1.36797889046252e-06	0.0766252285542404
ELF1	1.41349426303318e-06	0.0518717145187078
SMIM29	1.43284526787665e-06	0.0587442967286255
ZNF331	1.43795776391393e-06	-0.127263982551206
PIN1	1.50828666404487e-06	0.0648747185525194
S1PR4	1.56180595051281e-06	0.0695384957061475
AFTPH	1.57747859040149e-06	0.055630810898343
PSMC4	1.59033073533385e-06	0.0708657366808193
FAM3C	1.63172213156609e-06	0.0809840339454632
GSE1	1.65541953167556e-06	0.0577484168362998
ATP5MC3	1.66463718024676e-06	0.0619519283219447
NDUFC2	1.6896537882215e-06	0.0656726641249814
SLTM	1.77949288147379e-06	0.0690140567255132
ABCG1	1.79592936607706e-06	-0.0982203743362566
PACS1	1.80804256610991e-06	-0.0850370023753215
TNFAIP3	1.80804256610991e-06	-0.107375370164101
PKIG	1.94615096935677e-06	0.0710369652409716
SRI	2.0659339071048e-06	0.0627218942499886
RBM22	2.09600847242642e-06	0.069440702950377
SEM1	2.11454552560325e-06	0.0789523015637433
MRPL52	2.14782051230206e-06	0.075622442417523
RPA2	2.20932656255946e-06	0.065761241764533
SPPL2A	2.22315627921846e-06	0.0637654113446051
BTK	2.2316476434275e-06	0.0727570740873004
JARID2	2.24816749590637e-06	-0.094007352641211
ANKRD44	2.26623497582053e-06	-0.0852333525604325
ARRDC1	2.29074956446977e-06	0.0623238163313078
HIST1H4C	2.32663381724092e-06	-0.0779813329097266
FAM49B	2.34534702822338e-06	0.0601276439687969
RAB6A	2.36025466356939e-06	0.0667428252529743
PDCD7	2.36076556040383e-06	0.0609386415007937
SDHA	2.3653317161561e-06	0.067792166014771
FKBP1A	2.41935400276671e-06	0.0577202346584246
SESN3	2.45101408549817e-06	-0.0923291367554455
TIAL1	2.49598061596664e-06	0.0664430812390732
STAT6	2.56399444048067e-06	0.0801446463153672
RB1	2.61709972892458e-06	0.0653463946267662
MARCKSL1	2.66128672333531e-06	-0.0966175878059381
QKI	2.70573312338545e-06	0.0661139003272626
PSD4	2.77815577793154e-06	0.0686338601368295
PBX2	2.79139286748422e-06	0.063166148570889
CAMK2D	2.79981050363122e-06	-0.094705490450814
SOCS1	2.81014488174799e-06	0.0698882071835925
MDH1	2.83536254250482e-06	0.0665506916046538
ALDH9A1	2.84158281358211e-06	0.0641522917990822
COPS6	2.91434019816653e-06	0.0621893973726467
RERE	2.93721231448634e-06	0.0716080033939184
CD19	2.95823399991104e-06	0.0689712832057707
LRMP	2.97694941631214e-06	0.0661338529423035
SRCAP	3.0122629883294e-06	0.0699074732294131
CALHM6	3.18285983798466e-06	-0.0888154670431789
DNAJC15	3.24273389484901e-06	0.0785475272439532
TAF7	3.26350611137782e-06	0.067052330593026
RIC3	3.2641972782239e-06	-0.0914379147482404
SRSF3	3.30110568638133e-06	0.0730388353621015
NDUFS2	3.42348704661966e-06	0.0558455993297657
ATP6V0D1	3.46185825253652e-06	0.0594751620888521
GABPB1-IT1	3.51934786779385e-06	-0.0856298612353357
LY86	3.58459388441e-06	0.0703936584883683
HNRNPK	3.69637144894049e-06	0.0616338406976409
LIPA	3.71283024627792e-06	0.0634143260766666
MESD	3.82797008390427e-06	0.0529033602612176
GLCCI1	3.8939509582703e-06	0.0558953865530253
NDUFB10	4.10465569716077e-06	0.0593475688091637
ANP32A	4.1141926432173e-06	0.0671885575779241
THRAP3	4.18543031107313e-06	0.0599218299105255
RAB7A	4.20597776074046e-06	0.0634869683267281
SNX29	4.23687726776546e-06	-0.0765304214781848
PRKACB	4.28244731704849e-06	0.0655017530083126
SMU1	4.38463684484864e-06	0.0581362881356648
TMEM9B	4.38675455384369e-06	0.0611061518562015
NSFL1C	4.43850350783176e-06	0.0566327796007291
LCP1	4.44810527719646e-06	0.0599788598413746
SSBP1	4.44810527719646e-06	0.0566161445058739
TINF2	4.45947151593544e-06	0.066351530255728
RNPS1	4.50040055013553e-06	0.0650339472716791
JTB	4.50040055013553e-06	0.0697571115593455
HVCN1	4.58395736081185e-06	0.0622409389882752
NOP56	4.58562452789923e-06	0.0539730097151726
SKP1	4.58716098902393e-06	0.0625111650024781
FDPS	4.61931527737003e-06	0.0537015939662923
PLEKHF2	4.68947824154677e-06	0.0630160328674754
KDELR1	4.88474999600829e-06	0.0630203405836164
DUSP5	4.97278695869472e-06	-0.0804920378826419
SUCLG2	5.19059113699455e-06	0.0574240004938495
MYL9	5.30354319918965e-06	-0.157910052397599
FAM111A	5.30726233507398e-06	0.0725642065692506
ZBTB8OS	5.35051341825073e-06	0.058752153648387
P2RY10	5.35190900979548e-06	0.0738456779860144
MYH9	5.3786015234255e-06	-0.0766144017571468
MALT1	5.39700066363712e-06	0.0677224024062382
PARP8	5.47625977227844e-06	0.0760535076105668
H1FX	5.69537592063628e-06	0.146336470572507
LYST	5.78018793226001e-06	-0.074597809768788
TMPO	6.18377229135853e-06	0.0708916575315768
EIF2B1	6.18734511430424e-06	0.0582685224756355
PNKD	6.25333802156498e-06	0.0586152753979848
NIBAN3	6.78238311392567e-06	0.0490907562818144
CSNK1A1	7.00675461481717e-06	0.0617469792792843
EMC4	7.18023761483529e-06	0.0537458393224819
NOC3L	7.35814499867524e-06	0.0549619873202326
ATP6V1F	7.40732773856732e-06	0.0659446823921864
ATP5F1B	7.53040594859832e-06	0.0560950300891812
CIRBP	7.84889974597227e-06	-0.0509345308848714
IWS1	7.93063579231763e-06	0.0581288315059223
NDUFB7	7.96474418319026e-06	0.0625049344981117
STXBP2	7.96474418319026e-06	0.057171653448955
NSF	8.10116605468114e-06	-0.0915108558492393
CCL5	8.2245321117703e-06	-0.165420557118554
SARS	8.2421841770808e-06	0.0601408770747836
TNIP1	8.2476908050709e-06	0.0558552675006511
WASHC4	8.26062838550255e-06	0.0683566165282457
ZNF10	8.28223875548322e-06	-0.0751852620580592
RAD21	8.6507650286579e-06	0.0722170838159745
ARID1B	8.7282571316414e-06	0.0661911682760959
PSMB2	8.93310176698046e-06	0.0630022421599327
XRN2	9.02622147091639e-06	0.0658973406661343
CACYBP	9.05454394224482e-06	0.0630648403145703
RNGTT	9.05762249682642e-06	0.0729883792655837
FNTA	9.15506548950506e-06	0.0570530741546267
SF3A2	9.1904922386256e-06	0.0665177401855008
MRPS30	9.54655230311561e-06	0.0634779816066486
PFDN2	9.57747121205681e-06	0.0618298472420379
PHIP	9.66699673376055e-06	0.069921582010475
ZNF24	9.76039908742473e-06	0.0577506406585137
NDUFS7	9.8645926215235e-06	0.050949243513684
ILF3-DT	1.00911582637786e-05	0.0695358341587133
DDX18	1.02425846843338e-05	0.0622158234796325
NOL7	1.03180479988437e-05	0.0622494619438095
CAPG	1.03180479988437e-05	0.0638496300719111
CLNS1A	1.04902612794272e-05	0.0628080216838048
AHNAK	1.05796049554999e-05	-0.100981393999849
SUZ12	1.08362618604877e-05	0.0619857563763856
RSRP1	1.08843002837647e-05	0.0563147093377385
LARS	1.12672484571234e-05	0.0687026646452089
SNF8	1.12923447576059e-05	0.0515967959230442
RNF167	1.2064643652894e-05	0.0603635709251975
DNAJA2	1.23177781279069e-05	0.0565974711957679
GAS5	1.23595072298569e-05	-0.0759398506460229
SIDT2	1.23595072298569e-05	0.0591523640706978
CCNI	1.27458428310298e-05	-0.0598385387152978
NPM1	1.28632758256156e-05	-0.0613438724632225
ERGIC2	1.29056641370236e-05	0.0533771216489886
HDAC2	1.36194073729369e-05	0.0473077986986105
GARS	1.41828943044255e-05	0.0684153607305832
CYB5A	1.41828943044255e-05	0.0524677765022036
ATP5MC1	1.45664699921944e-05	0.0608049065252186
BCL11A	1.4787328296764e-05	0.046922468320304
AUP1	1.4787328296764e-05	0.0518054136125963
HMGN3	1.54477940410531e-05	0.0552164228535875
ZBTB44	1.54477940410531e-05	0.0645752785180145
PSMC3	1.57120155940966e-05	0.0514495454173944
IRF2BP2	1.61976158704202e-05	-0.084680899415891
CYB561A3	1.62426259620879e-05	0.0648328343602129
TOMM20	1.63204800817462e-05	-0.0937642743826491
MIS18BP1	1.77927154825174e-05	0.0615031739835503
IRAK4	1.82191755219005e-05	0.0533198144170074
OGFR	1.83937014001139e-05	0.0736350109105048
LAMTOR5	1.85301137663646e-05	-0.0919214825227173
CYTH4	1.92945502407824e-05	0.0486374354786987
CDK5RAP3	2.00865693949378e-05	0.0458176564688705
RBM4	2.02223589996661e-05	0.0550778517723324
H3F3A	2.02729726426546e-05	-0.0637039318733872
ILF3	2.03636247559497e-05	-0.085389463426931
USP12	2.06566613818101e-05	-0.0847447039640036
KLHL5	2.07973212837859e-05	-0.0762596786673788
STK17B	2.07973212837859e-05	-0.0726086672296313
MAGOH	2.09525331850975e-05	0.0614927728723277
SLC38A10	2.11709955706802e-05	0.0558334798480647
MRPS16	2.12017453341885e-05	0.0554907761929841
SPCS1	2.18170095761285e-05	0.0613163101689984
KHDRBS1	2.19403447294964e-05	0.0583647385853179
CHCHD2	2.20625775445461e-05	0.0501562721779425
UBE2E1	2.212473249161e-05	0.0466379178378203
USF2	2.21624956190062e-05	-0.0868460871460229
AASDHPPT	2.2322121621607e-05	0.0486764268918886
ATP10D	2.2322121621607e-05	0.0509515579631988
NDUFB11	2.25038581611396e-05	0.0442878548908481
GRSF1	2.25052509825334e-05	0.056867743460759
JUN	2.3681286422727e-05	0.154718320289361
DRAM2	2.40438757795692e-05	0.069363911372141
CXCR4	2.41215369150728e-05	-0.06808436339045
CCM2	2.51040618977552e-05	0.0485575101672426
SNRPB2	2.58425547755439e-05	0.0593662287574758
CXorf38	2.64294641026303e-05	0.0532283728824526
PRPF6	2.64908653399945e-05	0.0615212817407479
MMD	2.64908653399945e-05	-0.0962071696082648
TMEM131	2.71156975312184e-05	0.0597900354210772
CD47	2.71723508823458e-05	0.0581178480593234
MED28	2.74573633390826e-05	0.0517019750726781
ATG5	2.76805684315522e-05	0.0544156601976669
RPAP3	2.84744106050888e-05	0.0643932276300186
OSTC	2.85794243651356e-05	0.0567176068076518
PCM1	2.87429392171033e-05	0.0701222221655788
ATP5MPL	2.8863830763878e-05	0.0602428874402394
TRIM28	2.97851024947966e-05	0.0644932247437922
PITHD1	3.00840426576513e-05	0.0599739995730437
FNIP1	3.03131737102283e-05	-0.0789873866796484
MRPS5	3.10169813846004e-05	0.0497057797505094
LDHA	3.1919435542065e-05	0.0589839416210977
RCSD1	3.23353018262602e-05	0.0523622040514433
SLC3A2	3.29377379907635e-05	0.0580000015354816
BORCS7	3.30402274220138e-05	0.0548858089049702
ANKRD13D	3.30402274220138e-05	0.0460061357354906
NME3	3.32039870282308e-05	-0.0855491194556297
SEC11A	3.33145224029394e-05	0.0503934724993429
SYNE1	3.33145224029394e-05	0.0612580145475717
CDCA7L	3.37742274687483e-05	0.0566607839394943
ARPC4	3.54370154904815e-05	0.0640012908952377
PDCD6	3.61165164780161e-05	0.0527232205132137
UXT	3.62973541068232e-05	-0.0747581978799887
PPIA	3.63566018994323e-05	-0.0518922217325715
PQBP1	3.64902262887933e-05	0.0603591153393901
TMEM263	3.66888020653041e-05	0.0651786982241261
GADD45GIP1	3.70329101469733e-05	0.0639306392976481
AC007952.4	3.70763879162159e-05	0.0620294007596418
TMEM230	3.73951711686192e-05	0.0614480061067663
ATG12	3.77178575986271e-05	0.061336460777256
SLC16A7	3.78966550595797e-05	0.0549363170038832
SUMO1	3.8987040319165e-05	0.0519691123440256
RALY	4.16323184306413e-05	0.0605597365903483
PDCD2	4.18502574720063e-05	0.0493612096242981
FGFR1OP2	4.20599407865497e-05	0.0508351104050028
SETD2	4.25729323115037e-05	0.052658964019917
UQCRC1	4.28228332202301e-05	0.058356823040502
ARPC1A	4.2966443206608e-05	0.0550897985832969
SRSF9	4.39058185175167e-05	0.0618717678167408
TMOD3	4.40847200704482e-05	0.0545247656100567
SSB	4.45063409195434e-05	0.0579091170741562
NOLC1	4.46007209558388e-05	0.0495116137213932
TES	4.50947805087005e-05	0.0558573190442875
AKAP9	4.62735740940279e-05	0.0587067508825138
MYDGF	4.71322879780331e-05	0.0539204761604841
GTF2I	4.77637712900364e-05	0.0565207783981019
HLA-DPA1	4.79045812787579e-05	0.0303792713376487
LSM6	4.79369965465106e-05	0.0556271873571053
SIPA1	4.83432325662346e-05	0.0576894447992344
RAD50	4.8372043028092e-05	0.0526850498112492
GON4L	4.84738177278579e-05	0.053386596443344
USP33	4.84738177278579e-05	0.0570090778929475
CYTIP	4.86052495564682e-05	-0.0851276668925268
AP2M1	4.90213167409578e-05	0.0505054089249088
INTS11	5.37845528209636e-05	0.0506120586516967
TMEM160	5.37845528209636e-05	0.0536009669403089
YWHAZ	5.43691374718917e-05	0.04047111609052
PRDM2	5.78371786303923e-05	-0.101433176041037
GHITM	5.79935449381917e-05	0.0539732213024892
VAMP2	5.99565224219858e-05	-0.0624617332902926
DDX39B	6.03400306955222e-05	0.0577180643304021
GLRX5	6.11165301811313e-05	0.0480161185942111
MANBA	6.22446529347831e-05	-0.0737531550502302
BCL7C	6.26948367135932e-05	-0.0641839053293811
PARVB	6.36958562552584e-05	-0.0849521272591932
MBD5	6.39084806535718e-05	0.0458147910980546
PSMC6	6.53873048800827e-05	0.0550291069826199
C18orf32	6.55760821480119e-05	0.0507324052923164
APEX1	6.70220765615375e-05	0.071545102337256
CTCF	6.8351628001087e-05	0.0549395008942752
POP5	6.92628603558696e-05	0.0493431821721989
NFX1	6.9503074661106e-05	0.0565537594423619
LRRFIP1	7.00980202785257e-05	0.0421668073394175
CEPT1	7.06107465118117e-05	0.0490043689977023
CAPZA2	7.08831778919321e-05	0.0569435785248151
PGLS	7.09119122458301e-05	0.055830396794222
BRI3	7.12892674367545e-05	-0.0789738832636347
YDJC	7.36518236211435e-05	0.0544361429754521
ICE1	7.46506007126668e-05	0.0478055556304707
AMD1	7.46506007126668e-05	-0.0807209662987087
DENR	7.62845136447418e-05	0.0639862035816078
CYBB	7.64948431395757e-05	0.0560388438079074
CCDC18-AS1	7.64948431395757e-05	0.0559414916364153
ESYT1	7.74592902913361e-05	0.0468850346661673
NIPA2	7.80558517702153e-05	0.0560805355862173
LIMS1	7.90703046815706e-05	-0.0998960146056754
MAPRE2	8.04744462861051e-05	0.0593847449547212
TIMM17B	8.39889285833569e-05	0.0504309329042272
CDC73	8.42481884149122e-05	0.0579057302955274
SSH2	8.49955678452133e-05	-0.0825834836034973
CAPZB	8.50280466081071e-05	0.0509776299786375
RAP1A	8.87951764334837e-05	0.0590269649745981
PRMT1	8.92074448503615e-05	0.0532610560308626
KLHL14	8.96932330282468e-05	-0.0787589460523077
OSER1	9.01901229201258e-05	-0.0782531884725677
UBE2D2	9.63902301219869e-05	0.0467774266880141
SLC9A7	9.74632163104471e-05	-0.0921112432530793
DTNBP1	9.87739620615658e-05	0.055600430164509
ARID4B	9.94272222825743e-05	0.0584834725852874
U2AF2	0.000100438518700774	0.0512737465105881
ACIN1	0.000101190648533747	0.0593207801156335
MLF2	0.000102936061892608	0.0568382905616881
C1QBP	0.000104231276100182	0.053910330992597
CALM2	0.000104476282711772	0.0617334257910465
RASA3	0.000104559390137343	-0.0671872979749385
ACP1	0.000104781864935647	0.055484478719085
TSR3	0.000105052359832354	0.0447804387693793
WASF2	0.000106117935519902	0.0446166725131691
ZNF639	0.000106219510982459	-0.0717401658685799
ABLIM1	0.000106219510982459	0.0624568298570234
GID8	0.000107092087964307	0.0502178943786196
TCF12	0.000107970038574667	0.0449754270658835
PPP4R2	0.000108161107153888	0.053504465327484
IP6K2	0.000108899612159438	0.0571743164571206
HNRNPA3	0.000109141908377496	0.0516369445119802
CDK12	0.000110742531120888	0.0560431571601445
TUT7	0.000110824432943175	0.0446654000932918
STK10	0.00011212063981289	0.0452864167907896
RPN2	0.000112404822498107	0.0577455984303031
TTC9	0.000112903774710168	0.0454358437945287
RCN2	0.000114558192616316	-0.0901914710717043
ATF6B	0.000117386562891062	0.0501912746532335
YBX3	0.000117532092676126	-0.090798325123306
GPS2	0.000120783069013611	0.0553399018746207
CEBPB	0.000125802786806942	0.0424345764907479
MEAF6	0.000127445908241061	0.0436838133355769
DENND4A	0.000128657725352271	-0.0750445545939029
GCNT1	0.000129232269112974	0.0538542795300088
BUB3	0.000130066902126933	0.060274855233403
SNHG3	0.00013028689035942	-0.0800537118291141
PPP1CC	0.000133415204066439	0.0504982942030817
NUAK2	0.000133415204066439	0.0448885383416787
LRPAP1	0.000134365924119941	0.0454883337031807
VPS13C	0.00013510700076683	0.0544526864198849
PTK2B	0.000137028863616953	0.0588726499450655
PDLIM2	0.000137856078823201	0.0480843701696504
EXOSC10	0.000138708745660788	0.0441080400353848
SH2B2	0.000138915783122252	0.0634901203262022
SNU13	0.00013914998459408	0.0501949583101909
WASHC1	0.000139508873519505	0.0582310411105248
CTDNEP1	0.00013997536343387	0.0603457512181476
SDHC	0.000140102958628962	0.044446624549983
FAM174C	0.000140841768236042	0.0511409794037714
GNB5	0.00014361732052574	0.0539631795393478
PIK3CA	0.000144613405711698	-0.0781153955338184
COX16	0.000145914888531483	0.0503926438439513
MIEN1	0.000146109867538307	0.0594170230924644
PRKCB	0.00014686297175187	-0.0671725602835904
TMEM183A	0.000151084838874415	0.047642386446394
CTDSP2	0.000151694051674404	0.0512120219903034
GRIPAP1	0.000156163947770547	0.0514111827407107
HPS3	0.000159148364804279	0.0456917557095924
CCDC69	0.000159230538557669	0.0624833805275895
ARGLU1	0.000159368073038567	0.0508335064427474
RESF1	0.000162200021265308	0.0602434367165408
PIM2	0.000163656873844883	0.0641954133064604
URI1	0.000164456764792695	0.0548038814521268
CHMP7	0.000166021696574646	-0.0824137810261308
EIF4G2	0.000166413834268486	0.0489179223594762
TSPAN3	0.000166976973131579	0.0493264266781789
PDAP1	0.000167509883428987	0.0517412318789725
AKAP11	0.000168304393160178	0.0352326796133244
YME1L1	0.000169793136236781	0.0400844089734382
TMED2	0.000174757710954089	0.0442671195342738
PAX5	0.000175996343561309	0.0522239393406188
AP1M1	0.000178026883273189	0.0561834441558988
SRSF5	0.000178370829063304	0.0402191978678452
EIF3K	0.000179407612739885	-0.0649714699480077
SRRM2	0.000179609869037221	0.0362019961707238
CBX3	0.0001799994452204	0.05280231420022
DDX21	0.000182283096282994	-0.0813471701576511
PURA	0.000183299094874632	0.0488763182710354
SRSF2	0.0001833533476294	0.0531509085107428
OCIAD2	0.00018512547888431	0.0466429013810393
VPS51	0.000198118860516748	-0.0722732321403472
YWHAB	0.00020252488068087	0.0513960697255929
LSM12	0.000203340331278237	0.0410108314989316
METTL5	0.00020446872109679	0.0468029663872411
NSD3	0.000204687830298413	0.0491853453827877
CBLB	0.000206931662985018	-0.0761517293299006
PRNP	0.000207475984560516	-0.064053123039865
OST4	0.00020854120108368	-0.0852708230498413
AGGF1	0.000208695838644256	0.0583547965731171
CCDC91	0.000220374362317084	0.0466821695047729
ATP2B1	0.000222912208223843	-0.0818409945850317
NEDD9	0.000222912208223843	0.0525802910837181
HACD4	0.000225500334251059	0.051769911703847
C19orf25	0.000228452314777791	0.0405999288242423
PET100	0.000236217323282255	0.0524037692485231
ATRAID	0.000237490861220926	0.0486801940917602
HLA-DQB1	0.000245182659130804	0.0345485106042247
MRPL38	0.000248196900593598	0.0495567297198494
FAM13B	0.000254712299899713	0.0524011364904675
SNHG7	0.000254925471197391	0.0629475152319952
TAF15	0.000269588399681413	0.0459663145994199
STARD3	0.000273225376391125	0.0557308133264551
TTC3	0.000274833143580486	-0.0661749882714536
BCLAF1	0.000283777426694291	-0.0756509914257595
NOL8	0.000287263111663386	0.0432422331146141
SNHG9	0.000288193793494661	-0.0775331178080663
ATP6AP2	0.000296488164020185	0.0485560062865398
KDM4B	0.000299443045333621	0.0607484043368997
HIGD2A	0.000299488518504536	-0.0670969962324073
AKAP8L	0.000302675625886714	0.0583037736207244
ZNF148	0.000313460239057876	0.0419271248525372
BIRC3	0.000322990090000111	0.0479166256239683
SAFB	0.000326885175075502	0.0483844158464628
RAB14	0.000337171503562238	0.0405354913127839
IGBP1	0.000348023192280624	0.0463625852868744
NOTCH2	0.000351428699508882	0.0569495583949587
RAB5C	0.00035316857072291	0.0490930800623219
ARHGEF2	0.000353424271072064	0.0462193787183541
SH3GLB2	0.000358430730202533	0.0474317209963776
GSAP	0.00035936096452958	-0.0682823390848157
HGS	0.000366287630537701	0.0427936734304104
SEC62	0.000366287630537701	0.0449751755462808
NFKBIZ	0.000374410642487152	-0.0766658327436718
TXN2	0.000387063971851201	0.0405649201008628
ORMDL3	0.000387897809901116	0.0402151352774945
MDM4	0.000392555123183473	0.0491087518963065
ARHGAP45	0.000396863828103453	0.059083844553047
PFDN1	0.000400396267676898	0.0538458556942654
CDC42	0.0004004473991761	0.0426461866841232
MRPL43	0.000403663398395018	0.036085792531449
CNOT4	0.000405527479684748	0.0432602327650339
PPM1G	0.000412824731639506	0.0394172882334018
CDC5L	0.000415387064976147	0.0552602430066652
LSP1	0.000419255700035	0.0365831286606513
SCP2	0.000424737520920563	0.043372210320628
NONO	0.000430053441787114	0.0427423999046267
RAD23B	0.000431547066389231	0.0404508117093367
ROCK1	0.000434936757967986	0.0454946804610691
POLR2E	0.000439054388114889	0.0429674623878448
LUC7L3	0.000444377382247667	0.0536394524465421
COX7B	0.000454481279408216	0.0419290935824784
FDFT1	0.000464534914158408	0.0495025347123321
SEC61B	0.000478322714441842	0.0475161034344719
WBP11	0.000492439790735753	-0.0765121541510463
SLC25A46	0.000493335149645929	0.0409115629714194
CHD7	0.000498805548089639	-0.0698498580605484
PITPNB	0.000498805548089639	0.0414339554572657
YBX1	0.000500710832373861	-0.0437146897916318
LYPLA1	0.000507955421564378	0.0411440914317677
CAPRIN1	0.00051040056321931	0.0360817369706348
SREBF2	0.000516450789338734	-0.078221193232156
IER2	0.000529027411374299	0.0904850613141597
FLOT2	0.000531262300395733	0.0548775421344171
VPS36	0.000543643804761724	0.0379025303182725
FIP1L1	0.000547173921416856	0.0379723513769615
TRAM1	0.000549082698162247	0.0479720545736335
MPHOSPH8	0.000557774387663668	0.0484651054629734
STAU1	0.00055890177960136	0.0463031267072574
ATXN2L	0.000562880461819938	0.0538422926291283
TPR	0.000563261730650252	0.0549934232489196
PPP1R7	0.000574399052740322	0.0548780329164502
CENPC	0.000595171828908699	-0.0712514369221702
IDI1	0.000611900070316188	-0.0841846600359016
LSM2	0.000620009692187287	0.049257810108554
TBC1D10C	0.000645756362632802	0.0519878166694774
C19orf53	0.000650055561530116	0.0469707798259288
ST6GAL1	0.000656743289678299	0.0468006000572561
MYADM	0.000665605621438069	0.0543577358204927
CREB1	0.000670237818194024	0.0433843371693827
NCK2	0.000672666118604391	-0.0733902978438801
UBE2A	0.000683654472087081	0.0478074211837413
PPP6C	0.000695553738087276	0.0346831876889055
POLM	0.000697449480149284	0.0446612414455357
RAB1B	0.000710133831926881	0.0500497431971023
NSMCE4A	0.000718034674776261	0.0467654112917575
RWDD3	0.000718647260229142	0.0416061375673537
PPP2R5A	0.00072487133388165	0.0529749696106313
CHMP4B	0.00073240962409024	0.0385757266834325
XRCC6	0.00073240962409024	0.0286554410944079
ST13	0.000738978164414468	0.0502208808095785
EHMT2	0.000749372916593911	0.040090970182886
PCBP2	0.000749770014354954	-0.0566683509692643
ZMYND8	0.000751456170004747	0.0439230265216151
RASGRP2	0.00075916662412024	0.0543297630790194
ZKSCAN1	0.000760055318728719	0.0548538951753844
MIF	0.000766464251533027	0.0418494078493277
HSF1	0.000773907158796101	0.0473418312252355
MRPL54	0.000775404351006383	0.0597511871693369
CBFB	0.000780512403488931	0.0392865922924099
PPP4R3B	0.000805442256617874	0.0411420515653563
CFL1	0.000806258177458917	0.034983997004352
TBC1D5	0.000806258177458917	0.0521554070849627
ZNF106	0.000816043219757604	0.0404602906054959
KRI1	0.00082132068636704	0.0313619415362963
ALKBH7	0.000822179073099613	-0.0648932721581305
SNRPN	0.000833519009617518	0.0415844622820565
DCAF5	0.000837690150713828	0.0538464868293738
SMIM14	0.000839227189535151	0.054709370653353
SNRPE	0.000853191504619318	0.0477896856542874
MBD4	0.000853460487013029	-0.080978509666666
DHRS7	0.000858310302689313	0.0439981165895543
CDK17	0.000865619466573542	0.0468271598686553
FRG1	0.000867711224567947	0.0422519669840978
SERPINB1	0.000868063206494303	0.0578447477275221
SNHG8	0.000893482414794502	-0.0667110456850073
PIKFYVE	0.000898098652633019	0.0289837609733219
NR3C1	0.000912521779753781	0.0473426220162388
CNN2	0.000912521779753781	0.0502735360189268
AURKAIP1	0.00092054822552124	0.0518214899406694
LRP10	0.00092054822552124	0.0417222509372003
DBF4	0.000927822654491758	-0.0671823751739585
NUP210	0.000930543021460211	0.056055362305757
MRPS26	0.000943672093328088	0.0431641710282075
MAPKAP1	0.000959514293978648	0.0403976999889673
DDX24	0.000967356177120969	-0.0583552309118485
SUMO3	0.000970808113779349	-0.0681007506579511
SVIP	0.00100316710849037	-0.0588149764455494
NCKAP1L	0.0010040035297349	0.0476394044500912
PGK1	0.00103863185224923	0.0389413304561028
TSPO	0.0010727349250666	-0.0689725195774403
RNF13	0.00109147497813124	0.037914189656948
G3BP1	0.00111919960981515	0.0476634413467595
TOP1	0.00113791313627655	0.0411493419045572
PPP6R3	0.00114631342910641	0.0436661112043421
FGR	0.00119008746836992	0.0405127468707063
UBXN4	0.0011908884431072	0.0502055154706821
UQCRQ	0.00120352754121007	0.039077678865348
SPG7	0.00125597227340329	-0.0684982846764622
RPN1	0.00125745218660178	0.0451119281073208
ESCO1	0.0012759370909877	0.0472824082424048
SDCCAG8	0.00128566024190121	0.0462364887741108
CIITA	0.00129105150900642	0.0376548125799847
NDUFB9	0.00129296815230467	0.0427791875388369
E2F4	0.00130112125363326	0.04767763466638
TUG1	0.00130169218494033	0.0434117164059659
BPTF	0.001339494803614	0.026541055960843
OXR1	0.00135283240073206	0.0352798409086413
PHF20	0.00136092206924014	-0.0660145805850096
COX6C	0.00138439339600363	0.040438983632554
DDX6	0.00140545787926813	-0.0645601184329947
ALOX5	0.00140703709683016	0.0478129638640206
HNRNPA0	0.00141832738209762	-0.0536214812905254
VCP	0.00142281976337249	0.0515756824296014
DR1	0.00142991223049468	0.0431604281328423
POLR1D	0.0014433098602159	0.0345746227129504
CCT8	0.00145613339102212	0.0416519039041303
GOPC	0.00145671969739818	0.0371667170089725
SRP19	0.00148223542974508	0.0590321658220955
POLR2K	0.00148974811220515	0.0428275734554184
RABEP2	0.00149129232029205	0.0454965186107581
RANBP1	0.00149475264658258	0.0468946486841297
UQCRFS1	0.00149501432696196	0.0312278031192268
INPP5D	0.00150152772568356	0.0359507965522858
MCM5	0.00150552789893054	0.0504222561637285
ADAM10	0.00153345839581742	0.0326915173995479
ATIC	0.00158164518589317	0.0421971809626165
USF1	0.00158793712349131	0.0380594617255035
RPAIN	0.00160441192101823	0.0318074655648006
DDHD1	0.0016333069501615	0.0462754624345494
ZNF592	0.0016422661296004	0.0375969574117404
WSB1	0.00164467569777438	0.0550896255293055
THUMPD1	0.00164564389486069	0.0406990138104244
MAF1	0.00165469267795817	0.0384277282486216
FNBP4	0.00165764810783343	0.0439984031410066
EIF5B	0.00166351152481751	0.0447883829547845
GMIP	0.00167890831925165	0.038687631874556
PCBP1-AS1	0.00168380014875991	0.049993004885825
MEF2C	0.00170044993355667	-0.0499653120207677
NAA38	0.00173725248328451	0.0438629153413671
PAWR	0.0017543237713317	0.0363472867662094
CCNK	0.00176916704828183	0.039064575447172
COMMD3	0.0017863001012042	0.0367219388548661
EML4	0.0017863001012042	-0.0700190628028023
DCTN3	0.00179161987221036	0.036524297507662
RTF1	0.00179321320352326	0.0394065235694092
CASC4	0.00179377132019557	0.0366312299401853
FOXN2	0.00182262503426116	0.0326274191218091
CNTRL	0.00182740080892569	0.0473347970085849
SSBP2	0.001843075629245	0.0512648545614792
PREX1	0.00184352649191406	-0.05140254581533
ELOVL5	0.00186296441841878	-0.0598739985379686
HLA-DMA	0.00187169444058185	0.0384682735083481
ZNF706	0.00189218363887547	0.0403517368762082
REPIN1	0.00190863101677162	0.038250453969327
ZNHIT1	0.00191694692731148	0.0361054321736884
CEP120	0.00192220545953259	-0.0654850025404504
CUL3	0.00193152209012501	-0.071004337454694
TMEM243	0.0019317761725043	-0.0581105696390027
HERC1	0.00195397415824767	-0.0723061541456643
ATRX	0.00202119460706862	0.0464043644021943
CHCHD10	0.00205080774807496	0.0453742984266945
NDUFA2	0.00205257260594564	0.0367811141932293
THOC2	0.00206385612337536	0.0414367716529255
ALKBH5	0.00206550166048186	0.0391325723882144
CEP350	0.00207279832025968	0.0413809506046959
KIAA1109	0.00209039083143932	0.0493169711158414
SRSF1	0.00209489193119727	0.0448305287548856
WDFY2	0.00210920444210525	-0.0597506904419916
SH3GLB1	0.00211114189622487	0.0413777522442891
NFKB1	0.00214560602870524	-0.0529646353017398
RGS10	0.00215526179456311	-0.0947724353627745
SSR2	0.00215817172625973	-0.064464432008825
ACAP2	0.00220289200573527	0.0400962309405664
ARHGAP15	0.00220331856544179	0.0416226007458003
CCNDBP1	0.00223683465941203	0.0345227591877523
HMCES	0.00223683465941203	0.03389123971191
SF3A1	0.00225495906852464	0.053510112266395
ATR	0.00225978428253614	0.0319973687071673
VPS29	0.0022911622204537	0.0416285232886037
OSGEP	0.0022911622204537	0.0420077696710167
TMEM156	0.00233053818419011	-0.0613302233435435
TMEM248	0.00233454604881339	0.0424758156202054
SNRPB	0.00233628479110352	0.0445907459443399
RELCH	0.00235817434085967	0.040140882875114
VCL	0.00236111614367716	-0.0857818898657496
JUND	0.00236562071966815	-0.0315237763367255
EPB41L4A-AS1	0.00243725385103471	-0.0545471007740645
TAOK3	0.00244849549563056	0.0248056910918991
RNH1	0.00245182608651385	0.0404428564228782
WAPL	0.00249069599216208	0.0354872622849591
RASAL3	0.00253623744337492	0.0363240972924487
AKIRIN1	0.00254098687571884	0.032646058738344
ZCCHC7	0.00256056315040977	0.0372395524021467
WBP2	0.0025996347174332	0.0331713390428565
ADD3	0.0026012633419838	0.0428037699744764
NUDCD3	0.00261838153319989	0.048995248876056
CAPN1	0.00262595358827684	0.0402693863299279
SERPINB9	0.00264732089620762	0.0431102239318528
ARPC5L	0.00266316242984857	0.043418796631323
NUDT21	0.00269041768329637	0.0352987104626478
S100A4	0.0027329601407344	-0.0706999670089785
RGS18	0.00279481790812442	-0.0893406241907969
RSRC1	0.00279481790812442	0.0454840565679396
NCL	0.00280537586681752	0.0378689367366067
BFAR	0.00282566050077471	0.0346162963243374
MRPL57	0.00284786026930617	0.0421581997612324
SNX17	0.00290274456129097	0.0318328170546779
AATF	0.00290783392644491	0.0402789999110965
PARP15	0.00292401900230877	-0.0603575429886967
EFCAB14	0.00297492666077432	0.03184650924645
ANKRD17	0.00302589285934484	0.0353932512091283
TRIP12	0.00308938987913723	0.0473953611441715
MRPS35	0.00312548223464239	0.0352965350796251
SIPA1L3	0.00314025755262235	0.0421094569429609
LARP4B	0.00326765484129628	0.0356951212310743
LINC01215	0.00328883793853102	-0.0531076219429484
EIF4G1	0.00328883793853102	0.0235254647667354
TMEM147	0.00329132452753417	0.041885155330441
WBP1	0.00329132452753417	0.0331636733452701
TSPYL2	0.00329132452753417	-0.0707449508726702
FAM53B	0.00332263182599039	-0.0609570097672848
PRKRIP1	0.0033412828056457	0.039236846563976
IL4R	0.00334688152806432	-0.0451964571078864
WDR6	0.00341029643906968	0.035136600687325
HNRNPUL1	0.00345082204753723	-0.0569379113980482
H2AFY	0.00348020882740524	0.0457915287022544
PHF1	0.00361138079949442	0.0405847303798516
ZMYM2	0.00369153503435465	-0.0619280815414514
TRPT1	0.00372664880956719	0.0459625121125909
PABPC4	0.00373208844345542	-0.0604837481547976
BAX	0.00377567478394769	0.0535377718620753
POU2F2	0.00378581907848894	0.0433641220192762
C1orf43	0.00380481663949342	0.0296652214142505
CNTNAP2	0.00382045822307817	-0.0698070947723117
HADHA	0.00384831960317757	-0.0605939135798961
ACTN4	0.00386925456402672	0.0350965933476874
KXD1	0.00387204033126826	0.0424650637617843
EIF3E	0.00390991006287741	-0.0521736607602363
SEPTIN1	0.0039659868818372	0.0354357867383424
PRKX	0.00396846900664203	0.0425223186646301
POGZ	0.00398208122092033	0.0423447745661857
CCNT2	0.0040221202819004	0.040798721525507
PMAIP1	0.00405184181172818	0.0436878490724019
POLR2J	0.00405711771964086	0.0481004986943028
PRPF8	0.00406294596380417	-0.0610207093734237
LSM14A	0.00408174957236552	0.0322891867537674
ARL8A	0.00408526760727008	0.0432468451468412
LYN	0.0040985754452841	-0.0600670360095923
HPCAL1	0.00412117341653284	0.0397517819920285
C1D	0.00412536656631401	0.0333894759128761
STAT3	0.00412536656631401	0.0462611106395564
EFHD2	0.00412804248465495	0.0357450974542666
SEC13	0.00414364126015113	0.0402969645997451
UBE2H	0.00415127637204011	0.0335725463517951
ANKRD49	0.00419093754643923	-0.0610155808824343
MICOS13	0.00420929252438204	0.0430603248840403
DDX54	0.00422251967747474	0.031929199825521
FAF1	0.00424004735323477	0.0397361465682427
GPCPD1	0.00434293693939489	0.0458301138290637
ETFB	0.00437763985889142	0.0402168608408576
ELL2	0.00440079601580054	-0.0574022177467122
THAP12	0.00444236775539713	-0.0509605016728898
RIN3	0.00451592681111763	-0.0440322953837101
SF3B6	0.00459197365418956	0.0314803655843283
DENND5B	0.00473060497896589	0.0446922698426899
BAG6	0.00475778226620907	0.0399486843218437
ERICH1	0.00477040563989137	0.040357500672682
TMUB1	0.00480829056097882	0.0368454538230547
SUDS3	0.00482677576934267	0.0384630029740747
CDC25B	0.00490312827301226	0.0461257226394216
HLA-DMB	0.00490582791865819	0.028773882100823
GRB2	0.00493351886083438	0.027104715037553
AC007384.1	0.00494694154092443	0.0490589912126519
TERF2IP	0.00499870127507725	-0.0598567963737378
NBPF14	0.00506077675348586	0.04823776315996
C11orf24	0.00508865259156607	0.0372894576045186
BRD7	0.00510575909232896	0.0400137769486995
RNF10	0.00512314028015779	0.0327217452932059
RPRD2	0.0052226570205719	0.0372863028821273
SAP18	0.00524570242420453	0.0383748670544726
POLE4	0.0052642958382015	0.0359512314553255
PLD4	0.00533640753641136	0.0675624958586092
BIRC6	0.00536591345018631	0.0336994134281966
SEC61G	0.00536591345018631	0.0343579937932261
CHD8	0.00543315492210134	0.0452223384727954
SET	0.00543986544857202	0.0410295207378353
ZC3H13	0.00545484986090608	0.0365674132996251
SSR4	0.00548164183468855	0.0308288245612376
PLPP5	0.00559980842616887	-0.0423615967387529
BABAM1	0.00563648905815964	0.043995026404274
FOSB	0.00564333517509202	0.0660759467524752
PPP1R16B	0.00573298226203505	-0.0498085322897456
UGCG	0.00577964453171031	0.0431620248936422
HELZ	0.0058499160575118	0.0473193608096089
TRIP11	0.00589060437422241	0.0462556656770055
DHX36	0.00589855333356485	0.0162016598144435
PDCD6IP	0.00594298245068115	0.0264406832852982
AL135905.2	0.00600201933262634	-0.045415560029331
LARGE2	0.00617169838285188	0.0361125174867384
ATF7IP	0.00618129409818787	0.0474195187014002
ADD1	0.00623107011725917	0.0386986442085899
SERF2	0.00635041463793172	0.0218293393591091
CYCS	0.0064036824607539	0.0374553686822257
METTL26	0.00642139771974959	0.0351690594923849
NUCB1	0.00655275363664829	0.0399882276400484
LPP	0.00656195725311852	0.0392208648597689
TFEB	0.00662799300597743	0.0256206729007601
SMG1	0.00665685525055892	0.0387086109611039
HMGB2	0.00671374094867556	-0.0635359089528406
POLR2J3	0.00674894031519155	0.0356484872809536
SCPEP1	0.00675839148188896	-0.0585481687568564
HLA-DRB5	0.00686400804220993	0.0316355320263924
NADSYN1	0.00689240724383274	0.0310613760949255
TMEM14B	0.00706751102238125	0.0321563478118232
TM9SF2	0.00709287818359828	0.0291399201784146
RRP1B	0.00716121738453446	0.0401775303266436
TMEM256	0.0071679781519611	-0.0518405997626359
WASHC2C	0.00720978329671808	0.0332432194234643
ZNF91	0.00721210274154761	0.0190060201004993
UBL7	0.00737643814110304	0.0399452414772437
MTR	0.00739211533046371	0.0293291631881952
CHST11	0.00739211533046371	-0.0539705513747399
COG3	0.0074843484525213	-0.0570178970488226
NDUFB8	0.00759403469396252	0.0315764016569474
CTDSP1	0.00762571711899764	0.0348714162183443
NCOA4	0.00766566864717792	0.016661212826297
AP2S1	0.00777268915249161	0.0334508731750734
FBXO21	0.00777268915249161	-0.06139376041075
CDC40	0.00778055437635005	0.0331744924677179
TRIM73	0.00779258056925112	0.0426344484705873
MBNL2	0.00780846934279396	-0.0589845036416601
PNISR	0.00781679950032643	0.0348083893126636
UBAC2	0.00797011337490426	0.0291818576428843
CXCR5	0.00797566627285286	-0.0507813553208705
SNHG12	0.00798997166188292	0.0386250882591785
TUBA1B	0.00804367311709808	0.0397285595115026
NIFK	0.00806676877348255	0.0246411269116375
BCAS2	0.00809829682945626	-0.0515924076563689
C15orf40	0.00812273982827688	0.0459368356056788
NT5C	0.00813661173933631	0.0343911919518858
RHOA	0.00813661173933631	0.0264992648268763
LTA4H	0.00825022359427076	-0.0488566718511859
RBMX	0.00828559232217174	0.0372829070747728
SAP30BP	0.00828559232217174	0.035661950280296
SON	0.00828621131290917	0.03222435230545
MTDH	0.00829834560540333	0.0319680256970678
ARF4	0.00831188622261793	0.0208776414270329
UBL5	0.00835464854660975	0.0459338884020336
SMARCA5	0.00849986054811125	0.0259823298135128
TMEM50A	0.00858050603506955	0.0384224896245539
APP	0.00858936283585923	-0.0564592801493219
MAP4K4	0.00861613069008284	0.0258692842441747
DEGS1	0.00862513919547514	0.0431621757670445
MBNL1	0.00863445367033758	0.0291677457752575
SDR39U1	0.00863827357094161	0.0321033670974841
ODC1	0.00868178013020523	0.0287992673236441
MKRN1	0.00869041996535874	0.0417156525118545
WHAMM	0.00869516308348932	-0.0798366659342105
MARCH7	0.00874887359406235	0.0246755736933962
RTRAF	0.00875286808624055	0.0260984461988404
UBXN1	0.0088707766845214	0.030703580037384
ASXL1	0.00888916680756968	-0.059533084986337
MBP	0.0088922433979986	-0.0580994293986066
TPP1	0.00899615994483663	0.0349822502566288
CLIC4	0.00908634016965226	-0.0645024892245716
PPP6R1	0.00914291872924944	0.0462700283870039
LAMP1	0.00916908504692858	0.0439925574226161
UBE2J2	0.00918631010662574	0.0319365179083623
RAB2A	0.0092651014065924	0.0323102522766024
MIER1	0.00926906332165559	0.0296850745132007
DICER1	0.00929367564330932	0.022154715836099
ATF4	0.0093071677936696	0.0286311039668337
ZNF800	0.00939691469805389	0.0328456388947653
PHACTR1	0.009422504339365	-0.0597149092550604
CNOT1	0.00945570134855395	0.0344625797678682
STX10	0.00948129732330347	0.0437561110308048
C9orf16	0.00948347942526446	-0.0611233888104913
SLC12A6	0.0095139516210143	-0.0534142007220818
TTC14	0.00956329802420148	0.0374686133246188
AEBP2	0.00962706081542026	0.0264327006668758
EIF4EBP2	0.00969284391498432	0.0315957996158376
SNHG16	0.00971125323240679	-0.0589449030664191
ATG16L2	0.00972448632187719	0.045926231826206
AC245014.3	0.00974817865737664	0.0240700992946154
OTUD1	0.00982028936712462	-0.0535049214131382
MICU2	0.00986765877558728	0.0308342927279283
TPD52	0.00992688261127631	0.0262289745083706
APPL1	0.00994191768813373	-0.0490905358387961
FAM120B	0.010197251899769	0.033910065340035
USP1	0.0102368346784746	0.0379391730706082
NOP58	0.0103110144239004	-0.0607449749492708
DNAJC7	0.0103392610150908	0.0252306736724791
CST3	0.0103674415803465	-0.0738041750884671
ADSS	0.0105992290432244	0.0310999862904969
ARHGEF7	0.0106803552835534	-0.0539855358888401
KMT2B	0.0106901124943035	0.0257459191142532
XPO6	0.0107430475944835	0.0336980401396927
NGLY1	0.0108067430885151	0.0278585975866
ARL2BP	0.010807755439359	-0.046531193215766
RASSF1	0.0108664089825315	0.0406364274704364
PAPOLA	0.010952062936782	0.0271253855863871
AC025164.1	0.0110273865048327	-0.0622170452600161
SMAP1	0.0111833478307586	0.0284642842954217
EMB	0.0112014041442368	0.0363047135130826
PTDSS1	0.0112131652301012	0.0368163731151079
SNX5	0.011251438097776	0.0360789227553129
ARF5	0.0113648847749032	0.0330614040000793
TMBIM1	0.011411688209468	0.0326316934189028
ANP32B	0.0116004332930144	0.0316637761901128
ITCH	0.0117441424278023	0.0279229991085498
ZNF22	0.0117441424278023	0.0397703062366612
SLC25A38	0.0119146556754111	0.0338275801560902
RIC1	0.011995636406942	-0.0526420039122933
TAX1BP1	0.0120376005900611	0.0268456903215983
SRSF7	0.0120477009516812	0.0313616313135539
GAPDH	0.0121258683543583	-0.0425613995087863
BLOC1S6	0.012211115578071	-0.0441706343447328
NR1H2	0.0122355890598803	0.0149714770688784
ARHGEF1	0.0122799398711015	0.0320255863405634
SNRPD2	0.0122799398711015	-0.0418221786867603
CSNK1G2	0.0123314968550955	0.0291261783899729
STUB1	0.0123706246795359	0.0417553045639364
AFF4	0.0126144178454444	-0.0593573097827349
PRKCSH	0.012614840784408	-0.0485949300173617
FCRL2	0.012632370862108	0.0263470913905476
NCF4	0.0126837356111673	0.0457570019483869
KMT2A	0.0127122935934273	0.0276174579108124
SETD5	0.0127849461096322	0.0316949432731631
PTBP1	0.0129915309806808	0.0319041616683849
KDM6B	0.0131750269068273	-0.0569768273839815
STMP1	0.013227747825604	0.0298327565117882
AC004687.1	0.0133190526346848	0.032128889175712
SH3BP5	0.0133360090246349	-0.0511810001766275
FCRL3	0.0134336789110589	-0.0504613250504536
KAT7	0.0134477057751499	-0.0516046381746991
MDH2	0.0135024701107955	0.0271424503785596
HTT	0.013524248023854	0.0436394368548546
METTL9	0.0136540641902776	0.0308583715558025
CDC37	0.0138617658920263	0.0287982482964917
PHF12	0.0139522404016749	0.0354187793263577
SP3	0.0140039935582118	-0.0513881148576752
IL16	0.0140527045398323	0.0267531922613004
SNX10	0.0142905523223241	0.0450157438752385
VPS35	0.0147856633795927	0.0333345310275326
CIB1	0.0148737016126177	0.0264338509071058
SNRPA1	0.0151268354702053	-0.0553541345669575
TNRC6B	0.0153621236774585	0.0335370864668958
PCF11	0.0156783522164006	0.0284903738635245
ATP5PB	0.0157804186948733	0.0346812166336627
VPS28	0.0159803550116713	0.021039537513287
DNAJC19	0.0159803550116713	0.0326706313913973
ANKRD10	0.0162464896853406	0.0239055326380989
PAN3	0.016332661762644	-0.0558005428107514
DDX42	0.0164279617096713	0.0257430222944022
GNA13	0.0164927025118901	-0.059109019824193
POLR2C	0.0165074311672237	0.0338638619609811
STRAP	0.0165153129867343	-0.0613694361472934
LYRM2	0.0165153129867343	0.0282295884820833
FBXO3	0.0166443170371092	-0.0461405907200179
CCNB1IP1	0.0167730939996771	0.0196054038455953
EIF3I	0.0168011220133385	0.0312877054900111
HNRNPH2	0.0168011220133385	0.030994768584402
RPIA	0.0168625264276935	0.0223341276208174
TTN	0.016940770510545	0.0389899238767983
BCCIP	0.0170138839588909	0.0303816587109644
OGFRL1	0.0170795887066953	-0.0476019248560549
SENP6	0.0171773594774174	0.0229216797921707
NKTR	0.0171884577471397	-0.0516819090040018
LSM3	0.0173470594009999	0.033032014236495
NEK9	0.0176362845381112	0.03058847529895
RAB3GAP1	0.0176521046389361	0.032845617590881
BLCAP	0.0176521046389361	0.0353853679573874
NDUFS8	0.017714436573231	0.030781166740338
LSM8	0.0177969160768501	0.0365274757672666
TMEM165	0.0178702523150258	0.0292531028858938
SKAP2	0.0179096064145748	0.0317357646706178
IKBKB	0.0179418776904461	0.0348504852497558
S100A6	0.0184478921515028	0.0394122764259959
GTF2A2	0.0186012128829495	0.0303576910515632
SMARCE1	0.0186673329228304	0.0273357771550679
BANK1	0.0187189257733629	0.0200452084234897
ANKRD12	0.0188444886124178	-0.0368593901186058
INSIG1	0.018895749006392	-0.0489759190431102
ORMDL1	0.0189249425788258	0.0348413988038162
ICAM3	0.0189709215970819	-0.0482898434233948
SF1	0.0189867869603638	-0.0358767834429612
EIF3A	0.0193795248510949	0.0229624191437812
DYNC1LI1	0.0194397686331627	0.0309569603972164
IPO7	0.019461938527342	0.0305009099075028
PRPF38B	0.0196307324142982	0.0331230737845407
EIF5A	0.0198604203393268	0.0219074996723374
STAG2	0.0198668594490888	0.0312326070260543
STK40	0.0199428412510539	0.0458499650501516
JAZF1	0.0201295434185963	-0.050383196994948
NEMF	0.0202621031623574	0.0311293508030053
MARK3	0.0202929385280011	0.0209273031269154
ALDOA	0.0204655885540277	0.0308900549360615
TADA3	0.0205539167573091	0.0262681284054134
MAPK1	0.0207118645991429	0.0356496746552081
GTF2B	0.0207272303066147	-0.0400599592506917
SENP7	0.0207503697884552	0.0359167223915937
ARCN1	0.0208519156094226	0.0224939869092705
MED13L	0.021311286297148	-0.043915307127062
MTPN	0.0213620858741629	0.0301805240985944
AP1B1	0.0213620858741629	-0.0536189580258754
THOC7	0.0213987581115796	0.030541677889133
DGKD	0.0217539056476481	-0.0584665061926863
PTMA	0.0217574807441786	0.00495755821075328
SH3BGRL3	0.021982361569826	-0.0545616672891138
RABL6	0.022073353509786	0.0273631963620506
WDFY4	0.022073353509786	-0.0671582966063239
GNPTG	0.0224399131423013	0.0264900818578265
MRPS24	0.0228032195010244	0.0317991369056256
TUBB	0.0228880797437283	0.0224130258332899
BCL2	0.0230156898477167	-0.0450498187353727
CARS2	0.0230751658192956	0.026112203153458
TP53I13	0.0231877238191978	-0.0429361679722686
ANXA11	0.0232559901863356	0.0311930105367566
UBE2Z	0.0234879697833286	0.0230066306764996
GOLPH3	0.0234879697833286	0.0317823724127737
FBXO9	0.0236945394063313	0.0274670690462807
BNIP3L	0.0240558662559517	-0.0460070097518335
USP10	0.0240756762932258	0.0259800404297384
ARF6	0.0241660375433931	0.0327197599098616
INTS10	0.0241750917082843	-0.0522260848147177
TMED8	0.0242101473219498	-0.0460171778978332
STIM1	0.024344523341447	0.0299357276841332
CLTA	0.0243501522004031	0.0229374353095599
HNRNPM	0.0246301870162149	0.034339146428494
GNAS	0.0248271338055596	-0.0451497097390186
SQSTM1	0.0248271338055596	-0.0532759184697702
ZFAS1	0.0248368094084085	-0.0433245632333763
LITAF	0.0249202246338038	0.0434820421962205
FRYL	0.0249447494886851	0.0298360495483079
SSRP1	0.0250107047205144	0.0282113927029808
PHC3	0.0250686154991888	0.0312562557020288
VDAC1	0.0250793640444944	0.0339094225299885
HPS1	0.0254898709603418	0.0319675678779542
KLHDC2	0.0255696536194209	-0.0407744997086069
CCT4	0.0256168977912279	0.027592588060402
SYF2	0.0257574519292849	-0.0575633761558032
KMT2E	0.0258057294826391	-0.0430771707583943
HPS4	0.0260054254019051	-0.035643283489205
ZNF638	0.0260054254019051	0.022904246266517
USP4	0.0261238452588975	0.0301879938911912
CPSF7	0.0261654924332723	0.0260669507369332
GABARAP	0.0262845548488967	0.0262948774739808
TRAK1	0.0262868802085344	0.0355753486182813
NCOA3	0.0263203481566957	0.022708871710276
MYC	0.027547791311197	-0.0423078042099742
CYFIP2	0.028069895200957	-0.0461772726599905
JAK3	0.0285019102699791	0.0207759075159178
NENF	0.0285861299102013	-0.0361186804858079
ZNF394	0.0286495159116075	-0.0553608956325835
ZBTB1	0.0286495159116075	-0.0412528446041538
GNG2	0.0286495159116075	0.0324091481778331
PARP6	0.0286564179525899	0.0299742258579043
TRIM8	0.0286564179525899	0.0215551439563046
TBCB	0.0287632117628382	0.024347782556614
SLU7	0.0288345368580091	0.0278749065847066
ANXA7	0.0290922471295057	0.0198316997436439
RNF220	0.0291175738618517	0.0340702259784312
NDUFV2	0.02920747773836	0.0241955078286393
TGOLN2	0.0293282381437821	0.0232073556027103
RAP1B	0.0295370170657717	0.000871098153374716
PARK7	0.0296560852293078	0.0112154378181496
RSF1	0.0298694279557439	0.0216130277307547
CTBS	0.0299754989373806	0.030746885479043
CRIP1	0.030119278447972	0.0170704364214314
RAD23A	0.0306159732285667	0.0282532880200764
PSMD2	0.0306643373740355	0.0205464931634203
ZNF652	0.0306962774485592	0.0284793457630275
MAP2K2	0.0307338840259517	0.0231438832013409
RAPGEF6	0.0308014541695693	-0.0451845613695739
MICOS10	0.0310544538571219	0.0327473116611986
RMC1	0.0310588188159169	0.0407553588285224
BMP2K	0.0310966660167593	0.020401947438781
ADAM19	0.031519629008981	0.0178837084110081
DOCK10	0.0315660067399468	0.0221531321118342
SRSF4	0.0318021221738095	0.0285867344195191
SKAP1	0.0318258047230716	0.0281451708696071
TSPYL1	0.0321626873548261	-0.0509508613742492
SUMF2	0.0322059245389501	0.0231622551421055
CLTB	0.0322559940336131	0.0229182221913995
MAPKAPK2	0.0326037818158258	0.0278077290737417
SUPT5H	0.0326154333134063	0.0231449119812226
TTC7A	0.0326954164235026	-0.0543180764164671
SLC9A3R1	0.0331960711632205	0.0298257516001788
RABEP1	0.0332058888007089	0.0196926477911623
TXNL4A	0.0334753151080426	0.024985826948858
MAN2A1	0.0337925250811626	0.0260409622581507
RETREG2	0.0344376632394167	0.0308676704810938
ERGIC3	0.0346515194815915	-0.0434630103537725
HIP1R	0.0347412021850157	-0.0559425975821262
ZFAND3	0.0353739888116128	0.0252112401222412
PDE4DIP	0.0355060443662303	0.0338598160899785
NIPBL	0.0357702341213595	0.0272263040115088
SEC31A	0.035913702585326	0.0254622216135012
NFATC1	0.0359929669398336	-0.0414646994432986
GNPAT	0.0361125006218831	0.0205218588578761
ZNF493	0.0361745653712454	0.0178960581853683
PHF14	0.0367287319378759	0.0212816648155126
RSL24D1	0.03685995260394	-0.0462302670795668
GYPC	0.0371461184349056	-0.0421932620990411
SGSM3	0.0373481665400039	0.0210798078722388
PSMD3	0.0373753530737556	0.0312867026488268
EMC10	0.0375849149661308	0.0254304977579454
CSRNP1	0.0376170153601919	-0.050103326067222
SPTAN1	0.0379872533652764	0.0284305007166636
OIP5-AS1	0.0380081114198796	0.00758710331677748
UBC	0.0381524302980899	0.0222205153957162
UNC119	0.0383686016387529	0.0237849354736331
KAT6B	0.0387943364225126	-0.0391608042027208
LEMD3	0.0391583278182242	0.0256567394862346
CLK1	0.0391583278182242	-0.0385139795101573
SNAP23	0.0392226087025109	0.0163479572238517
ARID4A	0.0393072037658592	-0.0508964647888792
RAB11B	0.0394292695155936	0.0238997381432912
CWF19L2	0.0394453126611375	0.0199773191509653
CNR2	0.0394453126611375	0.0328431150473253
PCNP	0.0398440033629086	0.0242266419592289
COX17	0.0399928711793415	0.0280214020296219
MAP3K14	0.040032683384449	0.0129531861635701
GNPTAB	0.0400330498880286	-0.0381061594602365
PPP3CA	0.0401557446457534	-0.049884807858053
ERGIC1	0.0403942425554977	0.0270941438091999
IGLV2-14	0.0405237008756737	0.215070439169725
DLG1	0.040527922237921	0.0282047516058595
BIN1	0.0406095904057607	0.0253940127317426
ETNK1	0.0408652665277679	0.0274112594453808
CDKN2AIP	0.0411212748818504	0.0148622166554566
CD82	0.0414687589018171	-0.0370158371979969
CCT2	0.0416253181746608	0.022438049442839
DUSP2	0.0418413547933857	-0.00252039439578516
PRPF40A	0.0420201941724214	0.0286745819552555
KLF6	0.0422763699489903	-0.0137784601734006
SEMA4B	0.0426819136921159	0.0376806171849885
PHKB	0.0427434806625186	0.014589353918682
RC3H2	0.0428303339411289	0.0283282393831528
PI4KB	0.0429623035936645	0.0175185153252513
SP140L	0.0431042328138047	0.0419547640699077
UHRF2	0.0434738789114142	0.0229170544036756
SMIM26	0.0436461219095946	0.0288061350874561
JAK1	0.0439799505537886	0.0247134564794504
RBBP4	0.044414538112908	0.0247481142744442
TXNL1	0.044585373863557	0.0245174833597008
LDHB	0.0446977435684145	-0.0495144380350973
TAPT1	0.0447782547756406	0.031072363464869
PLP2	0.0450201122059328	0.0243621408325156
TMED4	0.0450480709991289	0.031893242719981
ZC3H15	0.0455500722396116	0.0225804034767286
ARHGAP4	0.0456414022791689	-0.0412244696193538
ARL16	0.0457989689871519	0.0235446367204936
ADIPOR1	0.0458294551513934	-0.0416944800931455
ACTR2	0.0458752063755711	0.0259570858529676
CEP57	0.0459578976004051	0.029918849068075
STK25	0.0459763479449966	0.0274787241654401
SAFB2	0.046047604560882	0.0229736744488044
CIAO1	0.0463625027824282	0.0287707236239885
UQCR11	0.0466840832265139	0.0152236514868127
SATB1	0.0471619309731219	0.0183189888017767
UBR2	0.0474412157828292	0.0179676210031865
STRBP	0.0475879679096902	0.0258728705342928
VEZF1	0.0477544860193165	0.0241298787545644
TUBA4A	0.0478740298730186	-0.0592910603362619
EIF4A1	0.0480226500734641	0.0264495217680667
DCP2	0.0488669877043599	0.0251773558470247
[truncated: 1,086 more rows]
