# Supplementary material for: Longitudinal single cell atlas identifies complex temporal relationship between type I interferon response and COVID-19 severity
Source: Nat Commun. 2024 Jan 18;15:567. doi: 10.1038/s41467-023-44524-0 (PMC10796319; doi:10.1038/s41467-023-44524-0)
Supplement: Supplementary file 12 — Source Data [file 41467_2023_44524_MOESM12_ESM.zip › Source Data/Figure6H_volcano_plot_source_data.txt]

gene	p_val_adj	avg_logFC
S100A12	1e-300	1.2107936654478
S100A8	1e-300	1.08742462453413
RETN	1e-300	0.868815763536765
IL1R2	1e-300	0.859412532726574
PLBD1	1e-300	0.817732941483204
CLU	1e-300	0.708750578917384
S100A9	1e-300	0.672834418617382
RNASE2	1e-300	0.657189098178014
ALOX5AP	1e-300	0.645938833412745
HMGB2	1e-300	0.602449529172045
MCEMP1	1e-300	0.566306507629017
NKG7	1e-300	0.547854992799965
LGALS1	1e-300	0.502202427236285
PLAC8	1e-300	0.495192424169967
CTSD	1e-300	0.482230518536549
AGFG1	1e-300	0.444988752270179
VCAN	1e-300	0.432588850113426
HP	1e-300	0.427029637079499
FKBP5	1e-300	0.422709637905121
H2AFJ	1e-300	0.401439552374155
DYSF	1e-300	0.40000737864503
CD63	1e-300	0.396073468800901
SELL	1e-300	0.380991250337591
SERPINB1	1e-300	0.358115635266142
CST7	1e-300	0.344243871767453
PKM	1e-300	0.304279279603736
S100A6	1e-300	0.2795754293024
S100A10	1e-300	0.269092859929357
MYL6	1e-300	0.266449997811763
CFL1	1e-300	0.235678555527616
S100A4	1e-300	0.201494473882933
TYROBP	1e-300	-0.208541965188541
GABARAP	1e-300	-0.21956964552354
CTSS	1e-300	-0.226854110140394
PSAP	1e-300	-0.258500136888005
NACA	1e-300	-0.260735456133868
CST3	1e-300	-0.282454335324222
EIF1	1e-300	-0.297959407687737
DUSP1	1e-300	-0.299853377572242
ITM2B	1e-300	-0.319130223256947
EEF1A1	1e-300	-0.353011082520783
ZFP36	1e-300	-0.387152603706087
CD4	1e-300	-0.398094448406135
PNRC1	1e-300	-0.410417321625074
CD37	1e-300	-0.416392780383759
HLA-DMB	1e-300	-0.421782563442128
FOS	1e-300	-0.427606124896614
TNFAIP2	1e-300	-0.470193009312547
KLF2	1e-300	-0.472486600814698
JUNB	1e-300	-0.508702669092642
FTH1	1e-300	-0.522672895821308
ATP2B1-AS1	1e-300	-0.542304002261592
AP1S2	1e-300	-0.557351184350084
HLA-DMA	1e-300	-0.564175281213559
CD83	1e-300	-0.577076717271174
FOSB	1e-300	-0.637785237109649
LGALS2	1e-300	-0.645922947758037
HLA-DRB5	1e-300	-0.653784043849336
HLA-DQB1	1e-300	-0.691598142689063
CD74	1e-300	-0.77335093025634
CCL3	1e-300	-0.789011632469427
HLA-DRB1	1e-300	-0.79880802835902
IL1B	1e-300	-0.849896286954789
HLA-DPA1	1e-300	-0.91862297492288
HLA-DPB1	1e-300	-0.933515379071489
HLA-DRA	1e-300	-0.937409883511234
TXNIP	4.81846630643922e-304	-0.356464102614686
AC020916.1	7.55001907252246e-303	-0.499574414342666
JUND	6.22143617324445e-302	-0.309530696771371
NDUFB9	1.54691974575461e-300	0.340082810267232
PGD	3.2592991935536e-300	0.329154267012858
SERF2	5.0778862105498e-296	0.180762144118242
KLF4	1.60940206357807e-294	-0.455958958617647
PID1	1.70459212441583e-291	-0.402748310338549
MS4A4A	1.64446524914699e-289	0.297761626144089
ZFP36L1	2.08166551630574e-288	-0.379965701634636
ZFP36L2	4.63819651978426e-288	-0.390526971457083
PFDN5	1.13588433538021e-286	-0.211241513101505
HLA-DQA1	1.69890480273044e-281	-0.383130246161992
IFI30	2.95854937368578e-281	-0.236516142808672
DUSP2	3.63707570993749e-277	-0.548215597175288
FAU	1.52699565490561e-275	-0.166503510297513
PTMA	1.17070264527142e-273	-0.177420078702193
MARCKS	1.40107410612011e-269	-0.437449576913711
TGFBI	7.78273240430585e-269	-0.35217496028039
SAP30	5.70234191857225e-265	0.41030325900813
RFLNB	2.92904819360942e-255	0.351827858891435
SH3BGRL3	5.3564663929552e-254	0.154104011043707
HLX	1.20345411063715e-249	0.310753055870801
VIM	3.66320060326234e-247	0.213922920360386
NFKBIA	1.72536593338471e-244	-0.347576687880749
NR4A2	9.42151586473247e-243	-0.418061779223769
ANXA1	2.45084730697682e-239	0.263328504869476
BTG1	1.2168192963207e-238	-0.349708636727004
TXN	1.67159016626828e-236	0.295779492932919
TSPO	2.73789120270957e-235	0.210815457919139
NR4A1	1.93134634995158e-221	-0.427373579129075
EEF2	8.59344834528435e-221	-0.321401528000822
MGST1	1.57965119744727e-220	0.328656744834578
SEPTIN9	7.67016184973098e-216	-0.313985582359434
GCA	2.68490950883669e-214	0.360609133297705
CCL3L1	1.63221885234073e-212	-0.570195557237925
JUN	7.99133012903805e-210	-0.540206568834249
CPVL	3.39987503511143e-208	-0.310732857259822
HLA-DQA2	5.48124073256964e-208	-0.385355127218288
RACK1	3.52814314956558e-207	-0.208370715398019
CDKN1A	3.90766566253069e-206	-0.370889436241447
F5	1.22302169996277e-205	0.264227990857657
PPP1R15A	4.32182866446568e-204	-0.313684681603698
RNASE1	1.45605372659099e-202	0.486221348281751
LIMD2	3.63485923151151e-202	-0.262326948293193
MALAT1	1.20367476627515e-198	-0.252387616612656
TPM3	4.45423047458867e-197	0.191098754147684
ENO1	6.73275767986858e-197	0.25375481701506
ACSL1	6.99058266547419e-196	0.331321323777931
CLEC4A	1.79057928849153e-194	-0.293540156747449
ACTG1	1.9936942584449e-193	0.207528283437639
FPR1	2.63975000015174e-193	0.285024816786906
ZNF385A	5.25645974476349e-190	-0.294287622254904
RHOB	1.39917213736325e-187	-0.406689591045945
CRTAP	8.80184971724723e-187	-0.304382539199872
CCND3	9.65043093234933e-187	0.29858576872153
SAT1	1.73801126069064e-182	-0.233934445480723
SLC25A6	9.5776618983622e-182	-0.238435603431838
HLA-F	7.52398015734098e-180	-0.286857765518004
HLA-E	8.62863217784318e-180	-0.214082277379856
MNDA	1.09204001699271e-179	0.214693756916743
GAPDH	5.71873280838865e-178	0.17998064018211
CR1	1.78055848555476e-177	0.283469101822767
HLA-C	1.93207450309159e-177	-0.195604410570761
SARAF	6.67840819871667e-176	-0.274941499858307
APOBEC3A	2.4460738015847e-172	-0.549353490240135
WDR74	7.75972846602929e-171	-0.338537785304159
ATF3	1.37182605392182e-170	-0.331412445374024
CSF3R	5.52852491502063e-170	-0.26190148241822
ADM	4.199350080379e-165	0.276592270740693
AC245014.3	1.01248075756197e-163	-0.36469524141915
PADI4	2.79312978570324e-163	0.283951146747424
AC253572.2	8.79870700339497e-163	-0.4200212458267
IER3	1.04517791797257e-161	-0.432496875043176
ARHGDIB	9.16587786078589e-160	0.18304633802697
PABPC1	3.7207320305576e-157	-0.195133079375773
CD48	1.57887444378671e-156	-0.242422992060479
AC007952.4	3.8936594316639e-156	-0.375532341240901
LTA4H	1.94245447395269e-154	0.307173592385752
H1FX	1.898093476043e-153	0.333897841458016
AIF1	1.24024074299767e-150	-0.166694337308286
STAB1	2.15916824721208e-150	0.324243111328492
FGL2	2.69727730212594e-150	-0.265567690798624
ARL4C	5.3438085882774e-147	-0.330969106210425
ACTB	1.10585384453398e-146	0.133475467235925
ITGAM	1.28453506631981e-146	0.27342174829434
S100A11	2.85879306073018e-146	0.134269023452321
MARC1	8.29142324643533e-146	0.255972520108071
CALHM6	8.55851425789528e-145	-0.31066353919977
CD82	1.94118892787775e-144	0.242294371344574
FCGRT	4.36553103750626e-144	-0.209656994476959
BTG2	8.15643877576279e-144	-0.295650109823294
ITGA4	4.14241851904766e-143	-0.283658292177491
CD68	5.55731734028618e-143	-0.210632570547914
PLEKHO1	1.69381015044988e-142	-0.237682537650019
IER2	2.71545824754117e-142	-0.251853678684059
PHC2	4.20335018601499e-142	0.260834000037773
RGS10	3.16838635893557e-140	-0.256036108620286
CMTM3	3.3661071150421e-140	-0.250847665286808
TALDO1	2.63519573071944e-139	0.17573095718874
POU2F2	2.87642868363497e-139	-0.26183723714406
HIST1H1C	3.79960174932484e-139	0.300710183540479
CHMP1B	4.83561286231117e-139	-0.333872058489218
ASPH	7.18621058983776e-138	0.209585638978973
PIM1	7.82311714047219e-138	0.248796995096791
CD300E	1.47117579542201e-137	-0.251119515030026
GSTK1	5.61931626669638e-136	-0.212184069717847
WARS	1.85598693691394e-135	-0.265612934066543
EMB	3.29819848000333e-135	0.260583053635473
EEF1D	2.95247611335521e-134	-0.17629763294565
COX8A	2.13192649957413e-133	0.197042376610974
NAP1L1	4.66680184822887e-133	-0.251017750715619
THBS1	5.31150703540992e-132	0.336822357928929
CNPY3	5.74344600597358e-130	-0.214298559878921
METTL9	8.8569403930011e-129	0.242690850794205
LGALS3	1.32613460858262e-128	-0.196375157954529
RNASET2	3.58059734516695e-128	-0.224203697191308
SGK1	5.82207775490008e-128	-0.352124070209556
SLC25A5	1.26618824064702e-127	-0.234702905569379
APLP2	2.36765530438022e-127	0.200611239382688
YBX3	1.02725748131331e-126	-0.25532130471598
B2M	3.14370345260292e-126	-0.164369168499588
FOLR3	1.72954635853176e-124	0.470663083090233
TGFB1	3.41224934447449e-124	-0.200182533658392
TNFRSF1B	1.14300995729583e-123	-0.221872842791779
COTL1	4.76592768350055e-123	-0.136777033272517
GAS5	1.43443120641264e-122	-0.239168080407863
NPM1	2.61839642486245e-122	-0.225396391293245
KLF10	3.41511393503114e-122	-0.231796364413041
BEST1	4.58667799466385e-122	-0.267699513365327
KLF6	1.27562992571996e-121	-0.261278622419583
CKAP4	6.29428860392569e-121	0.254323070833759
CYP1B1	3.51962169355165e-120	0.261119292892879
NOP10	5.60506554930358e-120	0.226756691720443
RGS2	1.38715586921384e-119	-0.263479355597346
CD14	5.2636790983109e-119	0.210582027763317
HLA-B	9.92203536410307e-119	-0.131550974354601
Z93241.1	2.20201560668426e-118	-0.294838349383904
CAMK1	2.67789160379225e-118	-0.214879800172975
DPEP2	3.59059846311389e-118	-0.204062100963606
DBI	6.41719316289288e-118	0.216013718127483
GSR	2.033202428618e-116	0.249760902021601
SAMSN1	2.47576170458533e-116	0.236823114086685
OGFRL1	8.19167187669591e-115	-0.226658967194642
GPSM3	1.08179149787688e-114	-0.186960585217924
RIPOR2	2.48323257068379e-114	0.239305884102953
PCBP1	7.51222383772099e-114	-0.179120815156982
MGST3	8.66121489942302e-114	0.236537389518317
CFD	1.70507717994404e-113	-0.194953248101328
RUNX1	2.50492826198384e-113	0.24032874890732
LST1	4.62167655151259e-113	-0.152356378202914
PEA15	5.35488973767433e-113	-0.209248658693623
TAGAP	1.72421777749752e-112	-0.241293132634302
DDIT4	5.74873919799311e-112	0.319518521628019
SLC25A37	7.87203877193735e-112	0.254404174878622
SLC11A1	3.44037410012799e-110	0.247540496145944
CLEC7A	4.38069634272011e-110	-0.211173128977489
IER5	6.25845224421162e-110	-0.241129459681655
EIF3E	2.59564806912167e-109	-0.225160217149263
BTF3	8.54923839956521e-109	-0.159874020678964
MT1F	9.04949416309709e-109	0.207669796754352
NPC2	1.1646228402189e-108	-0.165932042768545
AL021155.5	3.96990552528136e-108	-0.249465429189262
ROMO1	1.23684396875176e-107	0.241269445815637
FUOM	1.69236270185596e-107	-0.198624035641826
TMPO	2.41874881585938e-107	0.247928357303462
GLIPR2	4.50638277458804e-107	0.212000469922774
LDHA	9.52419605439412e-107	0.238745075688803
PHACTR1	4.34016020704109e-104	-0.2389744269306
PRDX5	2.77692501372315e-103	0.216608001298882
NDUFB3	4.32654684115472e-103	0.219383447408652
SNN	5.84312627867981e-102	-0.208288310305816
YBX1	1.05581224586338e-100	-0.158811901382018
CSRNP1	1.12425849599816e-100	-0.255332573927479
PILRA	1.39391682794715e-100	-0.193284740222616
FAM107B	1.40275525135429e-99	0.231247358212972
SLC7A7	9.82094163680857e-99	-0.205901893860529
LILRA5	2.91018915252098e-98	0.212244339490775
MAPK14	6.9941909068053e-98	0.219527109577513
AREG	8.58785396149066e-98	0.323716470778259
CHCHD10	5.1819322964525e-97	-0.197614932292198
MPEG1	1.08250000897922e-96	-0.200544932026585
GSTP1	3.04561623321969e-96	-0.137919320946509
ODF3B	3.86704194273474e-96	-0.206223698367954
ANPEP	9.26502937309054e-96	0.229432442022754
CCNI	5.45230146630797e-94	-0.179385204460096
NOP53	1.54274202286581e-93	-0.195886370403197
SERPING1	4.14259440196308e-93	-0.284147244736366
PDE4B	5.75612941086219e-93	-0.252926331863697
BNIP3L	2.42250413058794e-92	-0.197640809823745
GNG5	4.75081731021862e-92	0.149857139086283
DOK2	9.44225737386661e-92	-0.21138218779245
VEGFA	1.13451397451658e-91	-0.224330685517351
NINJ1	3.6610757904355e-91	-0.201235130490646
ATP5MPL	1.41977095955524e-90	0.179130011809294
NAGK	2.41999527728788e-90	-0.209017508382718
ANXA2	1.27598845586929e-89	0.166710533379429
HERPUD1	3.08790762525644e-89	-0.204967553690994
PSME1	9.71117476797833e-89	-0.159540058011058
CIRBP	1.28059543424448e-88	-0.180281647589488
RABGAP1L	4.36346184044754e-87	-0.203974389806171
PLAAT4	1.00252417567337e-86	-0.213854824028104
RASSF5	1.1485584501771e-86	-0.192883057431452
APEX1	1.79335566666504e-86	-0.169464096115725
GABARAPL1	4.07394012497938e-86	-0.224549963599779
TUBB	4.39679973127936e-86	-0.195572397331867
PABPC4	1.06487997811344e-85	-0.195643727290499
PFN1	2.20439746533897e-85	0.0918553821628985
RNASEK	5.57699532718962e-85	-0.11590838047193
GRASP	7.22285005652155e-85	-0.2145154466725
EIF3L	9.4279241730745e-85	-0.213650943638237
IL10RA	1.47219693207759e-84	-0.190867701279361
JAML	2.00037375064865e-84	-0.184432509575652
MEGF9	3.54503240891705e-83	0.209510838387109
SLC2A3	7.38824012398417e-83	0.179799498091509
IFIT2	1.21907724172276e-82	-0.295126026302866
CD86	3.56477539485913e-82	-0.176156673563338
DDX5	7.07550088931932e-82	-0.139865684464972
HIST1H1E	7.32162048061382e-82	0.300964430244935
UBC	8.57605930232025e-82	-0.140481959532532
GPBAR1	8.79255114553897e-82	-0.189766694248137
NAAA	9.49995197190217e-82	-0.196730385632645
MSRB1	1.86764462048517e-81	0.206962534675416
NRROS	2.94915047932285e-81	-0.171521705292405
AC044849.1	2.84186342536428e-80	-0.214821638359189
ZFAS1	3.97711743398469e-80	-0.177562003313467
TRMT6	5.4993453541369e-80	0.16409049237041
MID1IP1	7.00048156752496e-80	-0.215481686107328
EIF4EBP1	8.16158462919239e-80	-0.183191706089634
FXYD5	8.16158462919239e-80	-0.124331695518096
NDUFA1	1.0048163237129e-79	0.172273713653342
CNBP	2.34557978275041e-79	-0.164572989187485
UBXN1	5.62482486054498e-79	-0.172227233090012
PGAM1	1.11388887129135e-78	0.196049586938415
ID2	1.34259514714129e-78	-0.233186983983739
LAPTM5	4.75020429041969e-78	-0.127628631960386
SERPINA1	7.13528363629787e-78	-0.155591659211125
IRS2	8.59898855701603e-78	0.185252029547933
AC090559.1	1.07171038578155e-77	-0.183461840601115
HRH2	1.99494591783692e-77	0.208438528917201
GIMAP4	1.86891463097035e-76	-0.23728511994431
NFKB2	1.95870940568368e-76	-0.179560668192096
TNFRSF14	4.50985719887154e-76	-0.174899789567264
GNAI2	4.66692700119332e-76	-0.128347756626365
AMPD2	5.76250977175078e-76	-0.190509998206215
KLF9	6.33804737658514e-76	0.170241242926384
UBL5	1.26585791623432e-75	0.164963435005107
BLOC1S1	1.71851188148435e-75	0.159184676659874
UBE2L6	4.90953207135623e-75	-0.213546022033243
CTSA	8.17052990629047e-75	0.173619475876233
IGF2R	1.56434371621115e-74	0.189690099227608
SH2B3	2.19964513474987e-74	-0.17033966967257
ALKBH7	3.00151045732046e-74	-0.180769043712649
CSF1R	1.04005867429439e-73	-0.169179318445739
SIVA1	1.41463726466003e-73	-0.167133474058362
SELENOW	1.45667409428599e-72	0.195309943627478
HIST1H1D	2.52446212310491e-72	0.259233683913107
BHLHE40	2.90022644638314e-72	-0.220631763771025
YPEL3	8.42466349162666e-72	-0.158732232678699
NFKBIZ	2.87094146896391e-71	-0.21201968412389
CNIH4	3.15044388775461e-71	0.200537186841619
RNF130	3.32948955463539e-71	-0.1461721392848
IFIT1	9.04803049874824e-71	-0.235953427106662
SULF2	1.56604674932148e-70	-0.169356926825772
CTSB	2.0274322690409e-70	0.177903660755649
LY6E	2.32391040544872e-70	-0.244677655590975
PPIF	2.6137829360746e-70	-0.225248483360622
CORO1B	5.44378772117327e-70	-0.164979335653637
EIF5	2.64443291334186e-69	-0.1788400187513
RSRP1	1.05084818095495e-68	-0.19574435999203
CD55	1.4536502453258e-68	0.208015826310521
UBB	3.44078589793505e-68	-0.151926068989522
TMEM107	3.5609159930983e-68	-0.196399896427188
SLC9A3R1	4.22703387668467e-68	-0.180477651291684
SRSF5	7.39826490923495e-68	-0.147662474862771
CALM1	1.21735398370849e-67	0.133467902126726
GBP5	1.47905478600732e-67	-0.199934562265724
KDM6B	4.62711664904232e-67	-0.195339428669227
HNMT	4.65309737590441e-67	-0.163457815820798
ADA2	6.25143297322438e-67	-0.177081252003953
SQSTM1	9.52760934881748e-67	-0.16782202158357
HK3	1.04573769684085e-66	0.202722680692522
TMEM219	1.62055945498219e-66	-0.142667884960988
RSL1D1	2.86166707862335e-66	-0.16160697819152
ASAH1	4.88514955576033e-66	-0.144572889543874
CARD16	6.4538501683761e-66	-0.152149477392857
PYCARD	8.21501317545227e-66	0.132815569317029
UPP1	1.74474511126188e-65	0.164703325604356
PCBP2	2.17781263853231e-65	-0.157367593362699
MZT2B	4.52914913323974e-65	0.193543557920973
TNFSF10	1.1095327778631e-64	-0.353458698415181
FAM49A	1.29286394095048e-64	-0.158176187411839
SEC61B	2.31551570110554e-64	0.151918793052135
AC004687.1	2.36690405038009e-64	-0.182225444617194
EPB41L3	2.92700314933189e-64	-0.16327438298007
ANXA6	9.51882232919601e-64	0.183951225522434
OXA1L	1.28476288261745e-63	-0.161078397984436
TOMM20	1.78863613609388e-63	-0.163217479294165
HNRNPDL	2.40960156736311e-63	-0.139981804430432
CXCL16	4.41436809077494e-63	-0.181956687583583
TMEM123	7.52541695146884e-63	-0.164242124204407
LSP1	7.73477587256512e-63	-0.122069183168689
MARCKSL1	8.65905368077395e-63	-0.170717600209951
PAG1	1.21314180304769e-62	0.144770643013075
CALM2	1.72344025719812e-62	-0.145260661242166
MAN2B1	2.46763606522399e-62	-0.158837729453297
EEF1B2	2.5463724650956e-62	-0.159301730186888
ATG16L2	2.91866221398645e-62	-0.162288694430927
FCGR2A	2.95822563660021e-62	-0.169217759911868
UBXN11	3.15278605016699e-62	-0.15528889630195
EVI2B	5.25502152856576e-62	-0.136003893452811
GCHFR	5.54760237205041e-62	0.180446617388459
SPINT2	7.32876644553979e-62	-0.143221138695654
CUTA	8.46352074853523e-62	-0.151446174653337
CD36	1.03787686581506e-61	0.175413739658378
NFE2	1.39942573925948e-61	0.178943309238361
ATP5PD	1.51166707177023e-61	0.161829877129656
SECTM1	1.69274626923381e-61	-0.172723526100043
C7orf50	3.81134632959744e-61	-0.140803649881166
BCL6	4.36860822789635e-61	0.179327955302825
CD163	1.24825027323296e-60	0.239747376584781
CASP4	2.89606466191941e-60	-0.156464140847672
TMSB4X	3.50834724791502e-60	-0.0828756170002274
SH3BGRL	9.60178608450826e-60	-0.142881811611863
IGFBP7	1.26695116771355e-59	0.165169214387713
NBPF14	1.5899444340633e-59	-0.169336788934167
AOAH	1.62647530916802e-59	-0.155004776395112
COQ7	4.20406238137081e-59	-0.163889510816167
CXXC5	6.22654380713543e-59	-0.16006902691738
EIF3F	8.37571955783715e-59	-0.159028313858701
GMFG	1.13670392932022e-58	0.120617192701613
ATP5MF	2.15078096736407e-58	0.135854690624632
XAF1	4.43449333098201e-58	-0.218299013613773
FBXO9	5.73506642412074e-58	0.157354360995347
POMP	6.03220585432773e-58	0.159060455425059
LFNG	1.76753791473874e-57	-0.159704556477482
IL13RA1	1.91879412075711e-57	-0.138370121772744
PLP2	2.19584029829582e-57	0.145791915770849
TRMT1	2.61714395556515e-57	-0.164960934604803
GASK1B	2.91742141436497e-57	0.16677523966264
COX6C	3.07486974608479e-56	0.141787286981553
SCLT1	4.15824028263544e-56	-0.152258241219958
AL445524.1	5.23948406295116e-56	0.139958129790988
PGLS	6.48360034103282e-56	-0.145820858808164
SUPT4H1	6.57459319904791e-56	-0.152585998508967
NAIP	6.85563015897392e-56	0.172475640869265
MAFB	8.22343758612512e-56	0.203791819600996
AC103591.3	9.72686312992596e-56	-0.176593094766508
CPD	1.12937237051902e-55	0.158332303033484
SRRM2	1.72404224347961e-55	-0.121612175553702
HNRNPA0	2.21492239060964e-55	-0.149353684986916
TMEM167A	8.90520740217306e-55	0.167291488700307
NFKBID	1.00078306923553e-54	-0.155425902541979
LGALS3BP	1.03231937594623e-54	-0.185656471647951
NRG1	1.29474150432339e-54	-0.152697745794815
ZDHHC20	1.68034968000045e-54	0.160835067973703
RIPK2	2.50933654233724e-54	-0.158364538384667
C9orf72	2.62554064225293e-54	-0.138847820085981
CSK	3.05246246190958e-54	-0.149060060299713
PSME2	3.39778990204615e-54	-0.147976236606421
LY86	4.27086423940213e-54	-0.134446443394534
PLEC	4.34847004646552e-54	0.183760653498803
LYZ	7.77285938751065e-54	-0.0848892316993712
PLIN2	1.06597482981766e-53	0.178100524354813
NT5C3A	1.42775293076014e-53	-0.175692708946699
COX6A1	1.81021779462668e-53	0.112475552878847
GNG10	2.57086319602222e-53	0.164445846887466
RELB	3.51272573318902e-53	-0.14963972286623
AL133415.1	3.58954750165332e-53	0.191917026194196
ISG20	4.16253491593777e-53	-0.242518760489049
GADD45B	4.33804183159033e-53	-0.205342499027504
ICAM2	5.03590787686604e-53	-0.152650344075647
GNAS	7.64009075046258e-53	-0.13948032458312
REL	7.6415970174266e-53	-0.152870005736986
SERP1	8.75428990387009e-53	-0.104635576277061
SCIMP	1.58559797630903e-52	-0.150243117256883
LINC01578	2.2636594234954e-52	-0.135916356463869
STK17A	2.38516976261146e-52	0.138430682351442
LCP1	4.30764474693987e-52	0.115161402912364
TPT1	6.19140368073307e-52	-0.109053344362538
AQP9	1.02490795228101e-51	0.131588325554719
RAB27A	1.02490795228101e-51	0.157389862878819
SCAND1	1.47384850917838e-51	0.13648509721113
BCL2A1	1.71736266063379e-51	0.165540916479963
RNF24	1.84462073224613e-51	0.145056308693786
PSMA7	1.22507903928909e-50	0.137577671335175
G6PD	1.48012670257155e-50	0.164114853732272
ITGB2	1.54982968891948e-50	0.101463290903353
SAT2	1.56436619945579e-50	-0.134777199360585
TMEM154	1.76815402153012e-50	-0.135431827409979
SOCS3	2.58461894034044e-50	0.214082711080191
ASGR2	2.76398053433572e-50	0.183524803270619
EIF3G	3.06866741581466e-50	-0.129580401544075
PSMB9	4.2891660381968e-50	-0.16967748780435
ATP6V1F	4.57550991431191e-50	-0.12414923851559
MYH9	4.60375057022218e-50	0.150887354434728
DPP7	5.97165035569258e-50	-0.137466268883855
NOTCH2	5.9970924374095e-50	-0.13400071518171
SNHG29	6.12043027874194e-50	-0.133425093126049
IQGAP2	1.20863624243888e-49	0.15237997690789
FUS	3.03550095431329e-49	-0.140480800265567
APRT	3.45614595624642e-49	-0.122367120663349
IFIT3	3.57800737545173e-49	-0.269569539350508
GM2A	3.74640866541453e-49	0.163754163960728
TIMP1	5.47630996242231e-49	0.100667725577213
ECH1	6.13356179964227e-49	0.161225298293216
PSMB3	1.07985985782161e-48	0.125931872004584
G0S2	1.14876577694656e-48	-0.304974814347267
NME2	2.24797579735198e-48	-0.111048622898146
PAM16	3.0239242709353e-48	0.140468642687573
RSAD2	3.29831494672864e-48	-0.179957411108661
EIF3M	3.913314551046e-48	-0.136093763478543
ARRB1	4.13188007214192e-48	-0.131033126186857
KLF3	4.31985438121399e-48	-0.145181474467654
EIF2S3	6.25485508212472e-48	-0.140026075716787
C12orf57	1.39583824319741e-47	-0.233679973335912
RAB24	1.83750352422122e-47	-0.139141875318656
RAB5IF	1.88552476121209e-47	0.136992508880696
CHD1	3.51331069192293e-47	-0.147264961746388
SEM1	4.24052571859569e-47	0.156879156340138
RRBP1	6.16528115169323e-47	0.160509259775364
PTP4A2	8.04436067678819e-47	-0.116183442390631
UBA52	8.37988773144121e-47	-0.0752013772245554
MYO9B	8.58227510512957e-47	-0.140570881216607
CCNH	1.08969158582867e-46	-0.148089763444114
NRGN	1.1906287825318e-46	-0.249391205315642
NIBAN2	1.30101109638511e-46	0.122000652492641
PTAFR	1.44414269707058e-46	0.14756360453481
MYL12A	2.2238951560327e-46	0.0925587782852593
PLXNB2	2.96946449677147e-46	-0.13350118852815
UQCRQ	3.32336199158081e-46	0.148115030584507
EIF3H	3.52125828306345e-46	-0.125405748991623
TRAPPC1	5.00283478013353e-46	0.135674492887164
NDUFC2	7.99369336284185e-46	0.158628099099187
BID	1.14076415193049e-45	-0.134686657256874
MEF2C	1.3172450086212e-45	-0.13622776509672
SNX29	1.56266503543613e-45	-0.123264259646061
IFI44L	1.57163828343132e-45	-0.204867143254239
ICAM1	2.77830164703619e-45	-0.155124602537427
ADGRE2	9.96533796637988e-45	-0.137851163447135
HEBP2	1.77051508799557e-44	0.125301056936359
PRELID1	2.18709504740253e-44	-0.112133741957706
ATP2B1	2.1979857077523e-44	-0.180970859006776
TLN1	2.3584560318166e-44	0.114568575020427
LDLR	6.36651761660263e-44	0.138972793394263
CCDC69	9.17400757167891e-44	0.145826824057634
SF3A2	9.28043748971739e-44	-0.117478130840513
CTSH	9.95455291424646e-44	-0.128140561806908
CRISPLD2	1.48095495492425e-43	0.128943996921696
RASSF4	2.24907003159085e-43	-0.137641296846185
ETFB	3.01246205135782e-43	0.153618985972227
DNAJC15	5.589120568612e-43	0.144049104301642
TAF1D	7.53262677741936e-43	-0.121742290207845
PRDX2	1.14081980154845e-42	0.126538900847277
SH3BP1	1.17010566468164e-42	-0.128688722470392
ZNF467	1.26463204024511e-42	-0.124726896874504
NLRP12	2.20910500754625e-42	0.137416809294135
ANKRD44	2.35896052531029e-42	-0.130038852958226
NDUFS5	2.61746861624482e-42	0.140933167112003
ARF5	4.40864293192961e-42	-0.118465333293473
UBR4	5.17408098444512e-42	0.148229901113209
CES1	5.34090115141333e-42	0.171554248065908
IDS	5.83218818430207e-42	-0.131048085386788
YPEL5	6.63931767562221e-42	-0.152474741688274
NLRP1	7.07355463609973e-42	-0.128852522955099
ZDHHC7	7.18926122479473e-42	-0.128296007228916
ACTN4	1.06906521306597e-41	0.145121969262958
ITGAX	1.25462260335902e-41	-0.143197708489755
EVI2A	1.65571313617621e-41	-0.131884527596841
SLC43A2	1.94537770257447e-41	-0.129876303897363
C15orf39	3.27710695087312e-41	-0.129727433421927
LMNB1	3.46881297391623e-41	0.136550297207504
FBL	6.55662011010206e-41	-0.113722195286521
IER5L	1.02430702973029e-40	-0.120563508548148
SP110	1.69501129227935e-40	-0.146265186847818
RGCC	2.39383457063202e-40	-0.278680777561476
TUBA1A	2.40354897621312e-40	-0.148594083889333
ETV6	2.56353843559859e-40	-0.121332377104319
FMNL1	2.58952088062623e-40	-0.11202935516769
LYN	1.26954552236337e-39	-0.116321304446033
ETS2	1.47514938956688e-39	0.135259286135079
ORAI1	1.76569982450448e-39	-0.11694430038178
H3F3B	1.88637883235757e-39	-0.0730487639507378
TMEM176A	1.94500321876205e-39	-0.136528048217817
LCP2	2.31809468560637e-39	-0.127309130260162
DAZAP2	2.58226440194157e-39	-0.102418019837471
RBP7	2.83521939269763e-39	-0.0834429477757626
UBE2J1	5.07066615109064e-39	0.137369392014175
ZNF706	6.02033394970821e-39	-0.125537856595037
SF1	1.20988326358213e-38	-0.124234466090259
BASP1	1.8467966555393e-38	0.150851246463054
AL118516.1	2.12231294229756e-38	-0.136285805294201
DNAJC3	2.2980626921097e-38	0.124411153444807
SEC11A	2.56476555901676e-38	-0.115484508334033
QSOX1	2.84895863383672e-38	0.132163573827043
UCP2	3.52908417622718e-38	-0.11495526610368
SET	4.4358148211344e-38	-0.110487943497664
CD99	5.54982753456746e-38	0.126414936522121
IRF1	7.05408262364972e-38	-0.139870663944821
ZFHX3	7.87033984323994e-38	-0.120790005896887
HOOK2	1.57977755314413e-37	-0.127360057330114
ATP5MD	1.91654414074406e-37	0.131633053423079
ARRB2	2.11109122805815e-37	-0.102893351119515
LMO2	2.74666048540856e-37	-0.117234247385906
RBM3	3.40922068757679e-37	-0.101073641713737
JMJD1C	4.03058747117338e-37	-0.122849341052599
ERP29	4.22926452833382e-37	-0.106336526723763
KMT2E	5.10209903930713e-37	-0.125416707009482
FIS1	5.7328992257989e-37	-0.114858422205737
UBE2D3	8.02738161384225e-37	-0.104920048638301
SF3B5	1.1906207589229e-36	-0.110440156598416
LYSMD2	1.74913202099553e-36	-0.118658045118143
MTHFS	3.13165228273424e-36	0.122566105731719
CAPG	3.77343190446565e-36	0.116323797933536
CD300LF	4.22376580515326e-36	-0.104661878312257
TPM4	4.8109628740848e-36	0.105617598771798
HIGD2A	6.64158278526207e-36	-0.0936249603315638
QPCT	7.33108548102828e-36	0.135278741331846
LGALS9	8.86357592537593e-36	-0.112073712705892
NBPF10	9.08721717989899e-36	-0.118114206650241
SNU13	9.76959631803783e-36	-0.105331702056863
TMEM176B	1.20041828441895e-35	-0.110451592107838
NCL	1.24922198201139e-35	-0.108572091973935
NAA38	1.25138083151038e-35	0.150581410302848
TOMM7	1.741676189742e-35	-0.0987984175047028
TENT5A	2.29180516373726e-35	-0.102018014420212
CCNY	3.49019999187231e-35	-0.113795220341255
RAB8A	3.9068242170371e-35	-0.115821532078416
RALGAPA2	4.77635857586967e-35	0.114290585703435
SQOR	7.71784661914284e-35	0.131416838102395
PDLIM7	9.45329507541534e-35	0.116300330789056
HNRNPA2B1	1.02127078589343e-34	0.10021103433705
MS4A7	1.21899909771112e-34	-0.119929513693602
CDC42EP3	1.65040176755992e-34	0.138691945902629
PGP	1.68287808002078e-34	-0.112712545299338
NDUFA3	3.50335410651981e-34	0.137366991429449
DENND1A	5.6279488342803e-34	-0.110998530898373
IGBP1	7.04701818813037e-34	-0.11066095963384
CYBA	8.4944589379412e-34	0.0625247143972532
CXCR4	9.05701494162199e-34	-0.148151338081124
JAK2	9.57709345555315e-34	-0.12677934472886
KLF13	1.09292449481966e-33	-0.118246542426244
TIMM8B	2.71980494771842e-33	0.131953446747313
PSMG2	2.80490454580862e-33	-0.112307915808778
NISCH	2.91173057416451e-33	0.116807380462795
EIF4A1	3.31703626496416e-33	-0.0849194823983921
PARP14	3.62714256153327e-33	-0.136614624108653
SUMO2	4.51836427705005e-33	-0.0973131046392424
CASP1	8.82757132062438e-33	-0.120060669714072
ZMIZ1	1.04620115982446e-32	-0.121692331974236
GDI2	1.17795370703276e-32	-0.106470790908853
SRI	1.44617984795791e-32	0.124880186931057
TXNDC17	1.89302333741061e-32	0.122723299296278
SRGN	2.69514515196e-32	0.0634810775387318
ATP6V0E1	4.06230488762925e-32	0.107214160967196
GYG1	5.54009093782431e-32	0.117922382132816
EIF4E3	6.57258736998899e-32	0.122298466148052
SLC3A2	1.36693529306545e-31	-0.112059582446602
LINC00937	1.38476893285934e-31	-0.102216234604886
APBB1IP	1.68017279705136e-31	0.118333235117936
YME1L1	1.70564186982156e-31	-0.120370433828697
ARF1	2.85951853358457e-31	0.107808586912612
PTK2B	3.34217689002462e-31	0.126473651076797
VNN2	3.44232693648215e-31	0.114215756992653
IFNGR2	4.09316475476106e-31	0.119943651716385
GNA13	6.56315579843618e-31	-0.120214774898752
IL17RA	8.8208547660465e-31	0.127818844397512
FOSL2	1.05695945435105e-30	-0.128091611140819
UNC119	1.11702432437935e-30	-0.103877422104008
CFLAR	1.14149069290655e-30	0.130385421857858
MTDH	1.20102267373298e-30	0.110516588661637
RESF1	1.54586400870348e-30	-0.115102324337003
PSMB10	1.57096373923125e-30	-0.108508907554801
CALCOCO2	2.53037310045801e-30	-0.108555429932639
CDA	2.96753926873003e-30	0.135828104428077
TOMM6	3.84444582164842e-30	-0.0969219454400818
UVRAG	4.14988723284039e-30	-0.108478539842234
DDX24	4.50395825248927e-30	-0.108344427426712
PNRC2	4.78059340014749e-30	-0.100884634102
AAK1	6.10212363815207e-30	0.118754619568607
LBR	6.30147438899932e-30	0.121734932160749
FLOT1	8.67215293035456e-30	0.126735624694631
LTB4R	1.09485430914919e-29	0.113916752214863
AL034397.3	1.22852010993562e-29	0.10366766335335
NFIL3	1.44532089926254e-29	0.104352179495473
SRP19	1.52858734701599e-29	0.118815942120257
FNBP4	1.71311227352966e-29	-0.104001536456405
ANP32E	1.88503061198331e-29	0.118829901070549
MZT2A	2.33657456164692e-29	0.114242375501155
SNHG8	2.40784336374157e-29	-0.096367427575563
EIF4G3	2.47228278252389e-29	0.0998522934354223
SNHG7	2.79198054044008e-29	-0.0982383445361823
RAB31	4.90828716518759e-29	0.122693434346362
SAMHD1	5.12097470375665e-29	0.0935838315208024
IRF9	5.57867025520796e-29	-0.0991073352847021
DDX3X	6.8275029260726e-29	-0.11559448080554
PHLDA2	6.83966300898026e-29	-0.119743131321145
CITED4	7.46638139317111e-29	0.131327572469358
ARHGAP4	8.37820827730832e-29	-0.0996029800880482
B4GALT1	1.02955450154709e-28	-0.103563774904457
ACAP1	1.03853851875169e-28	0.103292073289665
RBBP6	1.81420666464748e-28	-0.10215479491787
NR1H2	2.23023353059154e-28	-0.0931832643065661
NCOA4	2.6054840544519e-28	-0.102336695537308
FLOT2	3.07539421615013e-28	0.114417700805165
VAMP2	3.94138505961078e-28	-0.0990443093347833
CHRAC1	4.49716627997218e-28	-0.0993648261346149
BRK1	5.01388772670883e-28	-0.0877852645642767
DEF6	5.88519073483506e-28	-0.0913353049896249
TMEM14C	5.94542221248914e-28	-0.0952475708849739
C9orf16	8.5246925581847e-28	-0.0966934869910314
PAXX	8.64375138881534e-28	-0.0978509168053368
ZBTB43	9.97550225006691e-28	0.0984524284670118
AKR1A1	1.13261068663488e-27	-0.100682632931029
CLIC1	1.28344367461173e-27	0.0718789347469402
ABTB1	1.64380035625819e-27	-0.0909717358266727
CD151	1.65121712803103e-27	0.105967869688636
ATP6V1G1	2.12869918204136e-27	-0.085045636076752
DUSP6	4.38385304187088e-27	-0.152058662111737
ACTR3	4.99350314654755e-27	0.109407379371945
CAP1	5.92945175256332e-27	0.102357402590952
PAK1	7.04385697545678e-27	-0.0961622249250781
C4orf48	8.28356622422468e-27	0.114305454549556
HCST	8.56109169809408e-27	-0.0826724080037133
PCGF5	1.01065841362932e-26	-0.0963059315433153
FES	1.14323152145405e-26	0.119774192583502
MYCBP	1.38421363421827e-26	0.0964595682164971
LINC01001	1.76353393971578e-26	0.1165433554272
CHMP2A	1.76509313495922e-26	0.119174026082284
TUBB1	1.88749927726829e-26	-0.195349643782407
MFSD10	1.93160108921077e-26	0.104307552850209
SF3A1	2.16807146057384e-26	-0.093521777520609
SCO2	2.35042303251285e-26	-0.111829039346308
ZNF267	2.57789876885737e-26	-0.0948200506401241
VAPA	3.30813384497453e-26	0.11480410758515
LRRFIP1	4.33861369432876e-26	0.0885967722585936
PQBP1	4.74316369279123e-26	-0.0955274727318436
CAVIN2	5.07985345064943e-26	-0.187584512756435
HERC5	5.15923434266053e-26	-0.151967213162243
NBEAL2	5.26681798533619e-26	0.127713961997001
DRAP1	5.34849948642268e-26	-0.099403157921562
MANBA	6.9726031670077e-26	-0.0930282528025302
EIF4A2	8.39597673463835e-26	-0.0852765228688943
MIS18BP1	8.8749843999717e-26	-0.0955363683717083
NENF	1.31108379714582e-25	-0.10120490343357
SSR2	1.39882142676895e-25	-0.0904524025918552
LMNA	1.41004377665641e-25	-0.124979520821608
UQCR11	1.6358331600045e-25	0.0860791749565855
PCNX1	1.64904284781719e-25	0.0887047069825377
RNH1	1.69637955598383e-25	-0.0913720449518152
SFPQ	2.0282570972311e-25	-0.0986539232198393
RHOA	2.1421052151299e-25	-0.0683744887125242
BRD2	3.14227468507457e-25	-0.0956162664896789
SSR3	3.20299101859413e-25	-0.0932300767115938
TTYH3	4.23604299985778e-25	-0.0909335711865353
ARPC5	4.28881146508221e-25	0.0807055638594008
DMXL2	4.38922933379058e-25	-0.0916981905457348
NDUFB1	4.59893942725454e-25	0.117898233883331
COX6B1	5.72794264532334e-25	0.0790647613714635
NIBAN1	6.03275020115902e-25	0.102993181348797
RBMX	7.42521426724034e-25	-0.101606487363783
IQGAP1	7.55512881539237e-25	0.0984366765244156
CSGALNACT2	7.68815463276727e-25	0.114591169906549
IRF2BP2	7.94427067766987e-25	-0.113790860193484
CD1D	1.1079127883202e-24	-0.0965479854674539
DNAJC4	1.32234193536452e-24	-0.0967307056342013
CREB5	1.80031383434472e-24	0.115762369559554
COX5B	1.93108500357557e-24	0.0793375604096722
MGAT1	2.43843154903468e-24	-0.0854197774897405
TMBIM6	2.96968555759358e-24	0.110174024630624
CD53	3.49859571473588e-24	0.105298752006219
DUSP22	3.49859571473588e-24	-0.0953688612336564
HVCN1	4.48693036197619e-24	-0.0925792339353159
SBNO2	4.99200089205353e-24	0.0938638642418567
ZNF524	5.26882500702063e-24	-0.0803174582655597
HSH2D	5.39256115364513e-24	-0.100019170521425
ADD3	6.21258280538756e-24	0.0997141765410579
FKBP1A	6.46603136368923e-24	-0.0833871944899969
PRDX3	6.9475299005456e-24	0.12031094242774
MAP3K8	7.49650934402127e-24	0.0862008596753165
NIPSNAP2	7.97737047474334e-24	-0.0818130044662719
SELENOH	7.99269827337783e-24	-0.0807421612932733
PPA1	8.92967294635796e-24	-0.0836097856067549
AMD1	9.74441517776018e-24	-0.0835050995389325
ISCU	1.06176391708724e-23	-0.0862783260118365
NDUFA13	1.07142306688876e-23	0.0897568714623167
KDELR1	1.08252849246471e-23	-0.0901143843560815
PDLIM2	1.20739780269785e-23	-0.0838241992115215
GTF2H5	1.22497879394846e-23	0.101262459516245
ARHGEF2	1.24105601753232e-23	-0.087776346199998
CD33	1.37816373930842e-23	-0.0884146673416804
CCL5	1.40424161292308e-23	-0.186994892998987
SP3	1.44908590688473e-23	-0.0938478040577726
VASP	1.5400876834379e-23	-0.0895895969192648
ANXA4	1.54463485003968e-23	0.0962968037505699
NXT1	2.12848010579022e-23	-0.10800063808001
GPX4	2.16311721191582e-23	-0.0786275896835895
WSB1	2.61400670337501e-23	-0.0975559452916606
F13A1	2.71507404632343e-23	-0.107314284433384
DGCR6L	2.89617311381646e-23	-0.0861032693733558
PTPN18	3.58710494393636e-23	-0.0976777025932837
GLUD1	4.08868346585141e-23	-0.092582989605981
NDUFV1	4.14184823529828e-23	-0.0838758587116252
COX7B	5.20694646278851e-23	0.0981841567897443
GCH1	5.49933841481329e-23	-0.0933498160121327
TCIRG1	5.55077099206111e-23	0.108034107551438
IRF7	7.3120847204553e-23	-0.137465614324388
PGK1	7.3213439115561e-23	0.103388661742031
EMP3	7.87985650263389e-23	-0.074888274661995
PF4	8.20586111298843e-23	-0.167916770278383
SSBP4	9.01051034017236e-23	-0.0907513061048567
ATP5F1D	1.10124045251936e-22	-0.0720085858491701
IFI6	1.36617045849713e-22	0.122809467495212
EPN1	2.25938683673133e-22	-0.088829232866715
NSA2	2.27637385712652e-22	-0.0942844686994306
EIF3K	2.81563818218903e-22	-0.0689830327335936
APH1A	3.62591473336206e-22	-0.0722813828365803
SEC61G	3.7447668550238e-22	0.109369578237224
CIAO2A	5.5981700060031e-22	-0.0905080578814654
RNF166	5.93785296424392e-22	-0.085032890313406
COMMD6	5.95899853892101e-22	-0.0744423082426822
TMOD3	5.95899853892101e-22	0.100300541409829
LRRC25	6.11072997830031e-22	-0.0885875922294393
MCL1	6.96800563599157e-22	-0.085423077248544
COPS9	7.61071531031749e-22	0.110813586745817
PLIN3	8.12408744536271e-22	0.106128522908371
ARHGAP27	8.20428631024874e-22	-0.0822737269785886
NKTR	8.36518458260852e-22	-0.0975842315388682
PRCP	9.52991755923615e-22	-0.093560402854716
POLR1D	9.76431227386522e-22	-0.0801284266603791
PPIB	1.00117184052586e-21	0.113265406992235
HLA-A	1.3019107530987e-21	-0.08124417793683
TIMM13	1.58243341752699e-21	-0.0728179800336515
CPPED1	1.78995254055595e-21	-0.0802596880399512
SH3GLB1	2.03748148771151e-21	0.0996240152172118
ERO1A	2.04509867245765e-21	0.0836673593434397
LSM4	2.06324702534705e-21	-0.0758028413806065
CREG1	2.52323756826969e-21	0.104912933292531
TCF25	3.02513807189532e-21	-0.0768573987535099
NFKB1	3.22014281464078e-21	-0.100333112286229
CLEC2B	3.37744401002188e-21	-0.096060113137331
DHRS4	3.55704736423125e-21	-0.0852134841341609
M6PR	3.99738194577044e-21	-0.0858198644903636
ERGIC3	4.27351365519123e-21	-0.0842662177357384
EIF4B	4.99984896599188e-21	-0.0971875835774523
NUTF2	5.32966253477985e-21	-0.083816234374483
SULT1A1	5.35379548080014e-21	0.151705231779314
ARHGEF40	8.53541990119118e-21	-0.0867523890250251
PABPN1	9.5324653984605e-21	-0.0704204029626108
AC020656.1	9.69094064603587e-21	0.125685651812823
ELMSAN1	1.15166028403418e-20	-0.0928683661896559
HM13	1.33015712207601e-20	-0.0837747709024452
SRRM1	1.39752949349181e-20	-0.073640082744008
C9orf78	1.58589004484434e-20	-0.0816365468670536
PKN1	1.66967210095602e-20	-0.0819900109297474
CYTH4	2.25226684671438e-20	-0.0842072305472715
RARA	2.31424255431556e-20	-0.0784524911351264
EEF1G	2.58110413965603e-20	-0.0823740178314847
CIB1	2.60247917688391e-20	-0.0778849672854235
CHCHD7	2.60936674624907e-20	0.101319026312485
UBE2R2	3.08813955962627e-20	-0.0810912139088478
SMCO4	3.17554897488223e-20	-0.0921600159185438
SIK3	3.17554897488223e-20	-0.079657235257895
MT1X	3.41569556726034e-20	0.116600320795608
GIMAP1	3.55740723507985e-20	-0.085876607024988
DDX3Y	4.7754685834082e-20	-0.0964185443768578
NFE2L2	9.0355999390527e-20	-0.0883862884684704
ZYX	1.00839378210759e-19	-0.0716256543863525
SELPLG	1.00920586418655e-19	0.102611417975706
HSD17B11	1.15430885343256e-19	-0.0804555075798337
RABAC1	1.17653997037271e-19	0.0986463827343422
NLRC5	1.32583202905886e-19	0.0890560883011765
MAP4K4	1.49233909850678e-19	0.0932376439056314
PSMD1	1.6942774355147e-19	0.0798799002199564
CTSC	1.72946133369065e-19	-0.0910261609553857
RELT	1.7663969913523e-19	-0.0832781950818118
NACC2	1.77306123572137e-19	0.0972857492675531
ATP5MC2	1.79314742006611e-19	-0.0460055803011437
EIF3D	2.38806410554493e-19	-0.0843884297259928
CLNS1A	2.46016503673609e-19	-0.0781189413612681
CITED2	2.58692745991955e-19	0.10562732576126
CACUL1	2.64303486520554e-19	-0.0811778330033756
TAP2	2.74392830785386e-19	-0.0831514750383562
RAB5C	3.01412498885999e-19	-0.0781256879175709
TNFAIP3	3.10147257041931e-19	-0.143842142507165
AKAP17A	4.25676962019855e-19	-0.0765860977644917
PLD3	4.34197719013409e-19	-0.077537858218515
BCL7C	4.58563088861678e-19	-0.0746841946877195
PPP1R15B	4.62920921847911e-19	-0.0887796733423923
SPAG7	4.92209925073983e-19	-0.0798268091145313
MAX	4.9897343308722e-19	-0.0771998892499429
PRDX1	5.10972362927055e-19	0.09734961192016
SMARCD3	6.04909273453559e-19	-0.0774947287624385
MBD2	9.10736173769716e-19	0.109778344869093
MEF2A	9.24337503904819e-19	-0.0784687943163054
NEDD8	9.64851522155651e-19	0.0969641318459153
SERTAD1	9.85063110491932e-19	-0.107493775767826
CSTA	1.05039691362581e-18	0.075304117632258
EPC1	1.33090537160091e-18	-0.077609066298199
QKI	1.38688679635586e-18	-0.0758918290677448
IFRD1	1.51960136871408e-18	-0.0976400429276363
VAMP8	1.66386401872529e-18	-0.0619603553244461
IRF5	1.85110137769481e-18	-0.0701369872774863
EID1	1.91040385081195e-18	-0.0783786073137953
TSEN34	2.00535067583961e-18	-0.0759179737993452
SMDT1	2.11898530692036e-18	-0.0763912703113503
MPLKIP	2.22029583950968e-18	0.0802853874917908
P4HB	2.26827139074495e-18	0.100591386016733
MBNL1	2.71422104356895e-18	-0.066350154480413
TRAM1	2.71574838717046e-18	-0.0836673810972832
ARL6IP4	2.76568412076258e-18	-0.067189384055014
STAT1	3.23617253008672e-18	-0.0991410994223906
SNHG5	3.83515678460378e-18	0.108115848991924
ACTR2	3.94600087495519e-18	0.0872080524783887
POLE3	4.09830942351623e-18	-0.0730457838882392
ST13	5.49756970179775e-18	-0.08115629966293
BLVRA	5.80252810935611e-18	-0.086381779196862
C1orf43	5.94157991161668e-18	-0.0690428401537013
DAPK1	6.56448858110663e-18	-0.079742365829801
LAMTOR5	6.73729302473825e-18	0.0991210384752059
CISD3	8.07099192362466e-18	-0.0753638218509621
C19orf38	8.44948020309144e-18	-0.0635847496746031
IRAK3	8.76528059672483e-18	0.0953943849359137
SF3B1	1.0781058532248e-17	-0.0781372256826929
USP12	1.10439243775444e-17	-0.0813997240478381
TRAPPC5	1.19957253827343e-17	-0.057671979125909
TBCA	1.30453674090479e-17	0.100091521211432
ABRACL	1.40098388727636e-17	0.0945419255439163
HEXA	1.52368864242256e-17	-0.0706291455294694
CD164	1.65160139618809e-17	0.0932782532597191
NUB1	1.66387025679652e-17	-0.0801115209316792
SLC38A10	1.69489378035424e-17	0.0918609183115944
MAP3K3	1.71096135185686e-17	-0.0788470835398667
MXD4	1.8129613069163e-17	-0.073949354545343
SBDS	1.85354973333869e-17	-0.0776268558166699
ANKRD12	2.03827763166762e-17	-0.085722273858607
NONO	2.03827763166762e-17	-0.0707422736171954
CD44	2.07250475639566e-17	-0.0807345053564619
H2AFV	2.17945386522803e-17	0.111144320631277
PNISR	2.18448188164878e-17	-0.0806108623811544
CAPZB	2.40776042071091e-17	0.0717998743531088
UTRN	2.42536786923888e-17	-0.0754182055132535
TMBIM4	2.55229090636652e-17	-0.0778380461093218
PPP1CC	2.59377885648182e-17	-0.0774161135521475
WDR83OS	2.60781035528923e-17	-0.0684178796714396
ELOC	2.70706882873858e-17	0.0954220809643628
TREM1	2.97169913368987e-17	-0.0907086182145115
MICOS13	3.29206935724704e-17	-0.0743229922037761
RAD23B	4.16302748006791e-17	0.100445575020503
HCFC1R1	4.60853630899113e-17	0.100219141358799
PLXDC2	4.68524885955932e-17	-0.0763287839035398
JDP2	4.89315374233467e-17	0.105240235379908
BRI3	4.95561299489372e-17	-0.0495190917917432
SERBP1	4.9921253973297e-17	-0.0731287407250568
TAF9	5.37278514917662e-17	-0.0733834170735876
RSL24D1	5.49163701647779e-17	-0.0710816255314556
CBX3	5.79573557448532e-17	0.0900172718091555
SNX5	6.14697913726543e-17	-0.0710352391224105
SCPEP1	6.40526152903953e-17	0.104733043559662
RAB20	6.48974827487628e-17	-0.08778643474248
LAIR1	6.94561186990558e-17	0.0928186724937723
PPDPF	7.64779907303006e-17	-0.0587262701205993
SLC16A3	7.69767871041972e-17	0.0844145238722797
CARHSP1	8.16714269318783e-17	0.073676173100313
CEP170	8.23940523834354e-17	-0.0760285598368107
AGPAT2	8.78854956468301e-17	0.0798683458775804
PRKCB	8.85772754065014e-17	-0.0769269846527664
RNF114	9.50333617088318e-17	-0.0701477641862527
CCPG1	1.08260613388787e-16	0.0937828148374158
NRDC	1.2082750765885e-16	0.0781306051804471
IGSF6	1.39719725168443e-16	-0.0685866075278598
EDF1	1.67937769989937e-16	-0.0645362147409716
BAG1	1.71497394912735e-16	-0.0721253811688215
GAS7	1.76509297854181e-16	0.0929267103944807
YPEL2	1.87863813617953e-16	-0.0678075234216062
PTPN1	2.00599769521344e-16	0.0870812003897462
ARPC3	2.00835592649511e-16	-0.0471058377755926
ANXA11	2.16975940550655e-16	-0.0690116434715624
MRPL41	2.26641663344374e-16	0.0961428858296461
STK24	2.36616945173765e-16	-0.0717398680273398
ARL6IP5	2.60265065792355e-16	-0.0747969895531269
MIR4435-2HG	2.66038835752654e-16	0.0802104005621243
CPNE1	2.69765470506785e-16	-0.0632032408711545
WDR26	3.00933300027697e-16	0.0859801934925439
LEPROTL1	3.27757594289643e-16	-0.0739633185005867
BORCS7	3.35161479359159e-16	-0.0718208159668051
FNIP1	3.52346199598063e-16	-0.0829624763680973
RBM47	4.09131731663234e-16	0.0860224535627034
TAPBP	4.74800514053024e-16	-0.0676535890779594
SRSF6	5.00973406204219e-16	-0.0685311922973837
MRPL51	5.11857940426035e-16	0.0930066384575403
PHF20	5.46763497539375e-16	-0.0690135365000411
GRSF1	5.51678845756362e-16	-0.0715968555751476
GRPEL1	5.86443887749886e-16	0.0814824001874084
EIF2A	6.37275723180056e-16	-0.072168898223693
TMA7	6.6983246209636e-16	0.0722301156754404
OTOF	6.93850171288302e-16	-0.0656945220493961
HNRNPA3	6.98288049814796e-16	-0.0586125103652131
HHEX	7.68266941169966e-16	-0.0649659330091291
TMEM179B	7.77320508620585e-16	-0.0673612403956221
SLTM	9.86743924586774e-16	0.0929180552169879
TUBA1B	1.05290215792125e-15	-0.0702872070764854
NQO2	1.17974902792184e-15	0.0971504554688539
GRK2	1.2214249516635e-15	-0.0611058230381074
MKNK2	1.24068074065197e-15	-0.0779684546081515
UQCRH	1.2561621336901e-15	0.0688797163254802
RAB2A	1.31681473541754e-15	0.089875619129547
PKN2	1.40817559905764e-15	-0.0680854903088728
GRN	1.45206476607888e-15	0.0493205814476498
SEPTIN6	1.46940810669829e-15	-0.0791168259374014
YY1	1.51850554401911e-15	-0.0730902862199775
ITGB2-AS1	1.65414137596108e-15	-0.0787942400785601
KDM1B	1.67872121133022e-15	-0.0650268372548922
CNN2	1.87974417499342e-15	-0.0728806118790157
PAIP2	1.88498481758184e-15	-0.0608757727969051
AKAP9	1.8874320734926e-15	-0.0629795486128916
HMG20B	1.94774210043516e-15	-0.0645940841176685
SYF2	1.98460026326099e-15	-0.053262773157481
YWHAG	2.33174045844939e-15	0.0906923126233007
CHD2	2.34586949182309e-15	-0.073233792639008
LYL1	2.92454724263381e-15	-0.0693926392352222
ERP44	3.44372465595738e-15	-0.0709415990112033
WIPF1	3.54739032313455e-15	-0.0774649772521698
MICOS10	4.19394114209373e-15	0.0867289117433405
CIR1	4.62548655289145e-15	-0.065377421302181
MCTP1	5.18297597841173e-15	-0.0647996607827586
PTPRE	5.18956458477096e-15	-0.0738020138380737
ARIH1	5.56251778758193e-15	-0.0829303284506416
EIF4A3	5.76803004252141e-15	-0.0693595522418609
TAX1BP1	5.83284642884521e-15	-0.0704353420736377
OAS3	5.86417352534875e-15	-0.0882970193267301
WTAP	5.87492014869407e-15	-0.0656792087579539
PNN	5.8814310208414e-15	-0.0766790063021522
NFATC2IP	6.32485523097108e-15	-0.0636038256099314
CMIP	6.33078220811045e-15	-0.0612255422689737
SLA	6.35644117255625e-15	0.0808909809113679
ARPC5L	6.61879829942155e-15	0.0746822859921503
COX14	7.30818254569591e-15	-0.0669065480836122
PIK3R5	7.81593606122821e-15	-0.0755508381575147
PXK	8.30835594984293e-15	0.0669555351339469
UQCRC2	8.47793604865449e-15	-0.0623808815841469
PCF11	9.12708104789948e-15	-0.0733077556548331
MS4A6A	9.75129891705397e-15	-0.0562326670697222
RGS19	1.10579284244334e-14	-0.0660759405653157
MAP3K2	1.1606354095061e-14	-0.0842850560773772
PIAS1	1.17033209333011e-14	-0.0622603544260285
SLC25A24	1.21174522276902e-14	0.079387181204719
ARHGDIA	1.22333763327719e-14	0.0796067348582421
SKAP2	1.26519799345106e-14	0.0811863669669589
ELF2	1.34410964950824e-14	-0.0656208240628511
SORL1	1.45770064134079e-14	-0.0668497128218592
WAC	1.57561615758439e-14	-0.0763518603279109
MRPL54	1.59001055858922e-14	-0.0582274461672475
STK17B	1.63626629424373e-14	0.0748496460612524
MBD4	1.68652197574324e-14	0.0964022183394863
CSNK2B	1.77754486845225e-14	-0.0622214644564167
SENP6	1.96951555732716e-14	-0.066951089680707
LSM8	2.14319614980435e-14	-0.0708858955529109
SNAP23	2.18424741622416e-14	-0.0734980172864578
TACC1	2.50333033491016e-14	-0.0719432467332108
PLK3	2.69920990844507e-14	-0.095004437681425
PARP12	3.0304154361591e-14	-0.0602849982692883
CCT5	3.04769252401774e-14	0.0894911132186127
OGT	3.08006683705669e-14	-0.0654183606158168
HACD4	3.13391651628988e-14	-0.0708056461166561
NDUFAF3	3.89620361966637e-14	-0.0683443223679849
CTDNEP1	4.34009478754873e-14	-0.0629885997585304
ITSN2	4.36078582687894e-14	-0.073435420407954
GIMAP7	4.6530019421535e-14	-0.10778081365998
RXRA	4.83192885400627e-14	-0.0729358452167418
CLTC	4.99835119549734e-14	0.07842244124405
RAP2B	5.00934526607361e-14	-0.075512454255125
MARCH2	5.39621351261077e-14	-0.0808515752475742
ITPRIP	5.78150045103447e-14	0.0740493545688402
EIF4E2	6.19451513006638e-14	-0.0663153276299417
STK10	6.69449727821853e-14	-0.0712295627267036
HAUS4	7.06696847650365e-14	0.0818422491029573
ILF2	7.18125578413008e-14	-0.0630268220631526
FOXP1	7.67280730596427e-14	-0.0669759516301092
RTRAF	7.85930217917609e-14	-0.0612350102581447
KLC1	7.97710019193205e-14	0.0717524098099298
SH3BP2	8.29495590515115e-14	-0.0558926261849501
TGFBR2	8.29495590515115e-14	-0.0763101779306732
NDUFS6	9.04588377065531e-14	0.10237064818718
HMGN3	1.16312801788869e-13	-0.0577678511090891
MTMR3	1.17359664311676e-13	0.0694872740968558
RALBP1	1.18816478359393e-13	0.0955583757596008
LACTB	1.26362632085304e-13	-0.0598735189835886
RNMT	1.3137069426781e-13	-0.0655864815860167
MAFG	1.34546940694395e-13	0.0745769138693781
MRPL28	1.40534495773772e-13	0.076305940493253
TNFSF12	1.43956944653411e-13	-0.0622799282942628
HNRNPR	1.53937723010834e-13	-0.0600074553168903
RNPS1	1.5456379338101e-13	-0.064716716088287
MCUB	1.64151108133537e-13	-0.0618106757456335
MRPS5	2.2305198904203e-13	0.0813255567273191
MYDGF	2.2531361269674e-13	0.0889738861342577
HNRNPA1	2.26864812521006e-13	-0.0570617546936034
HNRNPC	2.2782635008176e-13	0.0840100196423101
OAZ1	2.49696915939827e-13	0.0336484898014628
MBP	2.6280051624433e-13	-0.068904632060634
MAF1	2.67890025017449e-13	-0.0553731099385366
MTX1	2.79625356675918e-13	0.0734859150609541
NUFIP2	2.81547072802626e-13	-0.0677176679185731
SPEN	3.00231831280161e-13	-0.0682061482510721
GNPTG	3.11379011699144e-13	-0.0621863845142677
IVNS1ABP	3.93189587001384e-13	-0.0645598426340693
ZNHIT1	4.50555887545208e-13	0.0866875919926262
PSMF1	4.95723849989953e-13	-0.0582188814694162
SPSB3	5.13115110786717e-13	-0.0582786145544419
DAPP1	5.72565600289745e-13	-0.0750802533094829
TET2	6.33240365094844e-13	-0.0712436733133293
SPG21	7.50433311449231e-13	-0.0658461487315598
SYNGR2	8.69681624489555e-13	-0.0686182719730644
SEC14L1	8.83258225263356e-13	-0.0694327471309432
TMED9	9.02830805037585e-13	0.0805309207913701
YWHAE	9.02830805037585e-13	0.0832766117280473
VDAC1	9.02929872885099e-13	-0.0590125016882265
NDUFB5	9.0432801334476e-13	-0.058154859274502
ATP5PF	9.19111560860357e-13	0.0882752392600736
TRAF3IP3	9.22023326204498e-13	-0.0661164282766011
FLI1	9.68496611251894e-13	-0.0626717811776422
PLAUR	1.38335207619394e-12	-0.12741852859499
EHD1	1.5124784251349e-12	0.0676520898156746
TLR4	1.5635289095558e-12	0.0662239833454037
SMS	1.63852471481907e-12	-0.0600819683917398
SELENOK	1.72232994704859e-12	-0.0639990928423519
COX17	1.85833689770907e-12	0.0954066630000843
PPP1R9B	1.86873295786267e-12	-0.0559952946985084
ADAM8	2.01376594784668e-12	-0.0530026599332756
FDFT1	2.04676200721446e-12	0.0807437620009754
ANAPC15	2.07813865529399e-12	0.0907528416557843
RNASE6	2.22208223383202e-12	-0.0643882008369135
CNIH1	2.25176941683693e-12	-0.0594723498212421
YWHAQ	2.43244756979021e-12	-0.0593318626222831
PML	2.44741662324216e-12	-0.055923786418643
AC015912.3	2.5422026352374e-12	0.0693399324234023
ELF4	2.55941539461661e-12	-0.0567398696524697
SPARC	2.66280718487117e-12	-0.11957089185343
RBM39	2.98332142839526e-12	-0.052050770694789
SHKBP1	3.08016858141637e-12	0.0850764482213392
ADIPOR1	3.86878644756907e-12	-0.0595064266443589
RBPJ	4.03940386033122e-12	0.0852149876476268
KPNA4	4.07080048176813e-12	-0.0594232846330052
PDXK	4.27501115134981e-12	0.0856051657304142
RAP1A	4.96487518535606e-12	-0.0529927049179488
EIF1B	5.16951662355129e-12	-0.0653704826583339
KIF2A	5.25797894987988e-12	-0.0873314942989328
AZI2	5.63459743614917e-12	-0.0566639675710724
PIK3R1	5.94649486221222e-12	-0.0745846203673176
MIF	6.52921228196057e-12	-0.0373722754829424
PRR13	6.95214893464765e-12	0.0529916777847246
N4BP2L2	7.16101285518086e-12	-0.0707901512616956
VTI1B	7.3931076552859e-12	-0.0652245230925421
TRIM8	7.5171458211207e-12	-0.0576092433763719
HNRNPL	7.5171458211207e-12	-0.0565811231123302
SPAG9	8.49933643042608e-12	-0.0775557432255533
KCNQ1	8.5012606441242e-12	-0.0511752166829517
ZNFX1	8.5513956460162e-12	-0.0566471791888974
TNFSF13	8.76729994557947e-12	-0.0552547173333534
NCF1	9.3761241426538e-12	0.0475561304055598
TMEM147	9.3948345786667e-12	-0.0564932805636028
OTULINL	9.59979926481975e-12	0.0712231876300681
MTSS1	9.62613630922918e-12	-0.0626926643448618
TMEM165	1.10153879669066e-11	0.0781710160935857
IMPA2	1.15944676933546e-11	0.0710020967972568
PTPRA	1.19195952717922e-11	0.0776969629170387
MYO1G	1.19444440423864e-11	0.0901431398010768
OLA1	1.24745079297794e-11	-0.0523997432400948
TMX4	1.27325805248033e-11	0.0744502127585548
RWDD1	1.38103376625743e-11	-0.0631997054039323
CYTH1	1.45068662901229e-11	-0.0591496898453832
CLTB	1.50767206770965e-11	-0.0547916850030876
PRPF38B	1.51355950007782e-11	-0.0625744848567359
H2AFY	1.54661773540046e-11	0.067435172705081
CYLD	1.58597615669813e-11	-0.0598906296388622
NEU1	1.60434156930494e-11	-0.074399967559432
MAN2C1	1.81467506483745e-11	-0.0620704527193985
HNRNPM	1.90558089772852e-11	0.0916801609767934
MEF2D	2.05292331483029e-11	-0.0618424081543066
EFCAB14	2.0889358304821e-11	-0.0635769710789385
IFI27L2	2.10210235011925e-11	0.0845492324041555
BCL7B	2.16671257919421e-11	-0.0641945339576849
ABR	2.24353618357985e-11	-0.057618638286886
MAPKAPK3	2.35077704830698e-11	-0.0561284478724154
RNF13	2.43770904538619e-11	-0.0594343756398709
ARL6IP1	2.58290884814849e-11	-0.0525355245437861
PCBP1-AS1	2.83154265868792e-11	-0.0581436774761113
FNDC3B	3.06456224812674e-11	0.0680573142487066
REX1BD	3.31121877629791e-11	-0.0576012077678207
PPP4R3A	3.59486496616675e-11	-0.0559163895237148
RBM25	4.18812585146649e-11	-0.0569394070162306
RNF44	4.26103380385155e-11	-0.0491756729345453
KTN1	4.99857640744464e-11	0.0768185530848962
RBCK1	5.15076227077164e-11	-0.0594077085018911
DPM3	5.43290412183891e-11	0.087003755825832
HMGA1	5.88219471151977e-11	-0.0832033155165861
ATP1B3	6.28680626832785e-11	-0.0564272776104444
MEFV	6.31030165419923e-11	-0.0630966761440007
RBMS1	6.33486843103645e-11	0.0855616643544301
OTUD1	6.41337517984148e-11	-0.112978441419336
LY96	6.43149719889687e-11	-0.0543463882591839
CCT6A	6.92743258509767e-11	-0.0573531698583295
CLK1	7.34748162916564e-11	-0.0545417840287293
CFP	7.47600558738987e-11	-0.0554988278591972
CTBS	7.49718754613533e-11	-0.0546975489936465
TSC22D4	7.9848861358863e-11	-0.0537095401884975
MAP2K2	8.21872412293106e-11	-0.0528172968564788
FLNA	9.74150357314438e-11	0.0584138221911972
APOL6	1.02758242768829e-10	-0.057919171188612
ITGAL	1.03016300415081e-10	-0.0550791236852001
RAB10	1.08173864743884e-10	0.0715522537285748
CALR	1.0842811187055e-10	0.112335857121121
ANKRD28	1.12153197781034e-10	0.0704172006910818
PECAM1	1.13162399844498e-10	0.0766746227808237
SMIM26	1.16741084765345e-10	-0.0567163771045758
IL10RB	1.1721956557643e-10	0.0752371877713396
PRKAG2	1.33377134976789e-10	-0.0528881573463439
GSN	1.34041747565003e-10	0.0686253844805834
RBM6	1.39419247258581e-10	-0.0514057877425173
KCNE3	1.45016101922129e-10	-0.0459306045833822
KMT2C	1.46553408374963e-10	-0.0688902010651182
HNRNPAB	1.49571546658331e-10	0.0844992738349672
TAP1	1.55623438893045e-10	-0.0625796517292391
AGTPBP1	1.57059156878686e-10	0.0768953166060561
USP15	1.5922903427486e-10	-0.0464899603795992
MRPL52	1.60676013903252e-10	0.0758828062511194
UBALD2	1.75625281958279e-10	0.0715771118272146
FAM200B	1.85555848078756e-10	0.0822227391948727
PUF60	1.86181438962379e-10	-0.0480031064406045
SRSF10	1.93787381072416e-10	-0.0475600311105376
EMD	2.0317932976244e-10	-0.0632414342586087
GRB2	2.04612699914898e-10	0.0547227094247422
GBP1	2.09343349640048e-10	-0.108579143381393
LUCAT1	2.16038123044885e-10	-0.0921200002406967
NCF2	2.20949201372959e-10	-0.049460348644413
MIEN1	2.25032742061635e-10	0.0693014184160293
FERMT3	2.56144255791904e-10	0.0696366449386363
LDHB	2.70560507860765e-10	-0.0563269209617915
CD81	2.73835402677483e-10	-0.0588691788732579
CHKB	2.73922682070222e-10	-0.0570798422981084
IFI16	2.85240460195526e-10	0.0686532706518573
CDKN1B	3.27384196763201e-10	-0.0569678604510664
GRK6	3.30180750529939e-10	0.069277455320244
HNRNPH1	3.38823660729974e-10	-0.0515124165093094
RNF138	3.42352166578986e-10	-0.0537526441288709
PDLIM5	3.43128193257838e-10	-0.0524744043722933
SRP14	3.51220679904204e-10	0.0540949996022164
IDH3G	3.71093675255484e-10	-0.0581131172024953
ADAM15	3.91504859619128e-10	-0.0571017085156996
ATP5F1E	4.058905452216e-10	0.0517398013446666
MXD1	4.09820620697597e-10	0.0660934772056799
PHF3	4.09841503267365e-10	-0.0532898497959993
SMAP1	4.33404598726061e-10	-0.0610549977943846
CAPZA1	4.35658737536805e-10	0.0740304036049649
KXD1	4.45269438456638e-10	-0.0506752732993543
UBE2E3	4.5744614782506e-10	-0.0612215653955085
ETHE1	4.90890645352079e-10	0.0769488816339666
TNRC6B	4.98336809560562e-10	-0.0511627454086945
ROCK1	5.00033679933895e-10	0.0808253146877088
OCIAD1	5.00263080339712e-10	-0.0521028952637497
CCDC12	5.21944019957368e-10	-0.0413700474735675
OAS1	7.44087922161124e-10	-0.106716347278641
STK4	7.59763608524972e-10	-0.0518119388459247
DUT	7.63102412897055e-10	-0.050321717737813
STX11	8.1160834653496e-10	-0.0499908584113369
IFNGR1	8.35166336476244e-10	-0.0569417628127997
OASL	8.38203232441048e-10	-0.0867701956781213
UBA1	9.05555365135534e-10	0.0687909540200811
PPBP	9.08013252148721e-10	-0.244148287446809
CXCL8	9.15514157794789e-10	-0.128959000090254
MED28	9.58557797969902e-10	-0.044591157517255
BTF3L4	9.64141925855324e-10	-0.0456520007075923
AP2M1	1.00957475346489e-09	-0.0491010348628524
VPS28	1.04066607538858e-09	-0.0543540667895066
RAN	1.04985195122257e-09	-0.050134346828728
HIPK1	1.05947202556646e-09	0.0593458141270132
THOC7	1.06696673541412e-09	0.0704993613160985
GRHPR	1.11072696726957e-09	-0.0543760743982774
COMMD8	1.13274340320254e-09	0.0581606587743637
CXCL2	1.23184294233304e-09	-0.257642492625701
FOXN2	1.27309747121024e-09	0.062790685015987
INPP5D	1.27668174579131e-09	-0.0552329609796564
HCLS1	1.37452376689088e-09	-0.0443113925465017
PFKL	1.38743094504809e-09	-0.0543103231379909
DNAJC8	1.45428858934039e-09	0.0818429187856268
MAP3K11	1.4788278747591e-09	-0.0551648003161046
N4BP1	1.51061288986798e-09	0.0591480632973678
MIDN	1.62326106718149e-09	-0.0520550973156648
EIF4G1	1.67021221916991e-09	0.0629789563692489
CMPK1	1.67021221916991e-09	-0.0483076738895515
ATP5ME	1.72256434696706e-09	0.079304144850499
IKZF1	1.82233478943856e-09	-0.0472687615048122
APOBR	1.921666374073e-09	0.0748621577533158
ZNF511	1.95978996124784e-09	-0.0449547708277561
FAM133B	2.00323330267044e-09	-0.0547888795084842
CREBRF	2.00929506758736e-09	-0.0413127220299792
MGST2	2.14571155555532e-09	0.065169918110297
COX7A2	2.23047194841471e-09	0.06717683283471
KPNB1	2.40610496773308e-09	-0.0474645744508742
GPBP1	2.44599296728478e-09	-0.0455690650538556
CORO1C	2.5760681549433e-09	0.0509526115198174
KRTCAP2	2.643443072269e-09	0.0719119535508448
H2AFZ	2.65213443873712e-09	0.083779166193154
PSMB6	2.65785991909137e-09	0.0675727496215843
IQSEC1	2.82886148380316e-09	-0.0536726839643288
SLC15A3	2.98239563626858e-09	-0.0504802384004331
SEMA4D	3.16301185867434e-09	-0.0478840480806004
FCGR1A	3.27325681344418e-09	0.0657429169881906
COA3	3.30008746356309e-09	0.062850226506964
BCLAF1	3.37221278698928e-09	-0.0506021644964029
RPP21	3.46768972184962e-09	-0.0499851421812391
DNMT1	3.53833328481933e-09	-0.0502716521202135
MRPS21	3.57950012424226e-09	-0.0516706463523599
ARF6	3.67904204782769e-09	-0.0546115967909002
FKBP8	4.03022524454431e-09	-0.04519748326274
DUSP23	4.43005173239509e-09	-0.04816924350298
TRIM25	4.45056684794751e-09	0.0745096219131795
JPT1	4.60269233413045e-09	0.0720768435157085
MAP2K1	4.66915045021282e-09	0.0688275354550738
ADAM10	4.66961097682652e-09	0.0812840254499211
MAPK1IP1L	4.98505623227655e-09	-0.0520188167957555
EML4	5.00870757069813e-09	-0.0590683033677866
HTT	5.02845831617232e-09	0.0609262097339068
SDHC	5.26431889223609e-09	0.0635740456616524
LILRA1	5.2832009850109e-09	-0.0451823880661082
LILRA2	5.29155256994833e-09	-0.0470155394616782
DDX21	5.32502109628549e-09	-0.0495488516525107
TESC	5.41006891966431e-09	0.0791453651031512
NDUFB7	5.48428033275918e-09	0.0733909807871737
FBXW7	5.77514615694973e-09	-0.0570560459299856
DGKD	5.81835760252602e-09	0.0598510695639863
GP1BB	5.86985378499343e-09	-0.125056820981101
PHPT1	5.89104906030756e-09	-0.0446011290648474
ZFC3H1	6.30259967703408e-09	-0.0477337008806062
GRINA	6.64367824984407e-09	-0.0460854375412794
FOXN3	7.03588267401657e-09	-0.0490405879556552
CTNNA1	7.06212574000617e-09	0.0661131814051558
LSM10	7.39451365408613e-09	-0.0465129413365127
RNF144B	7.66961965093647e-09	0.0586792688782037
IFITM1	8.51441232430697e-09	-0.307320157066269
CLEC4E	8.83149984150592e-09	-0.048131178416845
CYSTM1	9.01057708757726e-09	0.0610605188737186
SNRPG	9.25725052447685e-09	0.0781831464265408
UNC93B1	9.29338190244226e-09	-0.0533527406058389
HSBP1	9.9427304597012e-09	0.0593653673189249
TTC7A	9.99036471530933e-09	-0.0523688199595612
ARL5A	1.00719178979313e-08	-0.0498822662608452
SSH2	1.02933306408271e-08	0.0685645211808834
NBPF19	1.03055436577999e-08	-0.0378188787891276
MX2	1.04541267462309e-08	-0.0899620263576034
PTGER2	1.08863343869335e-08	0.068450974969705
ANAPC5	1.10275819138309e-08	-0.0432250591995933
CD300A	1.11978903999598e-08	-0.0519824452896953
TWF2	1.14081524852304e-08	0.060455231444551
BCL3	1.1837500578886e-08	-0.0581700644685297
MAGOH	1.23799106859789e-08	-0.0404933183736875
CD47	1.26551901492426e-08	-0.0567316829068985
SLC38A2	1.28003833022754e-08	-0.0666341733299863
FRG1	1.28858389078415e-08	-0.0465148493420516
CD302	1.31413524098762e-08	-0.0346871197483598
TMEM173	1.41797939734884e-08	-0.0399820291429699
DDX39A	1.43129676893778e-08	-0.0505714927691996
FAM111A	1.5110273921798e-08	-0.039516527472063
ANP32B	1.51561097493651e-08	-0.0282837608539728
EMC10	1.72370612533919e-08	-0.0397341545428913
SHTN1	1.72811456521207e-08	-0.0438562215563667
EREG	1.89115386037807e-08	-0.0229794396882865
TTC1	1.94137664928274e-08	0.0566540259566685
ACP1	1.98556863517758e-08	-0.0413261261288304
ARL4A	1.99812116471202e-08	-0.0642487958846225
RSU1	2.0066237743797e-08	0.0547147098603067
BLOC1S6	2.12748159679213e-08	-0.0484497482656568
EPSTI1	2.20659916097086e-08	-0.0861802992748018
XBP1	2.28726366338839e-08	-0.0411994866508684
MICU1	2.31321987196014e-08	0.0571818405627727
CDKN2D	2.47911360955726e-08	0.0563804035420823
SNRPA	2.52174061271934e-08	-0.046374851542413
GLIPR1	2.63643528749128e-08	-0.0459388097072502
AC011446.2	2.64527257737818e-08	-0.0577307173053395
LUC7L3	2.68788705803822e-08	-0.0628388975491454
NUCKS1	2.92878685764506e-08	-0.0341678309404037
PSTPIP1	3.03333440664166e-08	0.0695372460601942
SRSF2	3.07961739726685e-08	-0.0440691005061976
ALYREF	3.43010162410786e-08	-0.0375946339674825
SNRNP70	3.44675279845278e-08	-0.0442834884173512
ATP6V1A	3.52457036747386e-08	0.0529908008096557
PPP1CA	3.59803254900405e-08	-0.0447991193485968
EIF1AX	3.65605090201233e-08	-0.0520859340250062
SIPA1	3.70175089465881e-08	-0.035764257244904
RCOR1	3.82340468809158e-08	-0.0550027958222115
SAMD9L	4.00590996637136e-08	-0.0636363167620974
ATP13A3	4.13870582491524e-08	-0.0745928300669032
CSNK1G2	4.30128583674377e-08	-0.0486071088120551
ARGLU1	4.32824519055627e-08	-0.04239536742938
TRIM22	4.48885976783957e-08	-0.05841789718223
KIF13A	4.50639532416761e-08	0.0619020578319425
TAF10	4.63659742935434e-08	-0.0376341084383087
RPN2	4.80427589951131e-08	0.0770924209631715
MVP	4.81363453222722e-08	0.0607834325848307
ATP6V1E1	4.82510946683312e-08	0.0472370275506427
BRD7	4.8652552944441e-08	0.0653588156070704
TMEM160	5.00557276775813e-08	-0.0336397218054045
GID8	5.01019086571066e-08	-0.0426220859907359
HNRNPUL1	5.13686852918772e-08	-0.049740840567975
SEPTIN7	5.27555038536955e-08	0.062103113089489
TRIM38	5.4256888871486e-08	-0.0446543680337776
VPS29	5.65325983054705e-08	0.065352782164125
ADPGK	5.72591248840283e-08	-0.0434791017041817
MACF1	5.73149879205318e-08	0.0624547412127674
NORAD	5.79640274769148e-08	-0.0536087998307985
SSNA1	5.91365085916574e-08	-0.0460524784847349
LRRK2	5.91964212259178e-08	-0.0344900904187192
AKAP13	5.92705127475562e-08	0.0629467792579743
PPP1R18	6.12309866939544e-08	-0.0426686698431827
ELF1	6.21096996827538e-08	-0.0488061961471434
CDK5RAP3	6.60568562100969e-08	-0.0344975606089452
SIGLEC1	6.61691435469239e-08	-0.046634170286374
DNAJB1	6.70800445831125e-08	-0.0522180988264864
ARID1B	6.91726178730478e-08	-0.0546499656342174
SPTLC2	7.01241122298139e-08	0.0639053957180032
GRIPAP1	7.13863262285577e-08	0.0550611917672159
CCT4	7.20534679289097e-08	-0.0467305251252313
SEC62	7.48493748567238e-08	0.072924469104891
STX16	7.64217732586711e-08	-0.0462864379610082
SURF4	7.85713849881975e-08	0.0512778650979729
SIGIRR	7.93078168606318e-08	-0.0391592100837264
PHB2	8.02298609979106e-08	-0.0467773771634972
TPST2	8.11818128942493e-08	0.0472953158490078
SNHG15	8.29687829547311e-08	-0.0500115376564357
CEBPA	8.40207457749225e-08	-0.038337672903838
MAP7D1	8.71515128589704e-08	-0.0525947943030417
SMNDC1	9.45997710509481e-08	-0.0631111406432071
FRAT2	9.74108883880326e-08	0.0595626106245399
KMT2A	9.94742710413548e-08	-0.0482262481481959
LYPLA2	1.01336187733385e-07	0.0544728490640434
PET100	1.02225276357666e-07	0.0703837399911746
ABHD17A	1.02852241854072e-07	-0.0453379011817209
ENSA	1.06002737999498e-07	0.0643803158726735
UQCR10	1.06336307756309e-07	0.0579381655447442
SAP30BP	1.10235968483322e-07	-0.0402928333534925
GGNBP2	1.11825470618627e-07	-0.0425724890520656
IFI44	1.14788307746273e-07	-0.0482957280206756
NDUFA7	1.17273030448179e-07	0.0725287156361462
RNF149	1.18659534578197e-07	0.0806375300790685
ADGRE5	1.21756626931962e-07	-0.0452555653047317
MTRNR2L12	1.23671368233968e-07	0.0739237613821131
PER1	1.23825787576389e-07	0.058359641902337
GOLGA4	1.2653596818368e-07	-0.0480280737868607
ARL8B	1.32663333940543e-07	-0.044151099770575
SNHG6	1.34415773301803e-07	-0.0377278276015348
ECI1	1.35380916689812e-07	-0.0433093603706144
NAPA	1.39375567989332e-07	-0.0375008912611279
TM9SF2	1.40503105221399e-07	0.0617071859864673
PEPD	1.41059294631453e-07	0.0714868791019555
NUCB1	1.46641313530489e-07	0.068744392038835
HNRNPU	1.51498626440709e-07	-0.0651452826851477
PIK3AP1	1.53194327598298e-07	-0.0472439234223613
VAMP3	1.53860558425052e-07	-0.0484008133072372
MPST	1.57126535646125e-07	-0.0382134356401607
NME3	1.5933129417133e-07	-0.0401720322506448
TBRG1	1.70910565125816e-07	-0.0500448924166018
MTMR14	1.85010529306558e-07	-0.0487404655353042
RRP7A	1.93303032534659e-07	-0.0346146602252896
ACAP2	1.96642008774828e-07	-0.0452586363804111
PPP1R2	1.98999958402076e-07	-0.0457869910323836
ESD	2.02429197250505e-07	-0.0396156174802225
PA2G4	2.06046816984999e-07	-0.0379868459742336
PPP4R2	2.08058227931411e-07	0.0571872167925069
COPE	2.09466840795551e-07	0.0604176499968381
DOK3	2.25869211149987e-07	0.059058134833112
DDX17	2.43056953655865e-07	-0.0500363832792842
FCN1	2.43373498837572e-07	-0.0456039162923556
ISG15	2.46199643517927e-07	-0.165714143035803
SSR1	2.504467684323e-07	-0.0361295146683047
SFT2D1	2.61332145130258e-07	0.0607183932529972
MRPL43	2.62275898226143e-07	-0.046306558722746
PELI1	2.67028411278335e-07	-0.0603099700544669
GLRX	2.67433994977169e-07	0.0552416604797048
MEAF6	2.99970291507379e-07	-0.0402736907459693
TOP1	3.00632330842759e-07	0.0687158194283083
PRKAR1A	3.23593772982983e-07	0.065805907092682
VPS13C	3.3030353585607e-07	-0.0465772580237909
ETF1	3.63742188646708e-07	-0.0379602436506158
CAPN2	3.72532869070345e-07	-0.0439302037770264
MRPL14	3.80128054735796e-07	-0.041272045682213
MDH1	3.87942458693633e-07	0.0487583231745568
PYURF	3.92677906249029e-07	-0.041820057509285
PPT1	3.97342759508433e-07	-0.0447855924083569
DNAJB12	4.12939845828077e-07	-0.0306871633216347
NAMPT	4.50182754518945e-07	0.0572187883208262
TXN2	4.52241615227725e-07	-0.036747335552279
LENG8	4.72410189174362e-07	-0.0432059845929281
CORO7	4.84176212402655e-07	-0.0301977825892896
TYMP	4.8844471668935e-07	-0.0492659250497831
OAS2	5.01719908435547e-07	-0.0589570754478874
MRPL34	5.11513348706927e-07	0.0608418151019823
PTPN12	5.45515518503827e-07	0.0509179686247964
CRYBG1	5.54927715000167e-07	0.055660248354444
SMCHD1	5.59495086473425e-07	-0.0589438104334425
KHDRBS1	5.77355874274657e-07	-0.0367165230355568
RNF135	5.81892509159412e-07	-0.0407101014068365
VAMP5	5.84595481906131e-07	0.024025515521894
PTBP3	6.07223286037283e-07	-0.0358600491539109
ALDH3B1	6.07223286037283e-07	-0.0311648939705442
CLINT1	6.14173330699862e-07	0.0593423511144529
SRP72	6.18890602164952e-07	-0.031015571156497
ATP5F1B	6.27682725314006e-07	-0.03713996470603
COX4I1	6.35156748180153e-07	-0.0285008229415387
UBAC1	6.42076559240348e-07	-0.0403048926173296
MDM4	6.52966425666356e-07	-0.041560296977775
C19orf53	6.52966425666356e-07	-0.0378615175220866
SHFL	6.60160760964735e-07	-0.0414748714592306
PPP1R14B	6.60730398161625e-07	-0.0359406722581443
SRPK2	7.27677524911678e-07	-0.0391846043998174
USP48	7.4757997844004e-07	0.0545133898052401
TMEM205	8.16283278291701e-07	-0.037268677606902
MT2A	8.3789656441483e-07	-0.0425125060835563
EIF3A	8.61280038718797e-07	-0.039553835224733
PSTPIP2	8.6532183295426e-07	-0.0502914723724456
SRSF11	8.66437501156128e-07	-0.0468984830841832
CAT	9.17302048999638e-07	0.0669948784998475
GPS2	9.48372915873829e-07	-0.0391481003018533
PSMB1	1.00515497510481e-06	-0.0325637236854075
RALY	1.03046755475493e-06	-0.0391991083960688
ARID4B	1.07336068245127e-06	-0.0444143361187121
H3F3A	1.09133312220216e-06	-0.0240196245494029
XRCC6	1.12074655074591e-06	-0.0355114266413725
NDUFAB1	1.12860204623913e-06	0.060229078570586
SETX	1.19396525922578e-06	-0.0385443662925351
G3BP2	1.22864874128754e-06	-0.0447301178968909
RTN3	1.22885579776382e-06	0.0527824508603548
UBE2L3	1.26198640637177e-06	0.0611182801018372
CDC42	1.29390439391625e-06	0.0483294920519604
DENND5A	1.31028824418324e-06	-0.0397006584443722
ARID1A	1.31254642552033e-06	-0.0485628003673585
HNRNPH3	1.45040053829251e-06	-0.0405866251816139
FAM120A	1.5124206530122e-06	-0.043503698991284
GUSB	1.57491552973829e-06	-0.0416381604377176
SLC25A3	1.61001256590303e-06	-0.0331552123855694
NLRP3	1.69367785220504e-06	-0.0935111437129877
ILK	1.73720432651574e-06	-0.0504925037036307
USP25	1.8017586917195e-06	-0.0457233053334151
RBBP4	1.84243362137466e-06	-0.0403174777981163
POLR2E	1.84909446843502e-06	-0.0424844478609725
ABHD5	1.86487267532787e-06	0.0557972894083336
PPP6C	2.07711399821914e-06	-0.0365864453569275
SMG1	2.13049203500584e-06	-0.0424258826549241
SMIM25	2.14855313972468e-06	-0.036298573406037
ARMH1	2.18329053226381e-06	0.0675125662655123
EIF2S2	2.18871199265153e-06	0.0494420855123715
GET3	2.19395050496825e-06	-0.0424028261877979
RTN4	2.22043510375031e-06	0.0552789925977781
LAP3	2.27305233210621e-06	-0.0413064089071187
SURF1	2.30037460233519e-06	-0.0293854299670259
NDUFA4	2.31375775796312e-06	0.0474976484621765
ZFAND3	2.38686252427315e-06	-0.0426778518474408
PARL	2.4098099261375e-06	-0.0333094428248226
USF2	2.43995670974783e-06	-0.0390429772380786
RILPL2	2.45839180096176e-06	0.05587307979279
MTCH1	2.46618320066283e-06	-0.0504467626437175
TFEC	2.56532667015005e-06	-0.0355277248205582
LYPLA1	2.63263439659538e-06	-0.0398889394057556
ADD1	2.63390962361208e-06	0.0489893697127431
ITPRID2	2.65688842054533e-06	-0.0447862943865145
VPS36	2.86621865985292e-06	-0.0361401410887437
RBIS	2.99054996701278e-06	-0.0355795763262263
ZBTB7A	3.0095347923245e-06	-0.0352708338297646
LAPTM4A	3.03892505219447e-06	-0.0258984126764363
SRSF7	3.1577014235599e-06	-0.0500339541723182
LRRFIP2	3.24049784057392e-06	0.0489995772101101
MYCBP2	3.30527393462542e-06	-0.0477203914709603
CERT1	3.48583460775578e-06	-0.0391882064837395
PAPOLA	3.84019663701952e-06	-0.0327838467960363
CCDC59	3.88826736260214e-06	-0.0333534530784403
SNX10	3.88831812094309e-06	-0.0382948486457017
NIPBL	4.03983760402499e-06	-0.0373946857048543
MKRN1	4.3040616490045e-06	-0.0343726362505472
ZNF106	4.3688953959362e-06	0.0537669289194548
ATP2A2	4.53480283895903e-06	0.0468595958601979
TPP1	5.12043967419121e-06	-0.0319381961894222
PTGES3	5.22183458544335e-06	-0.0418927506924583
R3HDM4	5.62604722107843e-06	0.0518137089382806
VDAC3	5.79173037489273e-06	-0.0324398821017198
TBXAS1	5.94140485880064e-06	-0.0309689041672173
SEPTIN2	5.9976897935531e-06	-0.0352783132192939
GIT2	6.07176515506247e-06	-0.0381075352800007
MYL9	6.21106425347315e-06	-0.109624176017698
NDUFC1	6.40726109408184e-06	0.0657419562329119
SPG7	6.5799841998377e-06	-0.032805613438474
CBR1	6.73709689113479e-06	-0.0453396221062182
HIST1H4C	6.77863460042461e-06	0.059093869835808
CDC37	6.95240488094456e-06	-0.0378225812914774
PIM3	6.95329343332387e-06	-0.0545511992782879
HEBP1	7.35589298932885e-06	-0.0280106313326334
DNAJC1	7.43448269617466e-06	-0.0364048613160584
RSF1	7.66487403421973e-06	-0.0333763155430728
IRF8	7.82823851685455e-06	-0.0295072052530604
LAMTOR2	7.90059009935189e-06	0.0508384808474791
METRNL	8.26226479329353e-06	-0.0648848659591015
GSPT1	8.33889405011202e-06	-0.0319551200203717
DYNLT1	8.48338831610501e-06	-0.0384174137548796
ATG3	8.57478509647286e-06	-0.0380460813122731
TRIR	8.75548146535515e-06	-0.0268884695028908
SHOC2	9.24637524572417e-06	0.054805558757455
C20orf27	9.44410846150055e-06	0.0823661140303239
PLXNC1	9.57584458321155e-06	0.0469621685090634
PPIA	9.70041957155397e-06	0.0449237784477536
PLCB2	9.73119873000612e-06	-0.0331606711150634
VAV3	9.77621023012557e-06	0.0458083829717299
RCSD1	1.03531307001485e-05	-0.0300785233307795
PRKAR2B	1.04678440606884e-05	-0.119780551768102
CIAO2B	1.05535015634472e-05	0.0548238536407384
NAPRT	1.08126707308709e-05	-0.0286042612026076
DHRS7	1.10038223694358e-05	-0.0243095377127573
E2F4	1.10038223694358e-05	-0.0359052032408188
IFITM2	1.13226279399108e-05	-0.0225783568632094
NDUFA12	1.15181509829909e-05	0.0462392622901274
CTSL	1.15181509829909e-05	-0.0725710256507383
RAB8B	1.15716752808941e-05	0.0426243206543461
LUC7L2	1.1922150507967e-05	-0.0335437835241626
BAZ1A	1.21343598954457e-05	0.0492073885557761
GNAQ	1.27127073305242e-05	0.0624958965234028
AHNAK	1.28947503316809e-05	0.0533949960555846
SERPINB6	1.29427219895703e-05	-0.0287725242461473
SUB1	1.30010111719808e-05	0.0510772808874589
MRPL23	1.35595135213288e-05	0.0597299072957754
LAMTOR1	1.39789368573787e-05	-0.0247616753533353
ILF3	1.44991203965245e-05	-0.0394785396665603
NKIRAS2	1.47651260666595e-05	-0.0407588409539176
CYBB	1.50365381663317e-05	-0.0321830424650293
RNF11	1.52168985160782e-05	-0.0520849675796214
CMTM7	1.54975484537736e-05	-0.0307249302457588
NANS	1.58862851837898e-05	-0.0287259107402795
NHP2	1.8086768188217e-05	-0.0345759736774784
STRAP	1.85005693494448e-05	-0.0371267622318179
NDUFB8	1.87149833433051e-05	0.0593215521166541
GPI	1.8728185283365e-05	-0.0259508364744486
EZR	1.87510520151106e-05	0.0469284671550581
VPS4B	1.93468476396802e-05	0.0462441093458736
MFSD1	1.95232483654075e-05	-0.039124309963935
STAT3	1.98082352238274e-05	0.0526614493638727
ARHGAP30	2.0038489199801e-05	0.0527357953004401
IL1RN	2.04815654116869e-05	-0.0955320028605616
SOD2	2.05817226485307e-05	-0.041861894488108
ZFP91	2.10478072092028e-05	-0.0413955276842526
MPHOSPH8	2.13233342544429e-05	-0.0342345743858843
BST2	2.13241813657077e-05	0.0469133985460037
DEF8	2.13250807274325e-05	-0.0401772665748578
CHP1	2.24188601853821e-05	0.0526406233668987
CTDSP2	2.31445873819623e-05	-0.0308379764378503
NUDT3	2.34252997503726e-05	-0.031518056084979
SDHD	2.36941068427637e-05	0.0575336248412706
TPI1	2.36941068427637e-05	-0.0222722195342435
PSMB8	2.42814558841746e-05	-0.0369967018965527
MX1	2.42904192951876e-05	-0.0947568235569329
FAM49B	2.56455411667004e-05	0.0548930512179788
IMPDH1	2.58549538187154e-05	-0.0335770984400073
ATOX1	2.5939563154456e-05	0.0533343368324198
SYNCRIP	2.64079408113971e-05	-0.0334383684008502
OSTF1	2.67714306052465e-05	0.0562381675155508
IFI35	2.76702197137727e-05	-0.0641525763131846
KAT8	2.81749559368336e-05	-0.0325288645622627
MYO1F	3.04485971302756e-05	0.0457099938753864
SMARCB1	3.33828458230702e-05	-0.033426956983081
BST1	3.35150816463674e-05	0.0556687911372721
PSMA6	3.46464571330642e-05	0.0447468434778111
CTNNB1	3.73805455021869e-05	-0.0486878901580199
CARS2	3.9314994545834e-05	-0.0325302441617809
ATF4	3.99078230563795e-05	-0.0329262627013214
MPC1	4.10941654437842e-05	-0.0239683110061406
UQCRB	4.1494690482018e-05	-0.0299144267200004
ETFA	4.21272792127644e-05	-0.0357175680847089
HOTAIRM1	4.30644766090058e-05	-0.0204189113017951
AIMP1	4.51526098920472e-05	-0.0257056297125693
METTL26	4.53842769009924e-05	-0.0342075535182892
TERF2IP	4.74398462722724e-05	0.0520921270569373
MAPK8IP3	4.77294839570701e-05	-0.024741436787364
STAT2	4.88825796704916e-05	-0.0368926016281713
DGUOK	4.90036813547512e-05	0.0524668303063094
ZEB2	5.15806127531161e-05	-0.0361190423751203
PSMD11	5.43547842749082e-05	0.0461087297638051
AGTRAP	5.52929229672565e-05	0.0510356102461493
AUP1	5.56839655233286e-05	-0.0314894547154415
XRCC5	5.72216083868227e-05	0.0450345572718209
SMAP2	5.76266651885088e-05	0.0661664722348361
SPCS3	5.86387353615557e-05	0.050930416012578
CCDC85B	5.96356906651269e-05	-0.0196693813482111
TNFSF13B	6.0225334053336e-05	-0.0518373531583789
BCKDK	6.06521762276041e-05	-0.035048241977062
PICALM	6.35739603279197e-05	-0.0313272249485687
PHF21A	6.42194657145317e-05	0.0455336408679556
SSR4	6.45993345662569e-05	0.0514173718132787
R3HDM2	6.54672846846116e-05	-0.0226802481017117
POLR2F	6.73691612014601e-05	0.0499111172172215
SBF2	7.03529948712957e-05	-0.0313089770100849
PDCD10	7.23829774086325e-05	0.0376716966133034
ATF6B	7.40879877968139e-05	-0.0361614281090867
DNAJC7	7.68763558775168e-05	0.0455213205862409
CDK2AP2	8.34944917008184e-05	0.0488506759464652
TUBA4A	8.60841464264965e-05	-0.0532041608446129
MGRN1	8.81174306723349e-05	-0.0309798025466715
APP	8.88696672215023e-05	0.045675060524304
TXNL1	8.89422310955029e-05	-0.0336381865345455
DDA1	9.00857099747679e-05	0.0432527346364902
TUBB4B	9.34822423393807e-05	-0.0389474470104694
MED15	9.46915939827841e-05	-0.0253817102912439
LYST	9.65120297625968e-05	-0.0239306710288478
EIF4H	0.000100182161041376	-0.0269912673200747
HDGF	0.000102215433448588	-0.0211174540665571
TXNL4A	0.000105482413231626	0.0506127149522868
EAF1	0.000106330417017863	0.0335920958810512
ITGB1	0.00011024084979383	-0.0426868520340703
ARAP1	0.00011362273721975	-0.0319734735872722
RPN1	0.000118266014004321	0.0530034753881132
ANKHD1	0.000120252522475874	-0.031263010555224
EIF2AK2	0.000120252522475874	-0.026887863498418
DAZAP1	0.000120866604978285	-0.0316905090650892
IFNAR1	0.000129771199527744	0.0438563528557518
RASGRP4	0.000132066999287622	-0.023714709205113
HMGB1	0.00014151434699764	-0.0196951915770414
SON	0.000142300749796297	-0.0221447202492207
WIPI2	0.000146832527578316	-0.0329761287285928
PREX1	0.000147538717386839	0.047831043648252
NDUFA10	0.000147912463702011	-0.0278899268470599
GTF3C6	0.000149266398732662	0.0487129984798055
FAM204A	0.000161624793753058	-0.0259223630075386
SNX18	0.00016216026699803	0.0408819834992606
ECE1	0.000163173347859041	0.050274739552105
PPP2R5C	0.000169651484025055	-0.02753676022896
SPECC1	0.000169651484025055	0.0482108342824829
ATP5MC1	0.000171117115517423	-0.0240836363994255
TMEM259	0.000175328953422896	-0.0243266126051271
CKLF	0.00017717361381091	-0.0212006456193421
TIAL1	0.000184222317692822	-0.0323689815699247
MRPL55	0.000184446673798878	-0.034845934158881
TMEM127	0.000184694596225144	-0.0323296814586869
EMC6	0.000186113914268382	0.0440443027647701
GPR65	0.000192647668807326	-0.0287672955367898
NCF4	0.000194231435705405	0.0501081407315925
FAAP20	0.00020696087959172	-0.0214717553755749
HCFC1	0.000210060524376767	0.0396173852184499
RUFY1	0.000212468929969579	-0.0437293053409455
WASHC4	0.000215389653895188	-0.0353341934977099
TMSB10	0.000225557500794498	0.0183872160521599
SIAH2	0.000229037181494268	-0.0286105840617265
PPP2R1A	0.000229212854695502	-0.026160668676682
GBP2	0.000242123648052506	-0.0403825946092432
TNKS2	0.000243537252237251	-0.0312305403092463
PSMB2	0.000243537252237251	0.0496156069736671
TLK1	0.000248722757471574	0.0335635003698269
YTHDC1	0.000249994153979524	-0.0372143713311182
CHD4	0.000253600584430479	-0.0342217987935682
COMMD7	0.000256049944544156	0.0365784994975708
EIF3B	0.000286968664952287	-0.0263927892110165
VMA21	0.000288255536656419	-0.0267805313669274
GLT1D1	0.000298059862167667	0.0373307122625675
PDCD6IP	0.000300838027776999	-0.0318925227102667
ARHGAP26	0.000303900755151486	-0.0310422206735793
NDUFB6	0.000303900755151486	0.0495839358718813
HEXB	0.000325151485467315	0.0480464167962077
KDM3B	0.000327531404125701	0.0423677208676588
TRA2B	0.000331764508468971	0.0469770522148067
SUMO3	0.000336512540720536	-0.0250981354178705
RHEB	0.000339470031873366	-0.0320534868846562
CAPN1	0.000340509157247206	0.0425256005204735
DDAH2	0.00034471669814705	0.0394870279620262
ERH	0.000345467275212213	0.0471677734290218
USP16	0.000358312086605528	-0.0301952007563478
RNF10	0.000373708406238022	0.0443592287569074
PHF20L1	0.000388995623990674	0.0401821240846273
NPEPPS	0.000390892551049871	-0.0358123608606508
JTB	0.000392817463470364	0.0419431634488883
CANX	0.000393668110761582	-0.0198444909100003
COPS6	0.000397815605391186	-0.0264529201582256
CHMP4B	0.000401192574011719	0.0539181581284595
ATP6V0B	0.000405621022708408	0.0280404829444934
PCMT1	0.000409038340181146	0.0359849002617306
ATP6V0D1	0.000409641455326015	0.0511218467075305
DNAJC5	0.00041270463320188	0.0388759922566504
SND1	0.000419238494574001	-0.0273277269823546
FUNDC2	0.000421567410381668	-0.0216447158435434
WASHC1	0.00043493994662126	-0.0123652972110773
EPS15	0.000435379348659533	-0.0348285259545677
MRFAP1	0.000448283455374716	-0.0210759221134369
GSTO1	0.000449624568310337	0.0431601226571459
HPCAL1	0.000454458083942198	-0.0219066427182064
HMOX1	0.000482570343941889	0.0524323798196364
COG3	0.000487011018565064	0.0450684173501844
AIP	0.000490322584857321	-0.0256509774788622
JMJD6	0.000494538056567027	0.0361480530446988
ADAP1	0.000501126519360119	-0.0274421123247571
ARPC1A	0.00051657210410801	0.0399470872227393
CSDE1	0.000518786851634278	-0.0306940454339981
FAM174C	0.000518965241994643	-0.0159846171328656
KDM7A	0.000522310959338914	-0.0309786552320573
PHIP	0.000527326131582568	-0.0258170287229282
ARHGAP45	0.000535465641123771	-0.0250093836033459
PPM1G	0.000537088605797114	-0.0299311521397827
HBEGF	0.000558413915438039	-0.0458991937132273
MSL3	0.00057286832129827	0.0456624417280521
CCDC88B	0.000584928518974077	-0.0201174405862035
TGOLN2	0.000586820929507723	0.0444215057232002
CORO1A	0.000589437956358524	-0.0276727535911272
A1BG	0.000602629237614888	-0.0298009633914534
CSTB	0.000604720564652877	0.0316245814638021
ASGR1	0.000605657294277903	0.0433260609365249
NDUFS3	0.000605657294277903	0.0454951287124057
UBAP1	0.000627136815138536	0.0307288460760683
IFI27	0.000631429964996813	0.117700200229723
AKIRIN2	0.000631429964996813	-0.0316257564167672
CYTIP	0.000632696424409275	-0.0444419818867642
ZRANB2	0.000635975953652959	-0.0296110041526546
DNAJC21	0.000640806898194213	-0.0221243988863144
PSENEN	0.000652666865433148	-0.0269576665509232
MTRNR2L8	0.000666124786024427	-0.38086409229775
MTPN	0.000667361682218314	0.0378131212897488
PTBP1	0.000670022128457101	-0.0287829777115317
TOB1	0.000700327901481857	-0.0303018014153614
PSMD2	0.000707033930000023	0.0402510866165977
WBP2	0.000715019757776538	-0.0311197321561735
RNF169	0.000720066612763804	-0.0273401678444377
MBOAT7	0.000731487050814	-0.0186933726500883
BDP1	0.000736824520393266	-0.0317334697919088
CLTA	0.000739520148938423	-0.015840208208581
TPGS1	0.000743775050528689	-0.0259794738041994
DDRGK1	0.000753618892210248	-0.0295328111856381
RERE	0.000768885079671692	-0.0237055696493971
HPS1	0.000770152612835072	-0.0226711077854881
OGFR	0.000773573934458597	-0.021452946201568
PRKCD	0.000775825238277316	-0.021425196211027
LRMDA	0.00077605872953174	-0.031542431636556
ATP5IF1	0.000778404772754001	0.0549968522909132
SH3KBP1	0.000785566823455862	0.0439405163589215
TRIP12	0.000787831279363746	0.0322350045229875
AK2	0.000805657099084673	-0.0177987715092787
ATP5MC3	0.000816771372749684	-0.0168739448050939
NDUFS7	0.000827391852383469	-0.0174529719232391
ALOX5	0.000838002795184234	0.0430984901433707
ACAA1	0.000847054696593229	-0.0220174008210952
VHL	0.000847054696593229	-0.0237143471728479
RNF220	0.000851641104731472	-0.0258221357200084
YIF1B	0.000860932506357436	-0.0246474007990317
SLK	0.000867500417663948	0.0341152509518181
JAK1	0.000873436279446614	-0.0274376452059779
RRAS	0.000873865645341319	-0.0344360439038078
ALDH2	0.000892886493908468	0.00398748148333339
SF3B4	0.000892886493908468	-0.0310365303211608
CHMP2B	0.000892886493908468	-0.0252256037774748
PNP	0.000897906225552042	0.00784301950909949
SELENOT	0.000904474205739748	0.0435450249520563
MFF	0.000907117591976347	0.0365715011751301
GOLGA7	0.000913679322878897	-0.028681989107004
NDUFV2	0.00092923564122902	0.0411079508620695
SNX2	0.000961844044264238	-0.0259427345157786
SRSF9	0.000981480015547041	0.0381930456126927
LSM14A	0.00101119493855059	-0.0265021911528451
DDX18	0.00103317899341191	-0.0250197693351737
VMP1	0.00105743372913075	-0.0277007408406656
ERICH1	0.00106310639512843	-0.0224791622915971
MAZ	0.00107080559736287	-0.023507650095802
OSBPL8	0.00108131577939545	-0.0228442981913142
PTEN	0.00112356718807023	-0.0182887390390177
SARNP	0.00113273130355469	-0.0176975974826629
CD46	0.00113955639183191	-0.0200813389111052
DCP2	0.00115613786708416	-0.0252385142923196
TOMM22	0.00117165407125645	-0.0185454957460595
PIP4K2A	0.00117464808630602	-0.0301665578197975
ARIH2	0.00118145282434606	-0.0264784831426115
MOB3A	0.00118828910111025	-0.0209135428884032
CTSZ	0.00123605028326336	0.0380420807264397
STARD7	0.0012576807176083	-0.0183504760243219
NDFIP1	0.00133701658071017	-0.0230499808501243
TRABD	0.00134542787391536	0.046195533205536
CNPY2	0.0013477594724146	0.0284244646131135
MYADM	0.00137548044189863	0.0500482870060865
TNFRSF1A	0.00137548044189863	0.0362606086719266
UFM1	0.0013804708408169	-0.0176390966166311
HELZ	0.00139770510462022	0.0374518483235363
NCOR2	0.00145583696738154	0.0444922411827481
MESD	0.00145892345730152	0.0407180074526797
ELOVL1	0.00146032442538019	-0.0198406478987066
CASP8	0.00147618647793106	-0.0200025347976405
MAPRE1	0.00149981659706746	-0.0305134698187899
LILRB3	0.00151666183080321	0.0489701688888191
DCTN3	0.00156309712556794	-0.0180498907623161
CMPK2	0.00159959271027732	-0.0288104540655753
UBE2D2	0.00162929643009787	-0.0129892933826936
SCAF11	0.00164286591265841	-0.0250511782814309
NDUFB11	0.00166746922201782	0.0340286264684748
JARID2	0.00168868963857733	0.0439982135454187
GSDMD	0.00171773981129481	-0.027143827328947
VCL	0.00172198227624021	0.0117897658752708
PPP1CB	0.00172963853744634	-0.0253151365598734
LRPAP1	0.00175785781782042	0.0419123596831481
YWHAB	0.00175897581142283	0.0205167700925528
PI4KA	0.00176217060327511	-0.0214951102358819
EIF5A	0.00182352299858455	-0.021963859765995
DENND10	0.00182826947825008	-0.00759617359807052
C1QBP	0.00183593581851348	-0.0182384106334336
ZNF800	0.00184442913026624	-0.0236495731012076
LAMP1	0.00186721212477343	-0.0128127552078103
NDUFA6	0.00189481668060432	-0.0225191536354267
SIRPB1	0.00190796701787125	-0.0191624302859197
EIF2AK1	0.00192492762276574	-0.029122089890656
MRPS6	0.00193548137495426	-0.00839417563583089
AFF4	0.00196057352773417	-0.0217277719780422
TLR2	0.00197882947066382	0.0439448253500777
RC3H1	0.00198766784016014	-0.0182013301311149
RTF1	0.00201596981747637	0.0370706726879796
ZFAND5	0.00208557670134213	-0.029569805709726
UBXN4	0.00210562303822838	0.0478727124285936
ATXN2L	0.00213233386670036	-0.0236812292882999
POLR2L	0.00213385801354063	0.0291059934221907
SNX6	0.0021513400442234	0.0483383328871144
SUMO1	0.00223760950635923	0.0508434971342347
ANKRD13D	0.00224854704141115	-0.0156403110490247
PPP4C	0.00229862053236967	-0.018813419589626
KIAA0930	0.00229879834129986	0.0307429011096095
TRA2A	0.00237560675959264	-0.0247917139523808
CYCS	0.00239321698039099	-0.0302112645726045
USP3	0.00256928238123776	-0.0187606139791145
SETD2	0.00270189294709593	-0.0230547064504623
MMP24OS	0.00271555486519421	-0.00733862643290517
DCXR	0.00272702351218371	0.0424494182915631
PSMA1	0.00282385711010419	0.0420221963028106
AGPAT3	0.00288107764789043	-0.0220387552049274
MEA1	0.00288938461220852	-0.026211648886288
PHF11	0.00289607715364279	-0.0243244526375573
PSMA3	0.00294505135946471	0.037337089537266
TKT	0.00296106646083236	-0.0137065581921574
HSD17B10	0.00296106646083236	0.0384734830272678
TOX4	0.00299063680986529	0.0408265827242478
EIF3I	0.00304435100222833	-0.0166265135635749
AL138963.4	0.00308755973596948	-0.0516900938750029
RNPEPL1	0.00310610318750516	-0.0205380164530783
NR3C1	0.0031425819119808	-0.0194436831686741
TMEM141	0.00322607475305788	-0.0229724416668021
ZMAT2	0.00325588569193053	0.0382667797734534
DEK	0.00331668065604219	0.0417223732328296
WASHC2C	0.00332497503751121	-0.0300087182920063
ICAM3	0.00334064183812618	-0.0070487857118644
HADHB	0.00338937875419909	0.0348643276259513
C11orf58	0.00338937875419909	-0.0196818469582998
TMEM256	0.00340743233267847	0.0478279434020535
KDM2A	0.00364438656955232	0.0399635905450768
COPS2	0.0036498754338352	-0.0201103419536286
SEC31A	0.00368035826541103	-0.014793872997144
ARRDC1	0.00371360368720879	-0.0188908278303371
MLXIP	0.00380800660592763	0.0370561963712602
NUP214	0.00387496625858241	-0.0114806500865829
SNF8	0.00395501536790493	-0.0180024974545837
FAM50A	0.00400930156179024	-0.0229044607443089
DENR	0.00418520590215961	-0.0224298838384116
COMT	0.00424884939992534	-0.0137176953473002
BANF1	0.0043028159772686	-0.0157727924736865
SH3BP5	0.00438787528681628	-0.0395357982973323
TMEM91	0.00441109678455677	-0.0240019494782516
UBE2B	0.00445619446678518	-0.0171447654657819
MARK2	0.00476822726844294	-0.0149118515888434
CARD19	0.00480555035070091	-0.0250089945733579
BZW1	0.0048541556339479	-0.0261285327529971
GTF2F1	0.00500661657164126	-0.0202989017614389
ITGA5	0.00502480403708142	0.0264761513062898
SKP1	0.00551597585790829	-0.0198484190355954
TRIOBP	0.0055175490495626	-0.0256855165736974
HP1BP3	0.00585391351925652	0.0435122713695976
STAT6	0.00587091222032136	-0.0136432047019494
TMED4	0.00598375057987412	-0.0237730132094555
RAB7A	0.00600274664098641	0.0344319405268836
KCTD12	0.00602055093504514	-0.0192543514480302
LLPH	0.00602055093504514	0.0389664902009356
SMC1A	0.00625364754328926	0.0296671749055951
VPS35	0.00631231415707782	-0.015437439920811
APAF1	0.00636925118058227	0.0362666422883276
UBE2D1	0.00641691973870995	0.0271737609982747
HOOK3	0.006419211020604	0.0408336536428632
OSER1	0.00665739701294584	-0.0148162350208231
FXR1	0.00678684207737735	-0.0269449226154445
PRDX6	0.00678684207737735	-0.0121692662639271
ANKRD11	0.00685783132575916	0.0295040216637655
MRPL57	0.00693825880503388	-0.0161104674736754
C5AR1	0.00700069647814064	-0.0333863313314118
SMARCC2	0.00700126420788716	-0.0167988517234004
SNX17	0.00716486235961138	-0.0231128989519856
STAU1	0.00737267861569159	0.0327131359476178
CCDC88A	0.00742825951267038	0.0396743057317528
EIF4EBP2	0.007497980162301	0.044598526617564
MRPL11	0.00753319324323334	0.036813846701965
TMEM50A	0.00757352021720394	0.0380290995750034
CCT8	0.00766606143866024	-0.0209724334026649
TAOK3	0.0076825396829909	-0.0150340079965632
WASF2	0.00783568057072399	0.0339280749001654
PRKACA	0.00805471505284787	-0.0241756056208647
MRPS24	0.00816246004114787	0.0413583733811149
USP22	0.00830392219988926	-0.0236578945702363
MYL12B	0.00832696844510554	0.025316590191083
TUT7	0.00837009029985911	0.0294848278805722
PPP1R7	0.0086522368472617	-0.0221219855674983
NCOR1	0.00936439466625317	0.037114727207664
SVBP	0.00944732622168819	-0.0151002438039797
HSF1	0.00946022989720666	-0.0284513339486097
ATRAID	0.00952896865610255	-0.0143901619340562
LMAN2	0.0096856069325452	0.0377961489291034
PLEKHM2	0.00979217145717051	-0.0174146146961472
RAB1B	0.00987797301237985	0.0427336428756601
ANKLE2	0.00995847883819343	-0.0114418608462525
FYB1	0.010149847390654	-0.0196995260819035
FCER1G	0.0103480880422988	0.0148553874607673
HNRNPK	0.010397039520287	-0.013754727425128
ZNRD2	0.0105818990635609	-0.0143935430241617
ADAM17	0.0106198286866728	0.0319499214099497
RIN3	0.0108555363978113	-0.01986008099823
NADSYN1	0.0109796166013626	-0.00891328208331188
TMEM33	0.010981747932979	0.0230263025085052
LARP7	0.0111153099805776	0.0275957145831153
GAK	0.0111546897763515	0.0387883563903196
DDX46	0.0111703916557054	0.0271740848368868
SCAMP2	0.0113606874340418	-0.0182520658120743
BAZ2A	0.0118535492087283	-0.0177216375793423
AHR	0.011936773688439	0.0273333409870442
TXNDC12	0.0121037429925388	-0.0111331186031072
DOCK5	0.0121948464884738	0.0219087183584105
PHYKPL	0.0122408942290118	-0.0191284322476649
HIPK3	0.0122980384507662	-0.0201327507775576
MAP3K1	0.0123201210624304	-0.0146957842513189
STX7	0.0126008079426894	-0.0236066161978208
ZDHHC3	0.0126769972050896	0.024438996492
RBM8A	0.0127220924912219	-0.0144558217288095
MTLN	0.0127455851324897	0.0318052794240213
CD52	0.0132721762951086	0.0237409707842213
CDC42SE1	0.0132721762951086	-0.010213764222335
TRIB1	0.0134024440426693	0.014485819092273
[truncated: 674 more rows]
