# Supplementary material for: Longitudinal single cell atlas identifies complex temporal relationship between type I interferon response and COVID-19 severity
Source: Nat Commun. 2024 Jan 18;15:567. doi: 10.1038/s41467-023-44524-0 (PMC10796319; doi:10.1038/s41467-023-44524-0)
Supplement: Supplementary file 12 — Source Data [file 41467_2023_44524_MOESM12_ESM.zip › Source Data/Figure2B_upper_UMAP_source_data.txt]

UMAP_1	UMAP_2	log2Ratio
1.01283475378342	3.64344762369551	1.45031542119468
5.36693319300003	-1.26482356980883	-1.47251671828285
1.70356067636795	2.95924900576033	0.334838203774749
0.754475858004759	1.50983785196699	0.427947608166231
-5.39264646550827	1.01099644705214	2.69239020839283
3.8805757425148	2.34590004488386	-0.987089891112613
-0.0636538304965991	-0.404470710907801	0
3.46667942026443	4.57309816881575	-1.53963091414139
-7.63624874135666	3.26940249010481	0
-0.628310177532961	-0.29089001462303	-2.12459341486255
-8.29361310979538	-2.14787842229448	-0.835086797667563
-0.481928441731264	2.53513644739546	1.99780321649718
-8.18146291753464	0.406057761158124	0
-8.26703420659714	-0.406284614358767	0
-2.7468930818718	2.30872367426314	-1.83508679766756
-7.71945062658005	-0.676704808030947	-0.835086797667563
-2.36358395597153	1.19981394812025	0
6.35911592462845	-1.32093192533098	0
-1.47539213678055	0.671238170112745	-1.47251671828285
-1.08811083814316	0.235336558069364	0
5.63032421091385	0.0424617092267431	-2.36560151436634
-1.06091025849991	-0.845745160137042	0
0.263716846646736	2.93863414331831	-0.343233701337889
1.19342031696625	-0.562999947820529	-2.12459341486255
-5.1350185014885	-3.21109725431047	0
6.05837615946121	-1.9357770820006	0
3.59337433794327	2.6330146650926	-0.250124296946407
6.78648885706253	-1.23420537904344	0
-2.16902271291428	1.30891047521986	0
-2.91511074086838	-3.13660885289751	0
-8.43574968358689	-1.96605874494158	0.820265030944991
5.33375009516067	-0.642980798040255	-1.83508679766756
2.31298908212967	-1.20014347032152	-2.36560151436634
4.74190887430496	3.31396697565474	0
-3.85276714345627	-2.91827393964373	0
3.00807746866531	-1.62583757833086	-1.47251671828285
-8.07434335729294	1.27939628168501	-1.83508679766756
-1.08903649827652	-0.999592318092211	-0.472516718282855
3.64012989023514	2.22128985926069	-1.75262463747559
3.27875694254227	4.20875547930159	-0.780639013645187
-7.26664701482468	-3.85616709188066	-1.66516179622525
-5.6883689500969	0.953441248382703	1.47234172752468
3.43069085100479	1.93640111490645	-2.25012429694641
-8.42506567022019	-3.85397340253435	0
0.616787072213362	3.40462039514937	-1.16766213675443
-8.69301191350632	-3.30557323888384	0
3.95403632143326	-2.69281984761797	0
1.28324105957336	3.05516432329573	1.14219312583235
4.31547245004959	-2.89933420613848	0
1.63651904085464	-1.59422136739336	-1.83508679766756
-8.61452928563767	1.63976059957899	-2.12459341486255
-1.3001579382103	0.563365743602887	-2.12459341486255
6.51140865305252	-2.15768791631304	-1.47251671828285
-8.34607664128952	2.12115858599104	-1.47251671828285
0.899440433772276	-1.27214945748888	-2.57205239183377
-7.90641466161423	2.21869038149275	0.334838203774749
1.08509012678451	-1.13371510699831	-2.75262463747559
-1.95091620465927	0.393002198185102	0
-8.54755846044235	-3.21398951009355	0
4.55460247019119	-1.83205295995317	0
2.65547975519485	-1.28924120858751	-1.98708989111261
-7.94830957433396	2.69636772676863	0
3.83376201608963	-1.62065519288622	0
-2.15237084409409	0.347680554832593	0
-7.41634574910813	0.592885897602216	2.82026503094499
-5.36818090459519	-1.64850510552965	0
0.874764468463133	-1.27254249051653	-1.66516179622525
5.64615091303177	-2.13779391244493	0
-0.409526500908663	0.683667884315626	0
-8.32113901158982	-3.22802735761248	-1.83508679766756
2.4015923402626	0.205875919307844	-1.47251671828285
2.95942911127395	-0.897089018379077	-2.57205239183377
5.63741239527054	0.0424868325845159	-1.47251671828285
2.5511284730751	-0.500155939613207	-1.83508679766756
3.40336259821243	2.92353461786665	0.749875703053593
6.33856567362137	-0.754477812801226	0
-7.31381097814255	1.01313541933455	-1.66516179622525
2.92085370043106	3.61683939501204	-1.36560151436634
-7.60449901601486	-3.1972105641707	0
-6.70862308522873	-0.769762708698138	0
-8.05616918584519	2.71838091417708	-1.98708989111261
1.22529896715469	-0.723409398351535	-3.05747921900401
-8.4368607141655	2.55334113642134	-1.47251671828285
5.94972547510452	0.128362254346982	0
3.50180968263931	-1.08620633081041	-2.25012429694641
3.18593796709366	3.81639240785994	-0.987089891112613
-6.85025325795822	-2.12988950208269	0
3.29943355539627	-0.389142154608592	-1.25012429694641
0.503652166517447	3.00443290277876	-1.18872375228226
1.18758019426651	-0.00865828887067666	0
-2.79913106939011	0.135554478611127	-0.665161796225251
1.52890035131759	3.87159346147932	1.80432348707597
4.01307114580459	-1.64162649110399	0
-7.13982406636887	1.56309305235304	0.0547302845820138
1.30987342813797	0.099597142185346	-0.365601514366343
-7.24472394963913	-3.48029877141558	-1.98708989111261
5.12875112512894	0.30440609260954	-1.83508679766756
-3.52069464704209	-3.13467885449968	0
-2.28834119817429	0.153789327587262	-1.47251671828285
-7.93084398290329	-3.88513232663713	0
-6.84478250524216	1.31063924833693	0.20930732169089
6.36755689600296	-2.6494593758925	-1.47251671828285
3.88311203935928	-1.16192896560274	0
2.74389204004593	-1.81007851556383	-1.98708989111261
-7.01574626943283	-0.0243596126183115	-1.25012429694641
-0.482899699417879	-0.372229828391894	-1.98708989111261
1.14500268915481	0.311187849487439	-2.83508679766756
-8.01464429876023	2.80222939058699	-0.665161796225251
-5.17652526876145	0.986398563827649	2.59787260960854
2.05376419046707	-2.39072467282854	-1.98708989111261
-5.26237598439865	-1.45517147973619	0.112445782438301
1.52350803831405	1.08451460405745	0
-0.349751506058504	4.0660266737596	1.91980070449591
1.1583770177681	3.01050947710432	-0.987089891112613
5.64738401392288	-1.25378800824724	-1.66516179622525
-7.8662344553154	0.950516806091443	0
1.45991322019882	-1.6636287112578	0
5.27449068048782	-2.98023082212053	0
1.78092619398422	-2.02532471612535	-2.36560151436634
-5.22231308004074	-3.30315329030596	0
-0.501960489956667	-0.883573009525164	-2.12459341486255
-7.52199712773972	2.09129594370283	-2.12459341486255
-8.51454893132859	-3.92547990277849	-1.47251671828285
1.64519366243667	3.48480700060286	-1.75262463747559
-8.46889749547653	0.990983829940931	-0.472516718282855
-6.24736610433273	-3.72257663205706	0
4.84582647302933	-3.24787475064836	0
-7.37896410009079	-3.55103780225359	0
3.72663697222061	2.10310934587874	-1.98708989111261
-6.38791814824753	-2.22809936002336	-1.47251671828285
3.2997320554573	1.74212800070204	0
2.40502556780166	-2.32733775571428	0
-6.23967996617966	-2.43924619153582	-1.66516179622525
3.38916977861709	2.23842214151777	1.07180379794096
-8.47788015386277	-3.10291577771746	0
-3.85089841863327	-2.47970725492082	-1.83508679766756
-6.58589521428757	-3.4903013844832	0.112445782438301
2.04819461324997	2.57775805994429	0.427947608166231
-5.23745456716232	0.584526584591047	0.697408283159457
1.76235410192795	-1.88779736951433	0
0.472776602895926	-0.703064634357318	-2.75262463747559
2.56805023172684	1.47611568972029	-2.47251671828286
-8.16040769597702	-3.78555966809832	0
-7.91711679479294	-3.03706885770403	0
-7.37631431600266	-0.112704194043502	0
4.53938039758987	0.035208360399381	0
4.16036042192764	1.79708622499861	-2.47251671828286
-6.66233840963059	-3.6802210946425	0
1.67342576006241	-1.42823864415727	-2.12459341486255
0.136595737131308	3.28919337793745	-0.0574792190040112
-6.12968793889694	0.0248304168836034	-0.32812680894768
1.0880764983017	-0.461086987410411	-3.83508679766756
-7.53295436879807	2.1488165716783	-0.0436734194789806
4.46999534586258	-0.0941456396921717	-1.66516179622525
1.92746016004867	3.57943962618269	-1.75262463747559
-6.14931264897995	-1.86666847661577	-1.66516179622525
3.74900397280044	1.03872953459181	0
-5.1061493494194	0.787541494812147	2.1124457824383
5.64057001093216	-0.377269058380946	-1.98708989111261
0.62156763294525	2.09735868975081	-0.780639013645187
3.27253636339493	1.01118026777662	-1.25012429694641
6.51647361734695	-1.51440955594622	0
4.36773618677444	3.1575302939073	-1.66516179622525
6.08731254556961	2.28013299509443	-1.47251671828285
1.72797593096084	4.60487507387556	-0.835086797667563
6.1722439191658	-2.09998108342729	0
5.18609174707718	-0.0198833335980021	-1.47251671828285
-7.90250745793991	-2.36264492467485	0
-7.64101758977585	-0.95832504228197	0
3.39037450769729	-0.335836759661063	-2.47251671828286
4.90821536997146	3.6344601969377	-1.66516179622525
0.18429792294092	-0.899199022804125	0
-7.43325058004074	2.37844084307112	0.820265030944991
3.23830994585342	2.74336432024397	-0.472516718282855
-7.176400337426	2.03558062120833	2.07180379794096
2.29137727239914	-0.59282643989168	-0.665161796225251
-5.2850748636406	0.0170457373515523	-0.501663063942371
5.2057755849678	-2.2093274731978	0
1.1514612100441	-1.02541877225481	-0.987089891112613
4.81578525522537	2.37060473963179	0
-7.52884784719162	-0.519410415445193	0
0.906071986945341	-0.409588112388476	-2.75262463747559
-7.6502224542778	2.7698337893144	0.597872609608543
1.5078996084053	0.894406900848523	0
-5.59115711232834	0.634649680103437	0.887379226803528
-7.98259893438034	-2.38671065763079	-1.47251671828285
-7.53992429753952	-4.0923624177321	0
-8.24128404637985	1.32307873770155	-0.0436734194789806
4.70660718897171	-2.76416398480974	0
7.78454431513138	-0.729080512081011	0
3.99443491915054	-0.491082682166918	-2.36560151436634
-7.63264385244065	2.02478240534224	-1.12459341486255
1.1154315731842	2.36146877809919	0.441753407691261
5.70376094797439	1.06959603830732	-1.98708989111261
-8.72971025487595	-3.53679563001238	0
-6.0955030061882	-2.02710308030687	0
-2.37505832692795	1.43137000605024	0
4.95569881418533	0.735714898552076	0
-4.83462587377243	-2.76369453862749	0
5.60664209345169	-0.823980285678729	0
-4.94186464330368	0.0881743292466558	-2.25012429694641
-5.53824392339401	-3.87192465261064	0
-6.27093473455124	-2.6850423951491	-2.47251671828286
-5.69948164006882	-1.62295199826799	0
-1.2242838480156	-0.424406303916796	-1.66516179622525
-8.44812265416794	-2.38045860723101	-1.36560151436634
3.1020854375679	2.19349502130903	-0.472516718282855
-4.88325229665451	-1.76234866574846	0.527483281717145
-5.5204903223198	-2.00732494786821	-1.66516179622525
4.58396133402176	1.84136055513777	0
-5.04697814962082	0.778988466705457	2.04533158657976
-7.27748600026779	1.29690526529707	0
-1.58467844506912	2.18094633623518	-1.66516179622525
1.80786737421341	1.57877014681257	-2.25012429694641
2.44508894899673	0.740683720554487	-3.42004929838872
2.84377345064468	3.60011480852522	-2.66516179622525
4.9493926427681	1.55087410017408	-2.47251671828286
4.52265199640579	-1.13598205045305	0
0.944148328097532	0.88285099073805	-2.47251671828286
-7.61253276845627	-2.40298773244463	0
-6.68068042775803	-3.68889762357317	-1.47251671828285
1.88714691618271	-2.0047935386046	0
-8.42389741918259	-3.93279935315691	-0.665161796225251
3.2605327031929	-1.07815851167284	-3.30901798599998
-8.03746858617478	-3.77864314511858	0
1.2576292417366	2.29416488214888	-0.928196202059045
-6.41166320821457	-2.07586909726702	0
0.59509959438629	0.624325619186536	-0.250124296946407
-6.64434352895432	-3.25523139432512	0
6.2707980535347	-0.791408195052966	-2.25012429694641
-5.30968299886398	0.92219208284773	1.44175340769126
5.13511642435379	-0.985966994319781	0
3.28662809351272	0.901478395904676	-2.05747921900401
-8.69504705449753	-3.1332080502852	0
6.8518584630806	-1.73861576512895	0
4.47177394846268	0.131640003170148	-2.25012429694641
1.645940627845	-1.6746412654265	-1.98708989111261
1.01040646055527	1.27070747419752	-0.987089891112613
4.97849401453323	-2.75975729421221	-1.47251671828285
1.16832890728302	-0.977988495384082	-2.91308930966884
-8.27711454412155	-1.34876860574327	0.24737536252441
1.07606950023956	3.23379181429304	-0.572052391833769
-7.79878870031052	2.63772676988997	0.112445782438301
-8.36950937291794	1.09145461126722	-0.539630914141392
2.6224437616188	-0.464365719710215	-0.987089891112613
-1.34428671380692	1.04738782450117	0
2.01806732633896	-0.856414212737902	-1.47251671828285
6.12464031198807	-1.19398184016786	0
5.69785961130447	-2.6658921380385	0
5.13842424372024	-1.93224777177416	0
-0.968200240341951	0.542131052459852	-1.12459341486255
-1.29550126573258	0.500718937362806	0
-7.4372040369194	2.42660568758406	0.919800704495905
-6.1640483476799	-0.880418016467913	0
-0.660813782421877	-1.19801999524675	-1.12459341486255
2.31211241701431	2.10395215555586	-2.25012429694641
3.79746993997879	-1.08970852092348	0
-7.29171672841721	2.49916671320356	1.33483820377475
1.89712127664871	-2.17658473447405	-2.25012429694641
4.5845335386116	1.15379463240065	-3.18872375228226
-8.42998472234421	1.93882559343733	-2.57205239183377
3.82107337930984	2.99311278864302	0
4.03803738573379	4.02945040270247	-2.36560151436634
-4.95579591771774	0.901980863060132	2.33483820377475
1.9211053512413	-1.40387691453539	-2.12459341486255
1.72215458372421	1.21857129141249	-1.57205239183377
1.91142567613907	-1.10201783374391	0
7.15718444803543	-1.43581940129839	0
4.26050862291641	2.50428651377119	-1.47251671828285
5.1449058912117	0.47238294884123	-2.47251671828286
-7.29873052617722	2.58402846857466	0.527483281717145
1.17263522365875	1.66245864435591	-1.25012429694641
1.8795660398323	0.000812889184132914	-0.665161796225251
-2.48412982007675	-0.73941315606676	0.0129101088873867
-0.903074536530306	-1.05421109393679	-2.47251671828286
6.76828512171097	-0.686868741069659	0
2.51268133142776	1.00962732836165	0.527483281717145
-5.56138673803024	0.617646322693006	0.849411376604507
-6.03758255025559	-3.69443727925859	0
-8.70016828557663	-3.55948234990679	-1.47251671828285
5.19196304300613	-0.370025708232745	0
1.45154842356033	0.460912034954206	-2.75262463747559
-8.91683832189255	-2.74539281323992	-1.66516179622525
-7.53823486348801	-0.40182109073244	0
-3.9936930277031	-2.60979725316606	0
-3.34698120137863	-0.78117568687044	-1.98708989111261
2.3584764859993	1.21672152086653	0
5.11872657755203	-2.49933315709673	0
2.74162801721878	-1.22716928914629	0
-6.00063196202927	-1.63922501996599	-2.75262463747559
0.517331506999205	4.09436939760603	0.947815080665502
-7.84339967748337	-3.86385489896379	-0.472516718282855
-5.647920284478	-3.02300216153704	-2.57205239183377
6.82584270456619	-2.09862185910784	0
4.02723964670486	3.49407099291243	-1.83508679766756
2.24475845316238	2.34257029100813	-1.75262463747559
4.5998414419014	-1.11948574975572	0
-5.7247983553093	-2.13676275209032	-2.75262463747559
6.65541347482986	-0.609246118818148	0
2.31970008829422	-1.82708097890459	-1.83508679766756
3.12359889963455	0.126764373029844	-1.83508679766756
4.64118656137771	-0.902100636516436	0
2.79354843118973	2.72938560053267	0.804323487075969
1.77447279909439	-1.58570350602709	0
1.3421760461647	2.72288845583357	0.569303457411772
0.193991217704485	0.141097501958982	-1.66516179622525
-5.72496286412888	-1.65841604665361	-2.12459341486255
4.55791744211502	-0.211156214480027	-1.98708989111261
-8.74203172704392	2.41634486719526	-1.47251671828285
2.34385260561294	-1.87390722230516	0
-2.02933469793015	1.14278613134779	0
-1.8415545560997	0.169638768877164	-1.66516179622525
0.549280475767325	-0.321638724659308	-3.30901798599998
-3.75939718267136	-3.03641511396013	0
-2.86435190221481	2.24127577349104	-0.780639013645187
6.68203624704666	-0.92392106250368	0
-7.1733371355217	-2.47441889241777	0
2.09079607942886	-2.56790210202776	0
6.19030078867264	-1.47617186502062	0
-5.97250619908981	-2.75808192685686	0
2.79092511156387	-0.511624946151599	0
-8.219040546624	3.18236015840925	0
2.84819897630997	2.36133597895064	-2.12459341486255
4.14214095094986	1.82985495134749	-0.665161796225251
3.79342230776138	3.14845894380964	0
3.52484640100784	3.75778554483809	-1.83508679766756
4.94130691507644	-2.4299678941115	0
3.76878961542435	-2.7473461766585	0
3.67460569361038	4.51116179033674	-0.665161796225251
5.14698585489578	2.21461652323164	-1.66516179622525
-7.86799398442917	2.84857581659712	0.334838203774749
3.30796154955215	-1.44111765817247	-2.12459341486255
-4.19876590749436	-0.272691222731694	0
3.65806015947647	-1.49677814439379	0
3.23145517328567	2.46303556963362	0
-7.53610101720505	2.7491686205522	-0.665161796225251
3.75336297968216	-0.911004139934405	0
-6.34648910543137	-1.8795688290938	0
-7.70232645055466	-3.83783198789202	-1.47251671828285
5.16930374124832	1.79233120485701	-2.36560151436634
2.41810687998123	4.8284435133592	0.865352920473529
-8.09226385137253	-3.05786825612627	-0.472516718282855
-7.12495103856735	-3.12590457395159	-1.83508679766756
-6.18236366292648	0.501089797462598	2.39896854119446
1.98824247339554	-0.447976349745616	-1.66516179622525
4.5486563108284	-0.238572947573587	0
-1.9245897867363	0.951808915580884	0
1.77877017477341	-0.168553079371079	-1.98708989111261
-1.60229841252976	0.0989703695432104	0
-5.45180669805222	-1.78700770333849	0
4.33611330011673	-0.890016331230029	0
-5.8920756914299	1.02202628656782	0.334838203774749
-0.941358719078829	-1.17303950980745	-1.66516179622525
-1.62047318002396	-0.47517436638914	0.112445782438301
4.14555748918838	0.335092828716413	-1.98708989111261
1.88331099966354	-1.51419414476	-1.66516179622525
-4.35468259832077	-3.07546235517107	0
5.48737081507034	-1.87802804902635	0
-2.3879732229393	2.17364595934309	-0.835086797667563
-5.57554451009445	-0.143898426447734	-0.402127390391457
-4.0752359964531	-1.97286058858477	0
-7.46909395238571	2.49687193437971	0.919800704495905
3.85424694040603	-2.94992996648394	0
5.00130399683304	3.65094636484541	-1.47251671828285
-6.47742334386521	-1.15319694474779	0
-1.19677642366104	1.32955382868208	-1.12459341486255
2.72521528223343	-2.03597809270464	0
2.78512152651138	0.780797944511548	-2.25012429694641
5.21027025202102	0.49634181066908	0
-3.92999712011032	-2.53030945256792	0
-7.10799852391892	1.52433668180861	0.634398485633657
-0.133574847189714	1.97767089411177	-1.12459341486255
-8.55003324529343	1.71908019586958	-2.25012429694641
-6.87010160466843	-2.94847799733721	-1.47251671828285
6.05945524195022	-0.0948894013508402	-1.98708989111261
-6.05464902898483	-1.13327188685976	0
3.51552876451797	-0.173768523041829	0
-5.80933252355271	-0.274563203458413	0.0869106903311635
-7.64497104665451	-3.58155704930864	-1.47251671828285
-0.0288748182933825	-1.43635512784563	0
-7.43361631414108	-3.97641254857622	0
-1.56458953401261	-0.497873469148501	0
-1.81454483052902	1.81551288172163	0
1.71189590910263	4.29710100695051	-1.98708989111261
3.24272164324112	-0.11593204632841	-1.83508679766756
3.71249875047989	3.73752497240461	-1.12459341486255
-7.96326032659226	1.96799086138167	1.33483820377475
0.310666011122982	2.7846841673509	2.33483820377475
-1.08773723622971	1.20926772161879	-1.98708989111261
1.99249001959152	-2.32312370732866	0
-8.15426126500778	-2.3432078500136	-0.665161796225251
-6.74315610906296	-1.97542120412432	-1.66516179622525
2.27252468088455	2.52261374994673	0.820265030944991
4.94379123667068	0.502649889434949	0
-1.3599210121315	0.819097505058423	-0.987089891112613
4.7614305875618	-1.01574440196596	0
1.70365771272964	0.211085305656568	-2.47251671828286
4.69672044733352	-0.452199055705889	0
-1.07444814225846	-0.764434768710955	-1.36560151436634
-6.93946996709519	-3.88137389615618	-2.36560151436634
-5.93309513112717	-1.98982132867418	-2.25012429694641
-4.8106834032219	-1.12389130786501	0.656766298662111
2.38323267916031	1.15376041933455	-1.83508679766756
-8.86797395726853	-2.53931976750933	0
-7.76849428197556	-3.90185238317095	-1.98708989111261
0.915059890540312	3.37907813593306	0.334838203774749
3.26767810800857	4.71616552874006	-1.08019929550409
0.0839937291461927	3.1269008974687	0.112445782438301
-4.92717758199387	-1.728385343109	0.0129101088873867
-8.60723653814011	-2.98123456433855	0
2.90302952745743	2.86492346331038	-0.665161796225251
0.80152898648567	-0.193156353090628	-3.05747921900401
-8.03750768682175	-4.05477310613237	0
3.04464634874649	2.05007027193464	-1.66516179622525
-6.23888412496262	-3.21174551442705	-1.47251671828285
-0.76443854352646	0.347202048744336	0
-2.67259946843796	1.70537434622206	-0.887554217561699
0.308059956355016	-0.955228819404467	-1.83508679766756
5.31022390344925	2.19165681406416	-1.66516179622525
-5.72188726445847	-1.91766358808123	-1.66516179622525
-8.56562391301804	1.91426752611555	0
-7.44285074254685	1.17495595022596	-1.98708989111261
-0.138157252280046	-0.867234124694689	-1.47251671828285
3.70079907396622	2.65041659876265	-2.91308930966884
-7.67943302175217	-2.40566851094805	0
-6.3845073320549	-2.85938168958269	-1.47251671828285
-8.11566225072556	0.16238676115431	0
5.51613983133621	1.21391855284132	0
3.91747817018814	-1.78791238263689	0
-8.60574880620652	-3.80493451551042	-1.98708989111261
2.79161318758316	-2.01877488092028	0
2.75934132555313	3.83959625765242	-0.539630914141392
-1.4078137018364	-0.548882319484576	-1.66516179622525
-0.314595971314241	2.7637691359178	1.82026503094499
3.0468617341835	2.8173363070146	-1.66516179622525
4.01720127085037	-0.56225655869089	-1.47251671828285
2.5839756391365	0.0221725712672628	-2.83508679766756
0.552002813609312	2.96080349489607	0.894265612388768
2.09386214235611	-1.43857087091051	-2.36560151436634
-7.93487707158737	-3.53917814687334	-2.25012429694641
3.36983140924759	1.4998268942491	-0.665161796225251
2.20392295339889	2.1978249411241	-2.83508679766756
1.13802310446091	-0.142595513616427	-2.66516179622525
3.62939247110672	2.64610837503828	-1.83508679766756
-4.72063032170944	-1.92017818883501	-2.12459341486255
2.64595517137832	1.352012262787	-1.47251671828285
-7.70799604436569	-2.94988919690691	0
-8.32591596624069	2.21552585169233	-2.57205239183377
-6.69976726552658	-4.06586266950212	-1.83508679766756
2.89826902368851	4.64754293962874	-2.25012429694641
-5.70701328298264	-0.972661926303729	-0.365601514366343
-2.08917561551743	0.373771295990125	-1.47251671828285
-2.36465683957749	0.741673574890272	-2.12459341486255
-8.15567842504196	-3.97514678433977	0
-0.58883777639084	0.0773186247006811	0.0129101088873867
-0.857759390084078	-0.540198310170993	-1.47251671828285
-8.3959557153862	1.51805351778425	-1.66516179622525
-5.92020240804367	-2.09570504621111	-1.66516179622525
2.44653686502762	-1.08825583652101	-2.75262463747559
-7.83537641545944	-3.1762476106032	0
2.39480027178116	1.80538295313276	-1.16766213675443
-8.29667917272263	3.37097738787092	-1.66516179622525
1.81652339914627	-0.239008122016414	-2.75262463747559
-7.36301246663742	-3.39079143003069	-1.47251671828285
2.32007988909073	-0.428110985909327	-2.12459341486255
1.40521606424637	-0.182812138353213	-3.91308930966884
2.82072743395157	1.75267146631636	-2.57205239183377
-7.01504770299606	-2.53553296521746	0
3.48828610399551	2.42140029474653	-0.665161796225251
4.3383382222969	0.47042571112074	0
-6.83180967351608	-3.71806599095903	-2.36560151436634
-7.28293243428879	-2.1260652680739	-0.402127390391457
-6.15665164968186	-2.64063216641985	-2.57205239183377
3.13049038866348	0.393365607704297	0
-1.09143808862381	0.995737538780347	0.527483281717145
5.6569703481514	-0.340064472411498	-1.47251671828285
3.9526394269783	3.65573953195967	-2.98708989111261
-5.1509515382927	0.72808967634596	1.07180379794096
4.92024215677566	-0.702334626470431	-2.57205239183377
4.38524278620071	0.669921861137525	-2.25012429694641
-5.14850679418259	0.106864468301908	-1.72405548527882
-7.85809007665329	-3.45295406774126	-1.47251671828285
1.73417266825027	3.3653316359178	-1.25012429694641
-0.959900412766268	0.557699785675184	-0.887554217561699
3.60758909204788	0.108967618192808	0
5.28648361185379	1.19996593996443	-2.36560151436634
0.829386319907377	2.72822640940107	-0.75262463747559
5.47337850550003	-2.857100977455	0
3.53194626787491	4.57725571199812	-2.05747921900401
-2.79715505620651	0.48805837437071	-1.66516179622525
-4.96469131490402	-2.27879716352068	0
2.16531547525711	2.27062486215986	-1.12459341486255
0.193987931998442	-1.1763714094504	0
3.19030126550979	-2.18543375924669	0
1.49990591028519	3.91932724520125	-0.365601514366343
6.84988578775711	-1.94847001031481	0
7.53638347605057	-0.151050842259749	0
6.68865093210525	-1.66702975228868	0
-4.37584701558762	-2.39551378682695	0
4.81391223886795	1.69575391813673	-2.36560151436634
-6.26104513189011	-2.97440387204729	-1.66516179622525
1.68719896295852	1.83498786493696	-2.25012429694641
-0.891199383942415	-1.2569348950728	-1.98708989111261
3.8922363183815	-0.789652063403948	-1.47251671828285
4.0830756090004	1.79102991625227	-0.665161796225251
5.00085338571853	-1.05364401534639	0
4.10669287660904	1.85826133295454	-1.83508679766756
6.63785823801346	-1.26705588296495	0
-0.207453284470369	0.508493767227308	0
5.29830440500564	-1.40103186563097	-2.12459341486255
2.91794189432449	-2.85379506543718	-1.47251671828285
6.26758750894852	-1.00339771703325	-1.47251671828285
2.66047915438003	-1.52294863656603	0
2.89603551843948	1.03899668260969	-1.47251671828285
-7.23882976552658	2.45813153788008	0.656766298662111
3.77605089166946	0.611874387706891	0
1.11402639368362	-0.471093355570658	-2.47251671828286
4.71396717050857	0.196261749710218	-2.12459341486255
2.84688362100906	-2.41393281415544	0
-7.07014528295212	-3.41506983235918	0
-4.79985061666184	-2.54823423818193	0
3.84609803179092	3.01963113352217	-1.83508679766756
-5.26047388097458	0.899767146553174	1.15426595813293
3.25372609117813	-2.26601005986772	-0.835086797667563
4.82756122568435	0.343665943588392	-2.12459341486255
-8.96335378667527	-3.13448144391619	0
2.84127911547012	-2.01372398332201	0
3.67063888529129	-0.47581092909418	0
-8.14894071599655	3.1102743010179	0
-3.07184210797959	2.27710650965132	-1.12459341486255
-2.29713622113877	1.60759602590956	-0.250124296946407
1.92939743021316	-1.9898587603911	0
-2.43506566068344	1.46794425054945	-2.66516179622525
1.72812255838699	0.388229475464002	-2.47251671828286
1.47834202268905	1.40938769384779	-3.7095559155837
0.696042474301527	1.88038013979353	1.45031542119468
-6.10779777547531	0.326707230056898	1.99780321649718
-7.69420114537888	-2.73611356214128	0
-0.841288719384004	0.188142434801236	-0.250124296946407
-7.2167188265007	2.46387146517195	1.33483820377475
-5.20371070882492	-2.66433478787981	-1.66516179622525
2.45897039392776	-1.83680809930406	-2.47251671828286
-3.52964273473435	-2.91632701352678	0
1.49140175798721	-0.890355481658801	-3.05747921900401
1.63009222963638	-0.307440935526713	-2.91308930966884
-5.63624921819382	0.468098030532972	1.63439848563366
-3.96951499959641	-0.823956443820819	-3.12459341486255
4.51378091791458	0.519074902977125	-1.66516179622525
-1.72748414060288	0.611745701278821	0
5.19870027521438	3.48956774279036	-1.47251671828285
-7.75316587468796	2.52245973154463	0.486841297219799
-4.73587909719162	-2.98156095937334	0
-7.09362188359909	-1.7027311463698	0
5.42697509744949	-1.60637630418383	0
-0.923492346016695	0.478000627006666	0
2.42621644953079	0.280380354370252	-2.98708989111261
4.19293078401871	2.50449036165632	0
-8.04318109533005	-1.76866890386186	0.334838203774749
-8.02780786534958	-1.02345277265154	0.972268124390041
4.84302410105057	-0.51329375699602	0
-6.32522645970993	-3.6084404130324	-1.57205239183377
-6.8167115785759	-2.19867946103655	0
2.40456851938553	-0.41983495548807	-1.66516179622525
1.07171687105484	3.62239025637068	1.24737536252441
-5.94273057958298	-1.82386375859819	-0.987089891112613
-8.152239475457	-2.81421638921343	0
4.26132306078262	0.728556917156354	-2.47251671828286
-7.10806289693527	1.67550836607374	2.15796044169067
-6.88395467778855	-2.5280485291823	-1.66516179622525
-6.02885690709763	-0.367371215377673	0
0.812080170901488	3.29383109613814	0.749875703053593
4.04976138094253	-3.0791115899428	0
-0.0871688463371295	0.516369269336835	0
3.42417701700516	3.64759253069319	-1.98708989111261
-7.43444505712204	1.51317714258589	2.26083762233097
3.73440655687637	-1.19253016904436	0
4.30660995462723	-1.05281133845888	0
5.92549165705032	-1.2904837270125	0
5.76485427835769	-1.52780486539446	0
1.9566996953804	3.24049376055159	0.504763205217062
4.72195562341995	2.85146783396162	-1.66516179622525
-5.18325058004074	-1.07887633040987	0.334838203774749
2.94337519625015	-0.391792013202532	-1.66516179622525
4.19738968828506	-2.66764522985063	-1.83508679766756
-6.8871404268425	-3.61971522763811	-1.66516179622525
3.31754859903641	-2.08362163499437	0
4.30593475321121	3.53459023043074	0
5.8021438978035	0.0239461372748769	-1.47251671828285
1.56554743269272	1.46332155271925	-2.25012429694641
2.46064647653885	-2.17938615277849	-2.25012429694641
0.251853752823542	2.94501350923933	-0.802665319975186
4.09673675516434	-0.710616274629458	0
-0.92652681848221	0.802846537078992	0
-8.29922166845017	-3.67344261602007	-0.472516718282855
2.57611116388626	-0.718939318214282	-3.12459341486255
4.04220541933365	3.50736998125471	-1.25012429694641
4.05419405916519	-1.25927485421739	0
-8.10515085241013	3.02284930750288	-1.47251671828285
0.797163750918577	2.40002988382734	-0.317238492804944
-5.67203727742844	-2.17878152326189	0
-6.58950058004074	-1.16489817098223	0
4.80728658655472	-0.775284184966906	-1.47251671828285
2.06992598989792	-1.76234759286486	0
4.05870064714737	-0.587850226913317	0
-1.49073699495011	1.40979133650221	-1.98708989111261
4.42164596536941	-0.545761420284136	-2.47251671828286
1.50853213289566	3.18532131716169	0.749875703053593
3.06410225847549	1.82688377901472	-1.72405548527882
3.10486802080459	-0.85942800239168	0
-6.29508224507981	-2.87964035466753	0
-2.13437691709213	0.647340701069013	0
5.57988056162185	2.90270589395918	-1.47251671828285
0.690527614148329	1.8213531832353	-0.780639013645187
5.64588769892044	1.93284152552046	0
-5.33892694493942	0.767751977886335	1.57584630327854
-0.0216983892601031	-0.987726583038195	-1.98708989111261
3.74080857256241	1.25740991636671	-1.47251671828285
-1.19608429452591	0.11556331917204	-1.98708989111261
-2.80609527608566	2.00168632074751	-1.12459341486255
1.74583801248855	-0.482069863830432	-3.18872375228226
-5.28901783010178	-1.75736571744524	-1.25012429694641
6.46751054743118	-1.11126781896196	0
5.73403629282303	-2.00081790879808	0
6.56447919824905	-1.40351928666674	0
3.49929341295547	-1.59025861219011	0
4.84379991510696	0.360321209873334	-1.66516179622525
0.271407466324042	0.406280861343519	-1.12459341486255
3.10900410631485	2.50822733446516	-1.36560151436634
-5.23263326665573	-2.31417132810198	-2.47251671828286
-6.2776171304863	-2.45729996160112	0
-1.34673765680008	-0.145099176917895	-1.83508679766756
-6.91042724630051	-1.05479784205995	0
-6.67413059255295	-3.15011693433367	0
-6.2113763429802	-1.86568750337206	-2.25012429694641
-8.43091074010544	-3.79493738607012	0
-1.33345619222336	-1.21660472348772	0
5.81472810724563	1.45442222162642	-3.36560151436634
-4.73233285924606	-2.06839145616136	0
-7.34063068410568	-1.51808227494799	0
2.59815796831436	0.577557728733198	-1.98708989111261
-0.88427451631241	0.294219241584913	-1.66516179622525
-6.40730062505417	-2.82064677671038	-0.987089891112613
-6.18955675145798	-1.15569420054994	-1.83508679766756
4.70817979791946	-0.726766480956896	0
6.91757949808426	-1.0435948510512	0
4.76593336084671	-1.62167157128893	-2.25012429694641
3.70151719072647	2.79662846132673	0
2.69807371118851	1.64310740038313	-0.928196202059045
4.27672084787674	1.6281547407762	-1.66516179622525
-8.11464277288132	-1.86626006558977	-0.987089891112613
-8.47191873571091	-3.63097812131487	-1.98708989111261
-1.50265077134781	0.0189752440110601	-1.47251671828285
1.27058526495285	3.50620792910017	0.486841297219799
3.81526049593277	-1.66446210340105	0
2.50951656320877	4.83173750444807	0.849411376604507
-8.67961088201218	2.05048273607649	-0.472516718282855
-4.44323173543625	-2.08858837083422	0
1.30095186451263	-0.85645450547777	-2.66516179622525
3.84763320902176	2.20304559275068	-1.47251671828285
3.37685259798355	-1.01270057157122	0
2.13171824434585	0.757347629512922	-3.05747921900401
4.95799526193924	1.67301200434126	-2.66516179622525
0.962018396647642	-1.15816952184282	-1.47251671828285
-3.009337339608	1.83604143663801	-1.12459341486255
-3.10300198575669	-0.622376753841265	0
-1.11246088525467	-0.236631888788863	0
6.72585853555984	-1.35409368470751	0
4.37249311426468	-0.494372411523684	0
5.5965135953743	-1.49448396161638	-1.98708989111261
2.00014015653915	-1.52748300031267	0
-0.471013281552126	-1.01403684810243	-0.665161796225251
-7.58081308385544	-0.268651693020686	-0.987089891112613
2.86886629083938	4.30494211718001	0.0718037979409553
-1.48510137578659	0.0159541974917806	0
-4.44719282170944	-3.1840121884688	0
6.2787006757576	-0.824421240840777	-1.98708989111261
6.18885072687454	0.854372725929395	-1.66516179622525
-2.6472152807396	-1.18935336068712	0
1.48305102804489	0.291285441364423	-2.36560151436634
7.78173717478103	0.0224316577569402	0
5.40122922876663	-1.43141998246752	0
3.29756959894485	-1.39695717290483	0
1.39614316442795	-1.53468073800646	-1.47251671828285
6.72308715799637	-1.38955582574449	0
-2.82420507451706	2.41005991503157	-0.780639013645187
5.06648000696487	-2.69217254117571	0
3.60935982683487	2.75467108293928	-1.36560151436634
-1.10241678735428	1.60840533777632	-0.887554217561699
-9.05288187047653	-2.54727341130815	0
-6.42820945760422	-2.16034664109789	-1.83508679766756
-5.36438814183884	-0.684463723455294	-0.665161796225251
5.96989854791946	-2.34338427976213	0
3.89138850191421	-0.615337892328128	0
-8.36587587377243	3.3508007387773	-1.47251671828285
1.17505767563171	-0.547130121742114	-3.30901798599998
-7.08122030278855	-0.869178607021197	-0.665161796225251
3.79806550958938	-2.51624943212114	0
-1.26957443734818	0.0694650869027532	-1.66516179622525
0.566166993172835	-0.132156512592658	-1.98708989111261
-7.77743307134323	0.978837476219312	0
5.23576578119583	-0.721280260835513	-1.98708989111261
-7.78152814885788	-3.19285108045183	0
-6.28870121022873	-2.09997595742784	-2.66516179622525
3.50091322878189	-1.08969195083223	0
-2.32738486310654	1.26230166956343	0.919800704495905
3.46652134874649	1.05556343599714	-1.47251671828285
-5.60197368642502	-2.94571854070269	0
2.70173915842361	1.4336248497621	-1.47251671828285
7.37615903833694	-1.44090653852068	0
-6.28612152120285	-1.62445451215349	-2.12459341486255
-5.96337953588181	-2.12655497983538	0
3.06183918932266	4.86036537691511	-1.91308930966884
4.97515329340286	-0.722663267408236	-1.66516179622525
-2.53563991567307	1.20702432199873	-1.12459341486255
4.41687473276443	-0.266011888985261	-1.66516179622525
-4.11846462270432	-0.613300098930224	-1.66516179622525
-7.85063043615036	-0.891155256782397	0
1.11160656431503	-0.256733468626364	-1.47251671828285
-1.35705140611344	1.19808779760756	-1.66516179622525
4.0313063524086	-1.04748190835558	0
-4.31780401250534	-1.77340878442369	0
4.56358036020584	-2.39843870595537	-2.36560151436634
1.71092888334579	0.496610031570569	-3.30901798599998
-7.31853738805466	-4.06262542203508	-1.66516179622525
4.63849386194534	0.968067274536268	-2.91308930966884
-8.65474191686325	1.38003157183088	0
-8.17272535344773	2.59124420687117	0.656766298662111
-7.55215946218186	2.29773901506819	-0.124593414862548
2.39472278574295	2.1589529375688	-2.25012429694641
1.1204131505806	-0.0766187448843562	-0.250124296946407
3.05640253046341	3.41680477663435	1.91980070449591
-7.42276540776901	1.80644033953108	1.24737536252441
-2.30551615735703	0.934198961700574	0
-7.71071783086472	-2.45860125020586	-1.47251671828285
4.1100085637886	2.83385275408186	-1.98708989111261
-5.62326255819016	0.965423808540479	2.74987570305359
4.72695287683792	-1.61750878289781	0
0.842250551970671	-0.553360863481387	0
5.53774484613724	-0.246419514422043	-2.12459341486255
2.69878419855423	-2.44142629102312	0
5.20345338800735	-2.39136363462053	0
2.42199954012222	4.22542570635237	0.749875703053593
-5.59575000783615	-2.32811428502642	-2.47251671828286
2.64658221224136	0.698508248771802	-1.66516179622525
-0.46724000951462	0.275097773517743	-1.47251671828285
-0.362530741898348	1.38275359674849	-0.539630914141392
4.36892923334427	-0.974661185298785	0
-7.47445503255539	-0.582436664853915	1.74987570305359
-8.02983251592331	-2.99344994023882	0.486841297219799
2.29490574816055	-1.98715580895983	-1.66516179622525
-4.39470401784592	-3.42128087476335	0
5.00594600656814	1.00985215708174	0
-7.37864414235764	1.82317184015669	0.197334680024814
-8.5074583627861	2.89725969835676	0
4.35918745020218	-0.843055858169421	-0.472516718282855
-7.46472278615647	1.77352117105879	1.52748328171715
1.25663104275055	3.81941221758284	1.721861326884
3.78962000826187	0.0140188346759237	0
3.29511150339432	0.731976674045698	-1.47251671828285
-2.76325288793259	2.06231688066877	-2.12459341486255
-5.4904643633049	-0.761943234954699	-0.665161796225251
4.09751233080215	-2.88860537007891	0
1.15320983150787	1.57009612127699	0.972268124390041
4.89381536463089	3.71222590013899	-1.98708989111261
0.565567877085875	2.23803065821089	0.849411376604507
2.40555700281448	-1.8657589097365	0
1.50804075220413	-0.586997701679095	-2.12459341486255
-5.840716037957	-2.52235723928057	0
-4.87578073522263	-2.09901036218248	0.334838203774749
-4.86541715642624	-0.441369204674586	1.47234172752468
-8.24438539525681	-3.22824908689104	0
5.04533370951004	1.93748878046431	0
5.17024883249588	-0.98933602765642	-1.47251671828285
1.21863415458984	0.394557164158002	-1.57205239183377
-6.72325769445114	-4.13546730474077	-1.47251671828285
-8.07209268590622	2.44338272615828	-1.83508679766756
5.02484353998489	1.38140712782301	-2.47251671828286
-5.67495838185959	-2.04880703881822	0
5.22830900171585	1.85182450815596	-0.472516718282855
6.02216562250442	-0.226592036904506	-1.66516179622525
6.70583852747269	-1.69358660176836	0
1.21072956541366	-1.45004393056475	0
4.9169481656868	-0.305265664015635	-2.12459341486255
-7.71317926427536	2.31901000543989	-0.124593414862548
6.26663383463211	-2.20042695001207	0
4.68303569773025	2.67574904962935	-1.83508679766756
-0.292550478188326	1.18172501131453	-2.66516179622525
-5.65544382116013	-0.79585595325075	0
2.94198569277115	0.916873918022291	-0.987089891112613
5.64202531793899	-2.35786105588518	0
-8.07736841222458	-1.62904788449846	-1.66516179622525
3.93939622858352	0.200527415718213	0
-2.55947128316574	2.26023005052961	-0.472516718282855
-8.25075880071335	-2.80030466512285	-0.780639013645187
-8.10554758092575	-0.105377397392615	0
-6.6764527895134	-3.41283966497026	0
0.446719493659208	3.51568244501509	-1.83508679766756
2.04913898924179	2.97494290872969	0.972268124390041
-4.53153291722946	-1.65138150647722	0
5.52228197077102	-0.619400276695117	0
0.3904936573822	-1.39552141622148	-0.987089891112613
3.68309411028213	-3.0432548661574	0
-4.54479471227341	0.447203026260511	2.22792299985824
-8.23219171544724	3.29045103594221	0
5.16538557031936	-0.15080945834957	-2.91308930966884
3.23809608438797	0.509339735950605	-3.12459341486255
-5.96099391957932	-3.92178584531389	0
2.04533096769638	-2.06936289266191	-2.47251671828286
3.36839565256424	1.75496719881453	-2.47251671828286
-8.11453596135788	2.32096050783552	-1.25012429694641
0.926541116030882	0.796167002166883	1.5572306251112
-0.682457599846651	0.702135668243543	0
1.34789833048172	-0.817076935325488	-2.75262463747559
1.34678861120529	-1.37818826631151	-2.25012429694641
-6.99837366124802	-0.691967232976779	0
0.139586072357367	1.43016277357496	-2.36560151436634
2.97788390138931	0.407093034233228	-0.665161796225251
5.25308259943313	2.45948241754927	-1.47251671828285
-8.14103666326218	1.07767771288313	1.44175340769126
4.81869491556473	0.990012274231092	-2.25012429694641
-2.86509696027451	1.90080307527937	-0.987089891112613
-8.11765543004685	-3.22635532811724	0
4.31030878046341	0.515900478805677	-1.98708989111261
-3.49560895940476	-2.7491932053908	0
2.58088215807266	-1.58155764535509	-2.12459341486255
2.86073168733902	1.34775911375441	0
2.91244205454178	-1.27593494847856	0
-7.48526683828049	1.92495749994673	0.749875703053593
4.85694917658157	-0.819234563861712	0
5.34809335687942	-2.44944931462847	0
-8.28959241887741	3.11361454531111	0
-8.84748235723191	-3.23292042211138	0.656766298662111
-8.80531469365769	-3.47056700185381	0
1.93100949743576	-1.65142585233293	-1.47251671828285
3.30233773210831	4.0917458395616	-1.36560151436634
-2.545958433358	2.21717785402693	-1.47251671828285
4.80639013269729	2.68066905542769	-1.47251671828285
3.6025474927742	-2.41199113324724	0
-6.73611942311936	-3.7175130982741	0
-8.78068700811081	-2.44410110906206	0
-5.25488487264328	-2.74860669568621	-2.25012429694641
3.3634277246315	3.88859938188948	0.486841297219799
3.11501821497269	2.71915553614058	-1.98708989111261
-6.76289430638962	-4.07253219083391	-1.66516179622525
-8.30731740972214	3.24609921976484	0
4.74193510034866	-3.0604667802199	0
-6.80587736150437	-0.890535249267443	0
4.1586347482521	-0.48888294294916	-1.66516179622525
2.32998093584366	0.507527814354078	-2.36560151436634
-6.72037712117844	-1.19524396852098	0
-4.78232446691208	-2.3293750424727	0
3.99543961504288	0.0803571800843633	-0.472516718282855
-7.7707926370781	-3.54746962979875	-0.987089891112613
1.79903062799759	2.3464779715196	0.634398485633657
0.934681620391081	3.7807164053575	1.24737536252441
3.72398480394668	2.26942871614851	-1.36560151436634
-0.439549360482027	2.29839657350935	1.16491320233244
-7.96633306523972	-3.37245656446062	-1.66516179622525
-4.77296796819382	-1.86210955575548	0
-5.37238756200485	0.508678422416822	0.197334680024814
2.16740795591659	3.75140832468428	-0.987089891112613
0.958056714328001	2.01863955065168	-0.539630914141392
1.68893465021438	-0.290538473878726	-2.25012429694641
1.60708734014816	1.38795028730787	-2.25012429694641
2.18575891474075	0.689561591591016	-1.98708989111261
1.42450782278366	4.43878506227888	1.04533158657976
-8.01061788579636	-2.3695202012404	-1.66516179622525
-8.06682840367966	0.160289929355756	0
5.46713146189041	0.282324061836377	0
-7.57245698949509	2.65686605974592	-0.0801992955040947
6.39718421915359	-1.06132455066286	0
0.195966284664343	3.11762021585859	2.5364720649444
-3.73870817205124	0.258306549038068	0
5.74902805307693	0.200281695570127	-2.25012429694641
2.36482223490066	1.57525299593367	-3.12459341486255
-5.03421083470993	-1.19490559295259	0
-1.88300124189072	0.305146799530164	0
-3.92984214803391	-2.91839100316606	0
1.47777303675003	-0.60484386876665	-2.83508679766756
2.37984403589554	4.42496632143416	0.947815080665502
6.9384005925972	-0.765367879424914	0
-1.10332730790787	-0.819591834102496	0
-7.68521514913254	-0.278125575636252	0
-7.72865358373337	-2.46136714414202	-1.98708989111261
4.09959110239334	3.75193880602278	-1.98708989111261
4.26658805826492	0.882724986518995	-2.66516179622525
3.7690444848854	-0.795508994613513	0
2.74865588167496	4.47183464571394	-0.250124296946407
6.14763626077957	-1.9652986665114	0
5.48747095087356	-2.46207977727495	0
3.51921948412247	-0.643494619880541	-0.665161796225251
3.89156302431412	-0.968400194202288	-1.83508679766756
1.12756868818588	2.72041748567976	-1.98708989111261
0.815345074923704	0.247721449579374	-2.12459341486255
0.714589651616286	-0.282270776931866	-2.57205239183377
-6.58303228398972	-1.06468255714022	0
3.36411532381363	-0.289156614695414	-2.25012429694641
1.89740272978134	1.90374253794111	-2.25012429694641
5.7213948629219	-0.509664370571002	-1.66516179622525
-8.05955759069138	-2.89966942266069	-0.665161796225251
-8.10571161290818	-3.4917502541884	0
-0.933764252869417	-0.03313979402624	-1.83508679766756
2.59370788553543	1.68083690210737	-1.98708989111261
6.44756921747513	-1.47961904004656	0
-7.82226911565476	2.79783390566267	0
-7.37682882329636	1.26864980265059	2.62434482096973
2.89796003320999	2.61953018709578	-2.57205239183377
-0.870729599205782	0.0360584120408453	-0.665161796225251
3.44479021051712	-0.426082744155749	-0.987089891112613
-8.1821524240654	2.73150204225935	-1.83508679766756
-4.95646062871628	-1.6285877366408	-0.402127390391457
-7.32836929341965	2.65483926340498	0
-7.71682992955856	2.23175405069746	-0.124593414862548
-5.32800498983078	-2.85332395032488	0
3.21958598116226	1.08472655817427	-1.83508679766756
-1.23425725480728	1.38683186575331	1.1124457824383
2.13389762857742	3.75656937166609	1.19733468002481
4.56300291040726	-2.81033612683855	0
-7.30486360570603	2.63511656328596	0.0129101088873867
1.35170420625992	-0.5590064664229	-2.25012429694641
3.56174477556534	-0.879521026168688	-2.36560151436634
-7.75780454656296	1.94693540140547	0
-8.47714296361618	2.23016236826338	-1.12459341486255
-2.50286260625534	1.05466114088453	-2.12459341486255
-8.69046846410446	1.9713365893022	-0.835086797667563
2.89722498873062	3.88186548754133	-1.08019929550409
-4.38659730931931	-1.1781887550696	0.557230625111197
-7.80920377751999	3.0507461886064	0
4.14705666521377	-2.91685129598223	0
-6.26662412664108	-3.65960694745623	-1.66516179622525
-5.28258911153488	-2.01967145398699	-1.36560151436634
-7.44351879140549	-1.72642375424944	0.557230625111197
-7.98384538671189	2.8993093828813	0
-5.47550121328049	-2.99570847943865	-1.47251671828285
5.28468259790726	-3.01568724111162	0
1.08670869091339	-0.583492471729144	-3.05747921900401
2.56956633547134	-2.874909653221	0
-6.41146484395676	-1.05084343150698	-1.98708989111261
3.94781240442581	1.21142815157332	-2.75262463747559
5.56773408869095	-3.04029871419512	0
2.87154635408706	1.97539137407698	0
6.68100484827347	-1.85011722043596	0
-8.09492651006394	-0.468876971755847	0
4.42594226816482	2.23751567408003	-2.91308930966884
2.31713398912735	2.36621759935774	-0.167662136754434
-7.80839983007126	-2.84402967885576	0
-2.73465529462509	1.45493017240919	0.164913202332437
1.6779013536293	-1.13322968677126	-1.12459341486255
-5.07193532964401	0.875892029251233	0.749875703053593
-0.133376691548159	-0.545351846967562	-1.66516179622525
4.10457858064956	1.31300102278151	-2.12459341486255
6.09479221323318	-0.328652760837897	0
0.185545850487421	0.0020859400884069	-1.66516179622525
1.34596356371231	4.3406824926988	1.97226812439004
5.22642787912674	-1.73647738889299	0
3.37377985933609	-0.983987226043566	0
0.672298725636671	0.369945035423414	-0.150588623395493
-4.36140743276291	-3.02408625081621	0
4.1031521222908	-0.642303629670962	-2.47251671828286
5.7732337377388	-2.11675991014086	0
6.38693460443802	-1.22541047528826	0
2.47399839380569	1.42266832395949	-2.05747921900401
-6.09582534810715	-1.59418357804857	0
-7.36821619054489	1.09059666201033	-1.98708989111261
-6.05149808904343	-1.38881398633562	-1.98708989111261
4.65125640848465	1.12562786146559	-2.25012429694641
6.5504005811531	-1.71560515359484	0
-6.31572500249558	-2.50053621724687	-1.83508679766756
-7.02442089101486	0.176709280456678	1.52748328171715
4.95266183832474	0.286371098007337	0
-8.62688604375534	1.86551164194502	0
6.75661882379837	-0.950589789901599	0
-0.843302641121675	-1.11055822566591	-2.25012429694641
4.72032770136185	-2.67918969586931	-1.83508679766756
1.7645405195076	-1.72942568257891	0
0.184257965477179	2.56086181208052	0.697408283159457
-7.07658687612229	1.67446170851149	1.03527792191584
-5.3008514978569	-1.1162027259215	-0.987089891112613
6.33219608286209	-1.68351067498766	0
-5.26624313375168	-2.57905818418108	0
3.64853915193863	-2.45573092893206	0
-1.38457170507126	0.515433714832441	0
2.09225532034225	1.93847774073042	-1.12459341486255
-0.317371223179628	-0.192119411085471	-1.36560151436634
-8.30397382756882	-4.10791374639116	-0.472516718282855
3.62918933847732	-0.793538643871173	0
-7.85987344762497	0.00745564803041587	-0.835086797667563
4.61352046945877	0.509337351764814	-2.25012429694641
-6.76071563741379	-3.34234715894304	-1.47251671828285
-2.51693907758408	1.36240027948774	-0.780639013645187
-6.05667987844162	-3.32387496427141	0
6.23113473871536	-0.718266322170123	0
4.1672173402626	2.10352943941511	-1.98708989111261
4.07431324938125	1.24497245356001	-2.91308930966884
1.12402280786819	-0.0383903224810206	-2.25012429694641
-0.771660361496736	-0.415620698486193	0
-8.58228269597702	-2.7760577340468	0
-5.65517297765427	-1.47987760499559	0.656766298662111
-2.66862836858444	1.40209661528029	-1.25012429694641
-6.97359148046189	0.312253461326734	4.03527792191584
-7.84409204503708	-3.85641910031877	0
2.5893524549324	1.42763911291517	-3.12459341486255
-2.09606972715073	1.15042232080855	-0.472516718282855
-7.816377315728	-2.87200976804338	0
-2.18891969701462	0.915542111839429	-0.987089891112613
5.17804655054397	-1.23904611066423	0
-5.7071973421257	-0.824466480766162	0
-7.22505107900315	-3.13090516522966	-0.835086797667563
3.74747094133682	4.21361206575789	-0.987089891112613
1.79311832407303	-1.79858769372545	-1.47251671828285
-6.61399570485764	-3.32538153127275	0
-5.49273220082932	0.688653216804639	0.972268124390041
-5.76290098210983	-1.33290351823412	-3.12459341486255
-1.27931848546677	1.93898962541975	-0.179734969055009
-3.9719473459404	-0.989167882953509	-2.25012429694641
-7.9470392801445	1.63184855982222	0.634398485633657
2.98017128923721	2.83658908411421	1.1828351103297
5.47931369760818	-1.13507439092241	0
5.0656388662178	-0.685828043971881	-2.12459341486255
6.67141803720779	-0.754059268985613	0
-4.08761039754563	-0.00748281076989998	-1.98708989111261
-5.04976287862473	-3.01092387631975	0
3.84838899591751	3.0190546373979	-1.47251671828285
-5.27917114278488	-0.720061554466113	-1.08019929550409
4.6368492505867	1.67249761625685	-2.66516179622525
-8.60704866429978	-2.05741979077898	0
4.23511799791641	-1.33058299020372	0
5.75350936868973	0.532502696956769	-2.47251671828286
3.93512305239029	3.71378229662336	-2.36560151436634
6.00311073282547	-0.953244044338092	0
3.75206884363479	1.18930457636274	0.0129101088873867
-1.02033725759201	1.6611856083528	-0.402127390391457
-5.66774478933029	-1.02422381833635	0
2.70836671808548	-0.249100019116624	-1.12459341486255
-2.90720072766953	2.14245103403486	-0.665161796225251
-4.90859380742722	-2.44312263921343	-1.47251671828285
-3.6807686426323	-3.27999211743914	0
3.30840453127212	-1.49527670339189	-2.47251671828286
3.91830619791336	-2.15771640733324	0
1.6363278291542	1.83066915079512	0.972268124390041
-7.55220047017746	-3.82459474996172	0
2.0778082273323	3.08067868753828	0.947815080665502
5.04792007425613	-0.475349350725039	-2.57205239183377
5.55616506555862	-0.521749331508502	-1.83508679766756
-8.50857511541062	2.59252165361799	0
-6.38569179555588	-0.992490424667224	0
-1.13269785424881	-0.076420097504481	-1.98708989111261
-8.38938585302048	2.46128891512312	-0.987089891112613
1.04242708900757	-1.42572118238054	-1.66516179622525
-7.23251119634323	-2.81707955792986	0
-6.12138620397263	0.774671779121534	3.20930732169089
-7.61827674886398	-1.17268331245027	0
-1.91882005712204	0.607990906681196	0
1.75276860216446	0.296015367950574	-2.91308930966884
1.09644141414947	-0.64753065899454	0
5.94985183695144	-2.41291119054399	0
4.16553386667557	-0.0521324266537272	-1.83508679766756
4.91820749262161	-2.4247086186751	-2.25012429694641
0.723878379853438	-1.52289022401415	-2.12459341486255
4.57312759378738	-2.34566880658708	-1.66516179622525
2.46822818735428	-0.205739715029224	-2.83508679766756
2.03528961160965	2.54497383638777	0.24737536252441
4.03173741319961	-0.272149282400235	0
-5.12690845510178	1.03262435003676	1.721861326884
1.33000406244583	2.53199695154585	1.01291010888739
-7.73743501683884	-1.08511556581102	0
4.64200719812698	-0.32046835020624	0
-7.37044540425949	-4.03699375585161	-1.47251671828285
2.79563697794266	-2.2766578336104	0
5.48828062036819	-1.05539102748476	0
1.82442268350906	-1.46819509461962	-1.83508679766756
-4.96287933370285	-0.735042705093249	0.0129101088873867
6.34902032831497	-2.04561914399706	0
5.25432046869583	0.200459138597623	0
3.2010148427803	-2.20593942597948	0
2.87570651987381	-1.51423264936052	-1.66516179622525
7.31704172113724	-0.141638128910884	0
-7.25112167379074	0.663536534752027	1.97226812439004
-1.16542032739334	0.0228412161723531	-1.66516179622525
0.575713124068449	3.89022778078474	1.721861326884
-6.34239545842819	-0.648628129516467	0
3.34688099840469	3.44878696009077	-1.75262463747559
-8.96118799230271	-3.14351822331987	0
-7.39926925679856	1.02958391710676	1.5572306251112
-7.37129035970383	-4.08577324346147	0
3.04732641199417	0.655882761921064	-1.66516179622525
5.55984529474563	-1.38349045709215	0
-4.89708105107956	-1.01200897887789	-2.47251671828286
-7.69690004369431	-2.16518260434709	0
3.3701096437294	3.36798738047041	-2.25012429694641
-6.14757362386398	-1.38968266442858	-1.83508679766756
-2.73977151891403	2.50411246820845	-1.47251671828285
0.579669918807219	-0.50848258927904	-2.57205239183377
2.37790569284744	-0.197779101212248	-2.47251671828286
-5.57131687184982	-1.65263999894701	-0.430696542588228
4.27257904032059	-0.656805976186618	0
-0.0650285222213763	-1.44159640267931	0
5.22887977579422	3.00280164286055	0
6.01618036249466	-2.20305777982317	0
-5.96274200460129	-4.06265903905474	0
-6.51913753530197	2.13558338686384	1.91980070449591
1.69447990873642	0.778929815734998	-2.83508679766756
1.90656479814834	-1.97139562562548	-2.36560151436634
0.56046607712097	-0.912349535976275	-2.25012429694641
-5.89465490361862	-1.66299463704668	0
4.06761630991287	3.71785496279158	-1.83508679766756
-3.58596054097824	0.989927993263379	-1.47251671828285
1.49948235967941	-0.881714894328936	-1.47251671828285
0.798856344016264	3.24052928491987	-1.18872375228226
5.47809919336624	2.71208475634016	-0.472516718282855
-4.73686948796921	-2.07083977655016	0
5.46943649271316	-1.42552591756426	-1.47251671828285
0.164367299469183	2.43479608103193	0.334838203774749
5.97006687143631	-1.19586034015261	0
-5.28849473973923	-1.7482679028853	0
-0.136240307299425	-0.448783396635874	0
-5.67568508168869	-3.93633414701067	0
-8.29213968297653	-1.07746513084017	0
6.03036722162552	-1.14878220752321	0
4.23382410028763	0.979781971420423	-0.539630914141392
1.90894767263717	-1.00489081338488	-2.47251671828286
-7.49179378530197	-3.72221924260698	0
1.96701797464676	0.98451434179701	-2.75262463747559
-4.86310449620896	-1.72771634057604	-1.47251671828285
6.08229669550247	-0.0513399978025996	-1.66516179622525
2.78052195528335	1.67504499956526	-1.98708989111261
4.21638688066788	-0.67864598229967	0
3.58958348253555	0.643793807472364	-2.47251671828286
2.02859362581558	1.77841709658064	0.0718037979409553
0.748021479638289	2.19914506479658	1.09383010427095
2.9457817933876	-0.0754452337368571	-2.47251671828286
-6.3402072527092	-2.84558273748003	-0.250124296946407
-2.68255082151108	2.22409103914656	-0.539630914141392
-2.93232289334946	2.3040089468614	-0.987089891112613
3.19374474504776	4.48509071871199	0.334838203774749
5.21712669351883	2.98916266962446	-1.47251671828285
-2.94989839574509	-2.93625594571672	0
4.21106442430801	-2.7839775224074	-2.47251671828286
4.38708623865433	-0.319467469011172	-1.47251671828285
3.65340217569656	2.12802814051069	-1.66516179622525
3.86084469774551	-1.13197161153398	0
-7.35000005742722	1.4496537308351	-0.0801992955040947
-1.61208990594559	1.22459910913862	-1.47251671828285
-0.423119042126467	-0.0956678827150904	-1.66516179622525
4.45837816217727	-1.43349601224504	-1.66516179622525
-0.881939444748689	-0.377579702888354	-1.83508679766756
-6.4931556322258	-3.61675096944414	0
-5.47821680089646	0.563345597232953	0.0869106903311635
1.33635386446304	-0.419357522283419	-2.47251671828286
5.1589496991951	-0.739816262279376	0
4.42051633814163	-0.803535952125415	-1.83508679766756
-5.42609516164475	-2.44428349927507	-1.47251671828285
1.52198478201217	-1.42563845113359	-1.83508679766756
2.76867016771622	1.01708255812086	-2.66516179622525
-7.2607452013176	-1.18074162200533	0
-5.74919572850876	0.27103047176756	1.03527792191584
3.45757206896133	0.894286141838209	-0.539630914141392
2.24281403044052	2.17982791468062	-2.25012429694641
-5.50603977224045	-2.01965500310503	-0.835086797667563
-7.55245796224289	-4.20130707219683	-2.25012429694641
-8.23987928411179	1.22867129846968	0
-4.79287067434006	-0.779174937759265	-1.57205239183377
-4.71991506597214	-2.2031247754439	0
1.75546785810776	0.993365631546155	-2.25012429694641
-7.64849630376511	-0.970995320831164	0
0.348568309040735	1.04661689802565	-0.365601514366343
-4.72675100347214	-1.34421767190538	0
-5.49159351369553	0.948586211647168	1.58276571721833
-5.020967159478	-3.42683030561052	0
5.2877396009285	-0.676620288644656	-2.12459341486255
3.84558304766006	1.81745694681563	-0.0187987508399512
-2.37722364446335	0.792666421379224	0
-8.35675874730759	-3.86576940015398	0
6.31432756403274	2.29783652826704	-1.83508679766756
-1.10591283818894	-0.220878615868016	-0.0801992955040947
-0.55230293056183	-1.07748009160601	-2.25012429694641
-1.07066157838516	0.219594822372571	-2.25012429694641
-3.88532463094406	-2.15935684636675	0
4.22248372057266	3.57187245890059	-2.25012429694641
-6.3445493318718	-2.80568767980181	-1.83508679766756
-2.48792401334458	2.05441640421309	-0.365601514366343
1.1515553257782	-0.959179117236956	-2.05747921900401
3.97100290277786	-1.62783862546526	0
0.85644015291519	-1.1023146648749	-2.12459341486255
-6.84419361135178	-1.4059120555266	0
5.0040458104927	-0.195426116590127	-1.47251671828285
4.74526628473587	0.824081526245252	-2.25012429694641
-2.54424253484421	2.53392790361799	-0.887554217561699
2.37857183435745	-0.932355536971911	-1.36560151436634
-7.18852392217331	-2.96829391912065	0
-7.88740888616257	-3.17130209401689	0
2.24446233728714	-1.01686103538118	-1.66516179622525
5.4292510412056	-1.93559302285753	0
-1.92573753377609	0.170692936624662	-0.835086797667563
-7.79571119329148	2.72847221895613	0.112445782438301
3.61392077425308	-2.83656956151567	0
1.89791926363296	0.496578262294904	-3.12459341486255
-2.70275751134567	-0.0956417311771952	-0.250124296946407
-7.73966280004196	-1.62560535863481	0
-0.119953308312227	2.5011889795915	1.1828351103297
4.11995967844314	0.311644957508222	-1.83508679766756
-8.32642045995407	-2.50751615956865	-1.66516179622525
-2.73754087468796	0.688722119774	-1.98708989111261
3.90605792024917	3.62755654856123	-2.66516179622525
-6.18741003057175	-0.744746460471972	0
-0.284271869866182	-0.105094632957801	-2.57205239183377
-4.72087636968308	-2.71029163793169	-2.47251671828286
-8.31595769902878	-3.20276333287798	0
-2.65711823484116	1.625205622162	-0.780639013645187
-2.90554348012619	2.40995644136824	-0.780639013645187
-0.724016103951265	-0.194603999037965	0
-3.7208167650383	-2.68944479421221	-1.47251671828285
4.63420757273025	2.08090828462996	0
3.23139866808243	1.33374296232618	-2.25012429694641
2.51939257601089	-2.09679473832689	-1.66516179622525
3.89743145922012	-1.1947703500136	0
5.22722038248367	-2.92024375394426	0
-1.13315728685074	0.680394278015272	-1.47251671828285
2.74335917452164	0.731091545070783	-2.66516179622525
-6.84767833730393	-0.431634872113093	-2.12459341486255
7.77112373331375	-0.655330880437716	0
1.51332971075363	-0.644543482814654	-3.18872375228226
4.13279613474197	-0.226840592464171	-1.47251671828285
5.03155454614944	-0.151975131486281	-1.66516179622525
-8.36383787175827	-3.85656072095476	-0.472516718282855
-9.01198259374314	-3.0159053941115	-2.25012429694641
-0.727185163704683	-1.13057155803285	-1.98708989111261
1.8798045776207	1.34129117533125	0.0129101088873867
2.32842406252212	2.74053071543135	0.656766298662111
6.66241821268387	-0.735739542995318	0
-0.633070860115816	0.338629291500226	0
3.75173982599563	1.94604419275679	-1.83508679766756
-7.94405427953415	-1.92941631272875	0
6.89314826944656	0.820124731506482	-2.36560151436634
1.64861103514023	0.783372984375135	-3.18872375228226
6.13135513284988	-2.0613030333861	0
3.94797572115249	3.11223267122664	0
-8.10460439702683	-1.48568917707048	0
0.870481338294218	-0.445806740675791	-2.91308930966884
2.88652142504043	0.411816523517743	-3.25012429694641
-2.19566050550156	1.82971738382734	-0.987089891112613
1.54274269560165	-1.38877238229357	-2.83508679766756
-7.23840299626999	-2.77134896710955	-1.47251671828285
0.232966873737047	0.800547943557874	-1.98708989111261
-6.93312183400803	1.03667400881209	2.72715562655351
2.36593493440933	1.08577834173597	-2.47251671828286
-5.01010528585129	0.532022641147748	-0.250124296946407
3.24639638880081	-0.121042637978419	-1.66516179622525
-6.7779342271965	1.57808576628126	2.85840015983176
4.55218633631058	-2.76770664647661	-1.47251671828285
-7.05603805562668	1.18400727316298	-0.603761251561107
-4.51490560552292	-3.17398811772905	0
5.38741954782791	0.937606201614515	-2.75262463747559
-5.04185739537888	-1.41825808480821	-2.98708989111261
4.72235282877273	2.97610972925581	0
-7.52546802541428	-0.147463037525042	0
-2.15880981465988	1.33557866617598	-0.665161796225251
0.51927820959873	-0.510980709348544	0
3.63243922212906	-0.925114109073504	0
1.04136654356308	3.72202251955427	1.02998362224633
-6.99597660085373	-1.08669598296724	0
1.31952127435989	2.71129082247175	-2.25012429694641
-7.47993913671189	-3.6711309094771	-1.47251671828285
1.09402092912979	3.08905147119917	0.804323487075969
-5.0996533968132	-2.1460083861693	0
-6.99569717427902	-3.64090920880876	0
6.03527339914627	-0.834784044776782	0
-5.08659711858444	-1.89671803906999	-2.47251671828286
3.4891532323677	-0.736038579498156	0
6.71539911249466	-0.476247741733416	0
-8.23379007360153	-3.41488124326311	0
6.76269325235672	-0.677920534168109	0
4.79441198328323	0.541278527225629	-2.75262463747559
0.0853689573127729	-0.39240869775854	0
-8.60098043462448	1.76943825289168	-1.25012429694641
-4.07336917897873	-2.74403716519915	0
-6.89984098455124	-2.49644948438249	0
3.7790599725563	1.99953530832686	-1.36560151436634
3.02119215944595	2.22120283647932	-2.25012429694641
1.43808635690994	-0.853898658309802	-1.66516179622525
4.62334712961502	0.601757750953809	-1.98708989111261
-1.05469826242142	-0.439757167254313	0
5.58493646601028	-1.71429969266497	0
3.59359964350052	4.51387213274397	-2.91308930966884
4.75230440119095	-1.28716863587938	0
-8.26068655034714	-3.08363987401567	0.112445782438301
7.01828607538528	-1.83758224443041	0
1.61732658365555	-1.73151375249468	0
-3.0370370485466	1.60643111273207	-0.987089891112613
2.50312146166153	-1.56427670911394	0
-3.8876926042717	-1.53265358403765	0
-7.0079170801323	0.196198926414625	2.40522753166615
4.32818111399002	2.83275912805952	0
-7.61919752141648	-0.681194706712588	0
4.81939777353592	-2.16782499745928	0
5.40351137140579	-1.14001466229998	0
1.5009644887764	0.359307632888929	-3.61935810661213
-7.4612256624382	-3.23365355924211	0
-7.60312095662766	-1.40168775514208	0
3.58995183924026	3.37160347505964	-0.665161796225251
2.68309172609634	-1.26331879094683	-0.835086797667563
1.72412761667557	-1.11547471479021	-1.98708989111261
1.20830723264999	3.18019269510664	0.441753407691261
-5.66191974660568	0.745330200637952	2.42230104502509
-7.8991352655571	-2.84954596952043	0
4.05614766100235	0.836821780647413	-1.47251671828285
5.28529724100418	0.110282764877454	0
3.50718673685379	-1.34713722661577	0
-4.35733047506027	-2.61028672650896	0
3.13613542536087	1.84936426683821	-0.987089891112613
5.65790208795852	-2.70802427724443	0
6.42517122248001	-1.35421980813585	0
4.65794595697708	-0.996186270271166	0
-6.17198816320114	-4.2337517876967	0
1.60453816870041	2.48228333994307	1.33483820377475
-1.05467132112198	1.35601876779951	0.164913202332437
-5.93865362188034	0.408369229282514	2.82960289552433
2.08755752065964	-0.179363253419026	-1.47251671828285
5.25126060465164	-1.87528194383226	-1.47251671828285
-5.61336151143723	-2.96540690854631	0
-4.49731985112839	-2.92393685773455	-2.25012429694641
-8.00241533300095	0.714694664920942	0
3.10575827577896	2.34186314150252	0.0129101088873867
7.23777088144607	0.137580112661497	-2.25012429694641
-1.95237079641037	0.395411596740857	0
5.05905994394607	-1.04645426467501	-1.47251671828285
4.00112565973587	3.71289371057905	-0.987089891112613
4.90788110712356	-1.03992618516527	0
3.02527841547317	0.470493660415784	-2.66516179622525
0.00172456720657171	1.85824297472395	-1.47251671828285
2.80803665140457	-0.659816636596545	0
-6.45614448568039	-2.64506842092119	0
-7.45709959050827	-3.81040264562212	0
-1.01943102857285	0.920595035995618	0
-6.77327552816086	-3.99399162725054	-1.66516179622525
-7.27544799825363	2.59434412523665	1.1124457824383
-4.99744001409226	-1.53482819989763	-2.36560151436634
5.90544303873367	0.791362867797986	-2.12459341486255
-7.90780321141892	-2.95565368131243	0
-7.68199125310593	-2.0820150513991	0
-0.359613571373751	2.93435190721907	0.417300363966722
-8.29009405156784	-1.82882012322985	-0.167662136754434
1.04622998455353	-1.29414190248094	-2.47251671828286
-4.75947013875656	-1.57047380403124	0
3.15848573664017	4.78090380236067	-1.32812680894768
1.54328330972977	-1.1370487947806	-2.12459341486255
2.88060053804703	-1.67790366605364	0
1.94579872110672	1.04325972601332	-1.83508679766756
6.94442256906814	0.902380929435865	0
-7.55486169835739	-2.09309197858415	-1.47251671828285
6.63735851267166	2.11130355402388	0
-8.34508386632614	-2.67342759564958	-1.66516179622525
3.56793912866897	3.45943282648481	0.0718037979409553
-2.36584297200852	1.25523494287886	-0.402127390391457
-8.4476725198906	-3.2682817120894	0
3.66134962061233	-0.553242548261508	-1.98708989111261
1.9681366346199	2.29690216585554	-2.25012429694641
3.28443654993362	0.00252555414594779	0
-7.69245353719406	1.63232670828261	0.656766298662111
3.89479216554947	3.70490358873762	-1.57205239183377
-8.09754720708542	1.53074120088972	0.794269822412046
2.92104324320144	4.59256075426497	0.849411376604507
7.11338170984573	-1.18407942250811	0
3.73095687845535	-1.33263124421678	0
-7.48109260579758	-0.642269327197894	0
2.36280259111709	-2.14192880586229	0
-5.44580808660202	0.335589156593458	0.849411376604507
0.287593772577117	2.63462184473433	0.334838203774749
-1.30478731176071	0.859210358108655	-1.98708989111261
-8.02077642461472	1.50020144983687	1.87540658513745
-8.18907323857956	0.147313849176542	0
-4.46944013616257	-3.00321842626177	0
-7.67569318792038	2.9831385473863	0
3.95481404283829	0.152639434780256	0
-0.0253432430904406	2.14270900293745	0.972268124390041
-5.07417408010178	-1.85055901006304	0
1.73836168268509	-1.77397729352556	0
1.96740015962906	-1.34451247647844	-2.25012429694641
3.66020592668838	-0.0158387710198008	0
2.86490138986893	1.92997239633955	-1.98708989111261
3.09012111643143	-0.761887266193255	0
2.43976863840408	2.87212346598066	-0.987089891112613
-2.51262537023239	1.00809072061934	-0.539630914141392
-4.33294931432419	-1.59845401242815	0
1.96770271280594	-2.30374313787065	0
-0.475346479622652	-0.496568634067401	-2.12459341486255
3.41429051378555	4.57947824999251	-1.66516179622525
3.22821697214432	-2.14752246335588	0
2.24253853777237	-1.8034037490233	0
-7.98674646398239	-2.8785443444594	-0.539630914141392
2.84985646227188	-2.26645828679644	0
-7.64418092748337	-2.47464729741655	0
-6.19527116796189	-2.71535397962175	-1.47251671828285
2.95298179605789	0.140686557735578	-2.66516179622525
-5.63355318090134	-1.87534393266283	-1.66516179622525
-8.72384134313278	-3.71452547505937	0
-8.23645940801316	3.28291629358687	-1.66516179622525
4.26109727838821	-0.152844919715747	-2.66516179622525
-7.18629518529587	-2.71199299291216	0
1.40584835031814	0.249562577451841	-2.36560151436634
3.63425311067886	2.89384769007124	-0.665161796225251
-8.60197034856491	2.59269140764631	-1.47251671828285
6.27479585626907	-0.74874742225252	-2.25012429694641
2.2064383886177	-0.090442581926211	-3.12459341486255
4.57989391306228	0.241905705179349	-1.40212739039146
-0.682108435837557	-0.347862130854949	-2.57205239183377
-7.54818407079392	-3.13203979924761	-1.98708989111261
7.22246011713333	-0.0815359343632304	0
1.41236695268936	2.42219637438215	0.486841297219799
1.90729459741897	0.885722980941907	-2.12459341486255
-6.59618202230148	-1.54660083249651	0
1.81046661356277	-0.819156124149188	-1.57205239183377
3.47382148722	0.819492803062574	-0.780639013645187
-3.28620711347275	1.89971469446577	0.334838203774749
1.79863819101639	0.0569698075906194	-2.83508679766756
-7.06305566808396	1.38913057848372	0.486841297219799
1.7787189147789	2.2217552523271	1.47234172752468
-0.217439148632814	0.523247943367139	-0.250124296946407
1.09049734094925	-0.707615180765017	0
-8.59578386327439	1.83567641779341	0.334838203774749
2.9659987352211	0.0845577876225866	-1.47251671828285
-1.32172564050369	0.365513668502942	-0.402127390391457
4.94054254511185	0.796172724212781	-2.98708989111261
2.27793475607223	-1.78583873704515	-1.47251671828285
-0.219634030072023	-0.756011559520587	0
1.98967679956741	0.123965338911191	-1.75262463747559
-7.73362413427048	2.34934662386335	-0.887554217561699
6.64846834162063	2.10817407175459	0
1.68076881388016	-1.4310071606978	-2.12459341486255
-7.05286613485031	-3.43329884008013	0
4.4312919042427	-2.60822464421831	0
0.37899270275421	-0.870806886707171	-1.47251671828285
-8.87665143987351	1.39727030798353	0
-7.7472626306694	-4.13920475438677	0
-7.9611002542656	-2.0688747306212	0
2.93021878221817	1.93636439844526	-1.83508679766756
-0.865335498062898	1.50159524485029	-1.66516179622525
6.75276311853714	-0.74473507598482	0
2.45993956545181	0.513322995151655	-3.05747921900401
-0.763883862702181	0.542445526565687	-0.250124296946407
-7.9151093103569	-2.666751160179	-1.83508679766756
-8.7786404230278	-3.38701535657488	-1.66516179622525
0.356037940772246	3.73084734484114	0.804323487075969
6.95418819406814	-1.33635677293383	0
4.33562835672684	4.04789112612166	-2.66516179622525
4.25025853136368	-1.10155506328188	0
-1.43799618264847	1.62525735899366	0
-6.77322307607346	-3.84818102315508	-0.472516718282855
-8.3981587030571	2.64243267580427	-1.83508679766756
4.57606443384476	-2.46464110807024	0
3.8303626439888	-0.436412497316226	-2.25012429694641
4.82107528665848	-0.90636552766405	0
6.48582109430618	-1.90299226239763	0
5.19859441736526	-1.57185496285997	0
-1.1047860719841	1.13195286795057	-1.47251671828285
-5.79225269338303	-1.65287352994524	0
5.81207069376297	0.904888258422986	0
-1.89650169393234	1.35927842661299	0
3.93528017023392	0.608400330986158	0
2.13033863523788	4.0384011129991	2.12838732630732
0.274476205872367	3.73248075052656	1.80432348707597
-7.42414871236496	-0.936335279498919	0
-6.91386905690842	-1.77655793622576	0
-0.901613030640413	0.524134562458173	-1.83508679766756
2.60847672441788	-1.0618522901877	0
-7.89313093206101	2.83120249315657	-1.47251671828285
0.100817855389784	2.26326297327437	-0.987089891112613
2.43306907633133	1.57900177046217	-1.32812680894768
-2.77266088506394	2.06563423677839	-2.12459341486255
-5.45644727727585	-1.7727778096541	-2.12459341486255
-6.69581190129929	2.46730516954817	0.656766298662111
-7.64678541204148	-1.68668676808916	0
1.08687027910538	4.20049952074446	1.33483820377475
-6.59646144887619	0.224300191845075	2.61494612296748
-4.36851755162888	-3.30866123632036	-1.66516179622525
-4.32677856465988	-2.4114337106093	0
-2.56934658071213	2.38853763147749	-0.0801992955040947
-6.16940370580368	-3.19649483159624	-2.25012429694641
-8.03812852880173	0.878880486930982	0.749875703053593
5.67959007242508	0.48436693951048	-1.66516179622525
-0.476095888821413	-0.84732444480501	0
6.79946884134598	-1.86727358296953	0
-2.96785822889023	-2.4781332154616	0
1.99872991064377	-0.528739794050082	-2.25012429694641
3.28797873476333	-2.14353491262041	0
1.51421221712417	0.613657341446058	-2.75262463747559
-7.08523002645188	2.78038977190413	0
4.75215562799759	3.90212915941633	-2.12459341486255
0.998700763972471	-1.07867486671053	-1.98708989111261
1.7459903619606	-1.98911239102922	0
-7.68948617955856	2.24535606905378	0.749875703053593
3.98736485460586	3.93517445131697	-1.12459341486255
-6.84370342275315	-1.24195004895769	0
1.60581537702865	-0.248268139441236	-3.12459341486255
3.12826880434341	-0.709098323140963	-1.66516179622525
-8.07990804692917	3.06873916193403	0
-1.18076649686508	0.0586130182401098	0
4.2558415792305	3.49007056757368	0
3.02500113466568	-0.992066516433581	0
-9.04409853002243	-2.72876097158037	-1.47251671828285
5.08262046793289	0.986020193542615	-2.12459341486255
5.04347022989578	-0.637377812419757	-2.25012429694641
-1.0930388309639	1.31803463503279	1.33483820377475
-3.48931947728806	-2.65263153508745	0
2.49100765207596	-0.804787590061053	-1.47251671828285
4.07279619196243	-1.60794879392229	0
-6.55119052907639	-2.43646074727617	-1.16766213675443
2.37526186922378	-0.964867724929675	-3.05747921900401
-6.71755043050461	1.51774822279371	1.23530253022383
-0.725608144013216	1.4116053442613	0
5.22183116892166	-1.96182741120897	0
2.4483669660408	-0.104146874402388	-2.12459341486255
2.76314934709854	-2.60467363790117	0
0.11537025490589	4.29483078524031	1.80432348707597
1.11164977768249	-1.38391269639574	-2.75262463747559
-5.45147148153	-1.07381404832445	0
-6.48930088063889	-3.16106940702043	0
5.74516471842117	1.40020249887861	-2.47251671828286
2.89135059336014	4.14568518206038	0.527483281717145
-2.32144299527817	0.912916884864942	0
-1.91276064893418	0.324338660682813	-0.987089891112613
-7.24632135411911	-0.979936196361407	-0.665161796225251
3.87662753084488	2.22722362085737	0.0129101088873867
3.45480617502518	2.27043436571516	-2.36560151436634
-8.27995458623581	-2.67396570638262	-2.12459341486255
-2.39013258001023	1.00123153730787	-1.12459341486255
-2.70138660451584	2.23611925646223	-2.57205239183377
-5.79754892369919	-1.49782515958391	-0.835086797667563
-5.62603250524216	-0.0203783650740229	-0.572052391833769
-0.752792034355928	2.53335522219099	-1.25012429694641
-6.41235462209397	-1.24794782594286	0
5.94359287241287	1.43123303457655	-1.66516179622525
-4.19838920613938	-1.17808927491747	0
3.19035610178299	-2.38070250943743	0
-7.63617483159714	-2.1955118317946	-0.402127390391457
4.25265201547928	-1.64824892476641	-1.66516179622525
3.55742677667923	4.30525969072737	-1.98708989111261
1.87042149523086	-1.19240875438295	-2.75262463747559
-7.61398664495163	-3.88431407407366	0
-0.0540039875190753	2.86907170816816	1.44175340769126
4.49210819223709	1.28374777838148	-2.30901798599998
-7.3203155138176	0.919607983078138	2.33483820377475
-1.18829861661606	0.0114058266536153	-1.12459341486255
-7.42188516637497	-3.94564129308306	0
3.60742362955398	3.06335710092939	0
4.45641693094559	2.50867150827803	-0.472516718282855
-4.77396217366867	-1.46335758164965	-2.36560151436634
4.93419679621048	3.19374083086409	-1.47251671828285
1.50070067861862	1.72766552969374	-2.57205239183377
-5.11377492925339	-1.88299454644762	-1.25012429694641
-4.86002412816696	-2.95251490071855	0
-4.61050334951096	-2.57619549230181	0
6.21503051737137	-1.4564891000136	0
3.75919636705704	2.69411037966169	-1.36560151436634
2.11353000620193	-1.32449819043718	-1.47251671828285
2.80106481531448	0.696227834667341	-1.66516179622525
-8.44550195714646	-3.39263011411272	0
4.10829934099502	0.560655460800306	-0.780639013645187
1.69650944689102	2.92968510195173	0.219360986354813
4.45205625513382	0.101107285465375	-1.66516179622525
4.44783004740066	0.791563735450879	-2.66516179622525
-0.417709026543428	-0.839422716651782	0
-1.31794849416428	-0.15848154470764	-1.47251671828285
2.43483861902542	3.64389394327559	1.46036908585861
3.80321535089798	2.7912599901811	-1.98708989111261
1.94876142957992	1.34796558424391	-0.572052391833769
-5.5350143053215	-2.64748264745317	-0.665161796225251
-8.09235254308396	2.97876475855269	-1.66516179622525
2.39971837023086	-1.16851444438539	-2.12459341486255
1.18835237243957	1.11702130838789	-2.75262463747559
-8.67593351384812	2.2207422117845	-1.83508679766756
3.65059885004349	2.91327355905928	-1.47251671828285
0.00631212809867682	3.2946951250688	1.80876939210716
-8.38209024449997	2.85899709268965	-1.66516179622525
4.83694347360916	0.244808093752042	-1.47251671828285
-2.54912057897263	1.1896839003221	-1.98708989111261
0.0979283265192014	-1.07888175443254	-1.66516179622525
-3.43504825612717	-2.24883915380083	0
4.68815216043777	-0.421312793050631	-2.25012429694641
-4.81899133702927	-1.65290070966326	-0.472516718282855
2.11693879583664	-1.22839714482866	-2.91308930966884
-5.6085235216301	0.365542159523145	0.972268124390041
4.62028774240799	-1.01954479411684	0
4.22923215845413	-2.59386993840776	-1.83508679766756
4.08850153902359	1.04871569677748	-0.665161796225251
2.67373522737808	-1.49980081513964	0
4.26325663545914	-1.32127894357286	0
0.692919757159422	-0.645070000444277	-2.47251671828286
-5.97357145330124	0.201152519430295	1.79426982241205
2.68897065141983	3.82180164858259	-1.12459341486255
-2.56091681501084	1.29831098123945	-0.402127390391457
3.27789577463455	1.3508531908647	-0.472516718282855
-2.9620002844017	2.44835947557844	-1.47251671828285
3.6935742757637	3.87507246538557	-1.25012429694641
1.34375628450699	-1.14105118707262	-2.66516179622525
5.81250413873977	-0.971595360790118	0
-5.62514177343064	-2.72845508054338	0
3.9410382173378	1.20720885797896	-1.36560151436634
-8.1329466440361	-2.10271657899462	0
2.1110844276268	1.32348297640242	0
-7.53053775808029	-3.94123436406694	0
4.43069442728348	2.02641986414351	-1.98708989111261
4.18643006304092	-0.403592481170519	0
6.3820041082222	0.487854764904157	0
-7.08521762868576	1.51829908892073	0.334838203774749
5.70271953562088	-0.203394855265244	-2.36560151436634
4.42904314020462	-0.746349706207141	0
-8.3261486627739	2.82509420915999	0
-7.40332380315476	-1.16862310365282	-1.66516179622525
-7.7417866327446	1.9843182425157	-1.08019929550409
3.36277541139908	0.236161724771634	-1.66516179622525
2.24151679495163	1.1057964424745	-2.75262463747559
5.19576200464554	-1.67525865033708	0
4.24360355356521	-2.87228251889788	0
0.994771089347075	0.168126450027601	-2.91308930966884
1.99211749056167	1.98517917200483	-2.12459341486255
6.69140275934524	-1.19159991935335	0
3.53941806772537	-1.25019194081865	0
6.80865272501297	-0.613136513982638	0
-7.08280340215378	-2.23614431813799	-1.47251671828285
-5.02553239843064	-3.21422864392839	-1.36560151436634
-5.97948709508591	0.138304785932676	1.58276571721833
-7.59194437047653	1.36953435942091	-1.66516179622525
6.58122476557083	-0.557557447706088	0
1.06432017305679	0.670147762741224	0
2.22309276083298	4.75203751131453	0.112445782438301
5.15743049600906	0.35641203924574	-1.66516179622525
-7.15317932149582	-1.52620531514727	0
-6.11139932653122	-3.73032499745928	-0.472516718282855
-8.48805299779587	3.33856366678633	-1.47251671828285
4.82378658274002	2.50742171808638	-2.25012429694641
5.62873538950271	-2.12857819989763	0
-2.44606438657456	0.978147612060682	-2.36560151436634
-1.65031591436081	0.416143165077344	0
-2.12227359792404	-0.272975805108174	0
2.09684773901291	-1.56730998948656	-2.25012429694641
6.41470703104324	0.981022940124647	0
5.47918209055252	-2.60313440755449	0
-1.99934855481796	0.632264004196302	-2.66516179622525
-6.01060930272751	-0.767289950404986	-2.25012429694641
-7.17625394841843	1.51052819296278	1.07180379794096
-6.83111206075363	-1.25032569364153	0
1.6437273881752	2.34346650644697	-2.91308930966884
2.70889982202835	0.379851506199018	-2.98708989111261
-2.40964213391953	2.19030974909224	-0.987089891112613
-4.9531861879509	-2.67068101361833	-2.36560151436634
1.12685903528519	-0.89815498784624	-2.36560151436634
2.83297475794144	2.06961177393355	-2.25012429694641
5.63821491220779	-0.980712189231738	0
-7.87538496038132	-3.60440160230242	-0.835086797667563
-7.23954835912399	-0.0836659361466013	0
-1.64062872907334	0.132295773471967	-1.47251671828285
2.05883535364456	-0.184791832123622	-3.18872375228226
-1.80278721830063	0.634356127227918	0
-2.45530954381638	1.62148545786299	-1.25012429694641
-1.15518251439743	0.147312508072034	-1.66516179622525
4.25326808908768	-1.33914495900713	0
3.34917983034439	-2.28837062314592	0
3.90435346582718	0.680170641388074	-1.57205239183377
3.64764794328995	0.694979773010389	-1.47251671828285
-5.16797557851486	-2.32474161580644	-0.472516718282855
3.2614761255104	0.132223055805341	-1.83508679766756
-4.21726242086106	-2.08845843270861	0
2.58856162050552	-1.45765866235338	0
-6.66816631337815	1.05489646002211	2.47234172752468
-1.46908489247971	0.62163250252165	-1.66516179622525
-8.03937784215622	1.22658465906538	-1.47251671828285
-1.36989143869095	-0.0472784329994761	0
-8.0911633112114	-3.67418981984697	0
0.515068765671919	2.22302983805098	0.334838203774749
5.38139804819412	-2.09148467973314	0
2.36987194040603	1.22665558859266	-2.12459341486255
-6.74651351949387	-1.28014494374834	0
-5.24414554616623	-2.47079516843401	-2.98708989111261
4.52616580942459	-0.0652864564999186	-1.47251671828285
4.18754872301407	-0.876083864723071	0
2.63004359224624	1.64573274656691	-2.66516179622525
-7.17499080678635	-4.10117579892717	-1.83508679766756
6.14639505365677	0.878085718597547	0
-0.877044115273287	-0.105361311589106	0
-6.18105760595017	-1.92006172135912	0
-6.0601197817009	-2.83855964139543	0
5.32349046686477	0.278935656990186	-1.98708989111261
-7.26474348088913	-0.984118713889941	0
2.16196140268631	0.44489841267027	-2.36560151436634
2.69824251154251	-2.50896288350664	0
-6.3391520120781	-1.081182136093	-0.472516718282855
3.7818036935646	-1.12013657287203	0
-0.238090846745302	1.66954062982954	-0.250124296946407
-7.08633962651901	1.18220423265852	1.33483820377475
5.20429643610306	0.92594169184126	-1.66516179622525
-5.92434373876267	1.15490673586287	-2.75262463747559
3.40699490526504	-2.55250240758501	0
-6.11730781575852	-3.85774065450273	0
-5.79918685933762	0.639999256576673	2.76779761105086
2.23154899099655	-0.5770828564509	-2.66516179622525
5.39492782572098	-0.0220730741365992	0
-3.56741300603562	-1.12878341868959	-1.47251671828285
2.2428130767662	-1.29477681115709	-1.98708989111261
3.18230947473831	-0.873305274997576	-2.57205239183377
-6.60411230107956	1.22888074919142	2.85421236286833
2.99691471079178	1.36266122862257	-2.57205239183377
0.51101387658901	2.81627462908186	0.24737536252441
1.61777671793289	-1.97037781671129	0
5.82748254755325	-2.26321150258623	0
2.93159564951248	-1.72376038030229	0
4.84989198664017	0.35050635143675	-1.98708989111261
-2.16398015996628	0.864801035370008	0
4.54031642893143	0.597572730030195	-2.66516179622525
4.51470836618728	-2.66492845014177	0
-8.70789972325974	-2.38463236287676	-0.250124296946407
5.02602561930008	-0.865083589111193	-1.83508679766756
-4.98607269307785	-2.61916853383623	-2.36560151436634
1.48001941660232	0.485699699367658	-3.47251671828286
6.56474145868606	-1.69631208375536	0
-5.46131673833542	1.2089470486299	1.07180379794096
4.08823236444778	3.80417965456404	-1.83508679766756
-1.76184621831589	0.183628783668653	-2.12459341486255
-7.89163366338425	2.70882295175947	-0.472516718282855
-7.82198968908005	1.34193526312269	0
3.36796792963333	-0.317775412355288	-2.36560151436634
-8.47063985845261	-3.56466986135088	-1.66516179622525
5.62988265970535	0.743883834327833	-2.36560151436634
1.43911644438095	0.524687157119886	-2.83508679766756
-6.40252223989182	-3.49757148221575	0
5.05194982508011	-2.68271948293291	0
-2.08095112821274	0.481058881725446	0
2.25165256479568	1.92129586740889	-2.47251671828286
-5.97716012975388	-3.06468702748857	-2.47251671828286
3.63365682581253	3.2978517870561	-1.47251671828285
5.60866817453689	0.480085001434461	-2.47251671828286
-7.74717012426071	-1.68614090875231	0
2.7340069673378	2.09645722910322	-0.0801992955040947
-1.04492095491104	1.6326199631349	2.14219312583235
-6.19739261647873	-3.54203702405535	-2.25012429694641
-6.29574838658981	-1.16555322602831	0
3.1040385625679	1.86772154375471	-0.835086797667563
-6.26172510167771	-1.25416852429949	-0.472516718282855
5.21822961786575	1.91667221590437	0
1.51378509023971	-1.34560097650133	-2.12459341486255
-7.07813135167771	-2.65061093762957	0
-0.711089406220247	-1.20281179145418	-1.47251671828285
1.97961267450638	-2.26770807698809	0
4.44566186884231	-1.78079356149279	-1.47251671828285
3.16353758791275	-0.681926592145785	-1.25012429694641
6.7212580106575	-1.3615389008864	0
4.0348189733345	1.00409923597731	-1.91308930966884
1.45017620542831	-1.67573119596086	-2.12459341486255
-5.91932312032395	-4.16393114522539	-1.47251671828285
3.29858693102188	0.365869090999738	0
-4.03396669408493	-2.79566289380632	0
-7.4285165407341	-4.26045085385881	0
1.62012621382065	3.14436505838789	1.21936098635481
1.0067525170166	-0.408820464168414	-2.83508679766756
-6.60310712835007	-2.62872077420793	-1.47251671828285
-3.04924455663376	2.38153408571638	-0.539630914141392
7.11207374552078	-0.688095106635913	0
6.29650291422195	-1.27914108232103	-1.47251671828285
0.199665445776652	3.77623556658186	0.849411376604507
-7.02152172109299	-2.26922012761675	-1.83508679766756
4.55115064600296	-0.62895999744974	0
3.93749412515945	-1.54021729425035	0
-5.88554302236252	-1.59054388002001	0
2.96112832048721	-0.81063456729494	-2.75262463747559
-8.5455786325615	1.95063351198591	0
-7.60647169133835	2.29255627199568	0.0129101088873867
2.18338271597214	4.91337536379255	1.33483820377475
-3.05822816869431	1.87479208513655	0
-7.12731519719773	0.765235767807142	2.61494612296748
-4.88813558599167	-1.70667685464464	-0.402127390391457
2.74586876848526	-2.20460702375017	0
4.16564282396622	2.77127216860212	-1.47251671828285
2.25594374159164	-0.211476496313437	-1.83508679766756
2.04934915521927	-1.54596580461107	-1.83508679766756
3.99069150904007	1.20154677435316	-1.98708989111261
7.23209556558914	-1.63594604924761	0
-3.99757257482224	-1.72371424630724	0
-6.48359027883225	-1.82671321824633	0
3.14854964235611	-2.08851040795885	-1.83508679766756
-7.07607236882858	-1.08862604096971	-0.665161796225251
-1.66862944146805	1.61344109579481	-1.83508679766756
-5.4552818872612	-1.01319040254198	1.04533158657976
-5.37110868474655	0.161090509142057	2.87089110401496
-7.28703037282639	-3.32001306012712	-1.66516179622525
6.1786383054573	-1.33851016954027	0
-7.26947084447556	-0.667547806058749	0
3.94873961427994	1.20263098284163	-2.25012429694641
1.4336261413414	-0.510763003383502	-3.36560151436634
3.2897599599678	0.296330914940015	-1.66516179622525
5.5490282438118	3.01096557184614	0
-4.82867399236374	-3.87070251897417	0
3.91918119409866	2.55832813784041	-2.25012429694641
3.48393949487991	0.652228699173108	-1.83508679766756
5.45200380304642	2.93198846384443	0
-6.6749502756279	-3.11318875745378	0
-0.535395119396974	2.33961056276716	1.33483820377475
3.52507647493667	1.79050420328535	0
-2.00874320050888	-0.906357004199847	-1.83508679766756
-4.11032691976242	-1.62137175992571	-2.66516179622525
1.2531200907547	-0.68127037480913	-2.12459341486255
3.76342567423172	1.44928334757246	-0.539630914141392
3.68132432916946	0.0601225952760137	0
-5.84927145024948	-1.81094612077318	-2.66516179622525
0.922653760703276	4.04385946794905	1.41730036396672
3.10717543581314	0.69491712852873	0
4.8828152082283	0.0203042636767782	-1.66516179622525
-6.58618513127976	-0.895730747733935	-0.343233701337889
-6.93407884618454	-3.30788876012407	0
-8.46697774907761	-3.40048576787554	0
-7.67463174840622	-0.372503518019541	0.441753407691261
-7.71574178716355	1.77113984629072	-0.665161796225251
-8.35603395482712	-2.43327475980364	-0.665161796225251
3.92795261362381	-1.84739233449541	0
2.33602174738235	-0.502358808074816	-1.47251671828285
1.60367533186264	-0.417885555778369	-2.66516179622525
-2.64566818257981	1.75103674932875	0.164913202332437
1.02537867048569	1.80223582788862	-1.66516179622525
-5.64709154149704	-0.837651147399768	0
-8.09798017522507	-2.38787628606401	-0.124593414862548
2.89224347093887	-1.97623540357195	-1.98708989111261
-5.91627899190598	-3.0348057885512	-2.83508679766756
-8.11720720311814	-4.05828262761675	-0.835086797667563
-1.14461782952957	0.608229325260297	0
3.15789803484268	-2.68798066571794	0
2.78292545297928	-0.610366686139926	-2.83508679766756
-8.82555166265183	1.49549363657393	0
4.91580184915848	1.79372571512617	0
-4.63215127965622	-1.66538371041857	0
-8.58250490209275	-3.5350954671248	0
-7.63682237645798	2.20345591112532	-2.75262463747559
-8.7949339487236	-2.68481685117327	0
4.39152606943435	-0.275355103318318	0
2.53973325708694	-1.50301517442308	0
1.15857061365433	-1.32548607781969	-2.47251671828286
-6.18984428426438	-1.54484487966143	0
5.19309410074539	-1.95054508641802	0
-7.93608346959763	-3.95241095021807	0
-1.47224238893204	0.777642713035718	0
4.05773886659927	-0.438781737242564	0
1.27208658674545	2.2579679350511	-0.472516718282855
-5.25353828450852	0.181815997804777	1.80432348707597
-5.21005168935471	1.21794961496748	-0.603761251561107
-1.04559532186203	1.16013430162825	-0.665161796225251
-6.7568766214531	-3.31944705442034	0
-8.17213884374314	3.36077402635969	-1.47251671828285
-8.41659513494187	2.87876151606001	-1.47251671828285
2.39700111368484	1.33121775194563	-0.665161796225251
-5.42591300985031	-1.4059587855681	0
-1.22650817414932	1.11783050104536	0
-7.85443368932419	1.73052536055006	0
3.00523313501663	1.14258490606703	-1.57205239183377
0.98759808758087	3.6021263460771	1.51541044941657
-5.72998825093918	0.92353223368086	1.95632658052102
4.89448007562942	-1.04022379115663	0
4.7694381139595	-0.651601060186251	0
3.52335151651687	-1.55137230352007	0
-7.31486240407639	-0.0272451181753718	-0.472516718282855
-4.65666643163376	-1.4844557185515	0
-4.79913297673874	-2.19477964833818	-0.402127390391457
4.37088903406448	0.087361590112821	-2.36560151436634
2.5431311986763	4.41275452181257	-0.124593414862548
-8.04597822210007	-1.84383202985369	0
1.03009268263168	2.50583766504683	0.334838203774749
1.39735015848465	-2.1600579161986	-2.12459341486255
-6.00210968038254	-0.750612511192187	-0.472516718282855
2.04635592916794	4.68843267961897	1.22792299985824
-0.708082232682039	1.41259132429518	-1.12459341486255
1.8004234693367	4.06947229906477	1.56930345741177
-8.65398279210739	-3.1407022614821	0
-5.03333059331589	-3.19120670751177	0
3.70560821512527	2.06346057459273	-1.12459341486255
-4.87291828176193	-0.0622333277805888	-0.987089891112613
4.18132885912247	2.0595660071031	0.334838203774749
-5.53625598928147	-1.83294178441606	-1.98708989111261
1.61589344957657	3.46783064409651	1.24172879938327
-2.81529489537888	2.16298960253157	-0.887554217561699
-4.69644180318527	-1.3494596619948	-0.472516718282855
4.27922233560867	-0.925027741943225	0
4.95410665491409	-0.968504323516711	0
-8.19765249272995	3.16831325098433	0
2.93600615480728	2.36431335016646	-2.75262463747559
-0.427501831261446	1.43501816793837	0
-6.12671676656418	-2.06305266812883	0
-2.48240963002854	0.681695864643232	-0.250124296946407
4.70193084696121	0.402723656143323	0
-5.25712219258957	-2.61588002637468	0
1.52734633901901	0.891458020652906	-3.36560151436634
4.96595128992386	-1.3246474404677	-1.98708989111261
3.24924644449539	0.701325939144269	-2.25012429694641
6.08451971033401	-0.610381557498797	0
-7.65174976369553	1.4022470574037	0
3.59418829897232	-0.918793334518298	-1.47251671828285
-6.16788021108322	0.9624619345323	0.24737536252441
3.23525318125076	-2.32269073918901	0
-0.872855220047762	-0.221876537087112	0
0.715950544865797	-1.22414417461	0
-7.84163537999802	-2.49847222760759	-1.47251671828285
1.58890267828293	-0.18803603098236	-2.25012429694641
5.83705839136429	0.830923662628309	-1.66516179622525
0.877538409026335	3.29155562921919	1.45031542119468
-6.39235559484177	-2.34393359616838	-1.98708989111261
-4.48745885869675	-0.96630729631029	-1.16766213675443
7.1061890981514	-1.87958957151018	0
3.08258780458755	2.37203930422224	-0.665161796225251
-4.63914695760422	-3.11630393460832	0
5.67919477442093	-1.39512087300859	0
-4.33735481282883	-0.865633620773181	0
4.97304519632644	1.21307323976912	-1.83508679766756
4.76589092233963	-0.174866369818076	-1.47251671828285
-7.69209638616257	1.26861213251509	0
2.12910648802109	-0.94995112613283	-3.25012429694641
0.409992132278155	3.94051168962874	-0.179734969055009
5.83810647943802	-0.32392476395212	0
-7.61542430898361	-3.3160271783217	0
5.74224552133865	1.0184705118791	0
2.89443835237808	2.71634028955855	-0.250124296946407
-7.76280847570114	-4.21127463773332	-2.12459341486255
-4.63716856023483	-1.83732117608629	-0.472516718282855
-0.586607012955477	-0.834042086158618	0
-2.29012862226181	1.83347533747114	-0.835086797667563
3.34636196115799	0.453066394771711	0.334838203774749
2.29308363416977	-1.00392343000017	-2.12459341486255
2.64369830110855	1.64354644819655	-1.98708989111261
-8.3563696481865	1.54610620542921	-2.36560151436634
1.18343379715271	2.39865635439314	-1.47251671828285
-7.59369722387009	-2.49191881612383	-1.47251671828285
2.45691236475296	1.55197809740461	-1.83508679766756
-6.6087504961174	1.00003479525007	2.12838732630732
5.07350810983963	2.62472747370161	-2.25012429694641
-7.74400487920456	-3.8570656915053	0
-4.38795343419724	-2.30152179196916	0
4.02420171716995	3.3451101641313	0
3.96636566141434	3.05297325655378	-1.47251671828285
-2.39460006734543	1.45140384241499	-0.987089891112613
1.26557412365265	-0.199601157461032	-2.12459341486255
2.56884178140945	-0.206116369818076	-2.57205239183377
-0.714292559830477	0.605264649833814	-1.66516179622525
-7.80556264897995	0.920469627823011	1.50476320521706
-7.16797224065476	-3.91910077527605	0
3.71299203852005	-1.19561315969072	-1.66516179622525
-5.62203994771652	-1.80611790612779	-2.57205239183377
3.93341120699234	1.18922506376661	0
0.720619048865507	-1.29967881635271	0
-4.59186473867111	-0.662053718124255	-1.83508679766756
-8.01020589849167	-2.57415868238054	0
5.63527664163894	-0.142823426876887	0
2.8651948831398	4.89385174318709	-0.572052391833769
1.43128725508041	-1.06663830474459	-2.12459341486255
1.39770313719101	-0.756446375404223	-2.47251671828286
2.53651484468765	0.0734909038201726	-2.12459341486255
5.02526124933548	1.34098003908552	-1.12459341486255
-4.2232581712883	-2.09720696405016	0
-1.39015725633316	-0.510061754737719	-2.12459341486255
-5.16148248693161	-2.10027028516374	0
4.55378040293045	-0.448509289775714	-1.47251671828285
0.820028927119444	-0.81282897189699	-1.47251671828285
4.25997385004349	0.38212393328108	0
5.17529329279251	-1.09002245858751	-1.98708989111261
6.16527494409866	-1.72008098558031	0
4.07637008646316	3.96319387957014	-2.66516179622525
3.26526936510391	3.12135337397017	-0.365601514366343
4.03464039781875	-0.0955126722200953	-1.83508679766756
-2.45386138936691	1.03878818556227	-0.665161796225251
5.07355531671829	-0.867990209613665	0
1.09315719822235	-0.186415738318785	-3.36560151436634
2.43833908060379	2.82743261858381	0.986914900354442
-6.691301975457	-0.975225283656939	0
1.2969535849411	-0.117445460413321	-1.66516179622525
-4.81410852452927	-1.57244957879625	0
3.55497726419754	-1.84990514710985	-1.83508679766756
-4.40416875859909	-1.94076289132677	0
-2.55777612706833	2.28129981562056	0
-7.19498554250412	0.117366329874174	0
0.486012946756552	3.36779378458418	0.749875703053593
-7.64352623006516	-2.91505600408159	-2.12459341486255
-7.98082414647751	-1.1110500831946	0.656766298662111
-7.66938034078293	-2.87339617208086	-1.83508679766756
3.44416674593277	1.57780908152022	-2.57205239183377
-7.76842084905319	2.71545027300276	0
-5.10209194204025	-2.31229330495439	-0.472516718282855
-4.79188362142258	-3.47147013143144	0
-2.68704191228562	1.8132166723863	-0.665161796225251
-7.04604688665085	-1.85875476792894	-1.47251671828285
5.46071800211258	3.1680328707353	0
-8.44795671483689	2.3498651842729	-0.835086797667563
-4.65508142491989	-2.94249512151323	-1.66516179622525
5.16147788980789	2.2953967909471	-1.83508679766756
5.18811162927933	-2.59823490575395	0
2.95499547937698	-0.408463268433436	-2.25012429694641
5.16704257944412	1.57615862890638	-2.12459341486255
-0.7789359428566	-1.10464085534654	-1.66516179622525
-1.09638300916367	2.2901933054582	-1.36560151436634
-1.53486875077896	0.543809757675306	-1.66516179622525
4.78982671716995	-0.962968899761065	-1.47251671828285
-5.23603645345383	0.161124483789579	-1.36560151436634
-1.01674583932572	0.783213482345716	-2.25012429694641
1.48618694761581	4.25906990572371	1.33483820377475
2.3656946084816	2.63037060305037	-2.91308930966884
-6.90602127095871	-3.80582071736894	-1.47251671828285
[truncated: 50,905 more rows]
