# Supplementary material for: Longitudinal single cell atlas identifies complex temporal relationship between type I interferon response and COVID-19 severity
Source: Nat Commun. 2024 Jan 18;15:567. doi: 10.1038/s41467-023-44524-0 (PMC10796319; doi:10.1038/s41467-023-44524-0)
Supplement: Supplementary file 12 — Source Data [file 41467_2023_44524_MOESM12_ESM.zip › Source Data/Figure3D_UMAP_source_data.txt]

UMAP_1	UMAP_2	metagene
1.94248318711885	-4.4069188313519	2.68567767363275
-0.93292951544157	0.850578062054012	-0.360145720089151
-0.949922263225231	1.62728445958743	-0.143837915682981
-1.68623447378508	-0.357643313888218	-0.582103463397953
-3.52653169592253	2.30355232190737	0.0784515489991701
1.76054489652285	2.54288022946963	-0.0647747218703347
-3.11994790991178	3.10126178693423	-0.189915381200695
-3.08119606932035	-2.67494518328061	-0.126460039811364
-1.12399589975706	-0.176193650994208	0.197921391492423
-1.93425703009001	1.43271344136843	-0.0183705832767014
-1.00349515636793	5.37240140866885	0.0338910777291186
-1.62142503221861	-0.135559778202549	0.148352555742244
4.70840239564547	-0.640512295249608	-0.188475111733331
-2.99725294073454	-0.0885992350017095	-0.571527686070663
-1.03870677908293	3.53229420613894	-0.210756959594092
-2.60333681066862	-2.14804751444211	-0.10480293176867
3.34911155740389	0.418666176315639	0.563564257654971
-2.70406436880461	1.33849578332553	0.0843592584189471
3.29056167642244	1.54442422818789	-0.638581436613952
-3.73176360090605	-1.8015413956677	-0.607580639465491
5.05595755616793	-0.167898293766882	-0.441420382285039
6.06035494844088	-0.0978491904174352	-0.460090116465279
-0.140580795308265	-0.927900977615025	-0.201342532989324
0.0207527172065642	3.11354463529238	-0.125492839255405
-2.78440332373014	-2.57016665506711	0.148279066523621
2.66060686151156	1.00696878862033	0.194034955030526
0.547961295048085	1.02407532167086	-0.0324938171005631
-0.796519994338665	2.4660264773334	0.0389832592091342
0.800942659775105	2.87403004598269	-0.293934719147048
-3.23777794798246	2.73244946431765	-0.329089515391402
-3.0119428630673	1.64389830064425	-0.384232027657164
0.23258996049532	5.20045345258364	-0.629874157354137
-3.72385477980009	-1.89034909773221	-0.167179313634798
-3.1765460964047	0.785932831283901	-0.657028985506768
0.351363540092793	3.669911317345	-0.44315333979298
2.31860446969637	1.66550951432833	-0.74618719962995
-2.56613564451567	2.26728432607302	-0.383309354940724
-3.61479854544035	-3.7063322739636	0.316800547274765
-1.44155585726133	0.218209527250621	0.0797126619529322
0.326157510677662	2.72050874662051	-0.20563969062348
-0.00660397631457776	-0.716086752895024	-0.371100808779117
-0.334501802524242	3.96473663282046	0.101586690788327
0.955390453735676	-4.74830801058164	0.568628580031598
5.70484328309664	0.12739606928477	-0.74618719962995
-1.95227992494932	-0.00862848031869179	-0.630628133433365
-3.28961372335783	-3.58308584261289	-0.398890911226453
-0.129700041910324	2.57243769597659	-0.44625079310998
-0.505585789283428	2.21734254789004	-0.598105983683556
-0.749808728297863	-4.22643310594907	0.397994986057441
-2.8785519595944	-3.75195939112058	-0.367527072624227
0.136420637766209	-4.60842449236264	0.873174743267233
0.676569581428852	-0.74629748630872	-0.74618719962995
2.34801340142855	-3.50212580728879	0.472227700477874
0.296143949428883	2.63962119054446	0.212049921451952
0.292334348360386	4.14012783002505	-0.458689801062451
3.7266292575992	-1.89504487085691	0.396078236530897
-2.4408192630612	-3.89040333795896	-0.02947893547164
2.41794753114351	-0.00300712156644112	-0.10407434848159
3.29343557397493	-3.43194753694883	1.75028067007909
-1.46491193731657	-2.38313824701658	0.0318329574320826
-0.835583507617626	5.40298669767031	-0.393900755110181
1.78000080625185	-3.75931698847165	1.1076008030707
2.98437476197847	-1.45355398226133	0.182503267867337
0.236478686729756	0.838169030662868	-0.32295579701638
0.442524105707493	-0.578937359336522	-0.133017186258785
5.31650471727022	0.593094520088527	0.0495422738732299
3.75402569810518	0.866165451523158	0.140989691279078
-2.70359992941252	3.28099053334841	-0.386472513642224
-1.57330536802641	0.711897603985164	-0.14278923677458
-2.83345651586882	0.718909554001186	-0.406047769538481
1.34853673020968	1.89019053411135	-0.289275547790233
0.212875128189411	-0.509033777002003	-0.136310902080729
-2.82147240599028	2.66892188024173	0.479605785480447
1.2960678342975	-0.626633890155461	-0.381512764442208
-2.82557725866667	1.4554827733005	-0.0356366058890694
3.01176071206697	2.62943714093814	-0.0577218854522841
0.666473329464283	5.06335180234561	-0.479906647613313
3.73588800470003	2.76471298169741	0.0326945999669288
-0.749271511634502	2.99838798474917	-0.0861551469855459
0.199005321065274	2.42890613507876	-0.486123379597972
-0.817357837756786	5.39911096524844	-0.45082790580694
-1.67116320093504	0.637614004131648	-0.189018218339935
-0.353583246072445	2.64332550000796	-0.278580566404066
-4.27497696836821	-2.98460418749204	-0.260863087360326
0.157316774526921	2.79108207654605	0.0945546075952617
-2.95595502813688	-0.571479924205449	-0.575393561409162
0.919075787464466	-4.73661691713681	0.975690467939011
-0.433806776603374	4.19301717710147	-0.0976765548462008
-2.90786981542936	2.59779565763125	-0.0714990773101789
-0.0447002710529301	2.16422765683779	-0.128814556203571
0.898327649036732	-0.67583382892957	-0.59663018252154
-2.0793793197476	-0.486665852550175	-0.506144437806052
1.59844958821901	3.30455224942813	0.0504725861814723
2.05818843881258	2.97683041524539	-0.493918336418361
-0.512606083949718	1.03105538320193	-0.34250029461309
-0.714126765330944	-3.67101676035276	0.511841999610493
0.0461893830693629	-1.23126322794309	-0.104207943716989
-1.27047204931608	1.16532414388308	-0.408355691142941
-0.637406169971142	0.677163950916622	-0.74618719962995
0.67740207950243	3.12987916898379	-0.605202087439732
2.01736688653597	1.43870394658694	0.0440198451392291
-2.70986819227568	-0.804595239642766	-0.137498241999912
5.03867030183443	-0.0785842614208723	-0.211383799343605
0.150222659508076	2.35952442121157	0.0248505819888424
-1.65494108160368	-1.15659625101438	0.0662125446040495
-2.26832485159269	0.522261790748928	-0.470303523949752
4.36752152482637	-2.84596902895322	1.48499601645535
-3.43415760954252	1.92966812085757	-0.461116426046262
1.59976267854342	1.93016450833926	-0.413664404876305
-0.279897331794414	1.02804260682711	0.107006819080637
3.8257286552585	-2.77883417177549	1.2746347999222
0.100472212234822	5.5438696665729	-0.608922107745889
0.324563295046177	-4.35305816698423	1.12328684731056
2.98224353829989	1.17153375577578	0.359753093062237
0.321465969482746	0.183668426987026	-0.105409893225223
-1.02579885681501	-2.80258829164853	0.476227924759542
0.19419536034235	-0.777311928752568	-0.260306091878917
-1.21595931013456	1.84460144471774	-0.46310752141507
-0.724846124251995	-0.37458577025285	-0.384343938178406
-0.560669540961895	3.11655109357486	-0.583877509748016
3.0948879722751	-0.360260345224049	-0.0784953180008566
3.51836085359224	-3.36548907328	1.34097088386189
-2.03812670667997	2.60731833409915	-0.643082955260158
2.60355019609102	-3.47191984224668	1.22636416879649
2.60910368005404	2.10827844571719	-0.0688644266857074
-0.510915189584408	3.4031750483478	-0.293846673603259
-2.55888962705961	2.83954351377139	-0.503806521363259
1.91374242345461	-1.5517466740643	-0.101445531182898
2.05782985726961	2.78265374135623	0.035387722200581
6.04910349885592	0.204034857269618	-0.477093681230753
-0.00396311429670781	-2.87240917253843	0.130776925115777
1.61549341718325	0.760255925175044	0.00310763704159022
6.07331156770357	-0.171248056176808	-0.619162447586104
1.78036832849154	2.77623932790408	-0.362455709843672
0.430751413503971	-3.79965025949826	0.734168096968378
0.808675885597554	-1.96590632963529	-0.0994849965341868
-2.99024891813627	-2.46596772241941	-0.649843601438711
1.63558960000643	0.667782656666133	0.153929377809364
-2.27718925436369	-2.66310460138669	0.0448270148336046
1.45009505788454	2.36028879117617	-0.423030511435319
-1.86764907797209	3.11108582448611	0.34032459108755
-0.101244419416103	2.85070388745913	-0.0386515743634516
-2.33699202497831	2.03964679669986	-0.568676163215558
5.42460322419771	0.240204594847057	-0.164278643663743
4.26458382646212	0.476242534633968	-0.386207890012649
-1.03565955122343	0.227171532627437	-0.74618719962995
6.05095744172701	0.353729121204708	0.479682092934519
-1.75275886019102	-3.55320150423398	0.0942250714593235
-3.20492148359648	2.37481873464236	-0.138343059282491
-3.96430516203276	1.53526716661105	-0.0370081216128563
-1.47669827898375	3.3949393553699	-0.11121894843838
2.68138885537752	2.41049974393496	-0.0432466754071345
0.35138210693964	0.968514613624904	-0.0310621100397995
-1.45788443048826	-3.01354867983213	0.10008189107021
-3.24314928015104	-2.33723003435483	-0.100617322814632
-1.83187997301451	0.386792473312709	-0.576403476447473
3.63567018548616	3.36204259824404	0.378578995965219
0.999142527977314	-0.451600052598622	0.519071618216305
0.897416174808827	1.94599526357302	0.363292437540643
-3.42326521833769	2.0330795569385	-0.403128502186484
1.90532207528719	-2.48510462808957	0.421312722679142
1.82956945935854	0.467506997104976	-0.346069815188938
-4.17509818037382	-2.0010237174069	-0.372333078101238
-2.50662279089323	1.38854878377566	-0.596437240988603
5.63208031694063	-0.321481161001828	-0.358204546660431
1.51050996820101	-4.81757242250791	0.956655982749669
-3.48580932577482	1.10600965451846	-0.473130411854245
0.29152607957491	-0.654258258823063	-0.0987323078936001
2.11837959329256	-0.358353771451619	-0.601989546353032
-2.19716095884672	1.11839561891207	-0.637198186041262
2.90953564683565	1.18556206655154	0.312834712889987
-0.281547069152507	3.83843772840152	0.00162658687284899
-0.136759005089912	-5.18590480852475	0.305335271024063
3.91434097329744	-0.264406643990185	-0.316345769434452
0.0282711688674357	5.20159690808902	-0.100442236609522
0.303428680101719	-0.201591268364098	-0.269080647419304
1.26579093972811	-0.532617248777058	-0.399054234618404
-2.76955079992643	2.17839830350528	-0.250716889482449
2.02878952066072	3.60198276471743	-0.538242904492867
-2.28721165617338	-3.02226311731687	-0.138796358286975
2.90542030374178	2.28467529248843	-0.106759957576389
3.93592882196077	-2.88922388124814	1.77685045884351
0.613589525619831	3.91917150449404	-0.232578143345538
4.84700322190889	-0.166830927315857	0.0520211803099638
-2.17678999861113	2.42794697713504	-0.585726980358667
-2.2820742126309	0.501820497032497	-0.260052516361016
-2.14854693373075	1.17645662259707	-0.644178880748988
0.677593946853962	4.78991907071719	0.182214820422677
2.00031805078157	2.86302559804568	0.16641668401698
0.0836469162500766	1.41021626424441	-0.404829833868553
-0.945983528693828	3.59090607595095	-0.025151825179353
-1.07256984670988	2.226645402428	-0.62217511245963
2.91405129472384	1.02657442521701	0.00311065110901957
-1.69457077940336	-1.83334643411985	-0.103896467733583
3.43549752275118	-0.667177267554905	-0.328852953384563
-2.46916723211637	3.56043904256472	-0.202569693080477
5.95685935060152	0.0853818727696871	-0.237518262334809
0.279373437563267	3.1042637152637	0.0109192858097509
1.16214394609102	1.49484019708285	-0.249599403368988
2.3607423309482	-0.148177712406721	-0.398891169429759
-3.40578341444365	-0.255767449918892	-0.507226238136403
3.5963072780765	-2.23940617609372	0.47564289505236
4.50866913835176	-2.69728261995664	1.06862241659157
4.65506148378023	-0.572444178346303	0.132147842728172
-1.70321667154661	2.26864545774112	-0.0133016214227859
1.69375968019136	-4.43250925112119	1.07069424097789
5.51160216371187	0.16673140954623	-0.662152848540542
-2.26985001524321	-0.39511305857053	0.138732170217436
2.52575087587008	3.69465201329837	0.635132558449332
0.466553628841725	-0.677749283794072	-0.105251999431182
0.139641851583805	-0.705230780128148	-0.101872650818599
-2.56765913923613	3.34522765111575	-0.168238832744776
-1.63896954019896	2.49792712163577	-0.561067158886978
3.4955661300815	1.16395883988986	0.000340595465215592
-3.07548975904814	3.04646747541079	-0.00335829351958973
-1.0177845354878	0.127986959930751	0.0552520892438852
-2.14991927107206	2.9048225207294	-0.549826330381136
-4.3054420944058	-1.27193922567716	-0.373174377797508
-0.381938099464092	4.13688343000064	0.2493403513228
1.41605639497408	2.92115800809512	-0.0540898731895303
1.16831874887117	0.912372045036647	-0.386159436108472
-1.59516119917265	-3.28400213289609	0.16579581861398
-0.402559399207744	-0.756455071452763	-0.74618719962995
-4.17253422697416	-2.46248347330442	-0.151036959612122
6.1234900955356	0.239758603092525	-0.191650309231017
4.52080893556246	-2.9356647210156	1.47102475836379
3.06682729760775	2.05788128804812	-0.475288563871866
6.08033776322969	0.0405443979466891	-0.372024217265114
-2.80945134123198	-2.90448076296201	-0.27115629980144
0.8099850420154	2.2979037089313	0.284541242951436
1.11697435418734	0.0653199179137682	0.49699668377919
-2.8713498111569	-4.01769668627134	0.0440777516769066
1.20939445535311	-4.6673906521832	1.14692398988861
-2.7470023628079	1.47339551877627	-0.261470474988422
0.949160159031239	2.51669996213565	0.153794192643814
-1.17971920927397	2.45099847745547	-0.224492474983272
2.09933137933382	1.75087230634341	-0.328085797909417
-3.40744590719572	-1.58387131262174	-0.085078449079621
0.429977149168339	-0.811208136562016	-0.74618719962995
-2.24250006636015	2.8785979075397	-0.222303963939417
-2.14298605879179	1.48613350820193	-0.663638884182676
2.82499146501192	-1.60269588995328	0.398265892635604
3.71443223992952	0.308391563412044	-0.438075823401401
-2.19769477804533	-0.191703066412118	-0.321990747797921
-2.01260626276365	3.25101154279361	-0.0959298707749489
-1.88835084398619	1.18709438275943	-0.0167110237322223
3.14550137559542	0.779180161472652	-0.244572390472569
-1.39071297605864	1.23806481790194	-0.631209837374209
-1.71053945978514	2.04259055089602	-0.74618719962995
0.527929187218037	0.948417119499538	-0.640705389157196
0.197894543806401	3.28632038068423	-0.32237365670086
-2.25645708998075	2.33784549665103	-0.334329813006231
0.288511485258427	-3.71279699373594	1.48573161484515
-2.83028697927824	-3.38623673487058	-0.277041874510421
3.56282997171053	-2.96546155977597	0.678528388320319
2.22952413598665	1.03010695409426	-0.390783135694453
-0.135788425406131	5.48256700467715	0.735480802752138
-4.63611531217924	-1.40412253904691	-0.635841105334493
-2.16519045790068	1.3473980946506	-0.0366242752347148
1.05938005487093	3.10896437596926	0.0982013243483576
-1.95486354788176	3.75412767362246	-0.541819408155126
-3.70620059927336	-2.0817851500546	-0.258892843729318
0.849671066204396	-0.818456657413151	-0.512697983805212
-3.23483657797209	-2.93410784769407	0.0383341874393524
-1.42151057680479	2.53606121968875	-0.08584299875762
-3.38689565618864	1.45842521619448	-0.479391459967901
1.36380505601534	-0.85947001743665	0.384730036990594
-1.08511340578428	1.09026735257754	-0.357761031910433
-2.09755897482267	3.56102436017642	-0.41273693921978
-4.10129475553862	-3.67887694406858	-0.207919109413876
-2.69000506361357	1.59012740087161	-0.403273063525858
-1.41174638231626	0.375395707603786	-0.259392672348001
-4.09642815550199	-3.15357882547727	0.0963289548318249
3.42322564164766	-0.319022141579297	0.35967523445136
2.26976513902315	-0.0750538112556005	-0.161294125946458
-2.26426053007475	0.830390564915035	-0.362233272443385
-0.788644015391979	2.96326654386172	0.102544695276942
-0.918938517173443	-0.0544189067517782	-0.355960748790598
-1.1965770717465	2.42827885579715	-0.666218469918306
-0.870669304927501	3.86527555417666	-0.113205926409778
6.21979689637789	-0.196431294265893	-0.499020362125169
3.24519658128389	0.87459593248019	-0.036844802183178
0.605192423263874	3.4391664786304	-0.448408867279008
0.171198010841694	2.18590896558413	-0.428416833757633
2.51949811021456	2.34279053640017	-0.317062526336532
-0.106930985649738	-0.709632285121586	-0.153601016552035
-2.5948560233914	-0.420012720111516	-0.203960233679855
-1.60742032488218	-1.73806244898191	-0.0473375173779315
-0.544134258826885	-2.41449386644712	0.439508478164999
1.38296842614779	2.38492815923342	-0.343114725513133
3.39276838342318	0.596979789253566	-0.0122300621378155
2.40804362336763	2.47557299565921	-0.0517318057656447
-2.07013082464567	-3.86675054598203	-0.040162650875338
0.655069709221211	4.36938684415469	-0.179917222933585
4.19338631669649	-0.916181214336064	1.17881483423741
-2.50217962225309	1.60271649789462	-0.523869319520605
0.763496399322834	-0.0842332581018472	-0.305530588968404
0.486005485454884	3.03744309377322	0.1089485296781
-2.90054798086515	2.98024552297244	-0.345633640836578
-2.97876834829679	0.588772468086574	-0.638852039678656
-3.39723229368559	-3.54675800371518	-0.334051827945218
-0.379833846887264	3.55796473455081	-0.20807949282596
1.30312228242525	2.96538465451846	0.0244362225221291
-1.26608800848356	5.34357326459536	0.378652734101841
0.747461617390003	1.17769818734774	-0.205948201268707
1.87752115766176	0.0461499167645907	0.366627019905888
-1.97119390924803	0.152886442657802	-0.461052238600113
-1.2741099592053	2.55901377629885	-0.372142170636891
-1.85729837377897	-3.15678555536618	-0.293981703396132
0.780261814991322	-0.749878473762181	-0.316898652673167
-0.395354091724071	-4.4582956509625	0.986821496430432
4.8485238556064	-2.18984777498594	0.697403075015702
0.0436463434494403	5.42070596646914	-0.279469708248641
0.188287899295178	4.33585422467837	-0.621801150190517
-1.45542097051969	0.0706843657458758	0.443254594506777
-2.92373299558989	0.119546435591075	-0.111406815802298
-3.63426113088957	-0.860345311645176	-0.550978891512916
-1.58048236330381	2.1054832262958	-0.0722238211938092
-1.14315605123869	1.91731851529727	-0.633112833862865
2.40124702493319	-0.324897773746159	0.00454026794898437
2.33982849160799	0.795596055504177	-0.0791862879538508
-3.47652482946745	-2.38700778055539	-0.348661284149446
3.46864509622225	0.241728357788417	-0.104189827601979
-0.712945758899364	0.82301973533282	-0.193183202859152
-0.048457407926831	1.71031980943331	-0.641341715229058
-1.74778592546812	2.41257541608462	-0.597093238479474
-0.901915728648815	1.45953422021518	-0.74618719962995
-2.19678711851469	0.279384396787975	-0.620928713198304
3.27327513734468	2.42157595586428	-0.0867793482108945
-0.95179074962965	4.21010463666568	-0.00203150771253592
1.43748164216646	-4.59971553850522	0.554913616857019
-1.54002499540678	-2.93350631761899	-0.146310506796324
-2.99057865103117	-2.54184848833432	-0.121201584231623
-1.39371287783018	2.65692608785281	-0.225304070900825
-1.36729812582365	-2.50235635805478	0.586956382490264
-3.45638871153227	-2.82847077417722	-0.342056417763242
-0.631682633956585	1.11438219976077	-0.542007274229066
-1.18857347925535	2.89716022443423	-0.386728541960435
0.271403849521962	3.21219366025576	0.100497220980384
-1.01725798805586	-2.1787157731091	-0.324000423984603
-1.58524191339842	2.8434531016315	-0.563573307849363
-1.15255176981321	-3.16864759493222	0.0116882169435511
-1.93610811193815	0.693869881149623	-0.300331036591407
0.992417574325886	1.52886860799441	0.170944553318188
-1.24864387472502	-2.52654988336911	0.18535012688113
-1.73221552332273	-1.91538936663022	-0.198022160032881
-0.254769086440715	3.69056790303836	-0.0727546422696338
-3.99862623175016	-0.652297623637822	-0.74618719962995
6.25493645707735	0.710427813049648	-0.325932775190003
1.26395964662203	0.639521889206264	-0.180723737377009
0.224860281149235	-0.803393908027318	-0.514088888832936
1.18100523988375	2.73450653981814	-0.0763747415532078
5.64853978196749	-0.444815941337254	0.673536278945342
-0.652776598533306	2.89658253621707	-0.563075570254542
2.77762174646029	-3.45375234651914	0.882407910778203
-1.24856471975676	3.21635191869387	-0.302151271013305
-4.00543522795073	-3.77854353952756	0.311584210384849
1.77002120057711	-3.252198763374	0.567203817183425
-1.70715057810179	-2.12940604257932	-0.0758742192081479
0.511535346905079	5.51588075589785	0.343790875839173
4.58828520814547	-2.87721950579038	1.28651716842429
0.877602398792591	2.57112114858279	-0.171568670446487
1.06728327314028	4.12907617520938	-0.187369773011256
5.24091506044039	-0.188707892033961	0.400885763496987
0.272104442516651	2.4165765566791	-0.361698387559394
-0.706638574203167	3.791742019173	-0.055915459925589
-0.23812876602045	1.13740652036319	-0.74618719962995
-0.339944809278164	2.19297736119876	0.288673577401378
-2.98574519117704	2.84907024335513	-0.476926131485083
4.96316599885592	-0.0982743764256502	-0.10816930423756
2.62203002015718	1.52604334783206	-0.74618719962995
0.732616722980824	3.05427115392337	-0.0361824754698139
1.22783446351656	2.24761455487857	-0.120520178771312
5.79762339631685	0.200580946918819	-0.267064412509831
-1.57409024198881	3.13678162526736	-0.215298444208441
5.36902117768892	0.730707995411251	-0.318625793719397
1.8097716573871	2.16061847638736	-0.108678270311926
-2.66269779165617	1.97519057225833	-0.475123837611016
-1.47989249189726	1.36738317441592	-0.643380807656241
-4.39486336668364	-2.78807551432004	-0.226632993521983
-1.9812759157025	-2.65268737841001	0.126374419180872
-1.32839417417875	2.58847396802554	-0.463306326258327
-2.60892271955839	2.89195244741091	-0.62652144794046
-2.28122591932646	-3.12249309587827	-0.238963854297714
1.68156313935885	2.97139399480471	-0.392581751404635
-2.72409892042509	0.30808358621249	-0.167369248817351
3.50712585488924	3.1388141436542	-0.406243993036448
-0.440568685134563	2.63668458890567	-0.513821523248008
-1.40596151312223	2.48584478330264	-0.553390026200283
0.173961222568837	3.62245123815188	-0.329658536688136
-2.16903114279142	2.70279257726321	0.7127210305167
-2.37816762884489	3.21346466970095	0.421332784078398
0.43614608089098	1.01712387036929	-0.451039362638276
-3.8443665500485	0.107192508694026	-0.191894965719029
-0.420586883624706	-2.82256872225156	-0.114991877376345
-0.555153369506511	3.75969069432864	0.0609950373424327
-0.31981551607481	5.65703504514346	-0.255344258396479
2.49212789575228	3.07403295468936	-0.615647226879796
-4.35725522001615	-2.12994176912656	-0.451772993183921
0.883943558136311	3.67826264333377	-0.669576517938394
-3.59137749632231	0.526502184387538	-0.671815319496463
-1.97404766043058	-1.87241537142148	0.13819056021866
-2.50735402067533	1.52360408734927	-0.338654115013358
2.34249615708956	-0.735551484111455	1.13976208254454
5.74359440843233	0.357643328424785	0.0303473548992426
0.223212361732807	2.14748709630618	0.169748827354052
0.894416809479084	-0.674987442973759	-0.653901271272978
-3.22516298254362	0.241657636877391	-0.459631043536063
3.27409100572237	3.15562313031802	-0.412737518065426
-1.35580539663664	4.1306878848041	-0.340176116159518
4.53874516526827	-0.678312011245396	-0.170033728021707
0.309859782854405	3.82630103063235	0.839764221161109
-1.69324886759153	-2.50694305467954	0.252293474573926
4.30517220536837	-2.03922159242978	0.599821761572289
-2.30091619451872	0.486428253170345	-0.43646486744205
-0.268091842135105	-2.67100841570249	0.699068021687798
-2.91891360243193	3.154366187569	0.255516691302356
-2.47472548445097	-0.372057847860959	-0.147845404512244
0.721557617584553	-0.108930625203755	-0.152835878214449
-2.36254239042631	2.2884768767322	-0.585178176942892
0.228297233978596	2.46775978040347	0.0611645191356805
0.288019985357609	3.11652677487979	0.0858613462479879
-0.198818593820247	-3.11079604196897	0.651966108854898
-2.06028056105009	2.8781883044208	-0.379164254110308
3.61931276361116	0.310077510591838	-0.312184348535045
4.29735779801973	0.936746410843227	-0.156685523532605
-2.11396455725065	2.24911444615969	-0.437514314604358
-2.5700712200009	-1.38417787123075	-0.156475862588918
2.40967416803011	2.21002619695315	0.0735434243980917
2.28785657922396	0.977640442367885	-0.480910047331483
-0.593237399657879	4.07518976163516	-0.658580083345357
0.546401441494313	-4.35509330797544	0.402915181900916
-3.54494714697233	0.173698805090282	-0.419168087565903
-1.22732591589323	5.57438533734927	-0.646003675952271
0.890327811638203	3.14406197499881	-0.356669508900482
3.70838308374056	-2.28305894899717	1.1144637853312
3.6435632709659	2.76460092496524	-0.509112913496553
3.46470761338839	-0.370522476915028	0.358323773167695
1.89433860818514	-1.3052023129498	0.0551889170173046
-1.17033839186064	4.26887481641421	-0.0409936531535018
-0.114859126111183	2.27867691945681	-0.0892056997036864
0.288307339350071	3.29671566915164	-0.395669784343906
-3.55418467481962	-3.7229440884625	0.0715623962414108
0.14845319131979	2.45921152066836	0.183794688769331
-3.9106564517819	-2.53818757105222	-0.211453981801084
0.0868925083673862	-5.03474266100278	0.996748630846134
0.88508898059496	2.92229502629885	0.0546005038475283
4.5363581184543	-0.0137501509820486	-0.265203364128959
1.55854427854189	4.08767621945987	0.226827061716487
-2.51531648596159	1.86940067243228	-0.402728512338255
-2.50384950598112	3.76282446813235	-0.276082337193947
0.0378021452821162	2.51056116056094	-0.384191718802183
1.36176955739626	4.50517766904483	0.168830250846634
-2.04747033079496	1.58151190709719	-0.549594240275869
-2.86841368635527	-2.34077245760312	-0.00553292973185637
-1.83125400503508	-2.78209979105344	0.155628357042586
-3.98641228636137	-2.32431823778501	0.238798108591852
-1.00308465917936	-2.27321106958738	-0.157554803918661
1.4418038133777	0.650921396728847	-0.443851674085651
0.0709240440524486	1.81575065087924	0.0478554640849736
-0.858688950141582	2.5122865958179	-0.267221866586406
0.0183394257224467	3.19014280271182	-0.0264688126716097
0.543770790497151	3.71777623128543	0.299711538493143
1.87470912973055	-3.88814789820066	1.45268580844406
-2.11191129644743	0.0212552024091219	-0.318317393982947
-0.0155417393647763	-2.87066227960935	0.0207145494647896
-2.72804117163053	-3.52359277773252	0.121048562712427
2.96094346086153	-3.20588142443052	0.660890304051356
-0.890617012580547	1.8758918566669	-0.207508500839021
-3.0396893020474	-3.37192613649717	-0.505406167796126
5.77792573014864	-0.0991982111667657	-0.281215668883785
-1.84511649568907	2.45644872617373	-0.442653692414142
-3.01514196356169	-1.75126106310239	-0.269667617554236
-2.55021882017485	2.08356612157473	-0.636264803266634
0.185907632509556	-3.62311369943967	0.752157262412669
3.32075333634981	0.894421033378932	-0.74618719962995
1.71274983922609	-4.70077163744321	0.579791624113341
-1.36709034403196	-0.0974588172470594	-0.294918129018973
0.317050427595463	5.36898868512759	-0.160749917103381
-0.0875884625815484	3.55677502584109	-0.551475321168131
-1.6693702932202	1.48398344945559	-0.47722145024037
1.12806344071993	4.17371194791446	0.235179331629013
1.15831732789644	-0.546006985191014	0.0350121092238565
3.99776387254366	-1.8901792244946	1.05720112615856
0.442203492323246	-4.8933337407147	1.16561804905029
0.899805963436451	2.9959599299396	-0.74618719962995
-1.82966947515837	-2.48814065027585	0.173495084926881
-2.97815036733976	0.0610085053409075	-0.618389765176245
0.00241583997973471	3.17656939458499	-0.333705633434139
-2.95636081655851	1.86520164441714	-0.646606913425232
3.74259066621431	3.20851438474307	-0.350541985794824
-1.35076737364164	4.91502540540347	-0.555930764534092
-0.941845297416362	0.406889430996273	-0.544172786427518
5.30053877870211	1.09731297921786	-0.156854991530052
-0.406237512429866	3.70581071805606	-0.355268649803442
0.0904973153270152	-4.65863496828428	1.17288828845664
0.141593173543301	2.63062494229922	0.0593065743079523
-2.22632479627958	-3.85348350572934	-0.193287546081372
-2.29191946943632	0.39601664971957	-0.474436120252132
1.35129714051851	2.0313295645679	-0.138974593402028
-0.371524184545192	1.2406926674808	-0.0605893064368801
4.12937045137056	1.33330743741641	0.307844587398047
-1.27961349447599	2.07024305295596	0.457419280139585
-2.33420228918425	-3.22316581774106	-0.123320815083721
-0.347950666745815	3.98128669690737	-0.0961120288268355
-0.00768760179511041	2.92969196271548	-0.368710452130837
0.223668486276951	-0.718729146007206	0.302880752136557
-4.41275429685942	-1.75783998537412	0.0583713746182555
-1.47580110987059	1.8465333504642	0.0839265395488587
-0.836376905044231	0.0999132318461871	-0.584773894466242
-4.00838947256437	-3.31700141001096	-0.318818253503924
-1.95246016939512	3.66077797841677	-0.431982165944325
3.85842633287081	1.38993733358035	-0.133787650647703
2.79222726861605	-3.05057150888791	0.982841151937206
3.75949049035677	0.773025505062435	-0.334715977485692
1.84900498429903	1.25101285409579	-0.533885658020837
-2.19860625227324	0.873812727447841	-0.361925038111903
-4.6653921600186	-2.30879957247129	-0.287287318347527
-1.57273566683165	-2.47727806139341	-0.0837198049426156
0.359792948166218	2.13963501882205	0.0970580896094583
0.88559711019167	2.83215706777224	-0.0489761351144881
-0.10223004927269	0.644111804481838	0.00627283618709547
-1.56894552667967	1.21915429067263	-0.612811955735868
1.77830207387575	1.44384496640811	-0.0315712959765848
-3.08721327741972	-1.48338443804136	-0.506660126341286
-0.8253869410359	0.0786082519257998	0.16782939583707
3.87447595636019	-3.32873303461423	1.71024451276173
1.03048133889803	0.795976094719264	-0.426620568685528
-2.00504636724821	2.36062972974429	-0.373540908896619
5.70680213014254	0.690368287083003	-0.601082773608395
1.07752704660067	-5.0863211827313	0.774409933920287
-3.012377500137	2.25806229543338	-0.231925832200379
1.39676868955263	-1.41204387712827	0.185584375210998
2.72179985086092	2.31330221128115	-0.463554915567433
2.04877162019381	2.70869009923587	-0.0255851248243041
3.09551072160372	1.27730088662753	-0.474017736993042
-1.69900488813749	4.5907356066669	-0.377580122714963
2.099607706467	2.30157297086367	0.116668255232026
4.38404154817232	-0.0432160126005674	-0.538381307003661
-0.746641575893078	3.01155608129153	0.0995642567940781
0.117670685449925	-0.954190202239659	-0.321037906376615
0.68152189294466	-1.27691931295743	-0.000551031201882409
-0.665821373065624	0.564890555855129	-0.0843601289537368
0.592631400028553	-0.917210228923466	0.00293695288494102
-1.66930675466886	0.422069482323024	-0.341372685577498
-1.80087983568541	0.293290816065166	-0.329319081646619
-2.20690083464018	0.786119155403469	-0.349300088230174
-2.02530765493742	3.72759716939578	-0.220881241531647
-2.17692351301542	1.24489384126315	-0.433537772531468
-2.60917949636808	-0.75016529131284	-0.135188806290332
4.64229273835787	0.74331318568835	0.0401930644413956
0.895501792827931	-1.32626051473966	-0.0502661414612713
2.24662399331697	2.39547841977725	-0.572356616502261
3.61411118547091	3.51347511243472	-0.568896572664847
6.5133564476169	0.987427882667873	-0.299108652607038
0.942935824791279	-1.81940025854459	-0.323898389706467
1.47061049977907	0.716894917007778	0.317123868931284
-0.28668129404417	5.25978057813296	-0.267433419340963
-1.52770209272734	1.73282056283602	0.0537960734254303
-1.4392882581555	4.03127830457339	-0.185509189594937
-3.11208820303312	0.576853386875484	-0.37087535509304
-0.338928043445263	-0.414802171472218	-0.480752935231787
2.83486175576815	0.344568185325954	-0.038603764525593
-4.42369008024565	-1.5645971970593	-0.372293146872032
-2.945234298309	0.475557140823696	-0.594432144409809
0.277609289089527	5.01430671643863	-0.477359854758303
0.748653829494801	-1.06475383806577	0.265664876298524
3.91740751306185	-0.589478828195241	0.0856998463332774
-3.18652343710295	3.20722120237002	-0.0631679926306191
-1.07642126043669	3.96381919812808	0.018611642371399
1.09544920961031	0.969210199829433	-0.468004190459996
4.67083907167086	-2.10407311487546	1.02770406035778
-1.26616120298735	0.570907108303401	-0.303389530104852
0.612929582992878	1.5640854163135	-0.4765499377012
3.17547130624422	-2.59311682749143	0.414953382589841
-4.6784570213162	-1.69055873918882	-0.604534879226358
-3.55173492391935	1.07275252771029	-0.74618719962995
-2.98868131597868	-0.709129281524327	-0.280343362108108
4.86231350938448	1.2590910716022	-0.74618719962995
-0.44026970823637	0.4489246530498	0.0399871281065925
2.57342267076143	0.501368813034389	0.295794361274099
1.39486300984987	2.05457489919314	-0.435955592273642
2.06325268785128	2.92265289258609	-0.337232851791209
-0.6883219476544	-2.30110818910947	0.0555490522607515
-2.63859701116911	1.95565336179385	-0.138440095540985
2.85543131868013	-2.68341810274472	0.457171072664699
1.84177219907412	1.33012276124606	-0.575030227218912
-1.07192528208128	-3.11722118425718	0.374065336719914
2.91463828126558	1.8649637026752	-0.0316874590906835
-1.10180425604216	2.45027916860232	-0.462557258980787
-0.698613166412029	-0.739615030769017	-0.601515192973894
3.90119814912447	0.66138153504977	-0.46100055124954
-1.42273926695219	3.67169206571231	-0.048699762811234
1.48562836686739	3.48008459043154	-0.436132307816405
1.29517984429964	-4.85733444261899	0.832368507819842
1.31246697942385	-4.11135036516538	0.696574956575919
-0.831862449248943	-0.530320353988316	-0.611750843977729
0.774971247116413	-3.0379493908917	0.105168898501782
0.113706946770039	-0.111878108415511	-0.176815056905092
-2.0438613887631	1.80646484326968	-0.222349173209036
-3.71358919103971	-2.08850426245084	-0.335001691377807
-1.89673638304106	-3.26881582308164	-0.158233812723001
-1.51324546297422	2.82706563901553	0.0420066750121878
0.698634803692189	-0.701207585815098	0.50683473021638
0.865957975784626	1.12091248464236	-0.497842081652888
0.195176303783741	0.754764787670467	-0.0943302974903263
1.18485307733187	-0.512051083329823	-0.506264874851143
-1.78806447943083	1.62523334455142	-0.609723592738842
-0.992723643382702	2.18008392285952	-0.331088107213099
-1.357951759895	1.78125350904116	-0.484701058331252
-1.94895243605009	-1.75581020880094	0.105753835771272
1.83302581349978	2.42519348096499	-0.623496028614761
3.17869591752657	0.379881553169582	-0.0804314789635611
-2.95140266378752	2.60918729734072	0.128412012775651
1.377803683678	0.0284743530715441	0.149290660899088
-1.86543619593016	-3.76924736070981	0.299248371516408
-0.0790072675549123	0.16298230719218	-0.00561681641309023
0.588141501346913	-4.0225353913342	1.22408032939131
-2.32551908453337	-3.05760747957578	-0.10401014870155
3.81891083757051	-3.48457963037839	1.94888997320699
-3.56397843321196	0.17915674280772	-0.217521995410205
3.46151661912569	3.60393374395022	-0.429049295829128
-1.71602201422087	3.96440666150698	-0.025858102382091
0.956101417938557	0.0241910142863726	0.010418548725796
-1.36298465689054	2.11350744199404	-0.667807826462759
-3.22730398138395	-1.32413405943265	-0.366397570258607
-0.257210284074459	3.00023763608584	-0.197378261815258
-2.04977297743193	1.35475640725741	-0.74618719962995
-1.80870628317228	-1.2120569424664	-0.498431469984847
4.13721203843721	1.04711859655032	0.404660049386341
-1.903162240585	-3.47905809450498	-0.0503462418380918
0.313462019363728	-0.933626182559636	-0.109783561867353
-0.853500604232464	0.404363386150691	-0.51368479038563
-0.516107558807049	2.69460432958255	-0.379929331512093
-0.00917256397536725	-0.505295671704915	-0.192340996199696
-1.88832247217527	-0.00313255954137093	-0.319882616586009
-0.213937595089588	4.30066936444888	-0.382196851789969
-2.05504560430876	3.24675195645938	-0.401502132554982
0.535579681793537	2.56871431302676	-0.147656894496831
1.16823804418215	1.69959693383822	-0.380102616742353
-1.8070918317639	2.64234059285769	-0.401014738318491
-1.34586715658537	2.67079537343631	-0.229971025245801
1.04462671319613	-0.715837605479863	-0.397501356773044
2.81330204049715	1.91273754071841	-0.524163435864997
-1.72234940489164	3.93994205426821	0.109395224829333
-4.48117852171293	-2.59745986032834	-0.301517991485203
-2.74393963774076	1.10238044690737	-0.225822693590941
0.161383942166653	2.52421229314456	0.0267653867901662
-2.46817874868742	1.95165722798953	-0.00262835790957828
-3.49040389021269	2.38021772336612	-0.294426970479244
-1.87332141359678	2.78657453488955	-0.628911388537798
-4.55587458570829	-1.61790008116117	-0.57719879390546
-0.0834410335623357	3.58460109662661	-0.600546950840778
1.3025649789966	1.65871100854525	-0.231552021647972
2.48893547097811	-0.292014755490925	0.708998462322254
4.2185828689731	0.734862081524227	-0.082874886539837
-3.1960580344998	-0.345838539484646	-0.320907987393683
0.487377465168324	-5.21886140871396	0.781701432972853
-3.04391884764067	3.07413356732974	-0.351280014195718
0.382771015564289	1.31643467378268	-0.162834906999022
0.790004015365925	1.53791766595492	-0.304442605503889
1.52916801015505	-0.0514943825041319	0.132020672150438
-3.65281128843657	-1.51950020361295	-0.324155439595552
-3.10493731459013	2.69416540097842	-0.375059720687629
2.31080913583406	1.62237399053225	-0.515468147134951
2.19036245385775	-3.80849010515561	0.624109929029143
1.61074197332033	-3.84794909525266	1.30864512337505
-3.84799909551969	-0.263928540233281	0.0970381379125007
4.78507494966158	-2.69358284044614	1.02182568125933
5.21886229554781	-0.509984202865269	0.526447882077417
-0.13038511534563	-1.03698594141355	0.255276533589349
-2.6857562061154	-0.562464930299428	-0.74618719962995
-2.57245087583891	1.86975114774356	-0.391372881351499
-2.92016625364653	-4.12055022287717	0.277150879197796
-1.0114312764012	2.20078175496707	-0.435978488379725
0.466077745357838	3.41580098104129	0.122654798385116
-3.43066239317289	2.80425947141299	0.0921303733997329
-3.50605487783781	0.640327088352535	-0.47699046240882
1.67674994508394	1.05724900197634	-0.538719794565999
-4.18741631468168	-1.22403568792691	-0.161800734084571
-2.53837704618803	0.839181713577602	0.14435067754524
4.82173323670992	0.117125980373714	-0.135389652743823
-1.31503295858732	5.63332527112613	-0.482185996127113
-1.93445420225492	2.15146820974002	-0.553284926624969
1.13985621968874	3.46657484006533	-0.0890499087891558
-3.00380277593962	-1.69942695665708	-0.480550697817704
2.224359035889	-1.58927530813565	0.484820605593006
3.37362599412569	-3.30538494158139	1.28596534860247
-0.389387875398311	3.04571764897952	-0.0191664876355184
-2.18986678083769	1.77462046575198	-0.619014424044852
-2.41858744581572	-0.0573725776707197	-0.35490075317174
0.00666805023917227	0.946424536224697	-0.600409277511236
-3.18726372679106	0.530920259472225	-0.649142568145499
-2.55320858915678	3.73744838666568	-0.238361153950792
4.99337887803682	-0.301415704373028	-0.0250230473440405
-1.21674179991117	3.73110144567141	-0.341597207451446
-3.88281369169584	-0.0288613663946653	-0.603341713694266
0.951250434318867	3.517496757027	1.1580055255267
0.426111638943043	3.79380457830081	-0.296488881193693
-0.388805061181698	3.50378482770571	-0.349165135222391
0.731993735233631	-0.594444282535222	-0.271261177170239
1.3613104824222	3.2285312933887	-0.0119476232003797
5.66805386582979	-0.103084515962508	-0.498876675713819
-4.4349496360623	-1.57300264406553	-0.230585796641021
0.201158494154301	4.81521194409976	-0.173346683195749
4.26084589997896	-2.25311548281064	0.765429159750195
1.54614043275484	1.93706171941409	-0.0359360046974728
-1.89266514738432	-3.85708648729673	0.0975096141461095
2.20802378694185	-3.49049408007016	0.956139607124991
0.0545690436161426	1.94775264691958	-0.438763640730472
-2.88721346815458	2.13972919416079	-0.401718422011061
5.58468270341524	0.597338013168666	0.139744675726387
-2.28568625410429	0.27618005108485	-0.236715020340221
-1.27381944616667	0.714014522549007	-0.0957331103067096
-2.46341967542997	3.09880631398806	-0.308875402980435
2.82834863702425	2.23003166150698	0.150480939826315
-1.28377950151792	0.554538957592342	-0.385735015031691
-1.65308856924406	1.96240132283816	-0.529410621429863
-0.594493686755809	-3.45913178491941	0.726197833269384
-0.789646267493877	0.367821745392177	-0.452067880005514
-2.95442056616178	-3.56835157442441	0.0293514198037826
-1.29233276804319	3.13741367292056	0.115841727651763
-1.31109690626493	0.0423780007327532	-0.351317810495457
-2.80656051596037	-3.60816914606443	0.0864976269045051
-3.18952417333952	0.619836024757717	-0.475382212781028
-2.13125586469999	2.04416912030825	-0.0909999361554633
-2.83684301336637	2.28939764928469	-0.586215541172085
2.24753904382357	-1.88866455126157	-0.0879612811212874
0.728273392120686	-3.78195793199888	1.25170545435058
0.182220280567494	2.32380383443484	-0.223999133806703
-1.61937999685636	3.02733343076358	-0.161783610318963
0.455186397234288	1.90283697080264	-0.146046846788436
-2.04478836019865	3.05699484777102	-0.307296736597556
-0.715732335647258	0.921868614670131	-0.673687740683633
1.59639072457918	-1.75927574205747	0.171742126959983
-2.76499533613554	2.809151343819	-0.0677393133365718
0.138775706688252	-1.06033302116742	0.130577375499978
-1.6710963245236	5.14280336331973	-0.55700287870454
4.39210248033175	0.0779492033685183	0.420361652982041
1.01098752061495	-4.78695327806821	1.0821072114106
0.492457986275044	1.4764549059833	-0.196972283863431
-2.78448986967436	-0.400000758651402	-0.279364444590613
3.07790231744417	-3.24291021395078	0.909893170336802
2.48829484025606	1.11899023484835	-0.120075912356259
-2.47191452940336	-0.730950899604466	-0.142286525494144
-2.6556105609738	-3.30187422800412	-0.0271975934074629
-3.18111538847319	2.54943077993045	-0.500571059899866
-4.68555092771879	-1.62312383222928	-0.460659759231995
-4.4095213409268	-1.31292945909848	-0.125533541346552
-2.81132554968229	2.91214888524661	-0.242881621684172
1.50495159665712	4.49518316220889	-0.0254324766201297
3.12142491380343	-2.26607734728208	0.51096630098534
-0.146318837603244	-3.0502351002728	0.491581307102187
-0.732082426150951	-1.50366050768247	0.881966808894419
-1.59428226908079	0.197163067575786	-0.74618719962995
-2.04807138403288	3.33706419896731	0.71304589925842
-2.91441702803007	-1.49944085646024	-0.233650614007826
1.87131893674501	0.108172319647167	0.398401989086558
3.31426239053377	2.25107353162417	0.443137790006088
-1.75544786413542	-2.93294007349363	-0.20968125470431
-0.947807669242534	-1.87797469663968	-0.114310127491047
-3.20060610731474	-3.71021086740842	-0.199705345340058
-0.420010387500438	-4.10824806261411	0.295117941691368
-3.65487480123869	-1.77581483888974	-0.101113043834112
-2.06574106176725	-2.47619278002134	-0.0216802431747985
-2.87096929510466	0.102896474119518	0.109439133833754
1.17017316857943	-1.12919611502042	0.0937769473033902
0.441323161522236	-0.653250046256688	-0.490035026660625
-2.93579125364653	2.70582144689212	-0.52956895824964
-1.62354290445677	3.76422851514468	-0.0117773580554054
-2.41327738722197	0.353946618553493	-0.359518185326727
2.68395090142855	-2.35878235864988	0.0638244728859855
-4.22226405104032	-0.526845254186299	-0.500700395407636
2.83438658754	0.920302204605434	-0.0277874041901266
-2.72394204100004	3.06423299741397	-0.103862015376387
-0.728641807635936	3.59527104329715	-0.3621374817307
-1.50105023344389	3.03514306974063	0.163426221373788
-3.21580338438383	-3.94567520189634	-0.170681840211607
2.5517446998752	0.942304543968532	-0.232024258527809
-2.28723406751982	0.0856265796388125	-0.426905246309523
0.657300949493733	4.53231447171817	-0.508923046939214
6.54903674165377	-0.128824330582973	0.115620109478645
1.77679002324709	-1.17325527239194	0.247885792143613
5.92137455979952	-0.183073762986567	-0.501799263132576
-3.66677641828886	-2.3106864171063	-0.289083853708361
0.279899686971989	-3.2078483777081	0.217902656861844
-0.310673325856838	3.01916592549929	0.0436470275127979
-2.25528621633879	-3.72090942430845	0.249946186401055
-0.824904977878246	3.60521762799868	-0.256125963000374
0.450274646679249	2.74198382329592	-0.169817122942349
-2.8269276614987	-2.95560771990171	-0.0941476655240899
-4.26319336851469	-0.688374050143864	-0.335308162346971
4.10884928743013	0.953990749832485	-0.0557214217528595
-1.67143619020811	1.53483968209872	-0.74618719962995
-2.00488412340513	0.808966390606258	0.0140326032701715
-2.64285230596891	2.91302435826907	-0.213931408137878
1.05452346841463	-1.14103335905423	-0.115355035730306
-2.93960690458647	2.56936853360781	-0.476932546502602
-1.72700500448576	1.54979162644992	-0.524752737439707
0.30952334443697	2.15505831670413	-0.0913140024420798
0.750022828976002	2.90075033139834	0.0723791837334159
5.25679755250582	-0.10826984997442	-0.197493127893196
2.78561496774324	0.286023519750926	-0.0894390566335463
-1.78533923586241	2.39968817662844	-0.74618719962995
-4.00985789259306	-3.33992344904294	-0.237251790403203
0.309915960232106	-3.96104342508664	1.02865994162665
-0.456296264728222	-3.61099321413388	0.389622323909355
-0.493201970657024	2.04346530866275	-0.0361822204862185
-0.448733567794475	1.43223267030368	-0.55614605568862
-1.61530971487394	0.0205026043618655	-0.546096272185097
2.43378591577181	-3.76769167948118	1.48429429503888
-3.22228860815397	-4.15154058504453	0.212136354805285
1.86573171655306	1.14145808648715	-0.164544388688544
0.00382103810676604	-0.988190956596043	0.0973540412995865
-0.6778780814015	0.380612127300594	0.229211056119248
0.396155774990406	3.26026623677859	-0.461697210387109
-0.297572999795589	-4.09747774172178	0.852703334001942
2.35605454484591	1.77023106050143	-0.100784801135051
1.1960752014316	-0.966339238170292	-0.0230210742777496
-1.30574881990782	-3.11976058054319	-0.153343412647111
0.259502381483403	1.01179652642855	-0.157282785187937
-3.39628148039213	1.87807267140994	-0.74618719962995
-2.14175701101652	1.70280986261019	-0.305910034434618
1.40273964444765	4.02070968579898	0.46612902634376
-0.106113820871029	-3.7118128018414	0.344451670091933
5.96470379869112	0.217701904293392	-0.559565016234815
-1.87820494135252	0.790074698444698	-0.377113341047973
-4.33843350370756	-1.61567265558591	-0.74618719962995
-0.490103900035534	5.92931049298892	0.00963582218717954
0.259298950830784	2.68469040822634	-0.494068352477747
1.69208705464968	3.47125571202883	-0.168053393691821
-0.647366404136333	-0.959852405074742	0.0265874205868146
-1.31593871076933	1.02079480123172	-0.413718336218922
1.17465662995943	1.95643394422183	-0.276912823593874
-3.59999823530546	1.55032687616	-0.586551637807188
-1.13876891096464	-2.05786139536252	-0.0462628739068264
-2.54037904699675	3.26498024892459	-0.354479874980783
-2.50235962828032	-0.111567564490941	0.136000933578739
0.479716480175343	2.51396911573062	0.029664617143684
5.47254443208345	-0.292319230917599	-0.170347193633576
-0.55330669840208	1.73889081906924	-0.444729618291805
0.781464994350758	2.96636431645999	0.0146263224667754
-0.0496438886725041	-0.861197717670109	-0.258142249484545
-2.01083803137175	-0.00695394742837196	-0.303391252601376
1.38820636312136	0.133054755445812	-0.199619676824828
0.468786895672169	-0.283531822446492	0.00249349995860421
-2.30982899626127	-3.09887630510679	-0.347016351364419
3.37031221429476	0.89196699094424	0.0274191791071046
-0.532002776464138	0.489202849384639	-0.11379548725892
1.45462393800386	3.18007367086062	-0.299045253366353
-1.21706366499296	1.59445887040744	-0.434897266742724
2.06911993066439	1.47803895902285	0.586435659623735
3.98254084626802	-1.71392948198667	0.887196895587241
-3.24453830679289	0.0485790593589281	-0.43691808589041
0.164359912673321	4.08445661496768	-0.0546848338969537
-1.41817283590666	2.32019727658877	-0.0981551385038038
-0.401571869453106	-2.47804910707822	-0.0390858239598841
5.34941935578951	-0.135175155017749	-0.148472803507452
-2.60554313619963	-3.5051124768292	-0.473150352480181
2.9222760204471	1.00139182042727	0.228613569934967
2.65923714677462	-2.14954502153745	-0.278150783488954
-1.3714696164929	3.49767177533755	-0.16534829972295
-2.50482988317839	-0.0181492568885351	-0.630434360597903
4.07983660737642	-0.0923810379539991	-0.560288745041775
1.5722148422397	2.58156578969607	0.0293827251255563
-0.603278934558544	-4.34238845873227	0.91856389805398
-2.30591678579679	2.75201981496463	-0.150550192612316
-2.618733882507	3.59394519757876	-0.0573002418200149
-1.10816013773313	3.87340038251528	0.15626331047992
3.20796513597139	1.36029844712863	0.226796198976628
-3.39656782110563	1.97918575238833	0.075796416046054
-1.91529416998259	1.70817535352359	-0.552978348444786
1.16461813489565	3.42315619420657	-0.286271568537447
-2.6924209590756	0.513727001663539	-0.367170699988285
-2.96336364706388	-4.0273600297009	-0.166704445226968
-1.53486168344847	1.84581547212252	-0.528520463548227
-1.22633767088285	4.68580453824649	-0.597023703818089
-3.00768947561613	2.29496877622256	0.033784085481701
3.06207633058199	1.06126957368502	0.178399971893728
3.9592838291324	0.672124616619441	0.0253653964818947
-3.23132801016203	2.34273450803408	-0.592903478847162
0.108168825904217	-0.655376918796208	-0.245895598241867
-2.85157418211332	1.94989555310855	-0.460024455691466
-0.178595840533886	3.07889454793582	-0.176370296051526
-2.16879224737516	-1.78130573797574	-0.343399773817756
-1.22607719858519	3.0575107855762	0.277724298012668
-3.16797089537016	3.20586007070193	-0.231631904579563
-3.18714785536161	2.01768987607608	-0.19338759706739
3.38879466096529	1.27092485856662	-0.00402327133049677
2.61247348825106	-4.1124499516522	0.994049139683146
1.75553393403658	2.06688874196658	-0.144174289382802
-0.823615789016399	2.29016917180667	-0.74618719962995
-2.74666595419279	-3.63976270723691	-0.158655095657607
0.108761564294186	-2.10086566973081	0.226382886128384
-1.38547897299162	-2.77647382784238	0.225418437351548
-2.32706665953032	2.08251851033816	-0.642863618998754
0.645797014633503	-1.49955577421537	0.401116092904955
-1.75760900934568	0.0572934223378634	-0.353124790576124
3.54193067590364	2.17491906118045	-0.292058103350736
2.27979040185579	0.204915337082241	-0.531922223180212
-1.04990291555754	-3.94480449724546	0.214252672920405
-0.147144302328739	-2.43386227655759	0.0478298682132038
-0.559568643172893	3.96334236096987	0.0189261637804544
3.01239967385897	0.246708832498882	0.0256207461459966
2.25219035188326	0.23189624380717	-0.440746483422654
2.64622354547152	1.0371763033832	-0.293135956347429
-4.18814349134794	-1.70588750410428	-0.415573801194453
-0.286643236478481	-0.12871417095488	-0.453834735820706
-2.26418685873381	1.75466363858828	-0.399832189122014
-0.491906553109798	3.23475187253604	0.253315330985361
-1.18790805300108	-2.42033249903074	-0.0685677473996743
-1.62891328295103	-3.36659867334714	0.254594409944978
2.90235137979158	-1.07314736414304	0.268219741633344
0.592428744236317	-3.6694544034039	0.913866321878638
-2.82679009397856	-0.397690214399006	-0.660313031242885
0.376960337559071	2.07382266950259	0.326218386978059
-1.35623621900907	0.742240004059169	-0.59595655710988
-0.0573338377975556	-0.404069580320027	-0.23185619670989
0.335301936069813	2.37192409467349	-0.639641019720186
-0.573787986835155	3.14677565526614	-0.414527274046702
-3.01684594114653	3.09011857938418	-0.267905902064029
0.165026083985653	1.88131730985293	0.0956578221744631
-0.240622371038112	0.7188660426105	-0.437834673291545
-1.26401901205412	0.763459674831722	-0.0564787581688771
-1.73567891081205	-2.97968680429807	0.198692349094113
-0.761683165630016	-0.931264169696477	-0.74618719962995
-2.47006535490385	0.714379302975032	-0.537863398968627
0.310575962463703	-1.82563705015531	1.00830238428071
-2.72992300947538	-0.533238388780263	-0.10471932824359
0.819242239395466	-0.629997618678715	-0.127769861491959
0.854447484413472	2.17105381917605	-0.00891145625912826
-4.10845541914335	-3.25138170290342	0.0190247214012434
3.35780978242525	3.75597494077334	-0.106830139177684
0.654205739895191	-3.08641988802305	0.0819909169553529
1.21180355588564	1.01609282922396	-0.492527423302776
6.49136233369478	1.059484414574	-0.284350882611613
-1.94391477068296	0.190548054691646	-0.505317673755122
0.44564846197733	-3.52838809061399	0.579518438280923
0.74245095292696	3.06551449727664	-0.216606036624149
-3.26630449255339	-2.01308030653348	-0.0999387450778466
-1.95316147764555	-1.6503806786572	0.0640664864611589
0.958572209278431	-2.38362199831357	0.155238554512754
-2.40062928160063	-4.69647151995053	-0.0101875471141938
-1.91995274980894	1.75101631116519	-0.591399176331521
-2.53022789915434	2.64438813161502	-0.481214745074739
-3.69750666578642	-0.151571949194875	-0.534434899245164
0.232746154466954	-1.47035939264646	0.398599318850978
-1.47481358011595	4.07084291410098	-0.340075480786245
-0.00180145313373536	-5.14572984743467	0.728049577105583
-3.30754661520353	-1.42642647791257	0.341898948745524
-1.74210989435545	2.4725543780292	-0.299369626272886
-0.709478735526714	1.68401985597262	-0.602328069099765
1.28499245683321	3.80125611257205	-0.169856369058191
5.59715437928804	-0.629705347303059	-0.0570487839539788
-1.00315028389326	-2.93512374925962	0.455560009520395
-1.12602925260893	-3.11494857836118	-0.0417861935740279
-0.1934329267346	2.68647926282534	0.226882217796997
-0.908550738891277	2.23090522718081	-0.0568753272608968
1.82031834165224	2.61774008702883	-0.612210273443788
-2.41212606390348	3.71624820661196	0.00481029638087933
-0.799987792571697	-2.44851691294065	-0.125403894228383
4.17488408128389	-2.39017087984433	1.79839265361459
-0.151438451906357	1.70473485421786	-0.45878352434396
-4.01516723593107	-2.19712621736875	-0.186597094354978
1.76524591485628	-3.62618572283139	0.855890835148209
-2.01739644964567	0.385365478512142	-0.598277297415586
-0.833790540298137	2.4117645544971	-0.642473844522296
-1.46451282461515	0.994411878105495	-0.421567731190141
0.218530178467121	3.84384005498538	0.0869017431409957
-0.952589213451061	2.75108879041323	0.197512158291912
-1.5662333961331	2.80447667073855	-0.670842514701905
-4.12095808943144	-1.03223533201566	-0.43414639861711
-2.97143793066374	-1.2088511662518	0.098359857815201
2.45053291360506	1.57863717507968	-0.308252928264132
2.51566338578829	0.0106249673331713	-0.34434601764989
-3.40200734098783	2.36105101537356	0.450690034773865
3.27636027375826	1.25203781556735	0.290551780265207
-3.37597036321989	2.23833673429141	-0.25788306380019
5.51318907777437	0.830940358158443	-0.651668452387348
-2.41473650892607	-2.14360434580198	-0.331393998160134
-0.964300989707622	2.4328028483356	-0.103766549987468
0.946240604320851	1.67809300851474	-0.486130663194892
1.35115397016176	-1.61618489790311	0.022152284087458
-3.21715402563444	2.78423660230288	-0.24861556367782
-0.93747806509367	-4.00265128183713	0.0267162301150191
-1.93965625723234	2.30136316251406	-0.570315928689358
1.57482135335573	1.30358677339205	-0.137740742686967
0.86787706653246	2.60951393079409	0.641627261572222
1.59083128015169	3.83203905057559	0.300470572269881
2.76712179223665	1.58989005517611	0.158454414788161
-1.18911409338346	-0.676108844760563	-0.452878627724095
-0.6390095349156	4.82833354901919	-0.594519686513869
4.14589190522799	0.390998594280574	-0.0485511895508849
0.22364288608202	-4.27739889192929	1.3400009842833
-0.515935539802227	2.35907834005007	-0.144758671236039
6.01386952439913	0.506465427395198	-0.604576058739411
-1.17628765066496	0.0214345080817675	-0.433152829228697
3.11242127458223	-2.76535827684751	0.751193989481258
2.44293832818636	1.67864494752536	-0.475667807317896
2.16327500383028	-3.87907011080137	0.983242422356964
1.99438667337069	1.72098439168582	-0.616053693979601
-0.762952923377666	4.71703451108584	-0.540133044182308
1.40361499826082	-4.42151720095029	0.593881492134852
4.31470513383516	1.07314782571444	-0.31567021897282
-1.76521360834471	2.21546833943972	-0.533402045040428
2.08401393930086	0.0214520467484927	-0.4671766315411
-1.05330228765837	3.79021637868533	-0.304382096798983
-1.4064570661389	2.47484915685305	0.0580256403888243
5.57485890428194	0.184562407251689	-0.274533630246365
-4.33607172926298	-2.21708757448545	0.0376700364923431
-0.5055826898419	3.98182933759341	-0.0024856907184382
2.89909935037264	-3.54866034555784	0.797438131596632
1.44787132779726	0.0509446783030962	0.235987671209008
-4.31917691191069	-2.85846502352109	-0.565882035003376
0.834033787647572	3.56080525350222	-0.416559850326407
-4.32473349531523	-0.833772368911412	-0.74618719962995
-2.53396582563749	0.238051079031322	-0.414932117569999
0.547609806457844	3.74348872136721	0.0597602665388244
0.674941301742878	-4.2195842938458	1.6863608263871
-0.240659549435291	-2.20721036959043	0.117654588259259
1.50434625188478	-4.09945184755674	2.32733196554608
1.31598854104647	0.841515354629848	0.109106417228492
-1.23786985834471	5.57202928495059	-0.220271267146728
1.09770727197298	-4.42338544893613	0.937740655584551
0.64830839673647	3.52762620877871	-0.124218997717121
1.07315778772005	4.36217372846255	-0.126899218600155
-0.392200499375972	3.39677446317324	0.0345947608090241
1.28557717839846	-4.72407180834165	0.224678585298676
2.38859796563753	1.286863736626	-0.393945541496534
5.83716511766085	0.113462768312786	-0.513628871000477
-4.65105748136869	-2.33164531755796	-0.277955873044743
3.18159914056429	-0.335796229723599	0.187528916615683
-0.528864830335293	-2.62703687715879	0.654021980044036
-0.0810471694671246	1.97004573773989	0.331649633108813
-1.89392209013334	0.767054907795284	-0.74618719962995
-0.323522924979839	1.32507496308932	-0.548927692961993
-0.250966310104046	-4.80847961473813	1.30972306588774
0.436636597315159	1.88424365949282	-0.0470100302970859
-2.38431358297697	1.38621180486331	-0.549622258540668
5.23571324388155	0.780568651672695	-0.0186495916484173
2.21781945268282	-0.232042513970044	-0.335646364556714
2.39166998902926	1.15170472097049	-0.557967971172327
4.61681914369234	1.09984569978366	-0.447444811894532
-1.12279152830473	0.953951529976222	-0.74618719962995
-2.0998129840695	-0.765479393485692	-0.176721652653342
-1.81918561418882	-2.80261189508786	-0.148482499605224
-3.20428824385038	1.44039183091769	0.0741790535761271
0.103037566343632	2.11496227216372	-0.74618719962995
-4.21966767271391	-2.15053994226804	-0.393837454212298
-2.13812923391691	-3.88181979227414	0.423107934864268
-1.98568141420713	-0.32235790062299	-0.466346926035101
-3.44635295828215	-2.13533074426999	-0.580217639315035
5.37068438569674	0.259664706703517	-0.227375952574581
-0.221406906446132	1.92943447065005	-0.647475243867319
0.351712048450795	4.03254239987979	0.263207001829826
-0.350027650197658	5.76509969663272	-0.632732346936303
-2.97268748243681	-3.67754323053708	-0.252884475089805
-2.23351883848539	3.57571285199771	0.071355392864441
-2.76639580686918	-0.935568519118931	-0.244909490296075
2.25125837365755	-0.384189032200482	-0.273647099315401
1.19558763543734	-0.243538372400906	0.0585441805310095
-0.391222923597011	2.13260953855166	0.32705706638456
4.80596041719088	0.416995338913295	-0.462794423258886
-3.13407373388639	0.00825118255266899	-0.652280941300187
0.950401962200489	1.03855710458407	-0.319429272160642
0.591296315590229	1.14403515290866	-0.554734870332916
-0.317640810807857	-4.82111055422178	0.732253336349171
-1.56734490354887	-2.93705970812192	0.186379782512827
-1.43317818601957	2.0044945998157	-0.481272321609839
-1.99984610041014	-2.85390669870725	-0.482784559892901
-1.11656570394865	1.99684851598391	-0.329120399179882
1.05012333432802	-5.14913446474424	1.33276589239719
-1.26815903147093	-4.65865451860776	1.15173752292506
1.10918653051027	-4.0904703812634	2.24553550352344
-0.369570612510357	3.31307928990969	-0.671674712554388
1.17635989228853	2.29445903730044	-0.224133378837159
0.387862295309391	-2.90420467424741	-0.151800964729521
1.64992022554049	2.47126572560916	-0.27510826860422
1.30471229592928	2.12199538182864	0.207461465577856
-1.23759257753721	1.16855519246707	-0.583555989322578
-1.30743050535551	0.652636878010127	-0.286180232223312
2.1298925880588	1.44316797685275	0.0311941845504903
-1.74182236154905	2.66760986280093	-0.363360152674707
-2.21880435903898	0.272355221029613	-0.395170470612216
0.373505443731633	-0.616937823775914	0.141975478494242
-3.06875777204863	1.73320727777133	-0.172056528545437
0.727468729416218	4.18160169553408	0.43421992680359
-0.333329945405636	0.698506109234188	-0.266585098438044
4.57850718537935	-0.183994040075448	0.0168243223124317
5.53212142030367	-1.00540775823941	0.29133281909937
-0.190104946097049	0.756586901661251	-0.171709486320813
-2.18020701368681	-4.10602290201535	-0.0187601869573781
-0.315042942365322	-1.52113682794919	-0.370059442868329
-1.50978386362425	3.68267553281436	-0.391250346319839
-1.1408228870236	1.66750805806765	-0.599658126047339
-0.210985421737346	2.26640050840029	-0.0243547844527628
2.64233088533052	2.06432884168277	-0.447895481379697
-1.38837289770475	5.51696985196719	-0.328113343604711
-0.641270696719799	2.95934241246829	0.231326492123929
-3.05664062460295	2.54789894055972	-0.379572657803106
0.92916822473177	1.93311016988406	0.0901400966933842
-2.93553137739531	2.17055576276431	-0.0256722708866753
-2.03141879995695	2.4286946577991	-0.307362702658475
2.79014778176912	0.00490330886492485	-0.491832224483911
2.21073937455782	2.3108910841907	-0.74618719962995
-1.92053019960752	3.38440173101077	-0.393614630091382
-0.545478880008373	1.48981826734195	-0.332524593771151
-3.31274390180937	0.937454871651027	-0.400078511422035
1.21694564859041	2.47984450292239	-0.275083148923512
1.94901800195345	3.39527767133364	0.276023550129739
2.88386845628389	-3.46927125025144	0.756559696325529
-3.40175938566557	2.70401542615542	0.143645724610497
-0.941608011325512	2.79900091123233	-0.607711034036083
3.47428703347811	3.2305950446094	-0.454401122770005
-2.03498077352873	3.5934461874927	-0.0647824684033663
-3.99023079832426	-3.51932746935239	-0.346321763982026
2.18775558511385	3.22505991887698	0.038605956703461
0.413814366260853	2.90738504361758	-0.18074028036507
-1.08316779096952	3.63685696553836	-0.516581320119717
6.2247879509128	-0.334782175902035	-0.462748457526363
-3.71593213041655	-2.13180834818235	-0.194777413825888
-1.02488291223875	2.01465933751712	-0.0958849869001536
5.61871552507051	0.709902219292018	0.217810026626535
-2.57193922956816	-3.47181446123472	0.241033816295261
0.922032416263905	3.3325192255939	-0.0856407648873877
-1.42583918531767	1.91623585652957	-0.244400907753589
-0.355690002044353	3.23786061238894	0.0145772016392615
-2.33789968450895	0.49718897771487	0.401040229881164
-0.108346633216057	3.63689487409243	0.290411526191722
-2.51036906202665	-0.0629765244161153	-0.33260019642573
1.20712828675875	2.2077211661304	-0.414548982713874
2.15179371873507	0.826370827671382	-0.595545626009168
0.655302942196217	-1.23565549421659	-0.187950153408587
-4.52763581236235	-1.37944383192411	-0.562597674573107
-1.91952574213377	1.44616311025271	-0.313599445527075
-0.971963941653881	4.04063718747744	-0.313180043024517
-3.38379812200895	-2.57999617624631	-0.618468519016587
1.83091211358675	3.21882694196353	-0.431674410940415
-0.356621205409679	2.64907472562442	-0.566011901617841
-2.80370306928984	2.71889036130557	0.0255919127871623
-4.04744648893705	-2.34086520243039	-0.530402639018806
1.09933316747316	-0.0624627025758291	0.316792391769565
-2.06729364355436	-1.61065465975156	-0.138539805924538
-3.87147951086393	-0.295941733006146	-0.609634942640063
-0.253900259336147	5.68359487485537	-0.0452634825854872
3.11612844506868	3.49325530957827	-0.262217267295883
2.06044173280367	-3.8496313767468	1.38435232300327
0.767872453132954	2.58537452649722	-0.505217792061575
-2.61514663656584	0.19290163349757	-0.574088092967405
-0.555935024818096	0.488191954609249	-0.74618719962995
-1.67327964266172	-2.198736496452	-0.147465524639097
-0.846815347274456	2.96918647718081	-0.325285094238435
-1.58018839319578	1.98159163427005	-0.64928245953734
0.748830199638691	3.40510504674563	-0.177945782018182
-2.77596020658842	2.32283966970095	-0.149648939044739
1.36541509668001	-3.91478116083493	1.6738627409888
0.824427724281636	1.24222498368869	-0.54416075390129
0.872766614357319	-4.28520185518613	0.501436506608803
0.55268341342577	-0.194851603541281	0.299270290969075
1.58597362081179	2.51251714658389	0.103422869002818
-2.15475416143766	1.9349943919147	-0.603341713694266
-2.54722094496122	1.23729031514773	-0.3951474619929
-2.73498153646818	-2.74426466989866	-0.200946823470471
0.389584750334111	-0.321770407441762	-0.349015036633879
1.15804433862337	-4.20932752657285	1.64886341197372
-2.87006545027128	1.28272276353488	-0.268492715048214
-2.07411050756803	1.69751303624758	-0.74618719962995
-4.14931940992704	-2.91788298654905	0.0296441842816017
-1.86246347387663	2.88834612798342	-0.133294187851177
-2.40343809088102	-0.28359807300916	-0.417334595480491
-0.445630341371212	4.11315267514834	0.393047653849503
2.89787721673616	2.5212501807178	-0.347385454510951
6.48877549211153	0.605236045833919	-0.244241227833113
-2.63006997068754	1.48993461560855	-0.625102717763545
1.49926316777834	-3.09474331903806	0.38478187705172
2.71520042459139	2.2399350924457	-0.412542752183593
1.77668070832857	-3.26211792993894	0.748688101399136
0.431127489010182	-0.686524935248997	-0.0456081062396679
0.0733506981528667	-3.19703251886716	1.22553724131045
1.43766069451937	2.75808542203555	0.300297692983156
3.27790808717379	-0.360527776363995	-0.116605684185069
2.41923022309908	1.34905724954257	-0.409393575586159
-2.26834821661344	0.0467712504828905	-0.530465045236659
-1.69851791818968	1.65921562146792	0.015237037997537
1.52215981523165	0.66473310422549	-0.530026324590775
3.54198718110689	-2.36868435907712	0.686602200643761
1.66989719907412	0.00992979836115593	-0.422727379845559
0.830887854496327	4.64841144513736	-0.486399003079656
-0.646895825465831	1.31636970471987	0.0292689413814021
-0.10060694774023	-2.93990428018918	-0.128446050188219
-3.67959570844999	-2.20002538729062	-0.309435791848147
-2.03717708547941	0.932022742744777	-0.453136898171214
-0.833504438003215	2.33334987592349	0.254326081152097
-2.71447992285124	-3.23781449365964	-0.0827234540646691
-0.118597194155369	-2.98357874918332	0.874752277050019
3.8316051963962	-0.0321821423207784	-0.239724074590408
-3.70088911016813	-0.286904983404782	0.0752996819793439
-2.54551386793486	2.07133620214114	-0.259804207160732
-2.12119746168486	2.38882105779299	-0.394007911167837
-1.08059501608244	0.0771938635076022	-0.425870532185848
-1.5395958419644	3.00408237409243	0.00608893997340182
-4.63611721952787	-0.941095061782506	-0.350111077440873
-0.463885783752117	1.26776080560336	-0.74618719962995
-0.739834367831859	-4.57694561052671	1.17491049697586
-1.15450203379026	0.882450632568691	-0.74618719962995
-1.05631756742826	3.81696908902774	0.164637933995904
0.136984289089527	-0.0270719604527021	-0.254957619359232
2.12635946313509	-1.83609933424344	0.43270325903974
-1.77099990805021	0.409943215366695	-0.429148978864767
-1.66437137087217	0.134164951559398	-0.423803570720833
-3.16541314085356	-0.49887106585851	0.005577376249
-1.64580023249022	2.69877260160098	-0.282847527632036
-2.36510276754728	1.36537580918917	-0.12562105097921
-2.44970583876005	-2.9516502099072	0.194196128213715
-4.16346001585356	-3.39956671762815	-0.111325191983857
-1.6789202686154	3.59028356504092	0.114724356259122
0.186060980359402	3.06455271672854	-0.16379387544292
-1.90613388975492	-2.81183964777341	0.476546397502929
-1.44654428919188	5.4343840403522	-0.305778208878058
-2.84793138464323	-3.38757760095945	-0.329529446720664
3.57372617761263	1.52335792016635	0.103697358595072
-2.6603860851132	2.99725621175418	0.00495549226199265
-1.59594297369352	2.36509387921939	-0.360699419978944
-0.849708318313274	2.83608572911868	-0.589151174508354
3.56268692056307	0.730059377666805	-0.563329890639412
-3.3319907184445	-0.38296506572118	-0.536896813988752
-1.37885177095762	3.60829108190188	-0.13532176287386
4.58175063172945	0.191225014444683	0.246446675214478
-2.76982474287382	2.72501962613711	-0.453294005790584
-2.79118871649137	2.73096769284854	-0.407551931157252
1.39973175565371	-4.12251431513181	0.367095763093035
2.53804993669161	-3.55544406938901	1.27619721030464
1.44288754502901	2.20938914250979	-0.157397718567681
0.427045613924351	2.75181453656802	-0.050048941702699
-1.44859826525084	-4.27263910341611	0.414034591438759
1.10204994718203	1.99882357549319	-0.125801475368426
-1.40900814493528	-3.05745942163816	0.0749069957112886
-3.42308950384489	1.61681395005831	-0.74618719962995
2.03889155427584	3.05748074483523	-0.275154649352589
-1.69299566706053	0.258710287329051	-0.234479377036692
-3.83825302084318	-0.915316529754307	-0.0291527297638797
-1.45211255510679	1.37103491258273	-0.74618719962995
-4.45779490431181	-2.82942921686521	-0.202727892489836
2.19904637376436	1.03640156221041	-0.325400584728035
2.98482656518587	0.515398435112331	-0.353542913484877
0.0649825115002063	2.74794524144778	0.317978854720006
-1.90593039949766	3.01106303166995	-0.239574479195821
-1.52711868246428	0.902999333855007	-0.360466854355288
-0.533244132598552	1.51412146520266	0.000627605213512141
0.0431448001659778	-3.71148020792356	0.611989845789284
5.97168421785006	-0.132968686703351	-0.490008711592867
2.79069662133822	2.51808159780154	-0.256572972976399
0.321803480783787	-0.104007769558337	-0.644051074587618
-1.27824687918058	-3.44421631861081	0.238337760865095
-0.836419820388469	2.38012569379458	-0.41635843832354
1.66840231458315	3.14936082791934	0.174982951085454
-0.798212587436351	0.0237199438775515	-0.74618719962995
-0.584705054362926	0.516124121662471	-0.535953696055265
0.680263162056294	4.22321527433047	-0.354340027906391
-1.79660129507414	0.307686589475963	-0.178996533105626
-1.43928182085386	3.68171494435916	-0.427198406620861
0.477002621094075	-1.27592343855253	0.168803513882285
-1.55027079542509	2.36224692296633	-0.252217587815284
0.0207779821253684	-3.16201169062009	1.00731776244147
0.528665304581013	-0.977284915927556	0.0327942042856875
0.391552955309239	-0.414808489564564	0.355576974691845
2.40324020425447	0.715675227161739	0.0824512952248433
-3.73975872953764	-2.41776902246824	-0.404764190650724
-1.46619343717924	1.85063045453677	-0.338606464704216
-2.73736476858488	2.1823043150867	-0.74618719962995
-0.689087807735119	3.69575446080813	0.0067852267322496
-2.17233633955351	1.01907270383487	-0.544223665489676
-2.81348037680021	-0.0656926633750463	-0.74618719962995
1.26251769105562	-0.97497112322202	-0.0949220853694342
-1.11964547594419	1.04756229352603	-0.318610536698603
-2.58983135183683	-3.04261691141477	0.0708812504687396
-2.9353511329495	2.97855680417666	-0.460578595077312
3.72855544129976	0.474138967510555	-0.0799888836885599
1.64144492189058	0.416947118755672	-0.152515955588683
-2.93612146337858	2.83599942159304	0.24545550459401
-2.32595348318449	-1.06660092640271	-0.210649121474407
3.54097795526156	0.207027874704692	0.530196971672832
-1.39363729914061	-2.37444860506406	-0.306629847729608
-3.62475776632658	0.62653582524905	-0.597081513809575
6.29771208802828	0.874464683052394	-0.0424109135596657
1.2708266977466	2.19969170522341	-0.143629988883967
-0.567264496883068	-2.88820249605527	0.102947290768694
1.80836510697969	-4.1804054455792	1.39840261331324
-0.0530223600321147	-2.24287945795408	-0.128624215981448
-2.5908961292111	1.59747093152652	-0.580687836865176
0.323845297495213	-4.15530283022275	-0.1245399480302
-2.43333339651457	3.10093539189944	0.178870152056422
-1.13310372789732	1.01899223756442	-0.438216705010809
-0.675508677562389	-0.210563801411297	-0.476623424734808
1.69447445909151	-3.13945490885129	0.364648308661973
-1.55939090212217	-3.57961327600827	-0.465182360946402
-3.57556533773771	1.3660086913074	-0.558386434037187
2.15791249314913	-3.68147928285947	1.45009745734239
-4.30558037718168	-0.93198103475919	-0.64003959781964
-0.146495252450618	4.12757175397525	-0.0835926213657653
2.3506481651462	-0.296646543029454	1.07332789794709
-0.863827704986248	3.37166207265506	0.701100720750209
3.09407019654879	3.00154178571353	0.446162009281641
-1.70770728548399	-3.01720816660276	0.363182251942656
2.72811961213717	1.66824155282626	-0.258873639830076
5.27859282533297	0.513857833858821	-0.616773575835474
-1.54907178839079	0.116895280596111	-0.544426575214903
0.510317445198384	1.3372171444858	-0.74618719962995
5.41059994737276	0.375080339428279	-0.508772711649176
0.624229610363331	3.15536349248538	-0.00306637005533566
2.07341909448275	0.976675681587551	-0.41367582132452
-2.32958412130705	1.4911364836658	0.0325547030361414
2.57964015046724	1.21257226895938	0.280995673031067
-2.72625017126432	2.91882222127566	-0.502100921544303
0.145022049943295	2.98976462316165	-0.0498768702044757
-1.44751322229734	3.6169909758533	-0.362295183490655
2.83143782655367	1.5735921187366	-0.611943747627003
0.241069376865712	-0.939025528911259	-0.252173264443154
-0.129130228956852	4.23175256681094	-0.0610576720129617
-1.79517734011045	2.00704257917056	0.0214875200494724
-3.66339015920988	0.841689757820461	-0.185675432789879
-1.08801174124113	-1.4231564478909	-0.615463457310963
-2.93751382788053	-3.10963828134885	0.0927569442960857
-2.04514050443998	2.60162704419741	-0.552030841885472
-3.08767747839323	-2.95327431726804	0.41717590932805
-1.24899876078001	5.13782422971377	-0.32652736516779
-1.7734334464871	-0.347901366833355	-0.559038944636702
1.4219110016025	-3.6444643216168	1.18101561148254
4.72065091172823	-0.369033150557187	0.515919306302531
-3.2336339946591	0.492689065452907	-0.352872924705301
-0.873899101813945	4.8647720141376	-0.627166442494451
-0.396340608199749	3.53166788053164	-0.325676212952936
-3.32940173109404	-1.34941191244474	-0.461850169999146
-1.48636782129637	-2.35248453188291	-0.176742902696646
2.83943963090548	2.00695221852908	-0.561833522323351
-3.92234539945951	0.115071229454372	-0.508931706556785
1.04875826875338	-0.983879454616215	-0.289986792987748
-2.67814612348906	2.80770104360232	-0.0708991264781013
1.44031930009493	-3.58629090357175	0.111436729221719
0.233363002935734	0.0197174323762392	-0.665099385090394
-1.12550842722288	0.170862071033809	-0.304306613094195
-3.86127114256254	-0.440314419749882	-0.489630284412791
0.560112715164509	0.5947165412868	-0.26056905586347
1.48091363946566	-4.67903692293515	1.46517978656303
2.20338106195101	2.82237999868045	0.0953779738167824
-0.942030548652324	2.2182065768207	-0.442737462691492
-0.182648449739132	-0.679091699603703	-0.162211126922214
1.18480777780184	4.63740938138614	-0.178165985247162
0.733320653835621	-0.5184406416451	-0.491140287727744
-3.21073365171782	1.82661169004092	-0.74618719962995
-3.54720926245085	-2.34054977465024	0.00970809720903814
-0.252686068018589	2.76733558606753	0.24278870448442
4.95286536256441	0.170362971540782	-0.315250745161135
1.53366935292849	2.61223762464175	-0.010856682055173
-2.0677518840634	3.55931513738284	-0.3567717338974
5.91079211274752	-0.30782616901746	0.173328252958878
-4.05893301924101	-0.0131127389108205	-0.448367177155803
0.976849437157002	-1.06037385034909	-0.21296111106832
1.85045862237581	2.18984334897647	-0.676518096279378
0.597763002315846	-0.465637304071095	-0.326156328064462
-0.355948626598034	-2.84953243303647	-0.0282877458698681
-0.100314035614643	2.77993076276431	-0.403142920714905
0.525652647415486	-0.760203428748753	-0.0539456532203503
-2.40409684141508	-2.83179552126279	-0.191935183945453
-1.5463553663098	-3.35083539057126	-0.00127599914199749
1.94211936036715	-4.26221067476621	2.10706946950492
-1.43261861761442	1.74842160176882	-0.53697662671297
-2.71972656210295	-1.34015948343625	-0.12624927018055
-1.45371973474852	2.76987331342349	-0.338760614321165
2.02767705957064	-0.0515409635340238	-0.506686425063002
0.121163845459309	5.48923509549746	0.129930330092603
0.39685791770586	1.72377675008425	-0.153250167609323
-0.320863246520672	4.03740184735904	0.00522548725715038
0.857280135551777	1.41703074407229	-0.74618719962995
-0.393627404769573	2.31442492437014	0.110063117603868
-0.135792120894108	5.57357423734317	-0.349305358705924
-3.37551498373381	0.137173913236949	-0.74618719962995
-2.03407692869535	-3.86083800363889	0.365860716020277
4.66287922898897	-2.44019610453	0.707346022410917
-1.37116801699034	2.50486796331057	-0.433384383246018
1.13588225881228	-0.334047503951695	-0.233729210091027
-0.485015749534282	-0.806922443393376	-0.208482851753812
-1.52721154650084	2.87534015607486	-0.29104933079515
1.56093668977388	2.03578727674136	-0.063471329102499
0.0781110976136592	-4.11469180155149	1.07705414803539
-0.0417525354527566	2.61273997258792	-0.371700616021826
0.589406133095112	-2.87698037195554	0.768885775075889
-0.461609810193691	2.93261592816958	-0.103721400249554
-0.296360730727825	5.70355575513491	-0.477903227402015
5.46656441728243	0.445232860561702	-0.510008598813057
3.03555417100557	-3.70169598627439	1.09214531263696
-2.10814356764189	-2.46062666941037	-0.0657941342729065
1.76346218625673	2.5229214949573	-0.163178103359039
0.340924323002186	2.10267179441104	-0.170188485231065
-2.57459354360929	-3.71948558855405	0.0648954470404695
-0.335593908628139	4.2623435778583	0.406571788331842
5.43301320115694	-0.239810936335232	-0.428095861325758
-1.97034633119932	0.761697701927516	-0.519346089954851
1.57745671311983	3.01865213346133	-0.282507082955766
-2.60198545416227	3.04037135076174	-0.3432604468847
3.20654296914705	1.27204578351626	-0.133183542744208
-1.26210451086393	-3.12969333696714	0.250457786097888
2.94744944612154	0.126911364313457	0.420289569611746
1.82306206266054	1.9720763487781	-0.551315580505344
1.86296987573275	3.21617429685244	-0.181656261832219
-1.58070969541899	2.00174587201724	-0.326217319753758
-1.08068823774687	4.53581064176211	-0.278993714769683
-1.63879752119413	3.15562813710818	-0.51545814561303
-1.92636346777311	-1.87815923261991	-0.181803649487207
-3.13205409010282	2.1232542319263	-0.74618719962995
1.58388829270968	1.32505910825381	-0.346223404888168
-1.82538425882688	3.92250650357852	-0.476297349192679
3.68164801637301	3.46428029966006	-0.164611447195227
1.68204975167879	0.961865119453762	-0.226204675481643
-2.91256833036772	-0.440313972715046	-0.427011454705731
0.338463694254246	0.015818543549869	-0.248630038924517
4.13232874910006	1.35597293805728	-0.616408395389211
6.37690854112276	0.273778103109691	-0.594146182983179
-1.93663477857939	-2.01980895567289	0.0420818582075281
1.17919111291536	-3.83807332086911	0.888712755333032
-3.15301156004301	-3.43452603388181	-0.269136024578398
-1.72013533075682	-1.93243701029172	-0.238577979440062
-1.65104806383482	2.08954613637576	-0.74618719962995
2.47165846864351	1.33064358663211	-0.106005935478363
0.62958371678957	2.47199099492678	0.861561069728841
-0.795144438346538	3.04835575055728	-0.155877638208729
-2.2616827483975	-2.57522828150144	-0.0669237160921012
-1.99153065641752	1.02821522187838	-0.657644932989791
2.04471135179171	-0.146760180774834	0.0514109068679816
-2.65194535215727	-3.21165854502073	-0.0910160761608947
2.7766621116794	2.00414865445742	-0.74618719962995
-1.51763379534117	3.3354272170032	0.352336169566839
1.00313270131716	-0.910208352092412	-0.40777478942823
-0.71421271522871	-2.93364269304624	-0.0784338063576567
2.61452174226412	2.57818453740725	0.0175646211379324
6.36951899568209	-0.0281589852606321	-0.451744813435471
-2.88044500311247	2.22699277829776	-0.624706201613668
1.80006372968325	2.65149038266787	-0.243267768499075
-2.23231601675383	3.37677638959536	-0.0916895515115668
-1.7258123155438	3.9361397547687	0.156472023416638
-2.40035366972319	2.17976992559085	-0.287934842878838
1.40417838136324	2.29940646123538	0.188951341779477
5.78685402909884	0.0304215027059054	-0.235498530630898
-4.49961876829496	-2.02607757616391	-0.471500996575597
-4.38860344847074	-0.983706720355656	-0.74618719962995
-0.0344500782188657	1.18671279382357	-0.550236064496607
-2.6239144798123	3.77544348668704	-0.0629814772047552
1.2967512611545	2.81375306081424	0.63140062893146
-1.70952689607969	-3.42557866144529	0.223678071281221
-1.27548682649961	0.546569935795162	-0.659934291937843
-1.39612054785124	-0.863059707168248	0.0114930699254497
1.11065745393404	4.67208450269351	-0.363283811580566
1.3206610683597	2.28699129056582	-0.0638527888299051
-1.66056930979124	1.43288188409457	-0.659859311677809
-3.03454899748198	2.19413083028445	-0.484573862372642
0.511852503219929	1.82917206716189	0.128509659179372
2.22086024324068	-0.22895751166692	-0.527024627197391
0.88745725194582	-0.328317411426213	-0.582156880405093
3.75000524560579	3.10805433225283	-0.238463241094211
1.25043773690828	0.519528977390621	-0.047201981582639
-1.53108108003965	-0.549765058044102	-0.23763596804066
-3.23389315565458	-0.536956198695805	-0.212881760938108
5.58017659227022	0.379626624103877	-0.511380377278754
5.40270733873018	-0.548365809205678	-0.204394588847579
0.682747543255177	0.907029084678981	-0.431643132413006
-4.56053948362699	-1.70876640844693	-0.372608764218392
2.80751133004793	1.70430641603122	-0.0451823664526034
4.92731165925631	-0.300751336101201	-0.239823143122354
2.13425350228914	-0.0469112696086431	-0.460423139671699
-3.46619033773771	-2.12422556448331	-0.120437759591325
-0.81156766374937	3.59787505101809	0.22043661947316
5.15633988420137	-2.10434801149717	0.943326277612165
0.467439741293278	-0.231125220838692	-0.121329985749322
5.40062642137178	1.08608262967715	-0.002867088537087
-0.754951595863018	0.294844977375362	-0.333548481553202
-1.57668161352507	3.62061493825564	-0.24884313553233
3.12439084092745	0.943266086098049	-0.0994275903714037
1.07605302373537	2.57867067289004	-0.281103559335352
-3.92558741529814	-2.21667940187803	0.0243759700562881
4.60527443925509	-2.83204013872495	1.62834022364511
-1.19722449739805	2.25871413182864	0.230470339580067
-2.07457208593718	-1.70796484518399	0.062201391909628
1.96029615441927	-0.640728481296208	0.336719956820545
-3.29528903921476	0.711862079616878	-0.633175331544487
-0.220506012042675	3.22345059346804	-0.0469228546489398
-0.719726562102947	-0.874381847861912	-0.427746127095846
2.61269688645968	1.90076630544314	-0.473495236831351
0.399877101579991	-1.24315197038999	-0.198675555020049
0.781768083969441	-4.62076170015683	0.895380407166582
0.452369213501301	-2.68104583788266	-0.0284241885596586
-2.23037099798552	-0.0324778260623479	-0.641469389420359
-0.36063480337492	0.0351474357808566	-0.145766708010622
0.395171970526066	4.697663478371	-0.358606521604661
3.62644362489351	3.52165263127932	0.0618827925883276
-1.63483011682859	2.23404019307742	-0.178055396584656
-2.46916437109343	3.5887288374866	-0.427180505958088
1.0376609567798	3.66151779126773	-0.419393490723014
0.80097842256197	-0.181507766429093	-0.311429342729892
-0.527543067535076	4.02388732862124	-0.456577184127736
5.26356339494356	-0.106777401823309	-0.0897764275304598
-3.69708466490141	-0.673451610091832	-0.363093646848553
2.35330796281466	1.34324043225894	-0.082812751454525
-0.789653241237316	-0.472522713426259	-0.74618719962995
6.37719845811495	-0.194967530850079	0.0955548749887128
-0.574804365237865	3.85905044507632	0.144378352793206
1.19030773679384	-0.810819573882725	0.228486121630012
-2.53452324827543	1.24588363599429	-0.335331421571774
3.12540340463289	0.777169041153285	-0.397045319613642
-1.54275095423094	-0.420262076142933	-0.509509725365517
-1.7383935447537	2.42655365895877	-0.614834045809817
-2.39516806562773	-1.5990906434094	0.029159795501309
4.67120099107393	-0.199153527799752	-0.52429185349175
-1.9633543487393	3.10171239804873	0.0203432679698581
-0.597688316901836	0.738678447719905	-0.182737948159336
1.05473530332216	4.77846973371157	-0.190199441527212
1.75256359616884	-3.28908092546811	0.463749027034248
1.47557592431673	0.572838656421993	-0.531845873186266
2.29866075555452	2.91949742269168	-0.368923576565678
2.48107790986666	-3.6368787961041	0.484839134290482
6.31895518342623	0.28390493225703	-0.164830524996836
-0.737210750182781	0.193666718717906	0.333545705195991
-1.93870162924162	-3.96548873949399	0.526271541859861
1.28319335023531	-0.875070221904423	-0.454244278522872
1.16669678727755	0.862643115040157	-0.644326660881162
1.66518378297457	-2.45991713571897	0.42031315718806
-2.32896590193144	2.61086957883487	-0.453803721483007
4.80079531709322	-2.62524468469968	1.48670118877751
-2.39502429922453	0.894844822403285	-0.417331043088178
4.02235245744356	0.449945442196224	0.11941010351824
-2.14351677854887	0.254334293123577	-0.487674578550625
6.56338334123262	0.435795299526546	-0.458189588255753
2.16444230119356	-0.21637815255275	-0.0883708741703318
1.68954086343416	0.514484934326503	-0.410992611167574
-1.99984466989866	-2.42654449510923	-0.379590358263635
-1.13992059191099	0.752575091835353	-0.621025456101551
3.29855728189119	2.80492799710879	0.0971446037532967
1.06010353604921	-1.11640877294889	-0.411266786679824
2.25087618867525	-3.30328542757383	0.486193673456191
-0.125824935337219	-4.9691279606854	1.3527975234512
4.97962117234835	-1.11793638038984	-0.143934384381816
1.91395270864138	2.16078417729983	0.0195939955498701
-2.69871425588957	-2.1797037797009	-0.645413615567016
1.971926689545	-1.82043070364347	0.489548894614532
0.252826810280171	2.99128430318484	-0.0102408838585765
-0.706644117435131	1.1520776076282	-0.644930947562098
1.89812529126772	-3.49268204737058	1.77400400859149
5.71898531953463	0.43967252206454	0.0804165828535087
1.41214227716097	-2.70799500513425	0.689843885687505
1.09336745778688	-5.09104949999204	1.14532893088945
-0.667177319129619	1.61348491143832	-0.391772840301056
-0.491921811898861	0.542286328789089	-0.320890393354188
2.5442619327701	2.75911682080874	-0.104673163858535
-2.43200993498198	3.30652897786746	-0.249735002005967
4.25063109437593	0.71582751702914	0.102555053901936
-1.55235290487638	4.31513708066592	-0.0220820817850941
1.30935549775728	-0.51432681846967	0.37432861188312
-3.26418423612944	-1.68352777529111	-0.245184130230956
-2.65059399565092	0.21632515620837	-0.48082843929719
0.374859124819126	2.89958160352359	-0.0897490582087369
-0.714334308704052	-3.17461235094419	0.148060671403278
-3.42980694731108	2.67420475911746	-0.394048907918623
0.375277161995259	-0.219504587534573	-0.603425381466551
-0.181721657117519	0.112695731040332	-0.74618719962995
2.75798034707674	-3.41301710176816	1.64953257006882
-0.688746809562359	5.24202268552432	-0.74618719962995
-1.29919993837706	5.48701732587466	0.414759041830109
0.664820909897175	2.67851489019046	0.35893198104817
-1.24121105631224	1.68258815240512	-0.496772913556248
1.91179478208193	2.67191474866519	0.354816127800774
-3.72915101011625	-0.479143120530751	-0.486246846579512
-1.40640890558592	-0.751985557559636	-0.103620482629136
-2.05168151815763	2.20510905217776	-0.562594065500977
3.99227500001558	-2.10961575079313	0.543009777220267
0.000156712184038454	5.56432979535708	-0.062796447634586
-1.90818107088438	-1.98172528314939	0.168847033890015
6.35053610841402	0.644587926384304	-0.235845807946194
-3.13929033239714	2.49284141492495	-0.134136357139874
1.65311682263979	0.154520861622188	-0.518249313229801
-4.36464476545683	-2.0732414202725	-0.25595800316754
1.33253240625032	3.14221113156924	-0.563685965439381
1.464597940842	0.6694977207149	-0.438796219341002
1.12085843125948	-0.696519978526738	0.0492704264161114
-1.4322834010922	2.52198570203433	-0.628744458150699
-0.413901388248119	-3.11741478014341	0.249067121148259
-1.74422609766355	2.0477439684833	-0.420105944798474
-1.66962254007688	-1.6122273879086	-0.088620553353506
0.0923125822342303	-2.95706231165281	0.357597685274688
-2.44824266394011	2.67913859319339	-0.74618719962995
2.40848493615755	2.49073856305728	0.231096053253246
0.607590139309254	3.71060150098452	0.360965924427897
-0.731467961867962	1.93621628713259	-0.387461326154263
-1.50694835146299	1.03664069604525	-0.0898844393252729
-1.41821169813505	-2.25514585543027	0.0986807257372823
5.03148055116304	0.564893774505947	-0.197910449539967
-3.70981001814238	-2.99023897219053	0.123751454686962
-2.9463398452603	-3.73678500223508	-0.00615829676230947
-0.366182714303646	2.52291553449282	0.384479485911378
-2.57402229269377	-0.951777465823796	-0.0949026141833802
-3.97681879957548	-1.21457833814969	-0.276751428820344
2.86246871987947	1.28664606046328	-0.496444604221553
-2.18859291036955	-1.92890781927457	-0.257259750276793
-3.32833671530119	0.995596460815761	-0.524495496660592
-3.58391046484343	-0.402192332032826	-0.74618719962995
-1.07004630525938	-3.89127070474973	0.106524648128029
-0.951775908073101	1.21277671289096	-0.297209082337097
-2.40606450994841	2.68718355130801	0.0499396921959748
-0.274151146014843	4.02220886182437	0.016017839293223
-1.88935685118071	-2.27169472742429	0.133553996065318
-2.33752417524687	-3.19865018892637	-0.0284460125652886
-3.04771947821012	2.66994684171328	-0.388180485291613
1.60301601926455	2.49396293592105	-0.32165867701409
3.29914689103731	1.36926489305148	-0.185308904750162
-0.803330421050701	0.995852879997585	-0.589204026001427
-4.05535101850859	-2.77183086443296	-0.518539815332387
-1.54926609953276	-3.14198691416135	0.165482847283517
1.07486593763002	4.60404508542666	-0.513087163649691
-3.0475816722714	2.53929822873721	-0.137289010137671
3.23162722627291	-3.20736796427121	1.53353912657189
-2.82078504522673	3.16976540517459	-0.491819166385381
-2.43563175161711	1.81416898202548	-0.636725246434635
-1.46082699259153	0.444870881553981	-0.661540851872417
2.22193741838106	2.61970489453921	0.236495324761112
4.77297091523775	0.575924865719173	-0.112302770272031
-2.75870752294889	1.73525231313357	-0.567292733012904
-1.48889982660643	0.784713499065731	-0.244758879772303
1.13010573426851	2.58501499127993	-0.74618719962995
2.23457002679476	0.00630269181380028	-0.337031740688971
-0.893887698253307	-0.723097987655308	-0.310065438269098
1.99125933686861	1.03146117162356	-0.34407332049515
-2.51795268019072	1.64187066983828	-0.637559269491239
-1.60417413671843	-2.45631916094175	0.246837225207576
2.9320907596744	2.10317342710147	0.108707951074671
-2.85009622534147	2.71988790464053	-0.161557601548682
-0.206711768706951	3.45541398954043	-0.144946376284769
-0.15346425732008	0.322853885408733	-0.365728491111777
-2.6091907020413	-0.0293983744417692	-0.139758340180276
-2.26814126928678	2.05726068448672	-0.517411101235561
-2.01022720297209	-3.81964571047178	0.24808927717485
-1.43440508802763	2.43141119908938	-0.74618719962995
-1.3314317460858	0.139908127304408	-0.401223074229481
2.94218349496492	1.07596521806369	0.230200433806219
-1.61073172052732	2.44134872388491	-0.422095717732993
-2.06423854788176	0.265283040520046	-0.593821330636258
3.05922222177156	-3.18657547998777	0.792795616963135
2.53841900865206	1.96145980786929	0.3766568273005
2.68199276963839	2.32800214719424	0.284531843466723
0.952024102608052	1.4394835753406	-0.260328457426205
-2.33818936308256	1.65914504956851	-0.293240060169059
-2.55148053129545	1.06815796327243	-0.397106609427742
2.93130826989779	1.67121665906558	-0.255173714735611
-1.89046740492216	0.298519305702541	-0.482744947444631
-3.3485934730374	2.81827896070132	-0.416362816439432
-0.424524038633022	2.33644121122012	-0.513944227851517
-1.55185234506956	3.0313066763843	-0.566823251658462
-2.62990951498381	3.35561507177005	-0.330198475469331
0.862702370086994	1.85986774396548	-0.492960584506019
-1.11370885332457	1.3171246571506	-0.307344790309124
2.18879604379305	0.69086938333163	-0.382009995221817
5.94860482255587	0.28269409370074	0.222902172666401
-2.13621568640104	1.14058332872042	-0.74618719962995
-3.75706171949736	-1.63247937727323	-0.195857681792524
-2.06959247549406	0.189117573019359	-0.050184155151098
-0.538022040923748	2.64250033330569	-0.293961102863561
2.6995091442264	2.12966888379702	0.040651252730931
2.20226168672213	-3.93303663301816	0.982619808456119
6.11919283906588	0.661942533966396	-0.0570069389473385
-1.66890299280516	1.13883536290774	0.280014006755312
-0.0516006178908679	-3.43527729082456	0.70908574960676
5.4985482696689	-0.0792944395875002	-0.515753849434459
-0.0957441698514554	1.2553947491611	-0.211077890894667
-2.90577530821196	-0.075961880568173	-0.277795383086443
-1.57084727247587	-2.20573741960874	0.0538244253947718
-0.622951447566662	3.46684401464114	-0.188988067644367
1.51327240506777	2.07704251241336	-0.505964249356742
-2.99346017797819	-2.73838479090085	-0.146707631696268
-2.16304230650297	0.353015474792812	-0.0235431036295059
-0.167688265045795	2.33620803784976	0.150196044884141
0.272470772663441	-0.725246377471592	-0.493551069323594
-0.9224488135182	2.38117711972842	0.020511402177131
-1.88962829073301	0.146177731272075	-0.579180135249118
-2.26277422865263	0.629509918209407	-0.481418686920213
2.92348837892183	2.23529236745486	-0.336752482381279
-2.94359517057768	2.61701815557132	-0.275639083548716
5.52609658280977	-0.0519303979312444	-0.590079792252101
-0.0630707196646068	3.13909357022891	0.524097462796467
2.72687053720125	2.10954182576785	0.32967126678641
1.17283761541018	-0.433532782081273	-0.261518445000791
-2.51556158026091	-3.07825929689756	0.141964119493903
5.44266724626192	-0.215608254257348	-0.604131521208414
0.117004409829464	-0.327988259676602	-0.55688303555515
0.661213875213948	3.42303936910281	0.330709315923534
-1.76782715280882	3.19087713193545	-0.260540241673467
4.63258862535128	-1.8412986474072	0.134646188233772
-1.53337275942198	2.20142047834048	-0.74618719962995
-2.22896814306608	4.10523765515933	-0.478887093518679
-2.04764485319487	3.40221827458987	-0.217836084605719
0.221648514667836	-0.618332989696171	-0.272264439184413
-2.28459811170927	0.89771216344485	-0.74618719962995
0.864205658832875	-4.73829776811948	1.66325801634784
-0.532962441047344	0.195609085079524	-0.203882925749294
0.548631608883229	-2.92549855280271	0.977502930923607
1.49220049420961	-4.52296478319516	1.82915175659012
-3.82379627188078	1.46654217672	-0.434082589075863
1.25273597280153	-0.810830898765233	-0.269767342546524
-1.02724498470655	0.374309532162044	-0.602721580669496
-1.89868891199461	3.21206610631594	-0.265436071952642
-3.05746364553801	-1.63139743376127	0.250470386135911
-0.519546091159496	-0.73058635759702	-0.596492850199862
-1.95994985063902	-0.00977630186429268	-0.291734363336701
1.24945676366457	1.7215720934833	0.0196080808004063
0.743338406483021	3.9717261118854	-0.502315768987196
0.342966258922901	-0.749752409938481	0.390937590412981
6.0502707962192	0.193473242040965	-0.504088161430343
2.01203322450289	-1.15954429674497	-0.135337235973107
2.92902445832857	2.67417281102786	-0.54478730026109
-4.104249715408	-1.75437182951322	-0.335149284947297
6.42856574098238	0.738362364288661	-0.10085202471586
-3.49440503080717	0.291130117889736	-0.522408834480096
-3.57350826223722	-2.3675232605969	-0.296774202975623
-2.41520070989958	1.76022117566714	-0.531881894508529
0.751331985393849	0.896528295990322	-0.0463869855527608
3.61399173776278	-2.83649642038694	0.219318743306041
-2.13285350759855	-0.0460419954692388	-0.174144424156954
5.35089564363131	0.77119689416537	-0.315785117621896
3.00257563630709	-2.46234542894712	1.08505919791485
1.08901584188112	-3.90500695276609	0.446126896260634
-3.20732092817656	-1.06018311548581	-0.403636322374803
-0.1318790387117	2.04322522115359	0.286598556339992
-0.959760367473278	2.2796935362781	-0.00489332614595274
0.181604847709027	3.57085793447146	0.154540648689133
-3.8350732322537	-1.31003624964109	-0.477746603722585
-2.92714881857267	2.79336803388247	-0.30802196508938
3.26564669648775	3.62168949079165	-0.440328047184671
-0.958107173045788	3.64507430028567	-0.116000612511619
1.77602946797976	-3.97275716829648	2.03463211671967
0.76922017375597	-4.00384075212827	1.40400729488611
2.54587745706209	1.58738749456057	0.176010753919584
0.228830308119145	1.88856952619204	-0.337407064118987
-2.40666675527922	3.70538204145083	-0.253798428809744
6.59782719651827	0.477282695289943	-0.551629823181596
-3.29484581907621	-2.38911087084165	-0.0883047403767303
2.4705007080234	-0.0591361524497533	-0.221744355338403
-3.46885180433622	-1.1330279188191	-0.593035550668303
-0.275150402983341	-0.671958275321629	0.123536932078538
-0.461298107703838	-0.295476369742062	-0.60892355054706
-1.01734513004652	1.09264426660189	-0.0886445856804643
-2.00861418207518	-3.5814212040936	0.176041483499354
2.52043533364901	-3.91847188043943	1.00271542378327
-2.40528392752043	3.78986518811831	-0.152588099254663
-1.13057458361021	-0.933123178962376	-0.644546738877769
1.61580634156832	-4.25545913744321	0.786161010352857
-1.97529351671568	-2.88779789972654	-0.106437541489725
0.623993039528218	2.88622014951358	-0.502791440463996
-1.62880802114836	1.32568734120974	-0.583342131208018
-2.92919111212126	0.604579321857784	-0.356486225357167
-3.33643364866606	-3.40000087786069	-0.108461942475803
1.36324715654024	3.24108522367129	-0.0983723613079353
-2.64819407423368	0.679548434730861	-0.146023193295627
-2.94094848593107	-3.70160061884275	0.591827358115015
3.40267229119906	2.58380883168826	-0.399102449037335
-1.96975016554228	1.56569724511752	-0.498016195631425
0.254629969993916	-0.903708346370366	-0.101298945052235
-2.44053435285917	2.88296859693179	-0.333876845431149
5.87705254594454	-0.211645044568684	-0.66945132632041
4.80656409303316	0.778415731903408	-0.0387668998901457
0.250576466718998	-0.765616007331517	-0.0121361102574813
3.62446904222139	3.54508059453616	-0.74618719962995
-3.33586001356474	1.40647368859896	-0.460669408479478
2.51489901582369	0.69519352149615	0.395316995261739
-3.4105880256497	0.591849498268459	0.152351440614307
0.366842359701481	-0.768076963905003	0.45228543033604
4.1896054748691	0.513170115467403	-0.18239167614385
0.117902696529713	2.68824093770632	0.422375982999409
1.17997288743624	-0.969051666740086	0.0607574836451898
-2.50303888281218	1.22768609952578	-0.29854010497644
0.232477248112049	1.59865980577121	-0.254115031350259
1.24284732381472	2.39584701490054	-0.519348343095787
0.419069797197666	5.57383840512881	-0.397586188692085
1.78024923841127	-2.0159230904614	0.31489875284181
0.185827270547238	-5.11473066377988	0.650659817846986
-3.29164266546598	1.74699991178164	-0.0155107548580072
-0.147921017905388	3.07684367131839	-0.638408965829143
2.12511658708223	-3.96605426836362	1.21043386598004
-2.52617311437956	1.64885120820651	-0.577087982179742
-1.50433564146391	0.657596997734401	-0.164986460423906
-2.57782912214628	2.59237449597964	-0.608071619152079
-1.91237199266783	2.13506215047488	-0.193863480347201
-0.802114545901928	-0.992975719455388	-0.74618719962995
2.92690849343905	1.66530578565249	0.155099415866618
-1.59102106054655	0.976442746635768	-0.271729566407365
2.52229833642611	2.27819436025271	0.0452132140430022
-1.31400167902342	5.36308305692324	0.115966515591397
-2.99141216238371	-3.89658338594785	-0.275412263452734
-0.330349295934353	5.67076604795108	-0.32652736516779
-1.69993662794462	-2.61057335901609	0.528572541795472
1.83122837583193	-3.18849570322385	1.07447440494863
6.10321927110323	0.216323546882961	0.0580510685367214
6.39684081117281	-0.0928029866849447	-0.417542869955481
1.0084508661426	3.59040086698184	0.561851916864194
-1.71331870516172	3.45043151807437	-0.543056451205364
-1.50847077329985	1.18010824155459	0.0553666184932237
-2.68997335394255	0.151630781408641	-0.374318155129997
-1.05824792345396	-2.26888281870237	-0.0572378596959452
-1.18525505026213	3.88452547025332	-0.290208419709795
-2.63712072332731	1.24022417497287	-0.65009465938215
0.97492063085207	2.34928195905337	-0.586248559253637
1.35709953347811	2.25894349050174	0.132237292390853
0.00366441200145751	2.35737078618655	-0.310001247038247
1.7903157476581	2.26465766858706	0.00308096733891041
5.62263989488253	-0.390847362760212	-0.0886364787552642
0.477004707256642	2.45672505330691	-0.458979971646034
1.30893135110506	0.518063179966304	-0.647269376238589
0.912710130611744	0.990133337494228	0.130402780892298
-1.48171484430662	1.61990945768008	-0.233249244004661
-3.26094770391813	1.79387264680514	-0.514054142365038
-1.91670858820311	2.08863370847354	-0.500399406569892
-3.35375785787931	2.85593026113162	-0.101512549375832
-0.746430277427349	-3.84371072817197	0.912608794094773
-2.87756323774687	-2.72183734941831	0.117351438855783
-0.0874801832937333	-3.30107457208982	0.147800452679952
-4.22116970976225	-3.44699198770871	-0.356523212922713
0.659623206058827	0.0327753199304079	-0.293090014670509
3.25059938470491	3.4760567469562	-0.558348172297387
-1.36954224069944	0.579034440037105	-0.74618719962995
5.4769008163608	0.047413848158214	-0.064352220987604
5.69017005006441	-0.52382759023061	-0.00758859975757258
2.0757503513492	1.29634564351687	-0.596874319724593
0.0616987277067569	4.81761234235415	-0.30373576779494
-3.2519114013516	2.29662673902163	-0.50403892570135
-4.08418869932524	-0.391201414350178	-0.313936766593043
2.7465586666263	0.204548351284358	-0.661434843504813
-1.23451268633238	1.86412423085818	0.413968667162139
-3.05925202329985	3.17945759725222	-0.262578004554595
-1.35358965357176	1.37706487607608	-0.230310084747021
0.00861461127766638	-3.9738715367352	0.140495953407368
-0.187442734440479	-0.502956874850895	-0.504299984563028
6.00440335313448	0.202991954799983	-0.540552382537852
5.39167332688936	0.737869612690303	0.138629741465022
-1.58812260588041	3.04904144239077	-0.644091784439861
2.92096447984346	-3.39984614420285	1.63697816183528
-1.14533746202818	5.29131524991641	-0.271448773137253
0.20674188474783	1.518628530022	-0.452151203268541
-2.70010065992704	-1.91065759230008	-0.0566873315238156
-0.445507317384395	5.02159421872744	-0.519817734423087
-1.45636057813993	2.14811675977359	-0.74618719962995
-0.0818327214323613	2.1948603911365	-0.74618719962995
-0.305047273238811	2.42803423833499	-0.26712425077657
1.3775126938022	-0.76616448927274	-0.112966629242599
-1.92583620508543	3.67118852567324	-0.427748532339965
1.68834900895723	-0.436797358277943	-0.191688447198699
-2.08081102331511	2.10431378316531	0.155249655905621
2.72152924577364	1.50454442929873	0.2201655367468
4.81569504777559	-0.209227822903302	-0.60772469061995
1.42280530969271	2.25787013005862	0.268179190069942
-2.00507307012907	-1.38521356153836	-0.242629717887063
5.52512812654146	-0.14075109753361	-0.120205830684603
-0.450844615300808	2.21114557218203	0.636186810804105
1.10286521951326	-0.429717846397069	-0.513263142247375
-1.76914536913267	-1.64976055193296	-0.618735952600959
6.4239633087314	0.099268205281589	-0.258763449649014
-2.11103987654081	3.7803575320209	-0.0512880510562154
1.34327423612246	2.48299973439822	0.330422054577846
-2.36261630018583	1.69943361711154	-0.518886083920852
-1.69664812048307	0.125442407842967	-0.74618719962995
2.11997723619112	0.408698789593074	0.119240750399307
0.66705930272707	-3.24119956064573	0.296881357185367
-0.647613942226085	0.313437633034084	0.201314037429526
-0.182346418102894	-0.309419743899014	-0.74618719962995
-2.51084089239469	1.57131569814334	-0.614926346213482
0.92922526637682	0.587918631550167	-0.54067350802634
-0.703695296844158	2.01769178342471	-0.203069533839035
-1.64094293077818	2.65408795308718	0.0737419242300494
0.36207872668871	0.375980190750453	-0.00456824047056722
-0.1324774097406	0.0245735419953799	-0.158713848217555
1.47009623090395	2.68199890088687	-0.161901284704828
-0.217803522547397	-1.00861562061658	-0.415780186060037
0.225800872246113	5.20457380246768	-0.224112009636241
-0.440051734050426	0.216664962288234	-0.126874855124161
1.05570101777681	-0.378286607745793	-0.115865144502068
0.492605925003376	1.74764018487582	-0.74618719962995
1.43650102655062	-4.04043514299741	0.767353488138169
0.397509366670933	4.43103616666446	-0.113366648227383
0.0238342587150004	3.06082122754702	0.0964721807272957
1.46794951001772	3.56652563047061	-0.292756224417791
5.95816874543795	0.0603406501973605	-0.425893774254367
0.806226432720509	-2.85186655092588	0.65581724000852
-2.00652646978727	0.418222121712062	-0.279464314819489
-1.48110568483702	0.735158257004116	-0.38412800851529
-0.435146778424892	3.08729904126773	0.225742935566693
-2.47984623869291	-1.09862131643644	-0.454593418501117
2.03278136293062	3.0453402323688	0.0173099738276319
-1.73155617674223	3.26599519681582	0.0840451799829338
-1.88943946321836	-0.250377491298821	-0.612923862511921
0.474154651562062	3.01401083898196	-0.374019335953252
-0.489576816161785	2.21154468488345	-0.74618719962995
4.13498091737398	-2.49563056993833	1.10845978939274
-0.114343948265228	2.16159050893435	-0.444821638681643
-0.357293516000423	-0.919862397197392	-0.600492245318068
1.54580116311678	-3.49523598718992	0.770123535916864
-0.179132625063572	1.43985932302127	0.78952446683929
0.540930152336445	-1.43939775991788	0.722816619946004
2.4784672264255	-0.680176802161839	0.813650307760885
0.850586355129566	-3.52105910349241	1.57173089290856
-1.73442888220182	0.680261067863796	-0.34872954757938
-2.69798684080473	-3.02949506807676	-0.101389184514955
-2.95159673651091	2.293854884621	-0.488312943639517
2.95142746011385	0.661217324253414	0.233911593694847
-0.0675881873571011	2.52773826551089	0.319376542878672
-2.01115310152403	2.12337677907595	-0.400380851697287
-2.49335336645475	1.6751546187366	-0.481482189820674
-2.27750611265532	0.65493427943835	-0.660743826010546
5.61358618775972	-0.392772831205037	-0.0868885565919798
-0.145604341825161	-4.27776128816953	0.713318117119011
3.49246478120455	0.998875431534145	0.301688999803248
-2.22528719862333	2.04846518468508	-0.465300597550638
-3.36356329878202	1.39922767114291	-0.63398365523138
-1.52717709501615	1.80082755517611	-0.447638951078256
-1.21268725355497	3.30754011106143	0.380534139782068
0.397347301641789	-2.75387079286924	0.451844640324026
-2.5230090614163	3.76123063993106	-0.204245795736647
1.75968885461458	2.44232504796633	0.292079849833949
4.17402100602755	-3.41435391474118	1.40726373284247
6.01979804078707	1.09888940286288	-0.520711098705521
-3.02279543836943	2.27856843900332	0.0199637071537324
2.32275128404268	0.723400942798946	-0.104736084937533
3.94406366387972	-3.1795759873425	1.24443830867935
-2.13814449270597	-0.524506576541569	-0.390804918777392
-1.20024406870237	4.50110500287661	-0.0463237865020644
-3.52802371939054	-0.728979058746007	-0.379536055884653
3.90943503419527	-2.66821748781553	1.70552504540746
-2.11618351896635	1.47580914926181	-0.25454822034791
5.84831500093111	0.415141932484004	-0.0153224048216618
-3.8806853290402	1.19182532262454	-0.540122477459123
1.75967311898836	-0.1845554897522	-0.56490513830601
-2.55032181700102	3.20212285947451	-0.304549081475764
-3.51513338049284	-3.72993118334165	0.667226037174502
-0.059548545231733	3.71102779340396	-0.221792415196658
1.98367977182039	3.01365321111331	-0.0298772304514604
-0.843276083072338	0.557968191620204	-0.488580902448565
-0.637915491660747	0.334389798160884	-0.286224605938162
-1.71201562841764	-3.12862975168576	-0.0472451634965201
0.479064882198658	-1.4380090909039	0.345641051604385
-1.36978971918455	-2.53038627672544	0.00667893687792068
5.95709872285494	-0.28175803292146	-0.66799780266463
0.623984158436146	3.1185390276874	-0.173910824692763
0.892445624271717	-0.869618006232884	-0.627561839996512
-0.507650672992382	4.2430359644855	0.183460168349828
6.06767630616793	-0.303415544513371	-0.362020142550971
-1.78672480543486	-0.799563594344761	0.337484697168037
1.62349021474489	0.572867266651485	0.0783937013921154
-2.69088625868193	-2.81728584337583	-0.228498401395505
-1.97588789423338	-3.64794094133725	0.177266958649136
-3.13913583715788	-4.01655633020749	-0.1748821399699
-0.676358759006176	1.59225981664309	-0.232838460532437
-1.56658971269957	0.895931772705409	-0.249101883176474
-0.498611777623806	0.630967370983455	-0.278327746335268
-1.22514414747587	3.53261344861636	-0.0957718938204207
-2.25004291494719	2.1540581507648	-0.205913943741093
-2.14634513815275	-1.30030722189298	-0.217503466996396
0.682901621261921	4.9993082804645	-0.648000827055711
-0.764584421714458	1.3528992457355	-0.479023851286126
5.90388035813936	0.122984818931911	-0.495311591978619
-0.730489313205394	-0.377687029722836	-0.536888494216562
-0.807705044349346	1.73095541429171	-0.215015310365698
0.221127391258564	-2.53254754114499	2.0992879617791
3.80819535295137	0.327883355137203	0.3643529613445
-1.56381630857817	0.541990630146358	-0.626103961113882
-0.555705129703197	-0.843940742496159	-0.74618719962995
-0.0676360908650491	-2.85720641184201	-0.0812679507871228
5.7796294693149	0.427084021087978	-0.110891367980536
2.20085120240816	-0.405003883126881	-0.0339340007576061
-0.895814120372448	5.54788558911929	-0.609128553144771
-0.59845548828474	-0.904975362304356	-0.00209438025197291
-2.22863078077665	-3.36138302851072	-0.164650416805697
-1.08861184080473	3.31807415914187	-0.266022925936716
-2.70795083006254	1.64372866582522	-0.399041235627174
-0.884283423026714	1.68253200482974	-0.74618719962995
1.26803541223177	-0.880869455817845	-0.126471057644822
4.57146000901827	0.756159834381435	0.140594806331136
-1.14763474424711	-0.174437407586482	-0.278436197424701
-0.614237904151592	2.6458827776874	0.0285121703858142
-0.620072483619365	0.734793714996669	-0.74618719962995
-0.277230381568584	-2.64873249101987	-0.0829399011110059
-2.10320687254301	0.168015532013271	-0.421829790377179
-2.44420504530302	2.3181194586719	-0.651600163144469
-3.28399348219267	2.26945298146853	-0.562922227014362
0.958342314163533	4.30425804090152	0.125921292399046
-1.60998094042173	3.33061211537966	-0.294826081479198
2.07221460382113	-2.1157594399487	0.548040427073775
-3.26410555799833	-1.33116061258664	0.215980533162573
0.041511819163647	2.03407304715762	-0.0859902590875326
-3.52532362898222	-4.11689502764096	0.405683553343655
-0.321211993297252	1.47117906045565	-0.0883257186618562
-1.21561217268339	0.389128438946102	-0.553261254455716
-0.661099433501873	-0.770762451175358	-0.099697097988141
3.66674041787752	3.4095615668262	-0.392034332131098
-1.94238591154448	-1.90435893106809	0.38529431435761
-0.313014238675747	-0.186815649453309	-0.74618719962995
-2.87695240934721	0.985231809135768	-0.679554571684913
[truncated: 56,277 more rows]
