# Supplementary material for: Longitudinal single cell atlas identifies complex temporal relationship between type I interferon response and COVID-19 severity
Source: Nat Commun. 2024 Jan 18;15:567. doi: 10.1038/s41467-023-44524-0 (PMC10796319; doi:10.1038/s41467-023-44524-0)
Supplement: Supplementary file 12 — Source Data [file 41467_2023_44524_MOESM12_ESM.zip › Source Data/Figure1I_source_data.txt]

sampleBatch	severity	top5_proportion
1_CG38	Mild1	36.6197183098592
10_CG100	Severe	20.3389830508475
10_CG15	Mild2	38.0952380952381
10_CG2	Mild2	21.5384615384615
10_CG24	Mild2	13.4615384615385
10_CG51	Mild2	67.4418604651163
10_CG55	Mild1	44.3478260869565
10_CG66	Mild2	85.1685393258427
10_CG69	Moderate	64.5
10_CG96	Critical	18.1818181818182
11_CG104	Mild2	18.9655172413793
11_CG14	Mild2	16.6666666666667
11_CG22	Mild2	41.1764705882353
11_CG36	Mild1	22.4137931034483
11_CG41	Critical	11.7647058823529
11_CG46	Mild1	39.0804597701149
11_CG49	Mild2	48.5148514851485
11_CG88	Severe	18.9655172413793
11_CG93	Mild2	28.125
11_CG94	Moderate	21.0526315789474
11_CG96	Critical	15.0943396226415
12_CG102	Critical	30.4878048780488
12_CG38	Mild1	66.4948453608247
12_CG44	Mild2	40.3669724770642
12_CG45	Mild2	61.4130434782609
12_CG48	Mild1	17.6470588235294
12_CG81	Moderate	59.1176470588235
12_CG88	Severe	23.4375
12_CG92	Mild2	30.1369863013699
13_CG101	Critical	21.3333333333333
13_CG16	Mild1	25.2427184466019
13_CG23	Mild2	30.379746835443
13_CG38	Mild1	60.6334841628959
13_CG42	Mild2	38.3561643835616
13_CG48	Mild2	16.6666666666667
13_CG51	Mild2	59.4936708860759
13_CG55	Mild1	50
13_CG62	Critical	15.0943396226415
13_CG79	Mild2	79.9196787148594
13_CG86	Severe	20.9677419354839
13_CG92	Mild2	27.710843373494
14_C-T031-1	Mild2	32.4324324324324
14_CG112	Asymptomatic	51.9685039370079
14_CG21	Moderate	33.7662337662338
14_CG25	Mild2	20.6896551724138
14_CG30	Mild1	34.7222222222222
14_CG44	Mild2	23.728813559322
14_CG47	Mild1	45.0819672131148
14_CG62	Critical	13.4615384615385
14_CG79	Mild2	75.0809061488673
14_CG93	Moderate	27.2727272727273
15_CG23	Mild2	21.0526315789474
15_CG51	Mild1	60.3960396039604
15_CG59	Mild1	43.9252336448598
15_CG61	Critical	15.0943396226415
15_CG67	Mild1	24.6153846153846
15_CG68	Mild1	41.1111111111111
15_CG85	Mild1	50.3649635036496
15_CG90	Moderate	20
15_CG91	Mild2	65.0442477876106
15_CG96	Critical	18.1818181818182
16_CG17	Moderate	33.3333333333333
16_CG21	Moderate	22.5806451612903
16_CG27	Mild2	13.4615384615385
16_CG37	Mild2	27.6923076923077
16_CG61	Critical	11.7647058823529
16_CG65	Mild2	23.728813559322
16_CG68	Mild1	49.4505494505495
17_CG103	Mild2	43.298969072165
17_CG110	Asymptomatic	20.6349206349206
17_CG3	Mild1	56.4393939393939
17_CG31	Mild2	65.4109589041096
17_CG6	Mild1	26.1363636363636
17_CG7	Mild1	48.4375
17_CG83	Moderate	48.6187845303867
17_CG9	Mild2	55.7142857142857
17_CG95	Critical	18.1818181818182
18_CG13	Mild2	28.2608695652174
18_CG21	Moderate	18.8405797101449
18_CG24	Critical	15.0943396226415
18_CG3	Mild1	53.8011695906433
18_CG62	Moderate	19.047619047619
18_CG75	Mild2	43.2432432432432
18_CG78	Mild2	50.210970464135
18_CG91	Mild2	43.8095238095238
18_CG96	Critical	19.2982456140351
19_CG107	Mild1	43.3333333333333
19_CG111	Asymptomatic	58.4677419354839
19_CG16	Mild1	26.0869565217391
19_CG27	Mild2	26.0869565217391
19_CG43	Mild2	38.8235294117647
19_CG6	Mild1	25.7142857142857
19_CG80	Mild2	50.8620689655172
19_CG84	Moderate	58.6206896551724
19_CG87	Severe	13.4615384615385
19_CG95	Critical	25
2_C-T147-1	Mild1	29.2307692307692
2_CG101	Mild2	18.6440677966102
2_CG105	Severe	36.8421052631579
2_CG41	Mild2	29.1666666666667
2_CG44	Mild2	43.0379746835443
2_CG8	Mild1	37.8378378378378
2_CG83	Moderate	47.4698795180723
2_CG94	Moderate	23.728813559322
20_CG20	Moderate	21.6867469879518
20_CG22	Mild2	24.5901639344262
20_CG38	Mild1	41.9354838709677
20_CG8	Mild1	46.7391304347826
20_CG93	Mild2	25
20_CG95	Critical	21.6666666666667
20_CG97	Moderate	22.9508196721311
3_CG12	Mild2	34.1772151898734
3_CG69	Moderate	70.2127659574468
3_CG77	Critical	33.8235294117647
3_CG9	Mild2	55.5555555555556
3_CG90	Moderate	25
3_CG98	Mild2	28.169014084507
3_CG99	Critical	29.1666666666667
4_CG35	Mild2	11.7647058823529
4_CG39	Mild2	45.1219512195122
4_CG69	Moderate	64.9484536082474
4_CG97	Mild2	18.1818181818182
5_CG1	Mild1	22.0338983050847
5_CG10	Mild2	29.5774647887324
5_CG100	Critical	28.125
5_CG105	Severe	36.5591397849462
5_CG107	Mild1	47.1074380165289
5_CG51	Mild1	66.3424124513619
5_CG56	Mild2	28.7234042553191
5_CG76	Mild2	74.3271221532091
5_CG8	Mild1	40
5_CG82	Mild1	31.7307692307692
6_CG1	Mild1	62.0689655172414
6_CG10	Mild2	39.4230769230769
6_CG101	Critical	35.2941176470588
6_CG109	Asymptomatic	34.2465753424658
6_CG15	Mild2	35.15625
6_CG19	Moderate	56.8047337278106
6_CG20	Mild2	29.7029702970297
6_CG36	Mild1	24.2424242424242
6_CG5	Mild1	41.4141414141414
6_CG94	Moderate	55.2238805970149
7_C-T031-1	Mild2	48.1382978723404
7_CG13	Mild2	30.8823529411765
7_CG15	Mild2	26.5822784810127
7_CG19	Moderate	53.2163742690058
7_CG2	Critical	43.4343434343434
7_CG29	Mild1	20
7_CG42	Mild2	40.7821229050279
7_CG89	Mild2	46.1077844311377
7_CG94	Critical	25.7142857142857
7_CG98	Moderate	26.0869565217391
8_CG112	Asymptomatic	65.2173913043478
8_CG14	Mild2	20.9677419354839
8_CG20	Moderate	30.5882352941176
8_CG32	Severe	19.6428571428571
8_CG56	Mild2	21.3333333333333
8_CG57	Mild2	43.0232558139535
8_CG64	Mild1	52
8_CG87	Critical	13.4615384615385
8_CG99	Critical	44
9_C-T069-1	Mild2	31.7073170731707
9_CG102	Critical	27.6923076923077
9_CG104	Mild2	26.1538461538462
9_CG14	Moderate	15.0943396226415
9_CG2	Critical	13.4615384615385
9_CG31	Mild2	51.3513513513514
9_CG72	Mild1	46.4912280701754
